# Supplementary material for: Integration of Genome-Wide SNP Data and Gene-Expression Profiles Reveals Six Novel Loci and Regulatory Mechanisms for Amino Acids and Acylcarnitines in Whole Blood
Source: PLoS Genet. 2015 Sep 24;11(9):e1005510. doi: 10.1371/journal.pgen.1005510 (PMC4581711; doi:10.1371/journal.pgen.1005510)
Supplement: S1 Table — Overview of analyzed metabolites and ratios, as well as the associated metabolic pathways are displayed. (XLSX) [file pgen.1005510.s009.xlsx]

## Sheet: Tab_S1
Abbreviation	Full Name	Pathway	Superpathway	Category
Aba	Aminobutyric acid	GABA, AABA	Other	amino acid
AC-total	Acylcarnitine total	Carnitine transport	Carnitine transport	carnitine-related
Ala	Alanine	Muscle metabolism, Ammonia-carrier, Glucose metabolism	Urea cycle	amino acid
Arg	Arginine	Urea cycle, NO metabolism	Urea cycle	amino acid
Asp	Aspartic acid	Amino group recycling	Ammonia recycling	amino acid
C0	Carnitine free	Carnitine transport	Carnitine transport	carnitine-related
C10	Decanoylcarnitine	Medium chain fatty acid metabolism	Fatty acid metabolism	carnitine-related
C10:1	Decenoylcarnitine	Medium chain fatty acid metabolism	Fatty acid metabolism	carnitine-related
C12	Dodecanoylcarnitine	Medium chain fatty acid metabolism	Fatty acid metabolism	carnitine-related
C14	Myristoylcarnitine	Long chain fatty acid metabolism	Fatty acid metabolism	carnitine-related
C14:1	Tetradecenoylcarnitine	Long chain fatty acid metabolism	Fatty acid metabolism	carnitine-related
C14OH	3-Hydroxy-tetradecanoylcarnitine	Long chain fatty acid metabolism	Fatty acid metabolism	carnitine-related
C16	Palmitoylcarnitine	Long chain fatty acid metabolism	Fatty acid metabolism	carnitine-related
C16:1	Hexadecenoylcarnitine	Long chain fatty acid metabolism	Fatty acid metabolism	carnitine-related
C16:1OH	3-Hydroxy-hexadecenoylcarnitine	Long chain fatty acid metabolism	Fatty acid metabolism	carnitine-related
C16OH	3-Hydroxy-hexadecanoylcarnitine	Long chain fatty acid metabolism	Fatty acid metabolism	carnitine-related
C18	Stearoylcarnitine	Long chain fatty acid metabolism	Fatty acid metabolism	carnitine-related
C18:1	Octadecenoylcarnitine	Long chain fatty acid metabolism	Fatty acid metabolism	carnitine-related
C18:1OH	Hydroxy-octadec-1-enoylcarnitine	Long chain fatty acid metabolism	Fatty acid metabolism	carnitine-related
C18:2	Trans,trans-9,12-octadecadienoic acid (Linoelaidic)	Long chain fatty acid metabolism	Fatty acid metabolism	carnitine-related
C18:2OH	Hydroxy-octadec-2-enoylcarnitine	Long chain fatty acid metabolism	Fatty acid metabolism	carnitine-related
C18OH	3-Hydroxy-octadecanoylcarnitine	Long chain fatty acid metabolism	Fatty acid metabolism	carnitine-related
C2	Acetylcarnitine	Energy metabolism	Energy metabolism	carnitine-related
C20:1	Cis-11-eicosenoic acid	PUFA metabolism	Fatty acid metabolism	carnitine-related
C20:2	Cis-11,14-eicosadienoic acid	PUFA metabolism	Fatty acid metabolism	carnitine-related
C20:3	Cis-11,14,17-eicosatrienoic acid methyl ester	PUFA metabolism	Fatty acid metabolism	carnitine-related
C3	Propionylcarnitine	Isoleucine metabolism, Valine metabolism	BCAA metabolism	carnitine-related
C3DC	Malonylcarnitine	Energy metabolism, Fatty acid synthesis	BCAA metabolism	carnitine-related
C4	Butyrylcarnitine	Short chain fatty acid metabolism	Energy metabolism	carnitine-related
C4OH	3-Hydroxy-butyryl-carnitine	Energy metabolism	Energy metabolism	carnitine-related
C5	Isovalerylcarnitine	Leucine metabolism	BCAA metabolism	carnitine-related
C5:1	Triglylcarnitine	Isoleucine metabolism, Valine metabolism	BCAA metabolism	carnitine-related
C5OH+HMG	2-Hydroxyisovalerylcarnitine	Leucine metabolism	BCAA metabolism	carnitine-related
C6	Hexanoylcarnitine	Medium chain fatty acid metabolism	Fatty acid metabolism	carnitine-related
C6DC	Adipylcarnitine (3-Methylglutarylcarnitine)	Keton body generation from beta oxidation and ketogenic amino acids	Fatty acid metabolism	carnitine-related
C8	Octanoylcarnitine	Medium chain fatty acid metabolism	Fatty acid metabolism	carnitine-related
C8:1	Octenoylcarnitine	Medium chain fatty acid metabolism	Fatty acid metabolism	carnitine-related
Carn	Carnosin	Histidine metabolism, Beta-alanine metabolism	Amino acid metabolism, other	amino acid
Cit	Citrulline	Urea cycle, NO metabolism	Urea cycle	amino acid
Gln	Glutamine	Amino group recycling	Ammonia recycling	amino acid
Glu	Glutamic acid	Amino group recycling, GABA production	Ammonia recycling	amino acid
Glut	Glutarylcarnitine	Lysine metabolism, Thryptophan metabolism, Beta-oxidation	Amino acid metabolism, other	carnitine-related
Gly	Glycine	Serin katabolism, brain function, purine synthesis, porphyrin synthesis	Ammonia recycling	amino acid
His	Histidine	Histamine precorsor, Carnosin precursor	Amino acid metabolism, other	amino acid
Leu|Ile	Leucine|Isoleucine	Leucine metabolsim, Isoleucine metabolism	BCAA metabolism	amino acid
Lys	Lysine	Carnitine precursor, collagen, glutamate generation	Amino acid metabolism, other	amino acid
MeGlut	3-Methylglutarylcarnitine	Leucine metabolism	Amino acid metabolism, other	carnitine-related
MeHis	Methyl-histidine	Histidine metabolism	Amino acid metabolism, other	amino acid
Met	Methionine	Cytosolic methyl group transfer, intermediate in the biosynthesis of cysteine, carnitine, taurine, lecithin, phosphatidylcholine, and other phospholipids	Amino acid metabolism, other	amino acid
MMA	Methylmalonylcarnitine	Valine metabolism, Vitamine B12 metabolism	BCAA metabolism	carnitine-related
OH-Prol	Hydroxyproline	Collagen synthesis	Collagen synthesis	amino acid
Orn	Ornithine	Urea cycle	Urea cycle	amino acid
Phe	Phenylalanine	Dopamine precursor	Amino acid metabolism, other	amino acid
PiPA	Pipecolic acid	Peroxisomal metabolism, Lysine degradation	Amino acid metabolism, other	amino acid
Pro	Proline	Collagen synthesis	Collagen synthesis	amino acid
Sarc	Sarcosine	Glycine katabolism	Amino acid metabolism, other	amino acid
Ser	Serine	Glycine formation	Ammonia recycling	amino acid
Tau	Taurine	Cystein metabolism, bile acid generation	Amino acid metabolism, other	amino acid
Thr	Threonine	Glycine precursor, Serine precursor	Amino acid metabolism, other	amino acid
Trp	Tryptophan	Serotonine precursor	Amino acid metabolism, other	amino acid
Tyr	Tyrosine	Dopamine precursor	Amino acid metabolism, other	amino acid
Val	Valine	Valine metabolism	BCAA metabolism	amino acid
Q1:(Val+Leu|Ile)/(Phe+Tyr)	(Valine + Leucine|Isoleucine) / (Phenylalanine + Tyrosine)	Phenylalanine and tyrosine metabolism	BCAA metabolism	quotient
Q2:C16/C2	Palmitoylcarnitine / Acetylcarnitine	CPTI, CPTII, Beta-oxidation	Energy metabolism	quotient
Q3:(C16+C18:1)/C2	(Palmitoylcarnitine + Octadecenoylcarnitine) / Acetylcarnitine	CPTI, CPTII, Beta-oxidation	Energy metabolism	quotient
Q4:C0/(C16+C18)	Carnitine free / Palmitoylcarnitine + Stearoylcarnitine	Carnitine transport	Energy metabolism	quotient
Q5:Gln/Glu	Glutamine / Glutamic acid	Glutamate precursor of glutamine	Ammonia recycling	quotient
Q6:Glut/Lys	Glutarylcarnitine / Lysine	Lysine metabolism, Beta-oxidation	Amino acid metabolism, other	quotient
Q8:Pro/(OH-Prol)	Proline / Hydroxyproline	Collagen synthesis	Collagen synthesis	quotient
Q9:Lys/PiPA	Lysine / Pipecolic acid	Lysine degradation	Amino acid metabolism, other	quotient
Q11:Ala/C2	Alanine / Acetylcarnitine	Glucose metabolism	Energy metabolism	quotient
Q12:Ala/Asp	Alanine / Aspartic acid	Muscle energy, Glucose metabolism	Energy metabolism	quotient
Q13:Arg/Cit	Arginine / Citrulline	Urea cycle	Urea cycle	quotient
Q14:Arg/Orn	Arginine / Ornithine	Urea cycle	Urea cycle	quotient
Q15:Arg/Gly	Arginine / Glycine	Ammonia recycling	Urea cycle	quotient
Q16:Asp/Cit	Aspartic acid / Citrulline	Ammonia recycling	Ammonia recycling	quotient
Q17:Glu/Pro	Glutamic acid / Proline	Glutamate precursor of proline biosynthesis	Collagen synthesis	quotient
Q18:(C5:1)/(Leu|Ile)	Triglylcarnitine / Leucine|Isoleucine	Isoleucine metabolism	BCAA metabolism	quotient
Q19:(Leu|Ile)/C3	Leucine|Isoleucine / Propionylcarnitine	Isoleucine metabolism, Valine metabolism	BCAA metabolism	quotient
Q20:C5/(Leu|Ile)	Isovalerylcarnitine / Leucine|Isoleucine	Leucine metabolism	BCAA metabolism	quotient
Q21:(C5OH+HMG)/(Leu|Ile)	2-Hydroxyisovalerylcarnitine / Leucine|Isoleucine	Leucine metabolism	BCAA metabolism	quotient
Q22:Met/Ser	Methionine / Serine	Folic acid cycle	Folic acid cycle	quotient
Q23:Met/Gly	Methionine / Glycine	Cytosolic methyl group transfer	Amino acid metabolism, other	quotient
Q24:Met/Tau	Methionine / Taurine	Taurine synthesis	Amino acid metabolism, other	quotient
Q25:Pro/Orn	Proline / Ornithine	Glutamate precursor of ornitine biosynthesis	Collagen synthesis	quotient
Q26:Glu/Orn	Glutamic acid / Ornithine	Ammonia recycling	Ammonia recycling	quotient
Q27:Sarc/Gly	Sarcosine / Glycine	Glycine metabolism	Amino acid metabolism, other	quotient
Q28:Ser/Gly	Serine / Glycine	Folic acid cycle	Folic acid cycle	quotient
Q30:Phe/Tyr	Phenylalanine / Tyrosine	Phenylalanine and tyrosine metabolism	Amino acid metabolism, other	quotient
Q32:C4OH/Val	3-Hydroxy-(iso)butyryl-carnitine / Valine	Valin metabolism	BCAA metabolism	quotient
Q33:C0/(AC-total)	Carnitine free / Acylcarnitine total	Carnitine transport, Beta-oxidation	Energy metabolism	quotient
Q34:Asp/C2	Aspartic acid / Acetylcarnitine	Ammonia recycling	Ammonia recycling	quotient
Q35:C5/C4	Isovalerylcarnitine / Butyrylcarnitine	Leucine metabolism	Energy metabolism	quotient
Q36:C8/C10	Octanoylcarnitine / Decanoylcarnitine	MCAD, Beta-oxidation	Energy metabolism	quotient
Q37:(C14:1)/C14	Tetradecenoylcarnitine / Myristoylcarnitine	VLCAD, Beta-oxidation	Energy metabolism	quotient
Q38:MMA/C3	Methylmalonylcarnitine / Propionylcarnitine	Isoleucine metabolism, Valine metabolism	BCAA metabolism	quotient
