# Supplementary material for: Integration of Genome-Wide SNP Data and Gene-Expression Profiles Reveals Six Novel Loci and Regulatory Mechanisms for Amino Acids and Acylcarnitines in Whole Blood
Source: PLoS Genet. 2015 Sep 24;11(9):e1005510. doi: 10.1371/journal.pgen.1005510 (PMC4581711; doi:10.1371/journal.pgen.1005510)
Supplement: S2 Table — Detailed results of the discovery cohort. (XLSX) [file pgen.1005510.s010.xlsx]

## Sheet: Tab_S2 
Locus	SNP	Cytogenetic position	Physical position	Lead-SNP	Top-Lead-SNP	counted Allele	non-counted Allele	Frequency counted Allele	Imputed	Impute Info score	Metabolite	Metabolite full-name	Beta	Standard error	p-value	Top-metabolite
1	rs211718	1p31.1	75879263	FALSE	FALSE	T	C	0.271946	TRUE	0.99	C8	Octanoylcarnitine	-0.0200904	0.00283999	2.04485e-12	C8
1	rs211718	1p31.1	75879263	FALSE	FALSE	T	C	0.271946	TRUE	0.99	C10	Decanoylcarnitine	-0.0235231	0.00389678	1.85832e-09	C8
1	rs11163915	1p31.1	75902787	FALSE	FALSE	T	C	0.309666	TRUE	0.994	C8	Octanoylcarnitine	0.0146889	0.00274596	9.79929e-08	C8
1	rs4949872	1p31.1	75903980	FALSE	FALSE	G	C	0.275169	TRUE	0.994	C8	Octanoylcarnitine	-0.0205324	0.00283203	5.84059e-13	C8
1	rs4949872	1p31.1	75903980	FALSE	FALSE	G	C	0.275169	TRUE	0.994	C10	Decanoylcarnitine	-0.0235696	0.00388788	1.58807e-09	C8
1	rs4949872	1p31.1	75903980	FALSE	FALSE	G	C	0.275169	TRUE	0.994	C6	Hexanoylcarnitine	-0.00826462	0.00153699	8.4128e-08	C8
1	rs11163924	1p31.1	75904658	FALSE	FALSE	C	A	0.72584	TRUE	0.971	C8	Octanoylcarnitine	0.0208134	0.00286784	5.53522e-13	C8
1	rs11163924	1p31.1	75904658	FALSE	FALSE	C	A	0.72584	TRUE	0.971	C10	Decanoylcarnitine	0.023755	0.00393742	1.89732e-09	C8
1	rs11163924	1p31.1	75904658	FALSE	FALSE	C	A	0.72584	TRUE	0.971	C6	Hexanoylcarnitine	0.00836297	0.00155648	8.60535e-08	C8
1	rs17585530	1p31.1	75907578	FALSE	FALSE	G	A	0.689683	TRUE	0.995	C8	Octanoylcarnitine	-0.0147367	0.00274183	8.52549e-08	C8
1	rs7552404	1p31.1	75908534	FALSE	FALSE	G	A	0.275224	TRUE	0.995	C8	Octanoylcarnitine	-0.0205623	0.00283162	5.37254e-13	C8
1	rs7552404	1p31.1	75908534	FALSE	FALSE	G	A	0.275224	TRUE	0.995	C10	Decanoylcarnitine	-0.0235729	0.00388746	1.5734e-09	C8
1	rs7552404	1p31.1	75908534	FALSE	FALSE	G	A	0.275224	TRUE	0.995	C6	Hexanoylcarnitine	-0.00827475	0.00153681	8.08529e-08	C8
1	rs12132750	1p31.1	75908810	FALSE	FALSE	G	A	0.309578	TRUE	0.995	C8	Octanoylcarnitine	0.0147577	0.00274539	8.49351e-08	C8
1	rs12131344	1p31.1	75909025	FALSE	FALSE	T	C	0.305843	TRUE	0.993	C8	Octanoylcarnitine	0.0148834	0.00275313	7.18264e-08	C8
1	rs12134854	1p31.1	75910194	FALSE	FALSE	T	C	0.724161	TRUE	0.994	C8	Octanoylcarnitine	0.0205496	0.00282759	5.14984e-13	C8
1	rs12134854	1p31.1	75910194	FALSE	FALSE	T	C	0.724161	TRUE	0.994	C10	Decanoylcarnitine	0.0235531	0.00388195	1.54007e-09	C8
1	rs12134854	1p31.1	75910194	FALSE	FALSE	T	C	0.724161	TRUE	0.994	C6	Hexanoylcarnitine	0.00826482	0.00153464	8.03496e-08	C8
1	rs2066183	1p31.1	75926333	FALSE	FALSE	G	A	0.296821	TRUE	0.993	C8	Octanoylcarnitine	-0.0175824	0.00276121	2.35418e-10	C8
1	rs11163967	1p31.1	75926773	FALSE	FALSE	C	T	0.309898	FALSE	1	C8	Octanoylcarnitine	0.01477	0.00273703	7.57235e-08	C8
1	rs7544117	1p31.1	75930834	FALSE	FALSE	G	A	0.296841	TRUE	0.993	C8	Octanoylcarnitine	-0.017577	0.00276128	2.38642e-10	C8
1	rs1498315	1p31.1	75931813	FALSE	FALSE	G	A	0.724669	TRUE	0.994	C8	Octanoylcarnitine	0.0206519	0.00282793	3.98989e-13	C8
1	rs1498315	1p31.1	75931813	FALSE	FALSE	G	A	0.724669	TRUE	0.994	C10	Decanoylcarnitine	0.0236935	0.0038825	1.24023e-09	C8
1	rs1498315	1p31.1	75931813	FALSE	FALSE	G	A	0.724669	TRUE	0.994	C6	Hexanoylcarnitine	0.00831534	0.00153489	6.73754e-08	C8
1	rs7533888	1p31.1	75933037	FALSE	FALSE	C	A	0.271114	TRUE	0.995	C8	Octanoylcarnitine	-0.0201861	0.00283593	1.50015e-12	C8
1	rs7533888	1p31.1	75933037	FALSE	FALSE	C	A	0.271114	TRUE	0.995	C10	Decanoylcarnitine	-0.0235995	0.00389147	1.56772e-09	C8
1	rs1858536	1p31.1	75934183	FALSE	FALSE	T	G	0.296846	TRUE	0.993	C8	Octanoylcarnitine	-0.0175757	0.00276131	2.39419e-10	C8
1	rs4949874	1p31.1	75934477	FALSE	FALSE	T	C	0.724664	TRUE	0.994	C8	Octanoylcarnitine	0.0206517	0.00282793	3.99143e-13	C8
1	rs4949874	1p31.1	75934477	FALSE	FALSE	T	C	0.724664	TRUE	0.994	C10	Decanoylcarnitine	0.0236897	0.00388251	1.24782e-09	C8
1	rs4949874	1p31.1	75934477	FALSE	FALSE	T	C	0.724664	TRUE	0.994	C6	Hexanoylcarnitine	0.0083173	0.00153488	6.68939e-08	C8
1	rs7535991	1p31.1	75935212	FALSE	FALSE	T	C	0.296848	TRUE	0.993	C8	Octanoylcarnitine	-0.0175751	0.00276132	2.39788e-10	C8
1	rs4949875	1p31.1	75945668	FALSE	FALSE	G	A	0.728097	TRUE	0.995	C8	Octanoylcarnitine	0.0201514	0.0028308	1.49335e-12	C8
1	rs4949875	1p31.1	75945668	FALSE	FALSE	G	A	0.728097	TRUE	0.995	C10	Decanoylcarnitine	0.0235307	0.0038845	1.63467e-09	C8
1	rs4949876	1p31.1	75945965	FALSE	FALSE	T	C	0.271123	TRUE	0.995	C8	Octanoylcarnitine	-0.0201804	0.00283591	1.52116e-12	C8
1	rs4949876	1p31.1	75945965	FALSE	FALSE	T	C	0.271123	TRUE	0.995	C10	Decanoylcarnitine	-0.0235738	0.00389148	1.63252e-09	C8
1	rs7513559	1p31.1	75946332	FALSE	FALSE	G	A	0.271045	FALSE	1	C8	Octanoylcarnitine	-0.0200345	0.00282629	1.8463e-12	C8
1	rs7513559	1p31.1	75946332	FALSE	FALSE	G	A	0.271045	FALSE	1	C10	Decanoylcarnitine	-0.0233024	0.00387847	2.2085e-09	C8
1	rs942270	1p31.1	75949920	FALSE	FALSE	G	A	0.724651	TRUE	0.994	C8	Octanoylcarnitine	0.0206496	0.002828	4.01743e-13	C8
1	rs942270	1p31.1	75949920	FALSE	FALSE	G	A	0.724651	TRUE	0.994	C6	Hexanoylcarnitine	0.00832485	0.0015349	6.51166e-08	C8
1	rs942270	1p31.1	75949920	FALSE	FALSE	G	A	0.724651	TRUE	0.994	C10	Decanoylcarnitine	0.023666	0.00388266	1.29738e-09	C8
1	rs11579752	1p31.1	75951282	FALSE	FALSE	T	C	0.309341	TRUE	0.995	C8	Octanoylcarnitine	0.0147486	0.00274604	8.70843e-08	C8
1	rs7534754	1p31.1	75957896	FALSE	FALSE	G	A	0.724646	TRUE	0.994	C8	Octanoylcarnitine	0.0206537	0.00282803	3.97859e-13	C8
1	rs7534754	1p31.1	75957896	FALSE	FALSE	G	A	0.724646	TRUE	0.994	C10	Decanoylcarnitine	0.0236643	0.00388273	1.30199e-09	C8
1	rs7534754	1p31.1	75957896	FALSE	FALSE	G	A	0.724646	TRUE	0.994	C6	Hexanoylcarnitine	0.00832565	0.00153492	6.49642e-08	C8
1	rs1250876	1p31.1	75965820	FALSE	FALSE	G	A	0.59542	TRUE	0.987	C8	Octanoylcarnitine	-0.0157389	0.00257699	1.20408e-09	C8
1	rs1250876	1p31.1	75965820	FALSE	FALSE	G	A	0.59542	TRUE	0.987	C10	Decanoylcarnitine	-0.0196932	0.00353025	2.74269e-08	C8
1	rs7524467	1p31.1	75966642	FALSE	FALSE	G	C	0.274985	TRUE	0.993	C8	Octanoylcarnitine	-0.0208778	0.00282398	2.06662e-13	C8
1	rs7524467	1p31.1	75966642	FALSE	FALSE	G	C	0.274985	TRUE	0.993	C10	Decanoylcarnitine	-0.0232871	0.00387938	2.28119e-09	C8
1	rs7524467	1p31.1	75966642	FALSE	FALSE	G	C	0.274985	TRUE	0.993	C6	Hexanoylcarnitine	-0.00832672	0.00153318	6.25518e-08	C8
1	rs1250880	1p31.1	75969190	FALSE	FALSE	T	C	0.403775	TRUE	0.987	C8	Octanoylcarnitine	0.015752	0.00257853	1.19336e-09	C8
1	rs1250880	1p31.1	75969190	FALSE	FALSE	T	C	0.403775	TRUE	0.987	C10	Decanoylcarnitine	0.0197041	0.00353238	2.74682e-08	C8
1	rs2275378	1p31.1	75971024	FALSE	FALSE	T	C	0.698386	TRUE	0.995	C8	Octanoylcarnitine	0.0181633	0.00273914	4.23352e-11	C8
1	rs3818855	1p31.1	75971373	FALSE	FALSE	G	A	0.698385	TRUE	0.995	C8	Octanoylcarnitine	0.0181635	0.00273912	4.22984e-11	C8
1	rs2173378	1p31.1	75974580	FALSE	FALSE	T	G	0.300798	TRUE	0.995	C8	Octanoylcarnitine	-0.018183	0.0027431	4.30081e-11	C8
1	rs1146574	1p31.1	75975259	FALSE	FALSE	G	A	0.300799	TRUE	0.995	C8	Octanoylcarnitine	-0.018183	0.00274305	4.297e-11	C8
1	rs7516477	1p31.1	75977090	FALSE	FALSE	G	C	0.402867	TRUE	0.975	C8	Octanoylcarnitine	0.0156972	0.00259443	1.70869e-09	C8
1	rs7516477	1p31.1	75977090	FALSE	FALSE	G	C	0.402867	TRUE	0.975	C10	Decanoylcarnitine	0.0198445	0.00355342	2.64775e-08	C8
1	rs11161493	1p31.1	75978842	FALSE	FALSE	T	A	0.697642	TRUE	0.98	C8	Octanoylcarnitine	0.0180543	0.00275282	6.83411e-11	C8
1	rs12123977	1p31.1	75982342	FALSE	FALSE	G	A	0.733443	TRUE	0.944	C8	Octanoylcarnitine	0.0213182	0.00291238	3.52559e-13	C8
1	rs12123977	1p31.1	75982342	FALSE	FALSE	G	A	0.733443	TRUE	0.944	C10	Decanoylcarnitine	0.0239209	0.00399999	2.61436e-09	C8
1	rs1146579	1p31.1	75982380	FALSE	FALSE	T	C	0.698013	FALSE	1	C8	Octanoylcarnitine	0.0177008	0.00273359	1.17646e-10	C8
1	rs11161510	1p31.1	75982877	FALSE	FALSE	T	C	0.276036	TRUE	0.978	C8	Octanoylcarnitine	-0.0207415	0.002834	3.55284e-13	C8
1	rs11161510	1p31.1	75982877	FALSE	FALSE	T	C	0.276036	TRUE	0.978	C10	Decanoylcarnitine	-0.0233241	0.00389225	2.42851e-09	C8
1	rs11161511	1p31.1	75983065	FALSE	FALSE	T	C	0.275009	TRUE	0.993	C8	Octanoylcarnitine	-0.0208792	0.00282267	2.00792e-13	C8
1	rs11161511	1p31.1	75983065	FALSE	FALSE	T	C	0.275009	TRUE	0.993	C10	Decanoylcarnitine	-0.023249	0.00387771	2.38323e-09	C8
1	rs11161511	1p31.1	75983065	FALSE	FALSE	T	C	0.275009	TRUE	0.993	C6	Hexanoylcarnitine	-0.00832162	0.0015325	6.28636e-08	C8
1	rs17647178	1p31.1	75983112	FALSE	FALSE	T	C	0.694725	TRUE	0.987	C8	Octanoylcarnitine	-0.0149211	0.00275763	6.99204e-08	C8
1	rs1146581	1p31.1	75985612	FALSE	FALSE	T	G	0.701924	TRUE	0.993	C8	Octanoylcarnitine	0.0177709	0.0027481	1.24468e-10	C8
1	rs11161521	1p31.1	75988918	FALSE	FALSE	T	C	0.723531	TRUE	0.978	C8	Octanoylcarnitine	0.0207294	0.00283135	3.48682e-13	C8
1	rs11161521	1p31.1	75988918	FALSE	FALSE	T	C	0.723531	TRUE	0.978	C10	Decanoylcarnitine	0.023299	0.00388866	2.44194e-09	C8
1	rs4646961	1p31.1	75989757	FALSE	FALSE	G	A	0.723386	TRUE	0.978	C8	Octanoylcarnitine	0.0207069	0.00283005	3.60451e-13	C8
1	rs4646961	1p31.1	75989757	FALSE	FALSE	G	A	0.723386	TRUE	0.978	C10	Decanoylcarnitine	0.0232829	0.00388682	2.46155e-09	C8
1	rs1612097	1p31.1	75991463	FALSE	FALSE	T	C	0.300771	TRUE	0.995	C8	Octanoylcarnitine	-0.0181945	0.00274295	4.1731e-11	C8
1	rs1767458	1p31.1	75991743	FALSE	FALSE	G	A	0.31522	TRUE	0.937	C8	Octanoylcarnitine	-0.0190304	0.00278596	1.10396e-11	C8
1	rs1694419	1p31.1	75992389	FALSE	FALSE	G	A	0.69852	TRUE	0.976	C8	Octanoylcarnitine	0.0182024	0.00276071	5.43065e-11	C8
1	rs17587071	1p31.1	75997671	TRUE	TRUE	C	A	0.273996	TRUE	0.989	C8	Octanoylcarnitine	-0.0210605	0.00283152	1.48653e-13	C8
1	rs17587071	1p31.1	75997671	TRUE	TRUE	C	A	0.273996	TRUE	0.989	C10	Decanoylcarnitine	-0.0233558	0.00389034	2.27083e-09	C8
1	rs17587071	1p31.1	75997671	TRUE	TRUE	C	A	0.273996	TRUE	0.989	C6	Hexanoylcarnitine	-0.0083742	0.00153746	5.73236e-08	C8
1	rs1146588	1p31.1	76002375	FALSE	FALSE	G	C	0.300941	TRUE	0.976	C8	Octanoylcarnitine	-0.0182302	0.00276379	5.33418e-11	C8
1	rs12136754	1p31.1	76002820	FALSE	FALSE	C	A	0.698612	TRUE	0.976	C8	Octanoylcarnitine	0.0182177	0.00276162	5.31188e-11	C8
1	rs7516226	1p31.1	76006845	FALSE	FALSE	G	A	0.722332	TRUE	0.98	C8	Octanoylcarnitine	0.0209276	0.0028224	1.7616e-13	C8
1	rs7516226	1p31.1	76006845	FALSE	FALSE	G	A	0.722332	TRUE	0.98	C10	Decanoylcarnitine	0.0234459	0.00387702	1.73947e-09	C8
1	rs7516226	1p31.1	76006845	FALSE	FALSE	G	A	0.722332	TRUE	0.98	C6	Hexanoylcarnitine	0.00823666	0.00153263	8.54984e-08	C8
1	rs12130832	1p31.1	76006882	FALSE	FALSE	T	C	0.617349	TRUE	0.946	C8	Octanoylcarnitine	-0.0158064	0.00265402	3.03183e-09	C8
1	rs12130832	1p31.1	76006882	FALSE	FALSE	T	C	0.617349	TRUE	0.946	C10	Decanoylcarnitine	-0.0196584	0.00363571	7.14027e-08	C8
1	rs6664254	1p31.1	76007672	FALSE	FALSE	T	G	0.303992	TRUE	0.98	C8	Octanoylcarnitine	0.0149831	0.00276706	6.84239e-08	C8
1	rs12142247	1p31.1	76008334	FALSE	FALSE	T	C	0.381917	TRUE	0.945	C8	Octanoylcarnitine	0.0158146	0.00265677	3.08881e-09	C8
1	rs12142247	1p31.1	76008334	FALSE	FALSE	T	C	0.381917	TRUE	0.945	C10	Decanoylcarnitine	0.0196734	0.00363946	7.19812e-08	C8
1	rs11810154	1p31.1	76012561	FALSE	FALSE	G	C	0.379648	TRUE	0.944	C8	Octanoylcarnitine	0.0155728	0.00265949	5.50905e-09	C8
1	rs17647711	1p31.1	76014298	FALSE	FALSE	G	C	0.378565	TRUE	0.946	C8	Octanoylcarnitine	0.0154587	0.00265683	6.8578e-09	C8
1	rs11161620	1p31.1	76027816	FALSE	FALSE	G	A	0.766808	TRUE	0.863	C8	Octanoylcarnitine	0.0216187	0.0032387	3.15633e-11	C8
1	rs11161620	1p31.1	76027816	FALSE	FALSE	G	A	0.766808	TRUE	0.863	C10	Decanoylcarnitine	0.0278393	0.00443465	4.16821e-10	C8
1	rs12093623	1p31.1	76028820	FALSE	FALSE	T	G	0.772709	TRUE	0.988	C8	Octanoylcarnitine	0.0217665	0.00303871	1.08911e-12	C8
1	rs12093623	1p31.1	76028820	FALSE	FALSE	T	G	0.772709	TRUE	0.988	C10	Decanoylcarnitine	0.0260878	0.00416764	4.67112e-10	C8
1	rs1146646	1p31.1	76038088	FALSE	FALSE	G	A	0.746971	TRUE	0.99	C8	Octanoylcarnitine	0.0184936	0.0029235	3.07265e-10	C8
1	rs4949677	1p31.1	76039250	FALSE	FALSE	T	A	0.778693	TRUE	0.971	C8	Octanoylcarnitine	0.0224258	0.00309068	5.59972e-13	C8
1	rs4949677	1p31.1	76039250	FALSE	FALSE	T	A	0.778693	TRUE	0.971	C10	Decanoylcarnitine	0.0273864	0.00423767	1.27726e-10	C8
1	rs5745336	1p31.1	76046107	FALSE	FALSE	G	A	0.773874	TRUE	0.989	C8	Octanoylcarnitine	0.0218241	0.00304139	9.95257e-13	C8
1	rs5745336	1p31.1	76046107	FALSE	FALSE	G	A	0.773874	TRUE	0.989	C10	Decanoylcarnitine	0.0261484	0.00417138	4.41579e-10	C8
1	rs12122939	1p31.1	76048941	FALSE	FALSE	T	C	0.773875	TRUE	0.989	C8	Octanoylcarnitine	0.0218239	0.00304138	9.95749e-13	C8
1	rs12122939	1p31.1	76048941	FALSE	FALSE	T	C	0.773875	TRUE	0.989	C10	Decanoylcarnitine	0.0261465	0.00417138	4.42863e-10	C8
1	rs7547056	1p31.1	76051855	FALSE	FALSE	G	A	0.77388	TRUE	0.989	C8	Octanoylcarnitine	0.0218225	0.0030414	9.99172e-13	C8
1	rs7547056	1p31.1	76051855	FALSE	FALSE	G	A	0.77388	TRUE	0.989	C10	Decanoylcarnitine	0.0261439	0.0041714	4.44711e-10	C8
1	rs6683437	1p31.1	76089207	FALSE	FALSE	G	A	0.780974	TRUE	0.974	C8	Octanoylcarnitine	0.0219869	0.00308742	1.4637e-12	C8
1	rs6683437	1p31.1	76089207	FALSE	FALSE	G	A	0.780974	TRUE	0.974	C10	Decanoylcarnitine	0.0268663	0.00423269	2.67976e-10	C8
1	rs1159214	1p31.1	76090498	FALSE	FALSE	T	G	0.782681	TRUE	0.995	C8	Octanoylcarnitine	0.0218727	0.00305867	1.18644e-12	C8
1	rs1159214	1p31.1	76090498	FALSE	FALSE	T	G	0.782681	TRUE	0.995	C10	Decanoylcarnitine	0.0264328	0.00419429	3.57198e-10	C8
1	rs1565717	1p31.1	76093029	FALSE	FALSE	T	C	0.216649	TRUE	0.995	C8	Octanoylcarnitine	-0.0219144	0.00306543	1.2047e-12	C8
1	rs1565717	1p31.1	76093029	FALSE	FALSE	T	C	0.216649	TRUE	0.995	C10	Decanoylcarnitine	-0.0264828	0.00420356	3.61757e-10	C8
1	rs7365179	1p31.1	76096212	FALSE	FALSE	G	C	0.187833	TRUE	0.894	C8	Octanoylcarnitine	-0.021642	0.00343903	3.78276e-10	C8
1	rs7365179	1p31.1	76096212	FALSE	FALSE	G	C	0.187833	TRUE	0.894	C10	Decanoylcarnitine	-0.0281355	0.00470637	2.64721e-09	C8
1	rs2172507	1p31.1	76103908	FALSE	FALSE	T	C	0.216467	FALSE	1	C8	Octanoylcarnitine	-0.0218178	0.00305389	1.24511e-12	C8
1	rs2172507	1p31.1	76103908	FALSE	FALSE	T	C	0.216467	FALSE	1	C10	Decanoylcarnitine	-0.0263475	0.00418777	3.81877e-10	C8
1	rs5745427	1p31.1	76105225	FALSE	FALSE	C	A	0.21665	TRUE	0.995	C8	Octanoylcarnitine	-0.0218933	0.00306491	1.25445e-12	C8
1	rs5745427	1p31.1	76105225	FALSE	FALSE	C	A	0.21665	TRUE	0.995	C10	Decanoylcarnitine	-0.0264556	0.00420283	3.74302e-10	C8
1	rs5745433	1p31.1	76105751	FALSE	FALSE	T	G	0.782694	TRUE	0.995	C8	Octanoylcarnitine	0.0218478	0.0030582	1.2471e-12	C8
1	rs5745433	1p31.1	76105751	FALSE	FALSE	T	G	0.782694	TRUE	0.995	C10	Decanoylcarnitine	0.026402	0.00419362	3.71855e-10	C8
1	rs2029681	1p31.1	76106434	FALSE	FALSE	G	A	0.216592	TRUE	0.995	C8	Octanoylcarnitine	-0.0218974	0.00306575	1.25991e-12	C8
1	rs2029681	1p31.1	76106434	FALSE	FALSE	G	A	0.216592	TRUE	0.995	C10	Decanoylcarnitine	-0.0264654	0.00420396	3.72812e-10	C8
1	rs6699682	1p31.1	76112711	FALSE	FALSE	G	A	0.793226	TRUE	0.994	C8	Octanoylcarnitine	0.0216972	0.00311641	4.46959e-12	C8
1	rs6699682	1p31.1	76112711	FALSE	FALSE	G	A	0.793226	TRUE	0.994	C10	Decanoylcarnitine	0.0273889	0.00426919	1.73167e-10	C8
1	rs2029683	1p31.1	76114231	FALSE	FALSE	T	G	0.205982	TRUE	0.995	C8	Octanoylcarnitine	-0.0217095	0.00312274	4.79695e-12	C8
1	rs2029683	1p31.1	76114231	FALSE	FALSE	T	G	0.205982	TRUE	0.995	C10	Decanoylcarnitine	-0.0274216	0.00427779	1.7915e-10	C8
1	rs5745442	1p31.1	76115446	FALSE	FALSE	T	G	0.7934	TRUE	0.995	C8	Octanoylcarnitine	0.0216577	0.00311538	4.8027e-12	C8
1	rs5745442	1p31.1	76115446	FALSE	FALSE	T	G	0.7934	TRUE	0.995	C10	Decanoylcarnitine	0.027356	0.0042677	1.79377e-10	C8
1	rs5745449	1p31.1	76117299	FALSE	FALSE	T	A	0.79733	TRUE	0.974	C8	Octanoylcarnitine	0.0219357	0.00317204	6.18327e-12	C8
1	rs5745449	1p31.1	76117299	FALSE	FALSE	T	A	0.79733	TRUE	0.974	C10	Decanoylcarnitine	0.0277697	0.00434503	2.02495e-10	C8
1	rs11161836	1p31.1	76126921	FALSE	FALSE	T	C	0.205919	TRUE	0.995	C8	Octanoylcarnitine	-0.0216775	0.00312227	5.11163e-12	C8
1	rs11161836	1p31.1	76126921	FALSE	FALSE	T	C	0.205919	TRUE	0.995	C10	Decanoylcarnitine	-0.0273989	0.00427707	1.84063e-10	C8
1	rs1908089	1p31.1	76131896	FALSE	FALSE	T	C	0.428083	FALSE	1	C10	Decanoylcarnitine	0.0221824	0.00349904	2.81569e-10	C10
1	rs1908089	1p31.1	76131896	FALSE	FALSE	T	C	0.428083	FALSE	1	C8	Octanoylcarnitine	0.0161522	0.0025579	3.29894e-10	C10
1	rs1303870	1p31.1	76132123	TRUE	FALSE	T	G	0.571294	TRUE	0.996	C8	Octanoylcarnitine	-0.0163758	0.00255917	1.9271e-10	C8
1	rs1303870	1p31.1	76132123	TRUE	FALSE	T	G	0.571294	TRUE	0.996	C10	Decanoylcarnitine	-0.0222545	0.00350149	2.53989e-10	C8
1	rs5745523	1p31.1	76133629	FALSE	FALSE	T	C	0.427744	TRUE	0.996	C8	Octanoylcarnitine	0.0163845	0.00256064	1.93046e-10	C8
1	rs5745523	1p31.1	76133629	FALSE	FALSE	T	C	0.427744	TRUE	0.996	C10	Decanoylcarnitine	0.022258	0.00350353	2.58408e-10	C8
1	rs6687882	1p31.1	76137413	FALSE	FALSE	C	A	0.571295	TRUE	0.996	C8	Octanoylcarnitine	-0.0163749	0.0025592	1.93231e-10	C8
1	rs6687882	1p31.1	76137413	FALSE	FALSE	C	A	0.571295	TRUE	0.996	C10	Decanoylcarnitine	-0.0222529	0.00350153	2.54866e-10	C8
1	rs10873788	1p31.1	76140445	FALSE	FALSE	C	A	0.20592	TRUE	0.995	C8	Octanoylcarnitine	-0.0216772	0.00312226	5.11545e-12	C8
1	rs10873788	1p31.1	76140445	FALSE	FALSE	C	A	0.20592	TRUE	0.995	C10	Decanoylcarnitine	-0.0273988	0.00427707	1.8409e-10	C8
1	rs11161857	1p31.1	76142816	FALSE	FALSE	G	C	0.79343	TRUE	0.995	C8	Octanoylcarnitine	0.0216308	0.00311495	5.06587e-12	C8
1	rs11161857	1p31.1	76142816	FALSE	FALSE	G	C	0.79343	TRUE	0.995	C10	Decanoylcarnitine	0.0273374	0.00426706	1.83339e-10	C8
1	rs7523573	1p31.1	76144608	FALSE	FALSE	T	G	0.205597	FALSE	1	C8	Octanoylcarnitine	-0.0216256	0.0031127	4.95038e-12	C8
1	rs7523573	1p31.1	76144608	FALSE	FALSE	T	G	0.205597	FALSE	1	C10	Decanoylcarnitine	-0.0273171	0.00426403	1.83589e-10	C8
1	rs5745546	1p31.1	76150626	FALSE	FALSE	G	A	0.571295	TRUE	0.996	C8	Octanoylcarnitine	-0.0163742	0.00255928	1.93817e-10	C8
1	rs5745546	1p31.1	76150626	FALSE	FALSE	G	A	0.571295	TRUE	0.996	C10	Decanoylcarnitine	-0.0222517	0.00350164	2.55766e-10	C8
1	rs5745554	1p31.1	76151785	FALSE	FALSE	C	A	0.427756	TRUE	0.996	C8	Octanoylcarnitine	0.0163832	0.00256072	1.9393e-10	C8
1	rs5745554	1p31.1	76151785	FALSE	FALSE	C	A	0.427756	TRUE	0.996	C10	Decanoylcarnitine	0.0222553	0.00350365	2.60052e-10	C8
1	rs5745558	1p31.1	76152085	FALSE	FALSE	T	C	0.427757	TRUE	0.996	C8	Octanoylcarnitine	0.0163831	0.00256073	1.93998e-10	C8
1	rs5745558	1p31.1	76152085	FALSE	FALSE	T	C	0.427757	TRUE	0.996	C10	Decanoylcarnitine	0.0222558	0.00350365	2.59802e-10	C8
1	rs7519526	1p31.1	76153542	FALSE	FALSE	T	G	0.571297	TRUE	0.996	C8	Octanoylcarnitine	-0.0163747	0.0025593	1.93663e-10	C8
1	rs7519526	1p31.1	76153542	FALSE	FALSE	T	G	0.571297	TRUE	0.996	C10	Decanoylcarnitine	-0.0222513	0.00350168	2.56051e-10	C8
1	rs6671871	1p31.1	76156099	FALSE	FALSE	T	G	0.571299	TRUE	0.996	C8	Octanoylcarnitine	-0.0163747	0.00255932	1.93728e-10	C8
1	rs6671871	1p31.1	76156099	FALSE	FALSE	T	G	0.571299	TRUE	0.996	C10	Decanoylcarnitine	-0.0222517	0.0035017	2.55923e-10	C8
1	rs11161887	1p31.1	76158893	FALSE	FALSE	G	A	0.571303	TRUE	0.996	C8	Octanoylcarnitine	-0.0163751	0.00255933	1.93543e-10	C8
1	rs11161887	1p31.1	76158893	FALSE	FALSE	G	A	0.571303	TRUE	0.996	C10	Decanoylcarnitine	-0.0222513	0.00350172	2.56181e-10	C8
1	rs10732723	1p31.1	76165025	FALSE	FALSE	T	C	0.794012	TRUE	0.976	C8	Octanoylcarnitine	0.0218078	0.00314033	5.05711e-12	C8
1	rs10732723	1p31.1	76165025	FALSE	FALSE	T	C	0.794012	TRUE	0.976	C10	Decanoylcarnitine	0.0274111	0.0043023	2.29998e-10	C8
1	rs17650138	1p31.1	76171475	FALSE	FALSE	G	A	0.205663	TRUE	0.976	C8	Octanoylcarnitine	-0.0218304	0.00314443	5.12281e-12	C8
1	rs17650138	1p31.1	76171475	FALSE	FALSE	G	A	0.205663	TRUE	0.976	C10	Decanoylcarnitine	-0.0274465	0.00430787	2.30036e-10	C8
1	rs12090849	1p31.1	76172849	FALSE	FALSE	T	C	0.794035	TRUE	0.976	C8	Octanoylcarnitine	0.0218094	0.00314114	5.10244e-12	C8
1	rs12090849	1p31.1	76172849	FALSE	FALSE	T	C	0.794035	TRUE	0.976	C10	Decanoylcarnitine	0.0274148	0.00430339	2.31109e-10	C8
1	rs11588578	1p31.1	76173127	FALSE	FALSE	T	G	0.794036	TRUE	0.976	C8	Octanoylcarnitine	0.0218103	0.00314119	5.09643e-12	C8
1	rs11588578	1p31.1	76173127	FALSE	FALSE	T	G	0.794036	TRUE	0.976	C10	Decanoylcarnitine	0.027415	0.00430346	2.31189e-10	C8
1	rs931507	1p31.1	76174165	FALSE	FALSE	G	A	0.205643	TRUE	0.976	C8	Octanoylcarnitine	-0.0218315	0.00314495	5.15125e-12	C8
1	rs931507	1p31.1	76174165	FALSE	FALSE	G	A	0.205643	TRUE	0.976	C10	Decanoylcarnitine	-0.0274457	0.00430859	2.31849e-10	C8
1	rs1770887	1p31.1	76174400	FALSE	FALSE	G	A	0.797928	TRUE	0.957	C8	Octanoylcarnitine	0.0221889	0.00319201	4.81987e-12	C8
1	rs1770887	1p31.1	76174400	FALSE	FALSE	G	A	0.797928	TRUE	0.957	C10	Decanoylcarnitine	0.0277371	0.00437354	2.77182e-10	C8
1	rs1770885	1p31.1	76174800	FALSE	FALSE	T	C	0.793423	TRUE	0.95	C8	Octanoylcarnitine	0.0220724	0.00317318	4.67019e-12	C8
1	rs1770885	1p31.1	76174800	FALSE	FALSE	T	C	0.793423	TRUE	0.95	C10	Decanoylcarnitine	0.0274603	0.00434825	3.28599e-10	C8
1	rs1689275	1p31.1	76182243	FALSE	FALSE	T	C	0.204546	TRUE	0.955	C8	Octanoylcarnitine	-0.0219887	0.00318047	6.25494e-12	C8
1	rs1689275	1p31.1	76182243	FALSE	FALSE	T	C	0.204546	TRUE	0.955	C10	Decanoylcarnitine	-0.0276309	0.00435729	2.78487e-10	C8
1	rs12140121	1p31.1	76227589	FALSE	FALSE	G	A	0.203395	TRUE	0.937	C8	Octanoylcarnitine	-0.0220711	0.00321384	8.59111e-12	C8
1	rs12140121	1p31.1	76227589	FALSE	FALSE	G	A	0.203395	TRUE	0.937	C10	Decanoylcarnitine	-0.0276493	0.00440326	4.12632e-10	C8
1	rs10518521	1p31.1	76233802	FALSE	FALSE	G	A	0.796898	TRUE	0.916	C8	Octanoylcarnitine	0.0222716	0.00325003	9.50461e-12	C8
1	rs10518521	1p31.1	76233802	FALSE	FALSE	G	A	0.796898	TRUE	0.916	C10	Decanoylcarnitine	0.0279191	0.00445313	4.38756e-10	C8
1	rs10782602	1p31.1	76236849	FALSE	FALSE	T	C	0.796948	TRUE	0.913	C8	Octanoylcarnitine	0.0222971	0.00325545	9.74044e-12	C8
1	rs10782602	1p31.1	76236849	FALSE	FALSE	T	C	0.796948	TRUE	0.913	C10	Decanoylcarnitine	0.0279463	0.00446061	4.51157e-10	C8
1	rs4949686	1p31.1	76245887	FALSE	FALSE	G	C	0.79697	TRUE	0.912	C8	Octanoylcarnitine	0.0223122	0.00325809	9.80138e-12	C8
1	rs4949686	1p31.1	76245887	FALSE	FALSE	G	C	0.79697	TRUE	0.912	C10	Decanoylcarnitine	0.0279697	0.00446423	4.50703e-10	C8
1	rs10873863	1p31.1	76247617	FALSE	FALSE	T	C	0.246267	TRUE	0.902	C10	Decanoylcarnitine	-0.0255379	0.00420935	1.54371e-09	C10
1	rs10873863	1p31.1	76247617	FALSE	FALSE	T	C	0.246267	TRUE	0.902	C8	Octanoylcarnitine	-0.0185346	0.00307757	2.02448e-09	C10
17	rs17612167	1q21.3	150998730	TRUE	TRUE	T	A	0.231043	FALSE	1	Q26:Glu/Orn	Glutamic acid / Ornithine	0.0519947	0.00968524	8.82159e-08	Q26:Glu/Orn
18	rs2099949	1q32.3	209798391	TRUE	TRUE	T	C	0.308743	FALSE	1	Leu|Ile	Leucine|Isoleucine	0.044381	0.0079307	2.48013e-08	LeuIle
2	rs3811444	1q44	246106074	TRUE	TRUE	T	C	0.35241	FALSE	1	C18	Stearoylcarnitine	0.0508746	0.00627976	9.13793e-16	C18
2	rs3811444	1q44	246106074	TRUE	TRUE	T	C	0.35241	FALSE	1	C18:1	Octadecenoylcarnitine	0.0456907	0.00750741	1.37243e-09	C18
2	rs3811444	1q44	246106074	TRUE	TRUE	T	C	0.35241	FALSE	1	C16	Palmitoylcarnitine	0.0438093	0.00762521	1.05177e-08	C18
2	rs3811444	1q44	246106074	TRUE	TRUE	T	C	0.35241	FALSE	1	Q3:(C16+C18:1)/C2	(Palmitoylcarnitine + Octadecenoylcarnitine) / Acetylcarnitine	0.00689468	0.00120893	1.34338e-08	C18
2	rs3811444	1q44	246106074	TRUE	TRUE	T	C	0.35241	FALSE	1	Q4:C0/(C16+C18)	Carnitine free / Palmitoylcarnitine + Stearoylcarnitine	-0.04873	0.00895876	5.97227e-08	C18
19	rs2542591	2p16.2	53882931	FALSE	FALSE	T	C	0.334173	FALSE	1	Glu	Glutamic acid	0.0304887	0.00556637	4.83826e-08	Glu
19	rs2542592	2p16.2	53884366	TRUE	TRUE	G	A	0.664935	TRUE	0.995	Glu	Glutamic acid	-0.0306021	0.0055578	4.11844e-08	Glu
19	rs805437	2p16.2	53908482	FALSE	FALSE	T	C	0.335182	TRUE	0.992	Glu	Glutamic acid	0.0304998	0.00556757	4.81625e-08	Glu
3	rs10172677	2p13.1	73401121	FALSE	FALSE	A	G	0.241216	FALSE	1	Q15:Arg/Gly	Arginine / Glycine	-0.00498678	0.000923314	7.38162e-08	Q15:Arg/Gly
3	rs7573275	2p13.1	73406050	FALSE	FALSE	G	A	0.698099	TRUE	0.993	Q15:Arg/Gly	Arginine / Glycine	0.00604511	0.000852043	1.76536e-12	Q15:Arg/Gly
3	rs7573275	2p13.1	73406050	FALSE	FALSE	G	A	0.698099	TRUE	0.993	Q14:Arg/Orn	Arginine / Ornithine	0.0180501	0.00260875	6.02363e-12	Q15:Arg/Gly
3	rs7573275	2p13.1	73406050	FALSE	FALSE	G	A	0.698099	TRUE	0.993	Arg	Arginine	0.0841791	0.0129945	1.15502e-10	Q15:Arg/Gly
3	rs7573275	2p13.1	73406050	FALSE	FALSE	G	A	0.698099	TRUE	0.993	Q13:Arg/Cit	Arginine / Citrulline	0.0303997	0.00506203	2.24415e-09	Q15:Arg/Gly
3	rs11885217	2p13.1	73406716	FALSE	FALSE	G	A	0.301954	FALSE	1	Q15:Arg/Gly	Arginine / Glycine	-0.00588222	0.000848542	5.50107e-12	Q15:Arg/Gly
3	rs11885217	2p13.1	73406716	FALSE	FALSE	G	A	0.301954	FALSE	1	Q14:Arg/Orn	Arginine / Ornithine	-0.0175616	0.00259798	1.78764e-11	Q15:Arg/Gly
3	rs11885217	2p13.1	73406716	FALSE	FALSE	G	A	0.301954	FALSE	1	Arg	Arginine	-0.0819494	0.0129399	2.93285e-10	Q15:Arg/Gly
3	rs11885217	2p13.1	73406716	FALSE	FALSE	G	A	0.301954	FALSE	1	Q13:Arg/Cit	Arginine / Citrulline	-0.0297036	0.00504012	4.39819e-09	Q15:Arg/Gly
3	rs6546820	2p13.1	73406905	FALSE	FALSE	G	A	0.698099	TRUE	0.993	Q15:Arg/Gly	Arginine / Glycine	0.00604508	0.000852046	1.76611e-12	Q15:Arg/Gly
3	rs6546820	2p13.1	73406905	FALSE	FALSE	G	A	0.698099	TRUE	0.993	Q14:Arg/Orn	Arginine / Ornithine	0.0180502	0.00260876	6.02288e-12	Q15:Arg/Gly
3	rs6546820	2p13.1	73406905	FALSE	FALSE	G	A	0.698099	TRUE	0.993	Arg	Arginine	0.0841777	0.0129946	1.15603e-10	Q15:Arg/Gly
3	rs6546820	2p13.1	73406905	FALSE	FALSE	G	A	0.698099	TRUE	0.993	Q13:Arg/Cit	Arginine / Citrulline	0.0303982	0.00506206	2.24866e-09	Q15:Arg/Gly
3	rs1522927	2p13.1	73409663	FALSE	FALSE	T	G	0.683389	TRUE	0.979	Q15:Arg/Gly	Arginine / Glycine	0.00561044	0.000849269	4.98618e-11	Q15:Arg/Gly
3	rs1522927	2p13.1	73409663	FALSE	FALSE	T	G	0.683389	TRUE	0.979	Q14:Arg/Orn	Arginine / Ornithine	0.0168175	0.00259998	1.23029e-10	Q15:Arg/Gly
3	rs1522927	2p13.1	73409663	FALSE	FALSE	T	G	0.683389	TRUE	0.979	Arg	Arginine	0.0782548	0.0129485	1.78018e-09	Q15:Arg/Gly
3	rs1522927	2p13.1	73409663	FALSE	FALSE	T	G	0.683389	TRUE	0.979	Q13:Arg/Cit	Arginine / Citrulline	0.0292041	0.00504068	7.93046e-09	Q15:Arg/Gly
3	rs10191517	2p13.1	73411911	FALSE	FALSE	G	A	0.698139	TRUE	0.993	Q15:Arg/Gly	Arginine / Glycine	0.0060465	0.000852217	1.76301e-12	Q15:Arg/Gly
3	rs10191517	2p13.1	73411911	FALSE	FALSE	G	A	0.698139	TRUE	0.993	Q14:Arg/Orn	Arginine / Ornithine	0.0180558	0.00260928	5.99013e-12	Q15:Arg/Gly
3	rs10191517	2p13.1	73411911	FALSE	FALSE	G	A	0.698139	TRUE	0.993	Arg	Arginine	0.0842029	0.0129972	1.15115e-10	Q15:Arg/Gly
3	rs10191517	2p13.1	73411911	FALSE	FALSE	G	A	0.698139	TRUE	0.993	Q13:Arg/Cit	Arginine / Citrulline	0.0304094	0.00506306	2.23474e-09	Q15:Arg/Gly
3	rs7560272	2p13.1	73414993	FALSE	FALSE	T	A	0.301075	TRUE	0.993	Q15:Arg/Gly	Arginine / Glycine	-0.00605589	0.000853555	1.76461e-12	Q15:Arg/Gly
3	rs7560272	2p13.1	73414993	FALSE	FALSE	T	A	0.301075	TRUE	0.993	Q14:Arg/Orn	Arginine / Ornithine	-0.0180822	0.00261338	6.02192e-12	Q15:Arg/Gly
3	rs7560272	2p13.1	73414993	FALSE	FALSE	T	A	0.301075	TRUE	0.993	Arg	Arginine	-0.0843456	0.0130176	1.14505e-10	Q15:Arg/Gly
3	rs7560272	2p13.1	73414993	FALSE	FALSE	T	A	0.301075	TRUE	0.993	Q13:Arg/Cit	Arginine / Citrulline	-0.0304559	0.00507101	2.23821e-09	Q15:Arg/Gly
3	rs2091022	2p13.1	73418078	FALSE	FALSE	G	A	0.698178	TRUE	0.992	Q15:Arg/Gly	Arginine / Glycine	0.00604796	0.000852406	1.76132e-12	Q15:Arg/Gly
3	rs2091022	2p13.1	73418078	FALSE	FALSE	G	A	0.698178	TRUE	0.992	Q14:Arg/Orn	Arginine / Ornithine	0.0180621	0.00260985	5.95407e-12	Q15:Arg/Gly
3	rs2091022	2p13.1	73418078	FALSE	FALSE	G	A	0.698178	TRUE	0.992	Arg	Arginine	0.0842268	0.0130001	1.14812e-10	Q15:Arg/Gly
3	rs2091022	2p13.1	73418078	FALSE	FALSE	G	A	0.698178	TRUE	0.992	Q13:Arg/Cit	Arginine / Citrulline	0.030422	0.00506417	2.2189e-09	Q15:Arg/Gly
3	rs11126395	2p13.1	73418472	FALSE	FALSE	G	A	0.30105	TRUE	0.992	Q15:Arg/Gly	Arginine / Glycine	-0.00605704	0.000853666	1.75922e-12	Q15:Arg/Gly
3	rs11126395	2p13.1	73418472	FALSE	FALSE	G	A	0.30105	TRUE	0.992	Q14:Arg/Orn	Arginine / Ornithine	-0.0180871	0.00261371	5.98142e-12	Q15:Arg/Gly
3	rs11126395	2p13.1	73418472	FALSE	FALSE	G	A	0.30105	TRUE	0.992	Arg	Arginine	-0.0843642	0.0130192	1.14064e-10	Q15:Arg/Gly
3	rs11126395	2p13.1	73418472	FALSE	FALSE	G	A	0.30105	TRUE	0.992	Q13:Arg/Cit	Arginine / Citrulline	-0.0304645	0.00507166	2.22555e-09	Q15:Arg/Gly
3	rs11126396	2p13.1	73418651	FALSE	FALSE	T	C	0.301049	TRUE	0.992	Q15:Arg/Gly	Arginine / Glycine	-0.00605707	0.000853672	1.7595e-12	Q15:Arg/Gly
3	rs11126396	2p13.1	73418651	FALSE	FALSE	T	C	0.301049	TRUE	0.992	Q14:Arg/Orn	Arginine / Ornithine	-0.0180873	0.00261373	5.97907e-12	Q15:Arg/Gly
3	rs11126396	2p13.1	73418651	FALSE	FALSE	T	C	0.301049	TRUE	0.992	Arg	Arginine	-0.0843649	0.0130193	1.14058e-10	Q15:Arg/Gly
3	rs11126396	2p13.1	73418651	FALSE	FALSE	T	C	0.301049	TRUE	0.992	Q13:Arg/Cit	Arginine / Citrulline	-0.030465	0.0050717	2.22483e-09	Q15:Arg/Gly
3	rs7604588	2p13.1	73424925	FALSE	FALSE	G	A	0.698233	TRUE	0.992	Q15:Arg/Gly	Arginine / Glycine	0.00605021	0.000852633	1.75196e-12	Q15:Arg/Gly
3	rs7604588	2p13.1	73424925	FALSE	FALSE	G	A	0.698233	TRUE	0.992	Q14:Arg/Orn	Arginine / Ornithine	0.0180701	0.00261054	5.9023e-12	Q15:Arg/Gly
3	rs7604588	2p13.1	73424925	FALSE	FALSE	G	A	0.698233	TRUE	0.992	Arg	Arginine	0.0842634	0.0130035	1.13998e-10	Q15:Arg/Gly
3	rs7604588	2p13.1	73424925	FALSE	FALSE	G	A	0.698233	TRUE	0.992	Q13:Arg/Cit	Arginine / Citrulline	0.0304381	0.00506551	2.1975e-09	Q15:Arg/Gly
3	rs10196402	2p13.1	73425589	FALSE	FALSE	C	A	0.301003	TRUE	0.992	Q15:Arg/Gly	Arginine / Glycine	-0.00605876	0.000853899	1.75833e-12	Q15:Arg/Gly
3	rs10196402	2p13.1	73425589	FALSE	FALSE	C	A	0.301003	TRUE	0.992	Q14:Arg/Orn	Arginine / Ornithine	-0.0180939	0.00261442	5.95102e-12	Q15:Arg/Gly
3	rs10196402	2p13.1	73425589	FALSE	FALSE	C	A	0.301003	TRUE	0.992	Arg	Arginine	-0.0843942	0.0130228	1.13661e-10	Q15:Arg/Gly
3	rs10196402	2p13.1	73425589	FALSE	FALSE	C	A	0.301003	TRUE	0.992	Q13:Arg/Cit	Arginine / Citrulline	-0.0304787	0.00507303	2.20971e-09	Q15:Arg/Gly
3	rs11899517	2p13.1	73426769	FALSE	FALSE	G	A	0.304629	TRUE	0.995	Q14:Arg/Orn	Arginine / Ornithine	-0.0185813	0.00262195	1.86882e-12	Q14:Arg/Orn
3	rs11899517	2p13.1	73426769	FALSE	FALSE	G	A	0.304629	TRUE	0.995	Q15:Arg/Gly	Arginine / Glycine	-0.00589773	0.000857455	7.97792e-12	Q14:Arg/Orn
3	rs11899517	2p13.1	73426769	FALSE	FALSE	G	A	0.304629	TRUE	0.995	Arg	Arginine	-0.086512	0.013062	4.45637e-11	Q14:Arg/Orn
3	rs11899517	2p13.1	73426769	FALSE	FALSE	G	A	0.304629	TRUE	0.995	Q13:Arg/Cit	Arginine / Citrulline	-0.030398	0.00509115	2.76742e-09	Q14:Arg/Orn
3	rs6718864	2p13.1	73428099	FALSE	FALSE	G	A	0.304626	TRUE	0.995	Q14:Arg/Orn	Arginine / Ornithine	-0.0185806	0.00262191	1.87088e-12	Q14:Arg/Orn
3	rs6718864	2p13.1	73428099	FALSE	FALSE	G	A	0.304626	TRUE	0.995	Q15:Arg/Gly	Arginine / Glycine	-0.00589747	0.000857442	7.98844e-12	Q14:Arg/Orn
3	rs6718864	2p13.1	73428099	FALSE	FALSE	G	A	0.304626	TRUE	0.995	Arg	Arginine	-0.086506	0.0130618	4.46685e-11	Q14:Arg/Orn
3	rs6718864	2p13.1	73428099	FALSE	FALSE	G	A	0.304626	TRUE	0.995	Q13:Arg/Cit	Arginine / Citrulline	-0.0303963	0.00509107	2.77171e-09	Q14:Arg/Orn
3	rs6546822	2p13.1	73428606	FALSE	FALSE	G	A	0.694614	TRUE	0.995	Q14:Arg/Orn	Arginine / Ornithine	0.0185562	0.00261815	1.85949e-12	Q14:Arg/Orn
3	rs6546822	2p13.1	73428606	FALSE	FALSE	G	A	0.694614	TRUE	0.995	Q15:Arg/Gly	Arginine / Glycine	0.00588952	0.000856213	7.95675e-12	Q14:Arg/Orn
3	rs6546822	2p13.1	73428606	FALSE	FALSE	G	A	0.694614	TRUE	0.995	Arg	Arginine	0.0863686	0.0130432	4.49862e-11	Q14:Arg/Orn
3	rs6546822	2p13.1	73428606	FALSE	FALSE	G	A	0.694614	TRUE	0.995	Q13:Arg/Cit	Arginine / Citrulline	0.0303638	0.00508376	2.73522e-09	Q14:Arg/Orn
3	rs6709853	2p13.1	73429573	FALSE	FALSE	T	A	0.694613	TRUE	0.995	Q14:Arg/Orn	Arginine / Ornithine	0.0185566	0.00261814	1.85728e-12	Q14:Arg/Orn
3	rs6709853	2p13.1	73429573	FALSE	FALSE	T	A	0.694613	TRUE	0.995	Q15:Arg/Gly	Arginine / Glycine	0.00588974	0.000856209	7.94061e-12	Q14:Arg/Orn
3	rs6709853	2p13.1	73429573	FALSE	FALSE	T	A	0.694613	TRUE	0.995	Arg	Arginine	0.0863713	0.0130431	4.49157e-11	Q14:Arg/Orn
3	rs6709853	2p13.1	73429573	FALSE	FALSE	T	A	0.694613	TRUE	0.995	Q13:Arg/Cit	Arginine / Citrulline	0.0303651	0.00508373	2.7303e-09	Q14:Arg/Orn
3	rs6713196	2p13.1	73429913	FALSE	FALSE	T	C	0.694614	TRUE	0.995	Q14:Arg/Orn	Arginine / Ornithine	0.018557	0.00261814	1.85498e-12	Q14:Arg/Orn
3	rs6713196	2p13.1	73429913	FALSE	FALSE	T	C	0.694614	TRUE	0.995	Q15:Arg/Gly	Arginine / Glycine	0.00588993	0.000856209	7.92874e-12	Q14:Arg/Orn
3	rs6713196	2p13.1	73429913	FALSE	FALSE	T	C	0.694614	TRUE	0.995	Arg	Arginine	0.0863738	0.0130431	4.48596e-11	Q14:Arg/Orn
3	rs6713196	2p13.1	73429913	FALSE	FALSE	T	C	0.694614	TRUE	0.995	Q13:Arg/Cit	Arginine / Citrulline	0.030365	0.00508374	2.73089e-09	Q14:Arg/Orn
3	rs6706179	2p13.1	73432085	FALSE	FALSE	T	C	0.304614	TRUE	0.995	Q14:Arg/Orn	Arginine / Ornithine	-0.0185789	0.00262189	1.87858e-12	Q14:Arg/Orn
3	rs6706179	2p13.1	73432085	FALSE	FALSE	T	C	0.304614	TRUE	0.995	Q15:Arg/Gly	Arginine / Glycine	-0.00589671	0.000857435	8.03399e-12	Q14:Arg/Orn
3	rs6706179	2p13.1	73432085	FALSE	FALSE	T	C	0.304614	TRUE	0.995	Arg	Arginine	-0.0864979	0.0130617	4.48339e-11	Q14:Arg/Orn
3	rs6706179	2p13.1	73432085	FALSE	FALSE	T	C	0.304614	TRUE	0.995	Q13:Arg/Cit	Arginine / Citrulline	-0.0303946	0.00509102	2.77598e-09	Q14:Arg/Orn
3	rs4330127	2p13.1	73434828	FALSE	FALSE	T	A	0.304603	TRUE	0.995	Q14:Arg/Orn	Arginine / Ornithine	-0.0185774	0.00262189	1.88603e-12	Q14:Arg/Orn
3	rs4330127	2p13.1	73434828	FALSE	FALSE	T	A	0.304603	TRUE	0.995	Q15:Arg/Gly	Arginine / Glycine	-0.00589638	0.000857434	8.05489e-12	Q14:Arg/Orn
3	rs4330127	2p13.1	73434828	FALSE	FALSE	T	A	0.304603	TRUE	0.995	Arg	Arginine	-0.0864952	0.0130617	4.48928e-11	Q14:Arg/Orn
3	rs4330127	2p13.1	73434828	FALSE	FALSE	T	A	0.304603	TRUE	0.995	Q13:Arg/Cit	Arginine / Citrulline	-0.0303931	0.00509102	2.7811e-09	Q14:Arg/Orn
3	rs10198301	2p13.1	73435108	FALSE	FALSE	T	A	0.694618	TRUE	0.995	Q14:Arg/Orn	Arginine / Ornithine	0.0185543	0.00261802	1.86438e-12	Q14:Arg/Orn
3	rs10198301	2p13.1	73435108	FALSE	FALSE	T	A	0.694618	TRUE	0.995	Q15:Arg/Gly	Arginine / Glycine	0.0058888	0.000856168	7.98261e-12	Q14:Arg/Orn
3	rs10198301	2p13.1	73435108	FALSE	FALSE	T	A	0.694618	TRUE	0.995	Arg	Arginine	0.0863579	0.0130425	4.51265e-11	Q14:Arg/Orn
3	rs10198301	2p13.1	73435108	FALSE	FALSE	T	A	0.694618	TRUE	0.995	Q13:Arg/Cit	Arginine / Citrulline	0.0303612	0.00508349	2.73835e-09	Q14:Arg/Orn
3	rs7573719	2p13.1	73436494	FALSE	FALSE	G	A	0.682072	TRUE	0.943	Q14:Arg/Orn	Arginine / Ornithine	0.0188068	0.00265764	2.00961e-12	Q14:Arg/Orn
3	rs7573719	2p13.1	73436494	FALSE	FALSE	G	A	0.682072	TRUE	0.943	Q15:Arg/Gly	Arginine / Glycine	0.00610021	0.000868667	2.93508e-12	Q14:Arg/Orn
3	rs7573719	2p13.1	73436494	FALSE	FALSE	G	A	0.682072	TRUE	0.943	Arg	Arginine	0.0875505	0.0132394	4.77163e-11	Q14:Arg/Orn
3	rs7573719	2p13.1	73436494	FALSE	FALSE	G	A	0.682072	TRUE	0.943	Q13:Arg/Cit	Arginine / Citrulline	0.03014	0.00516215	6.08644e-09	Q14:Arg/Orn
3	rs12478346	2p13.1	73437868	FALSE	FALSE	T	C	0.304593	TRUE	0.995	Q14:Arg/Orn	Arginine / Ornithine	-0.0185767	0.00262189	1.88978e-12	Q14:Arg/Orn
3	rs12478346	2p13.1	73437868	FALSE	FALSE	T	C	0.304593	TRUE	0.995	Q15:Arg/Gly	Arginine / Glycine	-0.00589594	0.000857437	8.08497e-12	Q14:Arg/Orn
3	rs12478346	2p13.1	73437868	FALSE	FALSE	T	C	0.304593	TRUE	0.995	Arg	Arginine	-0.086492	0.0130617	4.49699e-11	Q14:Arg/Orn
3	rs12478346	2p13.1	73437868	FALSE	FALSE	T	C	0.304593	TRUE	0.995	Q13:Arg/Cit	Arginine / Citrulline	-0.0303918	0.00509103	2.78545e-09	Q14:Arg/Orn
3	rs6546824	2p13.1	73440839	FALSE	FALSE	G	A	0.694626	TRUE	0.995	Q14:Arg/Orn	Arginine / Ornithine	0.0185544	0.00261797	1.86174e-12	Q14:Arg/Orn
3	rs6546824	2p13.1	73440839	FALSE	FALSE	G	A	0.694626	TRUE	0.995	Q15:Arg/Gly	Arginine / Glycine	0.00588862	0.000856153	7.98726e-12	Q14:Arg/Orn
3	rs6546824	2p13.1	73440839	FALSE	FALSE	G	A	0.694626	TRUE	0.995	Arg	Arginine	0.0863577	0.0130422	4.50955e-11	Q14:Arg/Orn
3	rs6546824	2p13.1	73440839	FALSE	FALSE	G	A	0.694626	TRUE	0.995	Q13:Arg/Cit	Arginine / Citrulline	0.0303612	0.00508339	2.73634e-09	Q14:Arg/Orn
3	rs6716776	2p13.1	73441221	FALSE	FALSE	T	C	0.694624	TRUE	0.995	Q14:Arg/Orn	Arginine / Ornithine	0.0185539	0.00261796	1.86383e-12	Q14:Arg/Orn
3	rs6716776	2p13.1	73441221	FALSE	FALSE	T	C	0.694624	TRUE	0.995	Q15:Arg/Gly	Arginine / Glycine	0.0058884	0.00085615	8.0004e-12	Q14:Arg/Orn
3	rs6716776	2p13.1	73441221	FALSE	FALSE	T	C	0.694624	TRUE	0.995	Arg	Arginine	0.0863546	0.0130422	4.51602e-11	Q14:Arg/Orn
3	rs6716776	2p13.1	73441221	FALSE	FALSE	T	C	0.694624	TRUE	0.995	Q13:Arg/Cit	Arginine / Citrulline	0.0303613	0.00508337	2.73566e-09	Q14:Arg/Orn
3	rs6720094	2p13.1	73441584	FALSE	FALSE	T	C	0.694626	TRUE	0.995	Q14:Arg/Orn	Arginine / Ornithine	0.0185541	0.00261795	1.86301e-12	Q14:Arg/Orn
3	rs6720094	2p13.1	73441584	FALSE	FALSE	T	C	0.694626	TRUE	0.995	Q15:Arg/Gly	Arginine / Glycine	0.00588851	0.000856148	7.99265e-12	Q14:Arg/Orn
3	rs6720094	2p13.1	73441584	FALSE	FALSE	T	C	0.694626	TRUE	0.995	Arg	Arginine	0.086356	0.0130422	4.51226e-11	Q14:Arg/Orn
3	rs6720094	2p13.1	73441584	FALSE	FALSE	T	C	0.694626	TRUE	0.995	Q13:Arg/Cit	Arginine / Citrulline	0.0303613	0.00508336	2.73547e-09	Q14:Arg/Orn
3	rs4641966	2p13.1	73444314	FALSE	FALSE	G	A	0.694494	FALSE	1	Q14:Arg/Orn	Arginine / Ornithine	0.0184281	0.0026153	2.4852e-12	Q14:Arg/Orn
3	rs4641966	2p13.1	73444314	FALSE	FALSE	G	A	0.694494	FALSE	1	Q15:Arg/Gly	Arginine / Glycine	0.00592045	0.000855035	5.8111e-12	Q14:Arg/Orn
3	rs4641966	2p13.1	73444314	FALSE	FALSE	G	A	0.694494	FALSE	1	Arg	Arginine	0.0860764	0.0130277	4.95453e-11	Q14:Arg/Orn
3	rs4641966	2p13.1	73444314	FALSE	FALSE	G	A	0.694494	FALSE	1	Q13:Arg/Cit	Arginine / Citrulline	0.030172	0.00507798	3.29503e-09	Q14:Arg/Orn
3	rs1522926	2p13.1	73444749	FALSE	FALSE	T	C	0.694632	TRUE	0.995	Q14:Arg/Orn	Arginine / Ornithine	0.0185531	0.00261792	1.86709e-12	Q14:Arg/Orn
3	rs1522926	2p13.1	73444749	FALSE	FALSE	T	C	0.694632	TRUE	0.995	Q15:Arg/Gly	Arginine / Glycine	0.00588816	0.00085614	8.01148e-12	Q14:Arg/Orn
3	rs1522926	2p13.1	73444749	FALSE	FALSE	T	C	0.694632	TRUE	0.995	Arg	Arginine	0.0863513	0.013042	4.52107e-11	Q14:Arg/Orn
3	rs1522926	2p13.1	73444749	FALSE	FALSE	T	C	0.694632	TRUE	0.995	Q13:Arg/Cit	Arginine / Citrulline	0.0303593	0.00508331	2.74092e-09	Q14:Arg/Orn
3	rs2421489	2p13.1	73446956	FALSE	FALSE	G	A	0.304577	TRUE	0.995	Q14:Arg/Orn	Arginine / Ornithine	-0.0185772	0.00262185	1.88547e-12	Q14:Arg/Orn
3	rs2421489	2p13.1	73446956	FALSE	FALSE	G	A	0.304577	TRUE	0.995	Q15:Arg/Gly	Arginine / Glycine	-0.00589583	0.000857423	8.08592e-12	Q14:Arg/Orn
3	rs2421489	2p13.1	73446956	FALSE	FALSE	G	A	0.304577	TRUE	0.995	Arg	Arginine	-0.0864929	0.0130615	4.4918e-11	Q14:Arg/Orn
3	rs2421489	2p13.1	73446956	FALSE	FALSE	G	A	0.304577	TRUE	0.995	Q13:Arg/Cit	Arginine / Citrulline	-0.0303933	0.00509094	2.7789e-09	Q14:Arg/Orn
3	rs7574291	2p13.1	73448449	FALSE	FALSE	T	C	0.694625	TRUE	0.995	Q14:Arg/Orn	Arginine / Ornithine	0.0185558	0.00261799	1.85588e-12	Q14:Arg/Orn
3	rs7574291	2p13.1	73448449	FALSE	FALSE	T	C	0.694625	TRUE	0.995	Q15:Arg/Gly	Arginine / Glycine	0.00588911	0.000856161	7.95958e-12	Q14:Arg/Orn
3	rs7574291	2p13.1	73448449	FALSE	FALSE	T	C	0.694625	TRUE	0.995	Arg	Arginine	0.0863664	0.0130424	4.49154e-11	Q14:Arg/Orn
3	rs7574291	2p13.1	73448449	FALSE	FALSE	T	C	0.694625	TRUE	0.995	Q13:Arg/Cit	Arginine / Citrulline	0.0303642	0.00508344	2.72773e-09	Q14:Arg/Orn
3	rs1403412	2p13.1	73451600	FALSE	FALSE	T	C	0.683605	TRUE	0.946	Q14:Arg/Orn	Arginine / Ornithine	0.019057	0.00266438	1.1733e-12	Q14:Arg/Orn
3	rs1403412	2p13.1	73451600	FALSE	FALSE	T	C	0.683605	TRUE	0.946	Q15:Arg/Gly	Arginine / Glycine	0.0060412	0.000871355	5.46447e-12	Q14:Arg/Orn
3	rs1403412	2p13.1	73451600	FALSE	FALSE	T	C	0.683605	TRUE	0.946	Arg	Arginine	0.088405	0.0132746	3.49566e-11	Q14:Arg/Orn
3	rs1403412	2p13.1	73451600	FALSE	FALSE	T	C	0.683605	TRUE	0.946	Q13:Arg/Cit	Arginine / Citrulline	0.0316924	0.00517145	1.05828e-09	Q14:Arg/Orn
3	rs6546826	2p13.1	73453316	FALSE	FALSE	T	C	0.304591	TRUE	0.995	Q14:Arg/Orn	Arginine / Ornithine	-0.0185798	0.0026219	1.87431e-12	Q14:Arg/Orn
3	rs6546826	2p13.1	73453316	FALSE	FALSE	T	C	0.304591	TRUE	0.995	Q15:Arg/Gly	Arginine / Glycine	-0.0058968	0.00085744	8.03061e-12	Q14:Arg/Orn
3	rs6546826	2p13.1	73453316	FALSE	FALSE	T	C	0.304591	TRUE	0.995	Arg	Arginine	-0.0865054	0.0130618	4.46738e-11	Q14:Arg/Orn
3	rs6546826	2p13.1	73453316	FALSE	FALSE	T	C	0.304591	TRUE	0.995	Q13:Arg/Cit	Arginine / Citrulline	-0.0303977	0.00509105	2.76646e-09	Q14:Arg/Orn
3	rs7586361	2p13.1	73455114	FALSE	FALSE	G	A	0.694618	TRUE	0.995	Q14:Arg/Orn	Arginine / Ornithine	0.0185586	0.00261807	1.84438e-12	Q14:Arg/Orn
3	rs7586361	2p13.1	73455114	FALSE	FALSE	G	A	0.694618	TRUE	0.995	Q15:Arg/Gly	Arginine / Glycine	0.00589016	0.000856186	7.90419e-12	Q14:Arg/Orn
3	rs7586361	2p13.1	73455114	FALSE	FALSE	G	A	0.694618	TRUE	0.995	Arg	Arginine	0.0863822	0.0130428	4.46138e-11	Q14:Arg/Orn
3	rs7586361	2p13.1	73455114	FALSE	FALSE	G	A	0.694618	TRUE	0.995	Q13:Arg/Cit	Arginine / Citrulline	0.0303684	0.0050836	2.71721e-09	Q14:Arg/Orn
3	rs6740173	2p13.1	73455774	FALSE	FALSE	G	C	0.304598	TRUE	0.995	Q14:Arg/Orn	Arginine / Ornithine	-0.0185818	0.00262198	1.86699e-12	Q14:Arg/Orn
3	rs6740173	2p13.1	73455774	FALSE	FALSE	G	C	0.304598	TRUE	0.995	Q15:Arg/Gly	Arginine / Glycine	-0.00589746	0.000857466	7.99988e-12	Q14:Arg/Orn
3	rs6740173	2p13.1	73455774	FALSE	FALSE	G	C	0.304598	TRUE	0.995	Arg	Arginine	-0.0865147	0.0130622	4.45231e-11	Q14:Arg/Orn
3	rs6740173	2p13.1	73455774	FALSE	FALSE	G	C	0.304598	TRUE	0.995	Q13:Arg/Cit	Arginine / Citrulline	-0.0303997	0.00509121	2.76306e-09	Q14:Arg/Orn
3	rs6546827	2p13.1	73460001	FALSE	FALSE	T	C	0.299933	TRUE	0.976	Q14:Arg/Orn	Arginine / Ornithine	-0.0194817	0.00266483	3.76623e-13	Q14:Arg/Orn
3	rs6546827	2p13.1	73460001	FALSE	FALSE	T	C	0.299933	TRUE	0.976	Q15:Arg/Gly	Arginine / Glycine	-0.00630666	0.000871098	6.2783e-13	Q14:Arg/Orn
3	rs6546827	2p13.1	73460001	FALSE	FALSE	T	C	0.299933	TRUE	0.976	Arg	Arginine	-0.0928594	0.0132698	3.48799e-12	Q14:Arg/Orn
3	rs6546827	2p13.1	73460001	FALSE	FALSE	T	C	0.299933	TRUE	0.976	Q13:Arg/Cit	Arginine / Citrulline	-0.0344835	0.0051675	3.19595e-11	Q14:Arg/Orn
3	rs6706409	2p13.1	73460016	FALSE	FALSE	C	A	0.299941	TRUE	0.976	Q14:Arg/Orn	Arginine / Ornithine	-0.019483	0.00266482	3.7521e-13	Q14:Arg/Orn
3	rs6706409	2p13.1	73460016	FALSE	FALSE	C	A	0.299941	TRUE	0.976	Q15:Arg/Gly	Arginine / Glycine	-0.00630712	0.000871094	6.25297e-13	Q14:Arg/Orn
3	rs6706409	2p13.1	73460016	FALSE	FALSE	C	A	0.299941	TRUE	0.976	Arg	Arginine	-0.0928651	0.0132698	3.477e-12	Q14:Arg/Orn
3	rs6706409	2p13.1	73460016	FALSE	FALSE	C	A	0.299941	TRUE	0.976	Q13:Arg/Cit	Arginine / Citrulline	-0.0344851	0.00516748	3.18892e-11	Q14:Arg/Orn
3	rs6710659	2p13.1	73461018	FALSE	FALSE	G	A	0.299945	TRUE	0.976	Q14:Arg/Orn	Arginine / Ornithine	-0.0194836	0.00266482	3.74623e-13	Q14:Arg/Orn
3	rs6710659	2p13.1	73461018	FALSE	FALSE	G	A	0.299945	TRUE	0.976	Q15:Arg/Gly	Arginine / Glycine	-0.00630749	0.000871096	6.2347e-13	Q14:Arg/Orn
3	rs6710659	2p13.1	73461018	FALSE	FALSE	G	A	0.299945	TRUE	0.976	Arg	Arginine	-0.092871	0.0132698	3.46657e-12	Q14:Arg/Orn
3	rs6710659	2p13.1	73461018	FALSE	FALSE	G	A	0.299945	TRUE	0.976	Q13:Arg/Cit	Arginine / Citrulline	-0.0344864	0.00516749	3.18434e-11	Q14:Arg/Orn
3	rs6747145	2p13.1	73462685	FALSE	FALSE	G	A	0.699363	TRUE	0.976	Q14:Arg/Orn	Arginine / Ornithine	0.0194669	0.00266118	3.64674e-13	Q14:Arg/Orn
3	rs6747145	2p13.1	73462685	FALSE	FALSE	G	A	0.699363	TRUE	0.976	Q15:Arg/Gly	Arginine / Glycine	0.00630219	0.000869906	6.06579e-13	Q14:Arg/Orn
3	rs6747145	2p13.1	73462685	FALSE	FALSE	G	A	0.699363	TRUE	0.976	Arg	Arginine	0.0927568	0.0132518	3.44516e-12	Q14:Arg/Orn
3	rs6747145	2p13.1	73462685	FALSE	FALSE	G	A	0.699363	TRUE	0.976	Q13:Arg/Cit	Arginine / Citrulline	0.0344556	0.00516045	3.11804e-11	Q14:Arg/Orn
3	rs6748040	2p13.1	73463436	FALSE	FALSE	G	A	0.699362	TRUE	0.976	Q14:Arg/Orn	Arginine / Ornithine	0.0194663	0.00266117	3.65149e-13	Q14:Arg/Orn
3	rs6748040	2p13.1	73463436	FALSE	FALSE	G	A	0.699362	TRUE	0.976	Q15:Arg/Gly	Arginine / Glycine	0.00630215	0.000869902	6.06669e-13	Q14:Arg/Orn
3	rs6748040	2p13.1	73463436	FALSE	FALSE	G	A	0.699362	TRUE	0.976	Arg	Arginine	0.092757	0.0132518	3.44397e-12	Q14:Arg/Orn
3	rs6748040	2p13.1	73463436	FALSE	FALSE	G	A	0.699362	TRUE	0.976	Q13:Arg/Cit	Arginine / Citrulline	0.0344554	0.00516043	3.11803e-11	Q14:Arg/Orn
3	rs10165862	2p13.1	73464251	FALSE	FALSE	T	C	0.29996	TRUE	0.976	Q14:Arg/Orn	Arginine / Ornithine	-0.0194859	0.00266478	3.71979e-13	Q14:Arg/Orn
3	rs10165862	2p13.1	73464251	FALSE	FALSE	T	C	0.29996	TRUE	0.976	Q15:Arg/Gly	Arginine / Glycine	-0.00630849	0.000871079	6.17722e-13	Q14:Arg/Orn
3	rs10165862	2p13.1	73464251	FALSE	FALSE	T	C	0.29996	TRUE	0.976	Arg	Arginine	-0.0928851	0.0132696	3.43774e-12	Q14:Arg/Orn
3	rs10165862	2p13.1	73464251	FALSE	FALSE	T	C	0.29996	TRUE	0.976	Q13:Arg/Cit	Arginine / Citrulline	-0.0344901	0.0051674	3.1663e-11	Q14:Arg/Orn
3	rs7576824	2p13.1	73464789	FALSE	FALSE	G	A	0.299964	TRUE	0.976	Q14:Arg/Orn	Arginine / Ornithine	-0.0194871	0.00266479	3.70857e-13	Q14:Arg/Orn
3	rs7576824	2p13.1	73464789	FALSE	FALSE	G	A	0.299964	TRUE	0.976	Q15:Arg/Gly	Arginine / Glycine	-0.00630892	0.000871085	6.15767e-13	Q14:Arg/Orn
3	rs7576824	2p13.1	73464789	FALSE	FALSE	G	A	0.299964	TRUE	0.976	Arg	Arginine	-0.092891	0.0132697	3.42833e-12	Q14:Arg/Orn
3	rs7576824	2p13.1	73464789	FALSE	FALSE	G	A	0.299964	TRUE	0.976	Q13:Arg/Cit	Arginine / Citrulline	-0.034492	0.00516744	3.15956e-11	Q14:Arg/Orn
3	rs12465867	2p13.1	73465610	FALSE	FALSE	T	C	0.299967	TRUE	0.976	Q14:Arg/Orn	Arginine / Ornithine	-0.0194874	0.00266478	3.70414e-13	Q14:Arg/Orn
3	rs12465867	2p13.1	73465610	FALSE	FALSE	T	C	0.299967	TRUE	0.976	Q15:Arg/Gly	Arginine / Glycine	-0.00630923	0.00087108	6.1396e-13	Q14:Arg/Orn
3	rs12465867	2p13.1	73465610	FALSE	FALSE	T	C	0.299967	TRUE	0.976	Arg	Arginine	-0.0928957	0.0132696	3.41874e-12	Q14:Arg/Orn
3	rs12465867	2p13.1	73465610	FALSE	FALSE	T	C	0.299967	TRUE	0.976	Q13:Arg/Cit	Arginine / Citrulline	-0.0344936	0.00516741	3.15248e-11	Q14:Arg/Orn
3	rs11126399	2p13.1	73466849	FALSE	FALSE	G	A	0.699346	TRUE	0.976	Q14:Arg/Orn	Arginine / Ornithine	0.0194703	0.00266118	3.61233e-13	Q14:Arg/Orn
3	rs11126399	2p13.1	73466849	FALSE	FALSE	G	A	0.699346	TRUE	0.976	Q15:Arg/Gly	Arginine / Glycine	0.00630355	0.000869903	5.99701e-13	Q14:Arg/Orn
3	rs11126399	2p13.1	73466849	FALSE	FALSE	G	A	0.699346	TRUE	0.976	Arg	Arginine	0.0927793	0.0132518	3.40403e-12	Q14:Arg/Orn
3	rs11126399	2p13.1	73466849	FALSE	FALSE	G	A	0.699346	TRUE	0.976	Q13:Arg/Cit	Arginine / Citrulline	0.0344627	0.00516044	3.08904e-11	Q14:Arg/Orn
3	rs6706235	2p13.1	73467066	FALSE	FALSE	G	C	0.299976	TRUE	0.976	Q14:Arg/Orn	Arginine / Ornithine	-0.019489	0.00266477	3.68788e-13	Q14:Arg/Orn
3	rs6706235	2p13.1	73467066	FALSE	FALSE	G	C	0.299976	TRUE	0.976	Q15:Arg/Gly	Arginine / Glycine	-0.00630999	0.000871076	6.10009e-13	Q14:Arg/Orn
3	rs6706235	2p13.1	73467066	FALSE	FALSE	G	C	0.299976	TRUE	0.976	Arg	Arginine	-0.0929068	0.0132695	3.3983e-12	Q14:Arg/Orn
3	rs6706235	2p13.1	73467066	FALSE	FALSE	G	C	0.299976	TRUE	0.976	Q13:Arg/Cit	Arginine / Citrulline	-0.0344964	0.00516739	3.14041e-11	Q14:Arg/Orn
3	rs6546829	2p13.1	73467297	FALSE	FALSE	G	C	0.299991	TRUE	0.976	Q14:Arg/Orn	Arginine / Ornithine	-0.0194923	0.00266478	3.65581e-13	Q14:Arg/Orn
3	rs6546829	2p13.1	73467297	FALSE	FALSE	G	C	0.299991	TRUE	0.976	Q15:Arg/Gly	Arginine / Glycine	-0.00631127	0.000871078	6.03672e-13	Q14:Arg/Orn
3	rs6546829	2p13.1	73467297	FALSE	FALSE	G	C	0.299991	TRUE	0.976	Arg	Arginine	-0.0929261	0.0132696	3.36451e-12	Q14:Arg/Orn
3	rs6546829	2p13.1	73467297	FALSE	FALSE	G	C	0.299991	TRUE	0.976	Q13:Arg/Cit	Arginine / Citrulline	-0.0345018	0.00516742	3.11936e-11	Q14:Arg/Orn
3	rs11689392	2p13.1	73475534	FALSE	FALSE	T	C	0.760016	TRUE	0.996	Q15:Arg/Gly	Arginine / Glycine	0.00721213	0.000924146	9.39023e-15	Q15:Arg/Gly
3	rs11689392	2p13.1	73475534	FALSE	FALSE	T	C	0.760016	TRUE	0.996	Q14:Arg/Orn	Arginine / Ornithine	0.0215496	0.0028294	3.92848e-14	Q15:Arg/Gly
3	rs11689392	2p13.1	73475534	FALSE	FALSE	T	C	0.760016	TRUE	0.996	Q13:Arg/Cit	Arginine / Citrulline	0.0407287	0.00547914	1.53476e-13	Q15:Arg/Gly
3	rs11689392	2p13.1	73475534	FALSE	FALSE	T	C	0.760016	TRUE	0.996	Arg	Arginine	0.0989676	0.0141049	3.05998e-12	Q15:Arg/Gly
3	rs10184268	2p13.1	73480552	FALSE	FALSE	T	C	0.239278	TRUE	0.996	Q15:Arg/Gly	Arginine / Glycine	-0.00722671	0.000926033	9.40106e-15	Q15:Arg/Gly
3	rs10184268	2p13.1	73480552	FALSE	FALSE	T	C	0.239278	TRUE	0.996	Q14:Arg/Orn	Arginine / Ornithine	-0.0215866	0.0028352	4.00415e-14	Q15:Arg/Gly
3	rs10184268	2p13.1	73480552	FALSE	FALSE	T	C	0.239278	TRUE	0.996	Q13:Arg/Cit	Arginine / Citrulline	-0.0408062	0.00549035	1.54681e-13	Q15:Arg/Gly
3	rs10184268	2p13.1	73480552	FALSE	FALSE	T	C	0.239278	TRUE	0.996	Arg	Arginine	-0.0991891	0.0141336	3.02994e-12	Q15:Arg/Gly
3	rs7580825	2p13.1	73488656	FALSE	FALSE	G	A	0.760008	TRUE	0.996	Q15:Arg/Gly	Arginine / Glycine	0.0072122	0.000924104	9.3592e-15	Q15:Arg/Gly
3	rs7580825	2p13.1	73488656	FALSE	FALSE	G	A	0.760008	TRUE	0.996	Q14:Arg/Orn	Arginine / Ornithine	0.0215492	0.00282928	3.92273e-14	Q15:Arg/Gly
3	rs7580825	2p13.1	73488656	FALSE	FALSE	G	A	0.760008	TRUE	0.996	Q13:Arg/Cit	Arginine / Citrulline	0.0407285	0.0054789	1.53145e-13	Q15:Arg/Gly
3	rs7580825	2p13.1	73488656	FALSE	FALSE	G	A	0.760008	TRUE	0.996	Arg	Arginine	0.0989694	0.0141043	3.05052e-12	Q15:Arg/Gly
3	rs10179134	2p13.1	73491027	FALSE	FALSE	G	A	0.239281	TRUE	0.996	Q15:Arg/Gly	Arginine / Glycine	-0.00722678	0.000926018	9.38652e-15	Q15:Arg/Gly
3	rs10179134	2p13.1	73491027	FALSE	FALSE	G	A	0.239281	TRUE	0.996	Q14:Arg/Orn	Arginine / Ornithine	-0.0215868	0.00283515	3.99787e-14	Q15:Arg/Gly
3	rs10179134	2p13.1	73491027	FALSE	FALSE	G	A	0.239281	TRUE	0.996	Q13:Arg/Cit	Arginine / Citrulline	-0.040807	0.00549026	1.54363e-13	Q15:Arg/Gly
3	rs10179134	2p13.1	73491027	FALSE	FALSE	G	A	0.239281	TRUE	0.996	Arg	Arginine	-0.0991917	0.0141334	3.02367e-12	Q15:Arg/Gly
3	rs10496190	2p13.1	73492331	FALSE	FALSE	G	C	0.394168	TRUE	0.956	Q15:Arg/Gly	Arginine / Glycine	-0.00546374	0.000825878	4.68335e-11	Q15:Arg/Gly
3	rs10496190	2p13.1	73492331	FALSE	FALSE	G	C	0.394168	TRUE	0.956	Q14:Arg/Orn	Arginine / Ornithine	-0.0166077	0.00252815	6.36988e-11	Q15:Arg/Gly
3	rs10496190	2p13.1	73492331	FALSE	FALSE	G	C	0.394168	TRUE	0.956	Arg	Arginine	-0.0792496	0.012583	3.66023e-10	Q15:Arg/Gly
3	rs10496190	2p13.1	73492331	FALSE	FALSE	G	C	0.394168	TRUE	0.956	Q13:Arg/Cit	Arginine / Citrulline	-0.0276778	0.0049046	1.89584e-08	Q15:Arg/Gly
3	rs2421545	2p13.1	73492984	FALSE	FALSE	T	C	0.37871	TRUE	0.993	Q15:Arg/Gly	Arginine / Glycine	-0.00502621	0.000818106	9.62265e-10	Q15:Arg/Gly
3	rs2421545	2p13.1	73492984	FALSE	FALSE	T	C	0.37871	TRUE	0.993	Q14:Arg/Orn	Arginine / Ornithine	-0.0150385	0.00250485	2.26774e-09	Q15:Arg/Gly
3	rs2421545	2p13.1	73492984	FALSE	FALSE	T	C	0.37871	TRUE	0.993	Arg	Arginine	-0.073153	0.0124622	5.05527e-09	Q15:Arg/Gly
3	rs2421545	2p13.1	73492984	FALSE	FALSE	T	C	0.37871	TRUE	0.993	Q13:Arg/Cit	Arginine / Citrulline	-0.0263227	0.00485426	6.5522e-08	Q15:Arg/Gly
3	rs2421546	2p13.1	73494585	FALSE	FALSE	C	A	0.620407	TRUE	0.993	Q15:Arg/Gly	Arginine / Glycine	0.00502311	0.000817341	9.50705e-10	Q15:Arg/Gly
3	rs2421546	2p13.1	73494585	FALSE	FALSE	C	A	0.620407	TRUE	0.993	Q14:Arg/Orn	Arginine / Ornithine	0.0150268	0.00250252	2.25496e-09	Q15:Arg/Gly
3	rs2421546	2p13.1	73494585	FALSE	FALSE	C	A	0.620407	TRUE	0.993	Arg	Arginine	0.0730779	0.0124506	5.07279e-09	Q15:Arg/Gly
3	rs2421546	2p13.1	73494585	FALSE	FALSE	C	A	0.620407	TRUE	0.993	Q13:Arg/Cit	Arginine / Citrulline	0.0263173	0.00484971	6.40986e-08	Q15:Arg/Gly
3	rs2421548	2p13.1	73494748	FALSE	FALSE	G	A	0.620407	TRUE	0.993	Q15:Arg/Gly	Arginine / Glycine	0.00502311	0.000817341	9.50705e-10	Q15:Arg/Gly
3	rs2421548	2p13.1	73494748	FALSE	FALSE	G	A	0.620407	TRUE	0.993	Q14:Arg/Orn	Arginine / Ornithine	0.0150268	0.00250252	2.25496e-09	Q15:Arg/Gly
3	rs2421548	2p13.1	73494748	FALSE	FALSE	G	A	0.620407	TRUE	0.993	Arg	Arginine	0.0730779	0.0124506	5.07279e-09	Q15:Arg/Gly
3	rs2421548	2p13.1	73494748	FALSE	FALSE	G	A	0.620407	TRUE	0.993	Q13:Arg/Cit	Arginine / Citrulline	0.0263173	0.00484971	6.40986e-08	Q15:Arg/Gly
3	rs6755217	2p13.1	73494793	FALSE	FALSE	T	C	0.23928	TRUE	0.996	Q15:Arg/Gly	Arginine / Glycine	-0.00722669	0.000926021	9.3955e-15	Q15:Arg/Gly
3	rs6755217	2p13.1	73494793	FALSE	FALSE	T	C	0.23928	TRUE	0.996	Q14:Arg/Orn	Arginine / Ornithine	-0.0215866	0.00283516	4.00112e-14	Q15:Arg/Gly
3	rs6755217	2p13.1	73494793	FALSE	FALSE	T	C	0.23928	TRUE	0.996	Q13:Arg/Cit	Arginine / Citrulline	-0.0408069	0.00549027	1.54423e-13	Q15:Arg/Gly
3	rs6755217	2p13.1	73494793	FALSE	FALSE	T	C	0.23928	TRUE	0.996	Arg	Arginine	-0.0991905	0.0141334	3.02596e-12	Q15:Arg/Gly
3	rs12995433	2p13.1	73494834	FALSE	FALSE	T	C	0.620407	TRUE	0.993	Q15:Arg/Gly	Arginine / Glycine	0.00502311	0.000817341	9.50705e-10	Q15:Arg/Gly
3	rs12995433	2p13.1	73494834	FALSE	FALSE	T	C	0.620407	TRUE	0.993	Q14:Arg/Orn	Arginine / Ornithine	0.0150268	0.00250252	2.25496e-09	Q15:Arg/Gly
3	rs12995433	2p13.1	73494834	FALSE	FALSE	T	C	0.620407	TRUE	0.993	Arg	Arginine	0.0730779	0.0124506	5.07279e-09	Q15:Arg/Gly
3	rs12995433	2p13.1	73494834	FALSE	FALSE	T	C	0.620407	TRUE	0.993	Q13:Arg/Cit	Arginine / Citrulline	0.0263173	0.00484971	6.40986e-08	Q15:Arg/Gly
3	rs6755241	2p13.1	73494872	FALSE	FALSE	T	C	0.23928	TRUE	0.996	Q15:Arg/Gly	Arginine / Glycine	-0.00722669	0.000926021	9.3955e-15	Q15:Arg/Gly
3	rs6755241	2p13.1	73494872	FALSE	FALSE	T	C	0.23928	TRUE	0.996	Q14:Arg/Orn	Arginine / Ornithine	-0.0215866	0.00283516	4.00112e-14	Q15:Arg/Gly
3	rs6755241	2p13.1	73494872	FALSE	FALSE	T	C	0.23928	TRUE	0.996	Q13:Arg/Cit	Arginine / Citrulline	-0.0408069	0.00549027	1.54423e-13	Q15:Arg/Gly
3	rs6755241	2p13.1	73494872	FALSE	FALSE	T	C	0.23928	TRUE	0.996	Arg	Arginine	-0.0991905	0.0141334	3.02596e-12	Q15:Arg/Gly
3	rs4852927	2p13.1	73495065	FALSE	FALSE	T	C	0.620407	TRUE	0.993	Q15:Arg/Gly	Arginine / Glycine	0.00502312	0.000817341	9.5063e-10	Q15:Arg/Gly
3	rs4852927	2p13.1	73495065	FALSE	FALSE	T	C	0.620407	TRUE	0.993	Q14:Arg/Orn	Arginine / Ornithine	0.0150268	0.00250252	2.25503e-09	Q15:Arg/Gly
3	rs4852927	2p13.1	73495065	FALSE	FALSE	T	C	0.620407	TRUE	0.993	Arg	Arginine	0.0730781	0.0124506	5.07219e-09	Q15:Arg/Gly
3	rs4852927	2p13.1	73495065	FALSE	FALSE	T	C	0.620407	TRUE	0.993	Q13:Arg/Cit	Arginine / Citrulline	0.0263175	0.0048497	6.40885e-08	Q15:Arg/Gly
3	rs7564890	2p13.1	73495361	FALSE	FALSE	T	C	0.76	TRUE	0.996	Q15:Arg/Gly	Arginine / Glycine	0.00721229	0.000924079	9.33633e-15	Q15:Arg/Gly
3	rs7564890	2p13.1	73495361	FALSE	FALSE	T	C	0.76	TRUE	0.996	Q14:Arg/Orn	Arginine / Ornithine	0.0215487	0.0028292	3.92222e-14	Q15:Arg/Gly
3	rs7564890	2p13.1	73495361	FALSE	FALSE	T	C	0.76	TRUE	0.996	Q13:Arg/Cit	Arginine / Citrulline	0.0407288	0.00547875	1.52855e-13	Q15:Arg/Gly
3	rs7564890	2p13.1	73495361	FALSE	FALSE	T	C	0.76	TRUE	0.996	Arg	Arginine	0.0989718	0.0141039	3.04273e-12	Q15:Arg/Gly
3	rs6730785	2p13.1	73495911	FALSE	FALSE	C	A	0.620407	TRUE	0.993	Q15:Arg/Gly	Arginine / Glycine	0.00502312	0.000817341	9.50606e-10	Q15:Arg/Gly
3	rs6730785	2p13.1	73495911	FALSE	FALSE	C	A	0.620407	TRUE	0.993	Q14:Arg/Orn	Arginine / Ornithine	0.0150268	0.00250252	2.25517e-09	Q15:Arg/Gly
3	rs6730785	2p13.1	73495911	FALSE	FALSE	C	A	0.620407	TRUE	0.993	Arg	Arginine	0.0730781	0.0124506	5.07221e-09	Q15:Arg/Gly
3	rs6730785	2p13.1	73495911	FALSE	FALSE	C	A	0.620407	TRUE	0.993	Q13:Arg/Cit	Arginine / Citrulline	0.0263175	0.00484971	6.40863e-08	Q15:Arg/Gly
3	rs17349321	2p13.1	73497261	FALSE	FALSE	T	C	0.169628	TRUE	0.994	Q15:Arg/Gly	Arginine / Glycine	-0.00589801	0.00106315	3.26185e-08	Q15:Arg/Gly
3	rs17349321	2p13.1	73497261	FALSE	FALSE	T	C	0.169628	TRUE	0.994	Q13:Arg/Cit	Arginine / Citrulline	-0.0349028	0.0062947	3.31519e-08	Q15:Arg/Gly
3	rs17349321	2p13.1	73497261	FALSE	FALSE	T	C	0.169628	TRUE	0.994	Q14:Arg/Orn	Arginine / Ornithine	-0.0177782	0.00325321	5.18597e-08	Q15:Arg/Gly
3	rs1918863	2p13.1	73497989	FALSE	FALSE	G	A	0.239281	TRUE	0.996	Q15:Arg/Gly	Arginine / Glycine	-0.00722668	0.00092602	9.39609e-15	Q15:Arg/Gly
3	rs1918863	2p13.1	73497989	FALSE	FALSE	G	A	0.239281	TRUE	0.996	Q14:Arg/Orn	Arginine / Ornithine	-0.0215866	0.00283516	4.00085e-14	Q15:Arg/Gly
3	rs1918863	2p13.1	73497989	FALSE	FALSE	G	A	0.239281	TRUE	0.996	Q13:Arg/Cit	Arginine / Citrulline	-0.0408068	0.00549027	1.54435e-13	Q15:Arg/Gly
3	rs1918863	2p13.1	73497989	FALSE	FALSE	G	A	0.239281	TRUE	0.996	Arg	Arginine	-0.0991904	0.0141334	3.026e-12	Q15:Arg/Gly
3	rs1534471	2p13.1	73501016	FALSE	FALSE	G	A	0.759992	TRUE	0.996	Q15:Arg/Gly	Arginine / Glycine	0.00721241	0.000924056	9.31295e-15	Q15:Arg/Gly
3	rs1534471	2p13.1	73501016	FALSE	FALSE	G	A	0.759992	TRUE	0.996	Q14:Arg/Orn	Arginine / Ornithine	0.0215487	0.00282913	3.91635e-14	Q15:Arg/Gly
3	rs1534471	2p13.1	73501016	FALSE	FALSE	G	A	0.759992	TRUE	0.996	Q13:Arg/Cit	Arginine / Citrulline	0.040728	0.00547862	1.5281e-13	Q15:Arg/Gly
3	rs1534471	2p13.1	73501016	FALSE	FALSE	G	A	0.759992	TRUE	0.996	Arg	Arginine	0.0989708	0.0141035	3.04077e-12	Q15:Arg/Gly
3	rs6705489	2p13.1	73502319	FALSE	FALSE	T	G	0.239284	TRUE	0.996	Q15:Arg/Gly	Arginine / Glycine	-0.00722672	0.00092601	9.38655e-15	Q15:Arg/Gly
3	rs6705489	2p13.1	73502319	FALSE	FALSE	T	G	0.239284	TRUE	0.996	Q14:Arg/Orn	Arginine / Ornithine	-0.0215874	0.00283513	3.98929e-14	Q15:Arg/Gly
3	rs6705489	2p13.1	73502319	FALSE	FALSE	T	G	0.239284	TRUE	0.996	Q13:Arg/Cit	Arginine / Citrulline	-0.0408049	0.00549021	1.5474e-13	Q15:Arg/Gly
3	rs6705489	2p13.1	73502319	FALSE	FALSE	T	G	0.239284	TRUE	0.996	Arg	Arginine	-0.0991871	0.0141333	3.02931e-12	Q15:Arg/Gly
3	rs1881245	2p13.1	73503436	FALSE	FALSE	G	A	0.759988	TRUE	0.996	Q15:Arg/Gly	Arginine / Glycine	0.00721273	0.000924044	9.28146e-15	Q15:Arg/Gly
3	rs1881245	2p13.1	73503436	FALSE	FALSE	G	A	0.759988	TRUE	0.996	Q14:Arg/Orn	Arginine / Ornithine	0.0215498	0.0028291	3.90173e-14	Q15:Arg/Gly
3	rs1881245	2p13.1	73503436	FALSE	FALSE	G	A	0.759988	TRUE	0.996	Q13:Arg/Cit	Arginine / Citrulline	0.0407277	0.00547856	1.52781e-13	Q15:Arg/Gly
3	rs1881245	2p13.1	73503436	FALSE	FALSE	G	A	0.759988	TRUE	0.996	Arg	Arginine	0.0989725	0.0141034	3.03638e-12	Q15:Arg/Gly
3	rs1881246	2p13.1	73503630	FALSE	FALSE	T	A	0.378714	TRUE	0.993	Q15:Arg/Gly	Arginine / Glycine	-0.0050263	0.000818099	9.61309e-10	Q15:Arg/Gly
3	rs1881246	2p13.1	73503630	FALSE	FALSE	T	A	0.378714	TRUE	0.993	Q14:Arg/Orn	Arginine / Ornithine	-0.0150395	0.00250483	2.26112e-09	Q15:Arg/Gly
3	rs1881246	2p13.1	73503630	FALSE	FALSE	T	A	0.378714	TRUE	0.993	Arg	Arginine	-0.0731507	0.0124621	5.05947e-09	Q15:Arg/Gly
3	rs1881246	2p13.1	73503630	FALSE	FALSE	T	A	0.378714	TRUE	0.993	Q13:Arg/Cit	Arginine / Citrulline	-0.0263214	0.00485423	6.5605e-08	Q15:Arg/Gly
3	rs3813227	2p13.1	73505475	FALSE	FALSE	T	C	0.23913	FALSE	1	Q15:Arg/Gly	Arginine / Glycine	-0.00718849	0.000923291	1.08161e-14	Q15:Arg/Gly
3	rs3813227	2p13.1	73505475	FALSE	FALSE	T	C	0.23913	FALSE	1	Q14:Arg/Orn	Arginine / Ornithine	-0.0215373	0.00282656	3.83235e-14	Q15:Arg/Gly
3	rs3813227	2p13.1	73505475	FALSE	FALSE	T	C	0.23913	FALSE	1	Q13:Arg/Cit	Arginine / Citrulline	-0.0406806	0.00547371	1.5507e-13	Q15:Arg/Gly
3	rs3813227	2p13.1	73505475	FALSE	FALSE	T	C	0.23913	FALSE	1	Arg	Arginine	-0.0989951	0.0140905	2.87078e-12	Q15:Arg/Gly
3	rs7598396	2p13.1	73506136	FALSE	FALSE	G	A	0.239286	TRUE	0.996	Q15:Arg/Gly	Arginine / Glycine	-0.00722694	0.000926002	9.36463e-15	Q15:Arg/Gly
3	rs7598396	2p13.1	73506136	FALSE	FALSE	G	A	0.239286	TRUE	0.996	Q14:Arg/Orn	Arginine / Ornithine	-0.0215884	0.0028351	3.97693e-14	Q15:Arg/Gly
3	rs7598396	2p13.1	73506136	FALSE	FALSE	G	A	0.239286	TRUE	0.996	Q13:Arg/Cit	Arginine / Citrulline	-0.0408048	0.00549018	1.54706e-13	Q15:Arg/Gly
3	rs7598396	2p13.1	73506136	FALSE	FALSE	G	A	0.239286	TRUE	0.996	Arg	Arginine	-0.0991874	0.0141332	3.02785e-12	Q15:Arg/Gly
3	rs6753344	2p13.1	73506646	FALSE	FALSE	G	A	0.239286	TRUE	0.996	Q15:Arg/Gly	Arginine / Glycine	-0.00722691	0.000926003	9.36725e-15	Q15:Arg/Gly
3	rs6753344	2p13.1	73506646	FALSE	FALSE	G	A	0.239286	TRUE	0.996	Q14:Arg/Orn	Arginine / Ornithine	-0.0215885	0.00283511	3.97654e-14	Q15:Arg/Gly
3	rs6753344	2p13.1	73506646	FALSE	FALSE	G	A	0.239286	TRUE	0.996	Q13:Arg/Cit	Arginine / Citrulline	-0.0408049	0.00549018	1.54683e-13	Q15:Arg/Gly
3	rs6753344	2p13.1	73506646	FALSE	FALSE	G	A	0.239286	TRUE	0.996	Arg	Arginine	-0.0991872	0.0141332	3.02822e-12	Q15:Arg/Gly
3	rs6740223	2p13.1	73506840	FALSE	FALSE	T	C	0.759983	TRUE	0.996	Q15:Arg/Gly	Arginine / Glycine	0.00721257	0.00092403	9.28508e-15	Q15:Arg/Gly
3	rs6740223	2p13.1	73506840	FALSE	FALSE	T	C	0.759983	TRUE	0.996	Q14:Arg/Orn	Arginine / Ornithine	0.0215499	0.00282905	3.89695e-14	Q15:Arg/Gly
3	rs6740223	2p13.1	73506840	FALSE	FALSE	T	C	0.759983	TRUE	0.996	Q13:Arg/Cit	Arginine / Citrulline	0.0407251	0.00547848	1.53202e-13	Q15:Arg/Gly
3	rs6740223	2p13.1	73506840	FALSE	FALSE	T	C	0.759983	TRUE	0.996	Arg	Arginine	0.0989682	0.0141032	3.04067e-12	Q15:Arg/Gly
3	rs6707722	2p13.1	73507871	FALSE	FALSE	G	A	0.759983	TRUE	0.996	Q15:Arg/Gly	Arginine / Glycine	0.00721257	0.00092403	9.28508e-15	Q15:Arg/Gly
3	rs6707722	2p13.1	73507871	FALSE	FALSE	G	A	0.759983	TRUE	0.996	Q14:Arg/Orn	Arginine / Ornithine	0.0215499	0.00282905	3.89695e-14	Q15:Arg/Gly
3	rs6707722	2p13.1	73507871	FALSE	FALSE	G	A	0.759983	TRUE	0.996	Q13:Arg/Cit	Arginine / Citrulline	0.0407251	0.00547848	1.53202e-13	Q15:Arg/Gly
3	rs6707722	2p13.1	73507871	FALSE	FALSE	G	A	0.759983	TRUE	0.996	Arg	Arginine	0.0989682	0.0141032	3.04067e-12	Q15:Arg/Gly
3	rs12996463	2p13.1	73509004	FALSE	FALSE	T	C	0.378714	TRUE	0.993	Q15:Arg/Gly	Arginine / Glycine	-0.00502643	0.000818099	9.6039e-10	Q15:Arg/Gly
3	rs12996463	2p13.1	73509004	FALSE	FALSE	T	C	0.378714	TRUE	0.993	Q14:Arg/Orn	Arginine / Ornithine	-0.01504	0.00250483	2.25854e-09	Q15:Arg/Gly
3	rs12996463	2p13.1	73509004	FALSE	FALSE	T	C	0.378714	TRUE	0.993	Arg	Arginine	-0.0731514	0.0124621	5.05778e-09	Q15:Arg/Gly
3	rs12996463	2p13.1	73509004	FALSE	FALSE	T	C	0.378714	TRUE	0.993	Q13:Arg/Cit	Arginine / Citrulline	-0.0263214	0.00485423	6.56099e-08	Q15:Arg/Gly
3	rs10190219	2p13.1	73511839	FALSE	FALSE	T	C	0.239286	TRUE	0.996	Q15:Arg/Gly	Arginine / Glycine	-0.00722697	0.000926002	9.362e-15	Q15:Arg/Gly
3	rs10190219	2p13.1	73511839	FALSE	FALSE	T	C	0.239286	TRUE	0.996	Q14:Arg/Orn	Arginine / Ornithine	-0.0215884	0.0028351	3.97732e-14	Q15:Arg/Gly
3	rs10190219	2p13.1	73511839	FALSE	FALSE	T	C	0.239286	TRUE	0.996	Q13:Arg/Cit	Arginine / Citrulline	-0.0408046	0.00549017	1.5473e-13	Q15:Arg/Gly
3	rs10190219	2p13.1	73511839	FALSE	FALSE	T	C	0.239286	TRUE	0.996	Arg	Arginine	-0.0991876	0.0141332	3.02748e-12	Q15:Arg/Gly
3	rs2421550	2p13.1	73512194	FALSE	FALSE	G	A	0.239286	TRUE	0.996	Q15:Arg/Gly	Arginine / Glycine	-0.00722697	0.000926002	9.362e-15	Q15:Arg/Gly
3	rs2421550	2p13.1	73512194	FALSE	FALSE	G	A	0.239286	TRUE	0.996	Q14:Arg/Orn	Arginine / Ornithine	-0.0215884	0.0028351	3.97732e-14	Q15:Arg/Gly
3	rs2421550	2p13.1	73512194	FALSE	FALSE	G	A	0.239286	TRUE	0.996	Q13:Arg/Cit	Arginine / Citrulline	-0.0408046	0.00549017	1.5473e-13	Q15:Arg/Gly
3	rs2421550	2p13.1	73512194	FALSE	FALSE	G	A	0.239286	TRUE	0.996	Arg	Arginine	-0.0991876	0.0141332	3.02748e-12	Q15:Arg/Gly
3	rs2178154	2p13.1	73515246	FALSE	FALSE	T	C	0.620384	TRUE	0.993	Q15:Arg/Gly	Arginine / Glycine	0.00502344	0.000817314	9.47201e-10	Q15:Arg/Gly
3	rs2178154	2p13.1	73515246	FALSE	FALSE	T	C	0.620384	TRUE	0.993	Q14:Arg/Orn	Arginine / Ornithine	0.0150282	0.00250244	2.24481e-09	Q15:Arg/Gly
3	rs2178154	2p13.1	73515246	FALSE	FALSE	T	C	0.620384	TRUE	0.993	Arg	Arginine	0.073075	0.0124502	5.07435e-09	Q15:Arg/Gly
3	rs2178154	2p13.1	73515246	FALSE	FALSE	T	C	0.620384	TRUE	0.993	Q13:Arg/Cit	Arginine / Citrulline	0.0263165	0.00484956	6.41013e-08	Q15:Arg/Gly
3	rs6546835	2p13.1	73518223	FALSE	FALSE	G	A	0.759983	TRUE	0.996	Q15:Arg/Gly	Arginine / Glycine	0.00721262	0.000924028	9.27989e-15	Q15:Arg/Gly
3	rs6546835	2p13.1	73518223	FALSE	FALSE	G	A	0.759983	TRUE	0.996	Q14:Arg/Orn	Arginine / Ornithine	0.0215498	0.00282905	3.8977e-14	Q15:Arg/Gly
3	rs6546835	2p13.1	73518223	FALSE	FALSE	G	A	0.759983	TRUE	0.996	Q13:Arg/Cit	Arginine / Citrulline	0.0407248	0.00547847	1.53249e-13	Q15:Arg/Gly
3	rs6546835	2p13.1	73518223	FALSE	FALSE	G	A	0.759983	TRUE	0.996	Arg	Arginine	0.0989685	0.0141031	3.03993e-12	Q15:Arg/Gly
3	rs2901438	2p13.1	73519164	FALSE	FALSE	G	A	0.759983	TRUE	0.996	Q15:Arg/Gly	Arginine / Glycine	0.00721262	0.000924028	9.27989e-15	Q15:Arg/Gly
3	rs2901438	2p13.1	73519164	FALSE	FALSE	G	A	0.759983	TRUE	0.996	Q14:Arg/Orn	Arginine / Ornithine	0.0215498	0.00282905	3.8977e-14	Q15:Arg/Gly
3	rs2901438	2p13.1	73519164	FALSE	FALSE	G	A	0.759983	TRUE	0.996	Q13:Arg/Cit	Arginine / Citrulline	0.0407248	0.00547847	1.53249e-13	Q15:Arg/Gly
3	rs2901438	2p13.1	73519164	FALSE	FALSE	G	A	0.759983	TRUE	0.996	Arg	Arginine	0.0989685	0.0141031	3.03993e-12	Q15:Arg/Gly
3	rs7585004	2p13.1	73520153	FALSE	FALSE	G	C	0.759983	TRUE	0.996	Q15:Arg/Gly	Arginine / Glycine	0.0072126	0.000924029	9.28249e-15	Q15:Arg/Gly
3	rs7585004	2p13.1	73520153	FALSE	FALSE	G	C	0.759983	TRUE	0.996	Q14:Arg/Orn	Arginine / Ornithine	0.0215499	0.00282905	3.89732e-14	Q15:Arg/Gly
3	rs7585004	2p13.1	73520153	FALSE	FALSE	G	C	0.759983	TRUE	0.996	Q13:Arg/Cit	Arginine / Citrulline	0.040725	0.00547847	1.53226e-13	Q15:Arg/Gly
3	rs7585004	2p13.1	73520153	FALSE	FALSE	G	C	0.759983	TRUE	0.996	Arg	Arginine	0.0989683	0.0141032	3.0403e-12	Q15:Arg/Gly
3	rs1528169	2p13.1	73522694	FALSE	FALSE	T	C	0.378774	TRUE	0.993	Q15:Arg/Gly	Arginine / Glycine	-0.00502587	0.000817915	9.56255e-10	Q15:Arg/Gly
3	rs1528169	2p13.1	73522694	FALSE	FALSE	T	C	0.378774	TRUE	0.993	Q14:Arg/Orn	Arginine / Ornithine	-0.0150347	0.00250428	2.26938e-09	Q15:Arg/Gly
3	rs1528169	2p13.1	73522694	FALSE	FALSE	T	C	0.378774	TRUE	0.993	Arg	Arginine	-0.0731407	0.0124593	5.04405e-09	Q15:Arg/Gly
3	rs1528169	2p13.1	73522694	FALSE	FALSE	T	C	0.378774	TRUE	0.993	Q13:Arg/Cit	Arginine / Citrulline	-0.0263312	0.0048531	6.44302e-08	Q15:Arg/Gly
3	rs6746971	2p13.1	73522970	FALSE	FALSE	T	C	0.620321	TRUE	0.993	Q15:Arg/Gly	Arginine / Glycine	0.00502269	0.000817125	9.44203e-10	Q15:Arg/Gly
3	rs6746971	2p13.1	73522970	FALSE	FALSE	T	C	0.620321	TRUE	0.993	Q14:Arg/Orn	Arginine / Ornithine	0.015022	0.00250187	2.26001e-09	Q15:Arg/Gly
3	rs6746971	2p13.1	73522970	FALSE	FALSE	T	C	0.620321	TRUE	0.993	Arg	Arginine	0.073061	0.0124474	5.06735e-09	Q15:Arg/Gly
3	rs6746971	2p13.1	73522970	FALSE	FALSE	T	C	0.620321	TRUE	0.993	Q13:Arg/Cit	Arginine / Citrulline	0.0263252	0.0048484	6.30169e-08	Q15:Arg/Gly
3	rs10175180	2p13.1	73526631	FALSE	FALSE	T	C	0.239287	TRUE	0.996	Q15:Arg/Gly	Arginine / Glycine	-0.00722708	0.000925998	9.35152e-15	Q15:Arg/Gly
3	rs10175180	2p13.1	73526631	FALSE	FALSE	T	C	0.239287	TRUE	0.996	Q14:Arg/Orn	Arginine / Ornithine	-0.0215882	0.00283509	3.97888e-14	Q15:Arg/Gly
3	rs10175180	2p13.1	73526631	FALSE	FALSE	T	C	0.239287	TRUE	0.996	Q13:Arg/Cit	Arginine / Citrulline	-0.0408041	0.00549016	1.54823e-13	Q15:Arg/Gly
3	rs10175180	2p13.1	73526631	FALSE	FALSE	T	C	0.239287	TRUE	0.996	Arg	Arginine	-0.0991882	0.0141331	3.02601e-12	Q15:Arg/Gly
3	rs10496191	2p13.1	73527306	FALSE	FALSE	T	C	0.239287	TRUE	0.996	Q15:Arg/Gly	Arginine / Glycine	-0.00722705	0.000925999	9.35414e-15	Q15:Arg/Gly
3	rs10496191	2p13.1	73527306	FALSE	FALSE	T	C	0.239287	TRUE	0.996	Q14:Arg/Orn	Arginine / Ornithine	-0.0215882	0.0028351	3.97849e-14	Q15:Arg/Gly
3	rs10496191	2p13.1	73527306	FALSE	FALSE	T	C	0.239287	TRUE	0.996	Q13:Arg/Cit	Arginine / Citrulline	-0.0408042	0.00549016	1.548e-13	Q15:Arg/Gly
3	rs10496191	2p13.1	73527306	FALSE	FALSE	T	C	0.239287	TRUE	0.996	Arg	Arginine	-0.0991881	0.0141331	3.02638e-12	Q15:Arg/Gly
3	rs7598901	2p13.1	73529352	FALSE	FALSE	T	C	0.620233	TRUE	0.993	Q15:Arg/Gly	Arginine / Glycine	0.00502105	0.000816891	9.45639e-10	Q15:Arg/Gly
3	rs7598901	2p13.1	73529352	FALSE	FALSE	T	C	0.620233	TRUE	0.993	Q14:Arg/Orn	Arginine / Ornithine	0.015013	0.00250117	2.28586e-09	Q15:Arg/Gly
3	rs7598901	2p13.1	73529352	FALSE	FALSE	T	C	0.620233	TRUE	0.993	Arg	Arginine	0.0730271	0.0124438	5.09915e-09	Q15:Arg/Gly
3	rs7598901	2p13.1	73529352	FALSE	FALSE	T	C	0.620233	TRUE	0.993	Q13:Arg/Cit	Arginine / Citrulline	0.0263316	0.00484697	6.20049e-08	Q15:Arg/Gly
3	rs6546836	2p13.1	73531341	FALSE	FALSE	G	A	0.239287	TRUE	0.996	Q15:Arg/Gly	Arginine / Glycine	-0.0072271	0.000925997	9.3489e-15	Q15:Arg/Gly
3	rs6546836	2p13.1	73531341	FALSE	FALSE	G	A	0.239287	TRUE	0.996	Q14:Arg/Orn	Arginine / Ornithine	-0.0215881	0.00283509	3.97927e-14	Q15:Arg/Gly
3	rs6546836	2p13.1	73531341	FALSE	FALSE	G	A	0.239287	TRUE	0.996	Q13:Arg/Cit	Arginine / Citrulline	-0.0408039	0.00549015	1.54847e-13	Q15:Arg/Gly
3	rs6546836	2p13.1	73531341	FALSE	FALSE	G	A	0.239287	TRUE	0.996	Arg	Arginine	-0.0991884	0.0141331	3.02564e-12	Q15:Arg/Gly
3	rs6546837	2p13.1	73531406	FALSE	FALSE	G	C	0.759982	TRUE	0.996	Q15:Arg/Gly	Arginine / Glycine	0.0072127	0.000924026	9.27211e-15	Q15:Arg/Gly
3	rs6546837	2p13.1	73531406	FALSE	FALSE	G	C	0.759982	TRUE	0.996	Q14:Arg/Orn	Arginine / Ornithine	0.0215497	0.00282904	3.89884e-14	Q15:Arg/Gly
3	rs6546837	2p13.1	73531406	FALSE	FALSE	G	C	0.759982	TRUE	0.996	Q13:Arg/Cit	Arginine / Citrulline	0.0407244	0.00547846	1.53318e-13	Q15:Arg/Gly
3	rs6546837	2p13.1	73531406	FALSE	FALSE	G	C	0.759982	TRUE	0.996	Arg	Arginine	0.098969	0.0141031	3.03882e-12	Q15:Arg/Gly
3	rs6546838	2p13.1	73532788	TRUE	TRUE	G	A	0.240749	FALSE	1	Q15:Arg/Gly	Arginine / Glycine	-0.00736804	0.000921281	2.07922e-15	Q15:Arg/Gly
3	rs6546838	2p13.1	73532788	TRUE	TRUE	G	A	0.240749	FALSE	1	Q14:Arg/Orn	Arginine / Ornithine	-0.0217309	0.00282178	2.06688e-14	Q15:Arg/Gly
3	rs6546838	2p13.1	73532788	TRUE	TRUE	G	A	0.240749	FALSE	1	Q13:Arg/Cit	Arginine / Citrulline	-0.0413961	0.00546329	5.27259e-14	Q15:Arg/Gly
3	rs6546838	2p13.1	73532788	TRUE	TRUE	G	A	0.240749	FALSE	1	Arg	Arginine	-0.100816	0.0140641	1.04804e-12	Q15:Arg/Gly
3	rs10496192	2p13.1	73533374	FALSE	FALSE	T	C	0.829105	FALSE	1	Q15:Arg/Gly	Arginine / Glycine	0.00604295	0.00105488	1.15935e-08	Q15:Arg/Gly
3	rs10496192	2p13.1	73533374	FALSE	FALSE	T	C	0.829105	FALSE	1	Q14:Arg/Orn	Arginine / Ornithine	0.0181232	0.0032282	2.24012e-08	Q15:Arg/Gly
3	rs10496192	2p13.1	73533374	FALSE	FALSE	T	C	0.829105	FALSE	1	Q13:Arg/Cit	Arginine / Citrulline	0.0348738	0.00624813	2.69488e-08	Q15:Arg/Gly
3	rs6724782	2p13.1	73533498	FALSE	FALSE	T	A	0.759983	TRUE	0.996	Q15:Arg/Gly	Arginine / Glycine	0.00721267	0.000924029	9.27701e-15	Q15:Arg/Gly
3	rs6724782	2p13.1	73533498	FALSE	FALSE	T	A	0.759983	TRUE	0.996	Q14:Arg/Orn	Arginine / Ornithine	0.0215496	0.00282905	3.90104e-14	Q15:Arg/Gly
3	rs6724782	2p13.1	73533498	FALSE	FALSE	T	A	0.759983	TRUE	0.996	Q13:Arg/Cit	Arginine / Citrulline	0.0407256	0.00547847	1.53088e-13	Q15:Arg/Gly
3	rs6724782	2p13.1	73533498	FALSE	FALSE	T	A	0.759983	TRUE	0.996	Arg	Arginine	0.09897	0.0141032	3.03778e-12	Q15:Arg/Gly
3	rs6546839	2p13.1	73534016	FALSE	FALSE	G	C	0.759983	TRUE	0.996	Q15:Arg/Gly	Arginine / Glycine	0.00721268	0.000924029	9.27578e-15	Q15:Arg/Gly
3	rs6546839	2p13.1	73534016	FALSE	FALSE	G	C	0.759983	TRUE	0.996	Q14:Arg/Orn	Arginine / Ornithine	0.0215495	0.00282905	3.90171e-14	Q15:Arg/Gly
3	rs6546839	2p13.1	73534016	FALSE	FALSE	G	C	0.759983	TRUE	0.996	Q13:Arg/Cit	Arginine / Citrulline	0.0407258	0.00547847	1.53049e-13	Q15:Arg/Gly
3	rs6546839	2p13.1	73534016	FALSE	FALSE	G	C	0.759983	TRUE	0.996	Arg	Arginine	0.0989709	0.0141032	3.03635e-12	Q15:Arg/Gly
3	rs7594511	2p13.1	73535147	FALSE	FALSE	G	A	0.239288	TRUE	0.996	Q15:Arg/Gly	Arginine / Glycine	-0.00722709	0.000925995	9.34883e-15	Q15:Arg/Gly
3	rs7594511	2p13.1	73535147	FALSE	FALSE	G	A	0.239288	TRUE	0.996	Q14:Arg/Orn	Arginine / Ornithine	-0.0215884	0.00283508	3.97511e-14	Q15:Arg/Gly
3	rs7594511	2p13.1	73535147	FALSE	FALSE	G	A	0.239288	TRUE	0.996	Q13:Arg/Cit	Arginine / Citrulline	-0.0408027	0.00549014	1.5508e-13	Q15:Arg/Gly
3	rs7594511	2p13.1	73535147	FALSE	FALSE	G	A	0.239288	TRUE	0.996	Arg	Arginine	-0.0991857	0.0141331	3.02934e-12	Q15:Arg/Gly
3	rs6749680	2p13.1	73539360	FALSE	FALSE	G	A	0.395219	TRUE	0.99	Q15:Arg/Gly	Arginine / Glycine	-0.00492126	0.000819039	2.20169e-09	Q15:Arg/Gly
3	rs6749680	2p13.1	73539360	FALSE	FALSE	G	A	0.395219	TRUE	0.99	Q14:Arg/Orn	Arginine / Ornithine	-0.0141886	0.00250925	1.77726e-08	Q15:Arg/Gly
3	rs6749680	2p13.1	73539360	FALSE	FALSE	G	A	0.395219	TRUE	0.99	Arg	Arginine	-0.0699717	0.0124805	2.33778e-08	Q15:Arg/Gly
3	rs6756987	2p13.1	73540585	FALSE	FALSE	T	G	0.239289	TRUE	0.996	Q15:Arg/Gly	Arginine / Glycine	-0.00722712	0.000925992	9.34454e-15	Q15:Arg/Gly
3	rs6756987	2p13.1	73540585	FALSE	FALSE	T	G	0.239289	TRUE	0.996	Q14:Arg/Orn	Arginine / Ornithine	-0.0215885	0.00283507	3.9732e-14	Q15:Arg/Gly
3	rs6756987	2p13.1	73540585	FALSE	FALSE	T	G	0.239289	TRUE	0.996	Q13:Arg/Cit	Arginine / Citrulline	-0.040802	0.00549013	1.55216e-13	Q15:Arg/Gly
3	rs6756987	2p13.1	73540585	FALSE	FALSE	T	G	0.239289	TRUE	0.996	Arg	Arginine	-0.0991851	0.0141331	3.02982e-12	Q15:Arg/Gly
3	rs9807961	2p13.1	73547551	FALSE	FALSE	G	A	0.23929	TRUE	0.996	Q15:Arg/Gly	Arginine / Glycine	-0.00722721	0.00092599	9.33601e-15	Q15:Arg/Gly
3	rs9807961	2p13.1	73547551	FALSE	FALSE	G	A	0.23929	TRUE	0.996	Q14:Arg/Orn	Arginine / Ornithine	-0.0215884	0.00283507	3.97391e-14	Q15:Arg/Gly
3	rs9807961	2p13.1	73547551	FALSE	FALSE	G	A	0.23929	TRUE	0.996	Q13:Arg/Cit	Arginine / Citrulline	-0.0408023	0.00549012	1.55121e-13	Q15:Arg/Gly
3	rs9807961	2p13.1	73547551	FALSE	FALSE	G	A	0.23929	TRUE	0.996	Arg	Arginine	-0.0991868	0.014133	3.027e-12	Q15:Arg/Gly
3	rs10186501	2p13.1	73551352	FALSE	FALSE	T	C	0.239291	TRUE	0.996	Q15:Arg/Gly	Arginine / Glycine	-0.00722727	0.000925987	9.3298e-15	Q15:Arg/Gly
3	rs10186501	2p13.1	73551352	FALSE	FALSE	T	C	0.239291	TRUE	0.996	Q14:Arg/Orn	Arginine / Ornithine	-0.0215885	0.00283506	3.97272e-14	Q15:Arg/Gly
3	rs10186501	2p13.1	73551352	FALSE	FALSE	T	C	0.239291	TRUE	0.996	Q13:Arg/Cit	Arginine / Citrulline	-0.0408019	0.0054901	1.55183e-13	Q15:Arg/Gly
3	rs10186501	2p13.1	73551352	FALSE	FALSE	T	C	0.239291	TRUE	0.996	Arg	Arginine	-0.0991868	0.014133	3.02654e-12	Q15:Arg/Gly
3	rs10189574	2p13.1	73552026	FALSE	FALSE	C	A	0.759982	TRUE	0.996	Q15:Arg/Gly	Arginine / Glycine	0.00721283	0.000924025	9.26203e-15	Q15:Arg/Gly
3	rs10189574	2p13.1	73552026	FALSE	FALSE	C	A	0.759982	TRUE	0.996	Q14:Arg/Orn	Arginine / Ornithine	0.0215494	0.00282904	3.9017e-14	Q15:Arg/Gly
3	rs10189574	2p13.1	73552026	FALSE	FALSE	C	A	0.759982	TRUE	0.996	Q13:Arg/Cit	Arginine / Citrulline	0.040726	0.00547845	1.52974e-13	Q15:Arg/Gly
3	rs10189574	2p13.1	73552026	FALSE	FALSE	C	A	0.759982	TRUE	0.996	Arg	Arginine	0.0989727	0.0141031	3.03306e-12	Q15:Arg/Gly
3	rs780395	2p13.1	73554361	FALSE	FALSE	G	A	0.379585	TRUE	0.993	Q15:Arg/Gly	Arginine / Glycine	-0.00501922	0.000818106	1.01449e-09	Q15:Arg/Gly
3	rs780395	2p13.1	73554361	FALSE	FALSE	G	A	0.379585	TRUE	0.993	Q14:Arg/Orn	Arginine / Ornithine	-0.0149993	0.00250491	2.49454e-09	Q15:Arg/Gly
3	rs780395	2p13.1	73554361	FALSE	FALSE	G	A	0.379585	TRUE	0.993	Arg	Arginine	-0.0728255	0.0124628	5.91633e-09	Q15:Arg/Gly
3	rs780395	2p13.1	73554361	FALSE	FALSE	G	A	0.379585	TRUE	0.993	Q13:Arg/Cit	Arginine / Citrulline	-0.0262686	0.0048543	6.96913e-08	Q15:Arg/Gly
3	rs780394	2p13.1	73554438	FALSE	FALSE	G	A	0.619505	TRUE	0.993	Q15:Arg/Gly	Arginine / Glycine	0.00501578	0.000817324	1.00417e-09	Q15:Arg/Gly
3	rs780394	2p13.1	73554438	FALSE	FALSE	G	A	0.619505	TRUE	0.993	Q14:Arg/Orn	Arginine / Ornithine	0.0149868	0.00250252	2.48409e-09	Q15:Arg/Gly
3	rs780394	2p13.1	73554438	FALSE	FALSE	G	A	0.619505	TRUE	0.993	Arg	Arginine	0.0727437	0.012451	5.95227e-09	Q15:Arg/Gly
3	rs780394	2p13.1	73554438	FALSE	FALSE	G	A	0.619505	TRUE	0.993	Q13:Arg/Cit	Arginine / Citrulline	0.0262634	0.00484963	6.81196e-08	Q15:Arg/Gly
3	rs1083922	2p13.1	73557511	FALSE	FALSE	T	C	0.379569	TRUE	0.993	Q15:Arg/Gly	Arginine / Glycine	-0.00502423	0.000818103	9.76682e-10	Q15:Arg/Gly
3	rs1083922	2p13.1	73557511	FALSE	FALSE	T	C	0.379569	TRUE	0.993	Q14:Arg/Orn	Arginine / Ornithine	-0.0150175	0.00250489	2.38704e-09	Q15:Arg/Gly
3	rs1083922	2p13.1	73557511	FALSE	FALSE	T	C	0.379569	TRUE	0.993	Arg	Arginine	-0.0728856	0.0124628	5.75025e-09	Q15:Arg/Gly
3	rs1083922	2p13.1	73557511	FALSE	FALSE	T	C	0.379569	TRUE	0.993	Q13:Arg/Cit	Arginine / Citrulline	-0.0262774	0.00485435	6.90227e-08	Q15:Arg/Gly
3	rs1083919	2p13.1	73567371	FALSE	FALSE	G	C	0.61956	TRUE	0.992	Q15:Arg/Gly	Arginine / Glycine	0.00503543	0.000817276	8.6334e-10	Q15:Arg/Gly
3	rs1083919	2p13.1	73567371	FALSE	FALSE	G	C	0.61956	TRUE	0.992	Q14:Arg/Orn	Arginine / Ornithine	0.0150572	0.00250235	2.08977e-09	Q15:Arg/Gly
3	rs1083919	2p13.1	73567371	FALSE	FALSE	G	C	0.61956	TRUE	0.992	Arg	Arginine	0.0729801	0.0124505	5.31244e-09	Q15:Arg/Gly
3	rs1083919	2p13.1	73567371	FALSE	FALSE	G	C	0.61956	TRUE	0.992	Q13:Arg/Cit	Arginine / Citrulline	0.0262922	0.00484962	6.59268e-08	Q15:Arg/Gly
3	rs2056486	2p13.1	73571075	FALSE	FALSE	T	G	0.23913	FALSE	1	Q15:Arg/Gly	Arginine / Glycine	-0.00720544	0.000923163	9.31361e-15	Q15:Arg/Gly
3	rs2056486	2p13.1	73571075	FALSE	FALSE	T	G	0.23913	FALSE	1	Q14:Arg/Orn	Arginine / Ornithine	-0.021526	0.00282641	3.93681e-14	Q15:Arg/Gly
3	rs2056486	2p13.1	73571075	FALSE	FALSE	T	G	0.23913	FALSE	1	Q13:Arg/Cit	Arginine / Citrulline	-0.0406847	0.00547334	1.53645e-13	Q15:Arg/Gly
3	rs2056486	2p13.1	73571075	FALSE	FALSE	T	G	0.23913	FALSE	1	Arg	Arginine	-0.0988829	0.0140899	3.02886e-12	Q15:Arg/Gly
3	rs10193972	2p13.1	73571164	FALSE	FALSE	G	A	0.239362	FALSE	1	Q15:Arg/Gly	Arginine / Glycine	-0.00712435	0.000923496	1.86514e-14	Q15:Arg/Gly
3	rs10193972	2p13.1	73571164	FALSE	FALSE	G	A	0.239362	FALSE	1	Q14:Arg/Orn	Arginine / Ornithine	-0.021337	0.00282719	6.60499e-14	Q15:Arg/Gly
3	rs10193972	2p13.1	73571164	FALSE	FALSE	G	A	0.239362	FALSE	1	Q13:Arg/Cit	Arginine / Citrulline	-0.0403916	0.00547456	2.30444e-13	Q15:Arg/Gly
3	rs10193972	2p13.1	73571164	FALSE	FALSE	G	A	0.239362	FALSE	1	Arg	Arginine	-0.097591	0.0140947	5.82135e-12	Q15:Arg/Gly
3	rs13421462	2p13.1	73573383	FALSE	FALSE	C	A	0.239289	TRUE	0.996	Q15:Arg/Gly	Arginine / Glycine	-0.00722722	0.000925991	9.33656e-15	Q15:Arg/Gly
3	rs13421462	2p13.1	73573383	FALSE	FALSE	C	A	0.239289	TRUE	0.996	Q14:Arg/Orn	Arginine / Ornithine	-0.0215883	0.00283507	3.97556e-14	Q15:Arg/Gly
3	rs13421462	2p13.1	73573383	FALSE	FALSE	C	A	0.239289	TRUE	0.996	Q13:Arg/Cit	Arginine / Citrulline	-0.040803	0.00549012	1.54996e-13	Q15:Arg/Gly
3	rs13421462	2p13.1	73573383	FALSE	FALSE	C	A	0.239289	TRUE	0.996	Arg	Arginine	-0.0991878	0.014133	3.02558e-12	Q15:Arg/Gly
3	rs13398956	2p13.1	73573766	FALSE	FALSE	C	A	0.75998	TRUE	0.996	Q15:Arg/Gly	Arginine / Glycine	0.00721294	0.000924019	9.24971e-15	Q15:Arg/Gly
3	rs13398956	2p13.1	73573766	FALSE	FALSE	C	A	0.75998	TRUE	0.996	Q14:Arg/Orn	Arginine / Ornithine	0.0215495	0.00282902	3.89938e-14	Q15:Arg/Gly
3	rs13398956	2p13.1	73573766	FALSE	FALSE	C	A	0.75998	TRUE	0.996	Q13:Arg/Cit	Arginine / Citrulline	0.0407252	0.00547842	1.53095e-13	Q15:Arg/Gly
3	rs13398956	2p13.1	73573766	FALSE	FALSE	C	A	0.75998	TRUE	0.996	Arg	Arginine	0.0989727	0.014103	3.03215e-12	Q15:Arg/Gly
3	rs11901272	2p13.1	73573952	FALSE	FALSE	G	A	0.239289	TRUE	0.996	Q15:Arg/Gly	Arginine / Glycine	-0.00722722	0.000925991	9.33656e-15	Q15:Arg/Gly
3	rs11901272	2p13.1	73573952	FALSE	FALSE	G	A	0.239289	TRUE	0.996	Q14:Arg/Orn	Arginine / Ornithine	-0.0215883	0.00283507	3.97556e-14	Q15:Arg/Gly
3	rs11901272	2p13.1	73573952	FALSE	FALSE	G	A	0.239289	TRUE	0.996	Q13:Arg/Cit	Arginine / Citrulline	-0.040803	0.00549012	1.54996e-13	Q15:Arg/Gly
3	rs11901272	2p13.1	73573952	FALSE	FALSE	G	A	0.239289	TRUE	0.996	Arg	Arginine	-0.0991878	0.014133	3.02558e-12	Q15:Arg/Gly
3	rs11674602	2p13.1	73576693	FALSE	FALSE	T	A	0.239289	TRUE	0.996	Q15:Arg/Gly	Arginine / Glycine	-0.00722722	0.000925991	9.33656e-15	Q15:Arg/Gly
3	rs11674602	2p13.1	73576693	FALSE	FALSE	T	A	0.239289	TRUE	0.996	Q14:Arg/Orn	Arginine / Ornithine	-0.0215883	0.00283507	3.97556e-14	Q15:Arg/Gly
3	rs11674602	2p13.1	73576693	FALSE	FALSE	T	A	0.239289	TRUE	0.996	Q13:Arg/Cit	Arginine / Citrulline	-0.040803	0.00549012	1.54996e-13	Q15:Arg/Gly
3	rs11674602	2p13.1	73576693	FALSE	FALSE	T	A	0.239289	TRUE	0.996	Arg	Arginine	-0.0991878	0.014133	3.02558e-12	Q15:Arg/Gly
3	rs13384952	2p13.1	73577467	FALSE	FALSE	G	A	0.239289	TRUE	0.996	Q15:Arg/Gly	Arginine / Glycine	-0.00722722	0.000925991	9.33656e-15	Q15:Arg/Gly
3	rs13384952	2p13.1	73577467	FALSE	FALSE	G	A	0.239289	TRUE	0.996	Q14:Arg/Orn	Arginine / Ornithine	-0.0215883	0.00283507	3.97556e-14	Q15:Arg/Gly
3	rs13384952	2p13.1	73577467	FALSE	FALSE	G	A	0.239289	TRUE	0.996	Q13:Arg/Cit	Arginine / Citrulline	-0.040803	0.00549012	1.54996e-13	Q15:Arg/Gly
3	rs13384952	2p13.1	73577467	FALSE	FALSE	G	A	0.239289	TRUE	0.996	Arg	Arginine	-0.0991878	0.014133	3.02558e-12	Q15:Arg/Gly
3	rs7572722	2p13.1	73578183	FALSE	FALSE	T	C	0.75999	TRUE	0.996	Q15:Arg/Gly	Arginine / Glycine	0.00721301	0.000924046	9.26107e-15	Q15:Arg/Gly
3	rs7572722	2p13.1	73578183	FALSE	FALSE	T	C	0.75999	TRUE	0.996	Q14:Arg/Orn	Arginine / Ornithine	0.0215506	0.0028291	3.89484e-14	Q15:Arg/Gly
3	rs7572722	2p13.1	73578183	FALSE	FALSE	T	C	0.75999	TRUE	0.996	Q13:Arg/Cit	Arginine / Citrulline	0.0407259	0.00547858	1.53185e-13	Q15:Arg/Gly
3	rs7572722	2p13.1	73578183	FALSE	FALSE	T	C	0.75999	TRUE	0.996	Arg	Arginine	0.0989728	0.0141034	3.03635e-12	Q15:Arg/Gly
3	rs7562047	2p13.1	73578676	FALSE	FALSE	T	G	0.379515	TRUE	0.992	Q15:Arg/Gly	Arginine / Glycine	-0.00504356	0.000818038	8.41161e-10	Q15:Arg/Gly
3	rs7562047	2p13.1	73578676	FALSE	FALSE	T	G	0.379515	TRUE	0.992	Q14:Arg/Orn	Arginine / Ornithine	-0.015087	0.00250467	2.01048e-09	Q15:Arg/Gly
3	rs7562047	2p13.1	73578676	FALSE	FALSE	T	G	0.379515	TRUE	0.992	Arg	Arginine	-0.0731169	0.012462	5.1408e-09	Q15:Arg/Gly
3	rs7562047	2p13.1	73578676	FALSE	FALSE	T	G	0.379515	TRUE	0.992	Q13:Arg/Cit	Arginine / Citrulline	-0.0263067	0.00485423	6.67129e-08	Q15:Arg/Gly
3	rs1403284	2p13.1	73580170	FALSE	FALSE	G	A	0.759996	TRUE	0.996	Q15:Arg/Gly	Arginine / Glycine	0.00721314	0.000924074	9.26767e-15	Q15:Arg/Gly
3	rs1403284	2p13.1	73580170	FALSE	FALSE	G	A	0.759996	TRUE	0.996	Q14:Arg/Orn	Arginine / Ornithine	0.0215513	0.00282919	3.89348e-14	Q15:Arg/Gly
3	rs1403284	2p13.1	73580170	FALSE	FALSE	G	A	0.759996	TRUE	0.996	Q13:Arg/Cit	Arginine / Citrulline	0.0407265	0.00547875	1.53329e-13	Q15:Arg/Gly
3	rs1403284	2p13.1	73580170	FALSE	FALSE	G	A	0.759996	TRUE	0.996	Arg	Arginine	0.098973	0.0141039	3.04062e-12	Q15:Arg/Gly
3	rs10189578	2p13.1	73582117	FALSE	FALSE	C	A	0.637395	TRUE	0.946	Q15:Arg/Gly	Arginine / Glycine	0.00487886	0.000844752	8.82007e-09	Q15:Arg/Gly
3	rs10189578	2p13.1	73582117	FALSE	FALSE	C	A	0.637395	TRUE	0.946	Q14:Arg/Orn	Arginine / Ornithine	0.0148605	0.00258561	1.03924e-08	Q15:Arg/Gly
3	rs10189578	2p13.1	73582117	FALSE	FALSE	C	A	0.637395	TRUE	0.946	Arg	Arginine	0.0722308	0.0128637	2.2261e-08	Q15:Arg/Gly
3	rs7607014	2p13.1	73583682	FALSE	FALSE	G	A	0.239276	TRUE	0.996	Q15:Arg/Gly	Arginine / Glycine	-0.0072277	0.00092606	9.34076e-15	Q15:Arg/Gly
3	rs7607014	2p13.1	73583682	FALSE	FALSE	G	A	0.239276	TRUE	0.996	Q14:Arg/Orn	Arginine / Ornithine	-0.0215905	0.00283528	3.96878e-14	Q15:Arg/Gly
3	rs7607014	2p13.1	73583682	FALSE	FALSE	G	A	0.239276	TRUE	0.996	Q13:Arg/Cit	Arginine / Citrulline	-0.0408044	0.00549053	1.55329e-13	Q15:Arg/Gly
3	rs7607014	2p13.1	73583682	FALSE	FALSE	G	A	0.239276	TRUE	0.996	Arg	Arginine	-0.0991866	0.0141341	3.03873e-12	Q15:Arg/Gly
3	rs1589576	2p13.1	73592312	FALSE	FALSE	G	A	0.171413	TRUE	0.984	Q15:Arg/Gly	Arginine / Glycine	-0.00591701	0.0010628	2.91817e-08	Q15:Arg/Gly
3	rs1589576	2p13.1	73592312	FALSE	FALSE	G	A	0.171413	TRUE	0.984	Q14:Arg/Orn	Arginine / Ornithine	-0.0180441	0.00325159	3.23212e-08	Q15:Arg/Gly
3	rs1589576	2p13.1	73592312	FALSE	FALSE	G	A	0.171413	TRUE	0.984	Q13:Arg/Cit	Arginine / Citrulline	-0.0346791	0.00629353	4.02459e-08	Q15:Arg/Gly
3	rs7598660	2p13.1	73593933	FALSE	FALSE	G	A	0.615694	TRUE	0.87	Q14:Arg/Orn	Arginine / Ornithine	0.016818	0.00266458	3.36033e-10	Q14:Arg/Orn
3	rs7598660	2p13.1	73593933	FALSE	FALSE	G	A	0.615694	TRUE	0.87	Q15:Arg/Gly	Arginine / Glycine	0.0054046	0.000870881	6.5381e-10	Q14:Arg/Orn
3	rs7598660	2p13.1	73593933	FALSE	FALSE	G	A	0.615694	TRUE	0.87	Arg	Arginine	0.0793178	0.0132644	2.62144e-09	Q14:Arg/Orn
3	rs10865398	2p13.1	73595005	FALSE	FALSE	T	G	0.360463	TRUE	0.938	Q14:Arg/Orn	Arginine / Ornithine	-0.0149742	0.00260187	9.9316e-09	Q14:Arg/Orn
3	rs10865398	2p13.1	73595005	FALSE	FALSE	T	G	0.360463	TRUE	0.938	Q15:Arg/Gly	Arginine / Glycine	-0.00488218	0.000850157	1.06806e-08	Q14:Arg/Orn
3	rs10865398	2p13.1	73595005	FALSE	FALSE	T	G	0.360463	TRUE	0.938	Arg	Arginine	-0.0718159	0.0129472	3.27706e-08	Q14:Arg/Orn
3	rs9309473	2p13.1	73597490	FALSE	FALSE	G	A	0.239868	TRUE	0.984	Q15:Arg/Gly	Arginine / Glycine	-0.00725393	0.000930126	9.77624e-15	Q15:Arg/Gly
3	rs9309473	2p13.1	73597490	FALSE	FALSE	G	A	0.239868	TRUE	0.984	Q14:Arg/Orn	Arginine / Ornithine	-0.0218995	0.0028469	2.20841e-14	Q15:Arg/Gly
3	rs9309473	2p13.1	73597490	FALSE	FALSE	G	A	0.239868	TRUE	0.984	Q13:Arg/Cit	Arginine / Citrulline	-0.0406373	0.00551577	2.48981e-13	Q15:Arg/Gly
3	rs9309473	2p13.1	73597490	FALSE	FALSE	G	A	0.239868	TRUE	0.984	Arg	Arginine	-0.0989817	0.014198	4.18741e-12	Q15:Arg/Gly
3	rs6711033	2p13.1	73600151	FALSE	FALSE	T	C	0.759546	TRUE	0.984	Q15:Arg/Gly	Arginine / Glycine	0.00724228	0.000928524	9.70767e-15	Q15:Arg/Gly
3	rs6711033	2p13.1	73600151	FALSE	FALSE	T	C	0.759546	TRUE	0.984	Q14:Arg/Orn	Arginine / Ornithine	0.0218666	0.00284199	2.18034e-14	Q15:Arg/Gly
3	rs6711033	2p13.1	73600151	FALSE	FALSE	T	C	0.759546	TRUE	0.984	Q13:Arg/Cit	Arginine / Citrulline	0.0405767	0.00550626	2.4586e-13	Q15:Arg/Gly
3	rs6711033	2p13.1	73600151	FALSE	FALSE	T	C	0.759546	TRUE	0.984	Arg	Arginine	0.098809	0.0141736	4.19269e-12	Q15:Arg/Gly
3	rs11884776	2p13.1	73600431	FALSE	FALSE	T	C	0.220114	TRUE	0.923	Q15:Arg/Gly	Arginine / Glycine	-0.00747064	0.00099061	6.88497e-14	Q15:Arg/Gly
3	rs11884776	2p13.1	73600431	FALSE	FALSE	T	C	0.220114	TRUE	0.923	Q14:Arg/Orn	Arginine / Ornithine	-0.0227702	0.00303117	8.57791e-14	Q15:Arg/Gly
3	rs11884776	2p13.1	73600431	FALSE	FALSE	T	C	0.220114	TRUE	0.923	Q13:Arg/Cit	Arginine / Citrulline	-0.0420554	0.00587301	1.10611e-12	Q15:Arg/Gly
3	rs11884776	2p13.1	73600431	FALSE	FALSE	T	C	0.220114	TRUE	0.923	Arg	Arginine	-0.103322	0.015114	1.06358e-11	Q15:Arg/Gly
3	rs10170849	2p13.1	73601440	FALSE	FALSE	G	A	0.7794	TRUE	0.923	Q15:Arg/Gly	Arginine / Glycine	0.00745944	0.00098899	6.83236e-14	Q15:Arg/Gly
3	rs10170849	2p13.1	73601440	FALSE	FALSE	G	A	0.7794	TRUE	0.923	Q14:Arg/Orn	Arginine / Ornithine	0.0227363	0.00302622	8.50716e-14	Q15:Arg/Gly
3	rs10170849	2p13.1	73601440	FALSE	FALSE	G	A	0.7794	TRUE	0.923	Q13:Arg/Cit	Arginine / Citrulline	0.0419969	0.0058634	1.09229e-12	Q15:Arg/Gly
3	rs10170849	2p13.1	73601440	FALSE	FALSE	G	A	0.7794	TRUE	0.923	Arg	Arginine	0.103167	0.0150893	1.05673e-11	Q15:Arg/Gly
3	rs13392691	2p13.1	73602488	FALSE	FALSE	G	A	0.779406	TRUE	0.923	Q15:Arg/Gly	Arginine / Glycine	0.00745932	0.000989004	6.84398e-14	Q15:Arg/Gly
3	rs13392691	2p13.1	73602488	FALSE	FALSE	G	A	0.779406	TRUE	0.923	Q14:Arg/Orn	Arginine / Ornithine	0.0227367	0.00302626	8.50571e-14	Q15:Arg/Gly
3	rs13392691	2p13.1	73602488	FALSE	FALSE	G	A	0.779406	TRUE	0.923	Q13:Arg/Cit	Arginine / Citrulline	0.0419962	0.00586348	1.09402e-12	Q15:Arg/Gly
3	rs13392691	2p13.1	73602488	FALSE	FALSE	G	A	0.779406	TRUE	0.923	Arg	Arginine	0.103166	0.0150895	1.0579e-11	Q15:Arg/Gly
3	rs6707146	2p13.1	73602584	FALSE	FALSE	T	C	0.777331	TRUE	0.922	Q14:Arg/Orn	Arginine / Ornithine	0.0228948	0.00301194	4.39679e-14	Q14:Arg/Orn
3	rs6707146	2p13.1	73602584	FALSE	FALSE	T	C	0.777331	TRUE	0.922	Q15:Arg/Gly	Arginine / Glycine	0.00745266	0.00098453	5.57083e-14	Q14:Arg/Orn
3	rs6707146	2p13.1	73602584	FALSE	FALSE	T	C	0.777331	TRUE	0.922	Q13:Arg/Cit	Arginine / Citrulline	0.0417714	0.00583769	1.1489e-12	Q14:Arg/Orn
3	rs6707146	2p13.1	73602584	FALSE	FALSE	T	C	0.777331	TRUE	0.922	Arg	Arginine	0.103203	0.0150211	8.40779e-12	Q14:Arg/Orn
3	rs10469966	2p13.1	73605876	FALSE	FALSE	G	A	0.74393	TRUE	0.892	Q15:Arg/Gly	Arginine / Glycine	0.00738892	0.000948844	1.06879e-14	Q15:Arg/Gly
3	rs10469966	2p13.1	73605876	FALSE	FALSE	G	A	0.74393	TRUE	0.892	Q14:Arg/Orn	Arginine / Ornithine	0.0225279	0.00290334	1.3255e-14	Q15:Arg/Gly
3	rs10469966	2p13.1	73605876	FALSE	FALSE	G	A	0.74393	TRUE	0.892	Q13:Arg/Cit	Arginine / Citrulline	0.040148	0.00563123	1.38126e-12	Q15:Arg/Gly
3	rs10469966	2p13.1	73605876	FALSE	FALSE	G	A	0.74393	TRUE	0.892	Arg	Arginine	0.100943	0.0144832	4.24129e-12	Q15:Arg/Gly
3	rs7566385	2p13.1	73610325	FALSE	FALSE	T	G	0.216434	TRUE	0.917	Q14:Arg/Orn	Arginine / Ornithine	-0.0234841	0.00304769	1.99842e-14	Q14:Arg/Orn
3	rs7566385	2p13.1	73610325	FALSE	FALSE	T	G	0.216434	TRUE	0.917	Q15:Arg/Gly	Arginine / Glycine	-0.00761412	0.000996334	3.23159e-14	Q14:Arg/Orn
3	rs7566385	2p13.1	73610325	FALSE	FALSE	T	G	0.216434	TRUE	0.917	Q13:Arg/Cit	Arginine / Citrulline	-0.0427576	0.00590755	6.37492e-13	Q14:Arg/Orn
3	rs7566385	2p13.1	73610325	FALSE	FALSE	T	G	0.216434	TRUE	0.917	Arg	Arginine	-0.106251	0.0151991	3.66715e-12	Q14:Arg/Orn
3	rs11688718	2p13.1	73614447	FALSE	FALSE	T	C	0.360433	TRUE	0.938	Q14:Arg/Orn	Arginine / Ornithine	-0.0149741	0.00260206	9.95885e-09	Q14:Arg/Orn
3	rs11688718	2p13.1	73614447	FALSE	FALSE	T	C	0.360433	TRUE	0.938	Q15:Arg/Gly	Arginine / Glycine	-0.00488164	0.000850222	1.07471e-08	Q14:Arg/Orn
3	rs11688718	2p13.1	73614447	FALSE	FALSE	T	C	0.360433	TRUE	0.938	Arg	Arginine	-0.0717974	0.0129482	3.31153e-08	Q14:Arg/Orn
3	rs10199224	2p13.1	73614954	FALSE	FALSE	G	C	0.22009	TRUE	0.923	Q15:Arg/Gly	Arginine / Glycine	-0.0074704	0.000990728	6.94389e-14	Q15:Arg/Gly
3	rs10199224	2p13.1	73614954	FALSE	FALSE	G	C	0.22009	TRUE	0.923	Q14:Arg/Orn	Arginine / Ornithine	-0.022771	0.00303153	8.61821e-14	Q15:Arg/Gly
3	rs10199224	2p13.1	73614954	FALSE	FALSE	G	C	0.22009	TRUE	0.923	Q13:Arg/Cit	Arginine / Citrulline	-0.0420524	0.00587372	1.11692e-12	Q15:Arg/Gly
3	rs10199224	2p13.1	73614954	FALSE	FALSE	G	C	0.22009	TRUE	0.923	Arg	Arginine	-0.103307	0.0151158	1.07654e-11	Q15:Arg/Gly
3	rs3738848	2p13.1	73615389	FALSE	FALSE	G	A	0.777355	TRUE	0.922	Q14:Arg/Orn	Arginine / Ornithine	0.0228972	0.00301217	4.38969e-14	Q14:Arg/Orn
3	rs3738848	2p13.1	73615389	FALSE	FALSE	G	A	0.777355	TRUE	0.922	Q15:Arg/Gly	Arginine / Glycine	0.00745295	0.000984607	5.58378e-14	Q14:Arg/Orn
3	rs3738848	2p13.1	73615389	FALSE	FALSE	G	A	0.777355	TRUE	0.922	Q13:Arg/Cit	Arginine / Citrulline	0.041771	0.00583816	1.15408e-12	Q14:Arg/Orn
3	rs3738848	2p13.1	73615389	FALSE	FALSE	G	A	0.777355	TRUE	0.922	Arg	Arginine	0.103194	0.0150223	8.47499e-12	Q14:Arg/Orn
3	rs6729468	2p13.1	73618761	FALSE	FALSE	C	A	0.62111	TRUE	0.984	Q15:Arg/Gly	Arginine / Glycine	0.00503765	0.00082161	1.03819e-09	Q15:Arg/Gly
3	rs6729468	2p13.1	73618761	FALSE	FALSE	C	A	0.62111	TRUE	0.984	Q14:Arg/Orn	Arginine / Ornithine	0.0151584	0.00251534	1.97654e-09	Q15:Arg/Gly
3	rs6729468	2p13.1	73618761	FALSE	FALSE	C	A	0.62111	TRUE	0.984	Arg	Arginine	0.0725289	0.0125177	7.91029e-09	Q15:Arg/Gly
3	rs6729468	2p13.1	73618761	FALSE	FALSE	C	A	0.62111	TRUE	0.984	Q13:Arg/Cit	Arginine / Citrulline	0.02616	0.00487561	8.9668e-08	Q15:Arg/Gly
3	rs6744697	2p13.1	73618946	FALSE	FALSE	T	C	0.621108	TRUE	0.984	Q15:Arg/Gly	Arginine / Glycine	0.00503775	0.000821613	1.03756e-09	Q15:Arg/Gly
3	rs6744697	2p13.1	73618946	FALSE	FALSE	T	C	0.621108	TRUE	0.984	Q14:Arg/Orn	Arginine / Ornithine	0.0151587	0.00251535	1.97556e-09	Q15:Arg/Gly
3	rs6744697	2p13.1	73618946	FALSE	FALSE	T	C	0.621108	TRUE	0.984	Arg	Arginine	0.0725301	0.0125178	7.90677e-09	Q15:Arg/Gly
3	rs6744697	2p13.1	73618946	FALSE	FALSE	T	C	0.621108	TRUE	0.984	Q13:Arg/Cit	Arginine / Citrulline	0.0261608	0.00487563	8.95983e-08	Q15:Arg/Gly
3	rs6704782	2p13.1	73619962	FALSE	FALSE	T	A	0.240431	TRUE	0.971	Q15:Arg/Gly	Arginine / Glycine	-0.00727474	0.00093572	1.17916e-14	Q15:Arg/Gly
3	rs6704782	2p13.1	73619962	FALSE	FALSE	T	A	0.240431	TRUE	0.971	Q14:Arg/Orn	Arginine / Ornithine	-0.0217186	0.0028649	5.12614e-14	Q15:Arg/Gly
3	rs6704782	2p13.1	73619962	FALSE	FALSE	T	A	0.240431	TRUE	0.971	Q13:Arg/Cit	Arginine / Citrulline	-0.0409534	0.00554817	2.24851e-13	Q15:Arg/Gly
3	rs6704782	2p13.1	73619962	FALSE	FALSE	T	A	0.240431	TRUE	0.971	Arg	Arginine	-0.0991192	0.0142836	5.23336e-12	Q15:Arg/Gly
3	rs13386124	2p13.1	73625203	FALSE	FALSE	G	C	0.621117	TRUE	0.984	Q15:Arg/Gly	Arginine / Glycine	0.0050378	0.000821632	1.038e-09	Q15:Arg/Gly
3	rs13386124	2p13.1	73625203	FALSE	FALSE	G	C	0.621117	TRUE	0.984	Q14:Arg/Orn	Arginine / Ornithine	0.0151589	0.00251541	1.97613e-09	Q15:Arg/Gly
3	rs13386124	2p13.1	73625203	FALSE	FALSE	G	C	0.621117	TRUE	0.984	Arg	Arginine	0.0725261	0.0125181	7.92816e-09	Q15:Arg/Gly
3	rs13386124	2p13.1	73625203	FALSE	FALSE	G	C	0.621117	TRUE	0.984	Q13:Arg/Cit	Arginine / Citrulline	0.0261595	0.00487574	8.97912e-08	Q15:Arg/Gly
3	rs10496193	2p13.1	73627011	FALSE	FALSE	G	A	0.777376	TRUE	0.922	Q14:Arg/Orn	Arginine / Ornithine	0.0228983	0.00301242	4.3986e-14	Q14:Arg/Orn
3	rs10496193	2p13.1	73627011	FALSE	FALSE	G	A	0.777376	TRUE	0.922	Q15:Arg/Gly	Arginine / Glycine	0.00745312	0.00098469	5.60286e-14	Q14:Arg/Orn
3	rs10496193	2p13.1	73627011	FALSE	FALSE	G	A	0.777376	TRUE	0.922	Q13:Arg/Cit	Arginine / Citrulline	0.0417687	0.00583866	1.1624e-12	Q14:Arg/Orn
3	rs10496193	2p13.1	73627011	FALSE	FALSE	G	A	0.777376	TRUE	0.922	Arg	Arginine	0.103185	0.0150236	8.54424e-12	Q14:Arg/Orn
3	rs11689588	2p13.1	73627199	FALSE	FALSE	G	A	0.239812	TRUE	0.984	Q15:Arg/Gly	Arginine / Glycine	-0.00725341	0.000930278	9.91509e-15	Q15:Arg/Gly
3	rs11689588	2p13.1	73627199	FALSE	FALSE	G	A	0.239812	TRUE	0.984	Q14:Arg/Orn	Arginine / Ornithine	-0.0218999	0.00284736	2.2273e-14	Q15:Arg/Gly
3	rs11689588	2p13.1	73627199	FALSE	FALSE	G	A	0.239812	TRUE	0.984	Q13:Arg/Cit	Arginine / Citrulline	-0.0406307	0.00551668	2.53421e-13	Q15:Arg/Gly
3	rs11689588	2p13.1	73627199	FALSE	FALSE	G	A	0.239812	TRUE	0.984	Arg	Arginine	-0.098955	0.0142004	4.27689e-12	Q15:Arg/Gly
3	rs13008860	2p13.1	73627527	FALSE	FALSE	G	A	0.61576	TRUE	0.87	Q14:Arg/Orn	Arginine / Ornithine	0.0168177	0.00266494	3.38079e-10	Q14:Arg/Orn
3	rs13008860	2p13.1	73627527	FALSE	FALSE	G	A	0.61576	TRUE	0.87	Q15:Arg/Gly	Arginine / Glycine	0.00540359	0.000871	6.62039e-10	Q14:Arg/Orn
3	rs13008860	2p13.1	73627527	FALSE	FALSE	G	A	0.61576	TRUE	0.87	Arg	Arginine	0.079288	0.0132663	2.6707e-09	Q14:Arg/Orn
3	rs11126402	2p13.1	73630090	FALSE	FALSE	G	C	0.622624	TRUE	0.984	Q15:Arg/Gly	Arginine / Glycine	0.00498998	0.000822862	1.56949e-09	Q15:Arg/Gly
3	rs11126402	2p13.1	73630090	FALSE	FALSE	G	C	0.622624	TRUE	0.984	Q14:Arg/Orn	Arginine / Ornithine	0.0150971	0.00251892	2.41257e-09	Q15:Arg/Gly
3	rs11126402	2p13.1	73630090	FALSE	FALSE	G	C	0.622624	TRUE	0.984	Arg	Arginine	0.0713334	0.0125379	1.454e-08	Q15:Arg/Gly
3	rs11679594	2p13.1	73633015	FALSE	FALSE	G	A	0.830645	TRUE	0.98	Q15:Arg/Gly	Arginine / Glycine	0.00588494	0.0010701	4.27605e-08	Q15:Arg/Gly
3	rs11679594	2p13.1	73633015	FALSE	FALSE	G	A	0.830645	TRUE	0.98	Q13:Arg/Cit	Arginine / Citrulline	0.034656	0.00633629	5.05443e-08	Q15:Arg/Gly
3	rs11679594	2p13.1	73633015	FALSE	FALSE	G	A	0.830645	TRUE	0.98	Q14:Arg/Orn	Arginine / Ornithine	0.0177392	0.00327446	6.74212e-08	Q15:Arg/Gly
3	rs6740766	2p13.1	73634421	FALSE	FALSE	G	A	0.237973	TRUE	0.983	Q15:Arg/Gly	Arginine / Glycine	-0.00721303	0.000933434	1.69086e-14	Q15:Arg/Gly
3	rs6740766	2p13.1	73634421	FALSE	FALSE	G	A	0.237973	TRUE	0.983	Q14:Arg/Orn	Arginine / Ornithine	-0.0218393	0.00285677	3.16964e-14	Q15:Arg/Gly
3	rs6740766	2p13.1	73634421	FALSE	FALSE	G	A	0.237973	TRUE	0.983	Q13:Arg/Cit	Arginine / Citrulline	-0.0402489	0.00553576	5.02937e-13	Q15:Arg/Gly
3	rs6740766	2p13.1	73634421	FALSE	FALSE	G	A	0.237973	TRUE	0.983	Arg	Arginine	-0.0977206	0.0142501	9.18952e-12	Q15:Arg/Gly
3	rs10207220	2p13.1	73638554	FALSE	FALSE	G	C	0.763262	TRUE	0.983	Q15:Arg/Gly	Arginine / Glycine	0.00720721	0.000936264	2.11828e-14	Q15:Arg/Gly
3	rs10207220	2p13.1	73638554	FALSE	FALSE	G	C	0.763262	TRUE	0.983	Q14:Arg/Orn	Arginine / Ornithine	0.0216639	0.00286599	6.04303e-14	Q15:Arg/Gly
3	rs10207220	2p13.1	73638554	FALSE	FALSE	G	C	0.763262	TRUE	0.983	Q13:Arg/Cit	Arginine / Citrulline	0.0404168	0.00555175	4.70208e-13	Q15:Arg/Gly
3	rs10207220	2p13.1	73638554	FALSE	FALSE	G	C	0.763262	TRUE	0.983	Arg	Arginine	0.097528	0.0142933	1.16086e-11	Q15:Arg/Gly
3	rs6546847	2p13.1	73638866	FALSE	FALSE	G	A	0.237965	TRUE	0.983	Q15:Arg/Gly	Arginine / Glycine	-0.0072126	0.000933445	1.69798e-14	Q15:Arg/Gly
3	rs6546847	2p13.1	73638866	FALSE	FALSE	G	A	0.237965	TRUE	0.983	Q14:Arg/Orn	Arginine / Ornithine	-0.0218378	0.00285681	3.18467e-14	Q15:Arg/Gly
3	rs6546847	2p13.1	73638866	FALSE	FALSE	G	A	0.237965	TRUE	0.983	Q13:Arg/Cit	Arginine / Citrulline	-0.0402466	0.00553582	5.04708e-13	Q15:Arg/Gly
3	rs6546847	2p13.1	73638866	FALSE	FALSE	G	A	0.237965	TRUE	0.983	Arg	Arginine	-0.09771	0.0142503	9.24168e-12	Q15:Arg/Gly
3	rs10169213	2p13.1	73640742	FALSE	FALSE	G	C	0.761448	TRUE	0.983	Q15:Arg/Gly	Arginine / Glycine	0.00720201	0.000931815	1.67036e-14	Q15:Arg/Gly
3	rs10169213	2p13.1	73640742	FALSE	FALSE	G	C	0.761448	TRUE	0.983	Q14:Arg/Orn	Arginine / Ornithine	0.0218062	0.00285182	3.12982e-14	Q15:Arg/Gly
3	rs10169213	2p13.1	73640742	FALSE	FALSE	G	C	0.761448	TRUE	0.983	Q13:Arg/Cit	Arginine / Citrulline	0.0401899	0.00552615	4.95822e-13	Q15:Arg/Gly
3	rs10169213	2p13.1	73640742	FALSE	FALSE	G	C	0.761448	TRUE	0.983	Arg	Arginine	0.0975533	0.0142254	9.18183e-12	Q15:Arg/Gly
3	rs7604682	2p13.1	73641534	FALSE	FALSE	G	A	0.779199	TRUE	0.922	Q14:Arg/Orn	Arginine / Ornithine	0.0228493	0.00302351	6.12314e-14	Q14:Arg/Orn
3	rs7604682	2p13.1	73641534	FALSE	FALSE	G	A	0.779199	TRUE	0.922	Q15:Arg/Gly	Arginine / Glycine	0.00741228	0.000988406	9.42917e-14	Q14:Arg/Orn
3	rs7604682	2p13.1	73641534	FALSE	FALSE	G	A	0.779199	TRUE	0.922	Q13:Arg/Cit	Arginine / Citrulline	0.0413632	0.00586111	2.30088e-12	Q14:Arg/Orn
3	rs7604682	2p13.1	73641534	FALSE	FALSE	G	A	0.779199	TRUE	0.922	Arg	Arginine	0.101861	0.0150821	1.86042e-11	Q14:Arg/Orn
3	rs6735946	2p13.1	73643566	FALSE	FALSE	G	A	0.237956	TRUE	0.983	Q15:Arg/Gly	Arginine / Glycine	-0.00721216	0.000933439	1.70336e-14	Q15:Arg/Gly
3	rs6735946	2p13.1	73643566	FALSE	FALSE	G	A	0.237956	TRUE	0.983	Q14:Arg/Orn	Arginine / Ornithine	-0.0218372	0.00285678	3.18825e-14	Q15:Arg/Gly
3	rs6735946	2p13.1	73643566	FALSE	FALSE	G	A	0.237956	TRUE	0.983	Q13:Arg/Cit	Arginine / Citrulline	-0.0402433	0.00553579	5.06742e-13	Q15:Arg/Gly
3	rs6735946	2p13.1	73643566	FALSE	FALSE	G	A	0.237956	TRUE	0.983	Arg	Arginine	-0.0977019	0.0142502	9.27468e-12	Q15:Arg/Gly
3	rs17009149	2p13.1	73643876	FALSE	FALSE	T	C	0.761455	TRUE	0.983	Q15:Arg/Gly	Arginine / Glycine	0.00720187	0.000931817	1.67244e-14	Q15:Arg/Gly
3	rs17009149	2p13.1	73643876	FALSE	FALSE	T	C	0.761455	TRUE	0.983	Q14:Arg/Orn	Arginine / Ornithine	0.021806	0.00285182	3.13148e-14	Q15:Arg/Gly
3	rs17009149	2p13.1	73643876	FALSE	FALSE	T	C	0.761455	TRUE	0.983	Q13:Arg/Cit	Arginine / Citrulline	0.0401889	0.00552617	4.96541e-13	Q15:Arg/Gly
3	rs17009149	2p13.1	73643876	FALSE	FALSE	T	C	0.761455	TRUE	0.983	Arg	Arginine	0.0975496	0.0142255	9.19954e-12	Q15:Arg/Gly
3	rs7566315	2p13.1	73645316	FALSE	FALSE	T	C	0.376557	TRUE	0.984	Q15:Arg/Gly	Arginine / Glycine	-0.00499282	0.00082356	1.58587e-09	Q15:Arg/Gly
3	rs7566315	2p13.1	73645316	FALSE	FALSE	T	C	0.376557	TRUE	0.984	Q14:Arg/Orn	Arginine / Ornithine	-0.0151104	0.00252104	2.40912e-09	Q15:Arg/Gly
3	rs7566315	2p13.1	73645316	FALSE	FALSE	T	C	0.376557	TRUE	0.984	Arg	Arginine	-0.0713891	0.0125485	1.45706e-08	Q15:Arg/Gly
3	rs10190002	2p13.1	73647562	FALSE	FALSE	T	C	0.376555	TRUE	0.984	Q15:Arg/Gly	Arginine / Glycine	-0.00499289	0.000823561	1.58508e-09	Q15:Arg/Gly
3	rs10190002	2p13.1	73647562	FALSE	FALSE	T	C	0.376555	TRUE	0.984	Q14:Arg/Orn	Arginine / Ornithine	-0.0151109	0.00252104	2.40662e-09	Q15:Arg/Gly
3	rs10190002	2p13.1	73647562	FALSE	FALSE	T	C	0.376555	TRUE	0.984	Arg	Arginine	-0.0713862	0.0125485	1.4591e-08	Q15:Arg/Gly
3	rs10198549	2p13.1	73647912	FALSE	FALSE	G	A	0.237949	TRUE	0.984	Q15:Arg/Gly	Arginine / Glycine	-0.00721186	0.000933456	1.70949e-14	Q15:Arg/Gly
3	rs10198549	2p13.1	73647912	FALSE	FALSE	G	A	0.237949	TRUE	0.984	Q14:Arg/Orn	Arginine / Ornithine	-0.0218365	0.00285684	3.19704e-14	Q15:Arg/Gly
3	rs10198549	2p13.1	73647912	FALSE	FALSE	G	A	0.237949	TRUE	0.984	Q13:Arg/Cit	Arginine / Citrulline	-0.0402408	0.00553589	5.08889e-13	Q15:Arg/Gly
3	rs10198549	2p13.1	73647912	FALSE	FALSE	G	A	0.237949	TRUE	0.984	Arg	Arginine	-0.0976936	0.0142504	9.32009e-12	Q15:Arg/Gly
3	rs9653557	2p13.1	73649470	FALSE	FALSE	C	A	0.236212	TRUE	0.983	Q15:Arg/Gly	Arginine / Glycine	-0.00721627	0.000937725	2.15617e-14	Q15:Arg/Gly
3	rs9653557	2p13.1	73649470	FALSE	FALSE	C	A	0.236212	TRUE	0.983	Q14:Arg/Orn	Arginine / Ornithine	-0.0216903	0.00287047	6.16178e-14	Q15:Arg/Gly
3	rs9653557	2p13.1	73649470	FALSE	FALSE	C	A	0.236212	TRUE	0.983	Q13:Arg/Cit	Arginine / Citrulline	-0.0404604	0.00556043	4.82371e-13	Q15:Arg/Gly
3	rs9653557	2p13.1	73649470	FALSE	FALSE	C	A	0.236212	TRUE	0.983	Arg	Arginine	-0.0976421	0.0143156	1.18209e-11	Q15:Arg/Gly
3	rs11126404	2p13.1	73650432	FALSE	FALSE	T	A	0.76328	TRUE	0.983	Q15:Arg/Gly	Arginine / Glycine	0.00720631	0.000936289	2.13708e-14	Q15:Arg/Gly
3	rs11126404	2p13.1	73650432	FALSE	FALSE	T	A	0.76328	TRUE	0.983	Q14:Arg/Orn	Arginine / Ornithine	0.0216624	0.00286606	6.07613e-14	Q15:Arg/Gly
3	rs11126404	2p13.1	73650432	FALSE	FALSE	T	A	0.76328	TRUE	0.983	Q13:Arg/Cit	Arginine / Citrulline	0.0404102	0.0055519	4.74967e-13	Q15:Arg/Gly
3	rs11126404	2p13.1	73650432	FALSE	FALSE	T	A	0.76328	TRUE	0.983	Arg	Arginine	0.0975089	0.0142937	1.17291e-11	Q15:Arg/Gly
3	rs10185080	2p13.1	73651015	FALSE	FALSE	C	A	0.780972	TRUE	0.921	Q15:Arg/Gly	Arginine / Glycine	0.0074207	0.000993669	1.18876e-13	Q15:Arg/Gly
3	rs10185080	2p13.1	73651015	FALSE	FALSE	C	A	0.780972	TRUE	0.921	Q14:Arg/Orn	Arginine / Ornithine	0.0227026	0.00304023	1.19444e-13	Q15:Arg/Gly
3	rs10185080	2p13.1	73651015	FALSE	FALSE	C	A	0.780972	TRUE	0.921	Q13:Arg/Cit	Arginine / Citrulline	0.0416317	0.00589146	2.15671e-12	Q15:Arg/Gly
3	rs10185080	2p13.1	73651015	FALSE	FALSE	C	A	0.780972	TRUE	0.921	Arg	Arginine	0.101861	0.0151624	2.36718e-11	Q15:Arg/Gly
3	rs10197755	2p13.1	73651131	FALSE	FALSE	T	A	0.780972	TRUE	0.921	Q15:Arg/Gly	Arginine / Glycine	0.00742071	0.000993669	1.18866e-13	Q15:Arg/Gly
3	rs10197755	2p13.1	73651131	FALSE	FALSE	T	A	0.780972	TRUE	0.921	Q14:Arg/Orn	Arginine / Ornithine	0.0227023	0.00304023	1.19527e-13	Q15:Arg/Gly
3	rs10197755	2p13.1	73651131	FALSE	FALSE	T	A	0.780972	TRUE	0.921	Q13:Arg/Cit	Arginine / Citrulline	0.041632	0.00589146	2.1559e-12	Q15:Arg/Gly
3	rs10197755	2p13.1	73651131	FALSE	FALSE	T	A	0.780972	TRUE	0.921	Arg	Arginine	0.101861	0.0151625	2.36744e-11	Q15:Arg/Gly
3	rs17009159	2p13.1	73651270	FALSE	FALSE	T	A	0.236209	TRUE	0.983	Q15:Arg/Gly	Arginine / Glycine	-0.00721598	0.000937728	2.16175e-14	Q15:Arg/Gly
3	rs17009159	2p13.1	73651270	FALSE	FALSE	T	A	0.236209	TRUE	0.983	Q14:Arg/Orn	Arginine / Ornithine	-0.0216893	0.00287048	6.17801e-14	Q15:Arg/Gly
3	rs17009159	2p13.1	73651270	FALSE	FALSE	T	A	0.236209	TRUE	0.983	Q13:Arg/Cit	Arginine / Citrulline	-0.0404584	0.00556045	4.8371e-13	Q15:Arg/Gly
3	rs17009159	2p13.1	73651270	FALSE	FALSE	T	A	0.236209	TRUE	0.983	Arg	Arginine	-0.0976363	0.0143157	1.18555e-11	Q15:Arg/Gly
3	rs7583255	2p13.1	73651504	FALSE	FALSE	T	G	0.761467	TRUE	0.984	Q15:Arg/Gly	Arginine / Glycine	0.00720111	0.000931831	1.68438e-14	Q15:Arg/Gly
3	rs7583255	2p13.1	73651504	FALSE	FALSE	T	G	0.761467	TRUE	0.984	Q14:Arg/Orn	Arginine / Ornithine	0.0218038	0.00285186	3.15271e-14	Q15:Arg/Gly
3	rs7583255	2p13.1	73651504	FALSE	FALSE	T	G	0.761467	TRUE	0.984	Q13:Arg/Cit	Arginine / Citrulline	0.0401835	0.00552625	5.00412e-13	Q15:Arg/Gly
3	rs7583255	2p13.1	73651504	FALSE	FALSE	T	G	0.761467	TRUE	0.984	Arg	Arginine	0.0975358	0.0142257	9.26709e-12	Q15:Arg/Gly
3	rs7598419	2p13.1	73651731	FALSE	FALSE	G	A	0.236209	TRUE	0.983	Q15:Arg/Gly	Arginine / Glycine	-0.00721606	0.000937728	2.16024e-14	Q15:Arg/Gly
3	rs7598419	2p13.1	73651731	FALSE	FALSE	G	A	0.236209	TRUE	0.983	Q14:Arg/Orn	Arginine / Ornithine	-0.0216893	0.00287048	6.17749e-14	Q15:Arg/Gly
3	rs7598419	2p13.1	73651731	FALSE	FALSE	G	A	0.236209	TRUE	0.983	Q13:Arg/Cit	Arginine / Citrulline	-0.0404585	0.00556045	4.83594e-13	Q15:Arg/Gly
3	rs7598419	2p13.1	73651731	FALSE	FALSE	G	A	0.236209	TRUE	0.983	Arg	Arginine	-0.0976366	0.0143157	1.18536e-11	Q15:Arg/Gly
3	rs7586463	2p13.1	73651984	FALSE	FALSE	T	C	0.76328	TRUE	0.983	Q15:Arg/Gly	Arginine / Glycine	0.00720633	0.000936293	2.1373e-14	Q15:Arg/Gly
3	rs7586463	2p13.1	73651984	FALSE	FALSE	T	C	0.76328	TRUE	0.983	Q14:Arg/Orn	Arginine / Ornithine	0.0216613	0.00286608	6.0945e-14	Q15:Arg/Gly
3	rs7586463	2p13.1	73651984	FALSE	FALSE	T	C	0.76328	TRUE	0.983	Q13:Arg/Cit	Arginine / Citrulline	0.0404103	0.00555192	4.74966e-13	Q15:Arg/Gly
3	rs7586463	2p13.1	73651984	FALSE	FALSE	T	C	0.76328	TRUE	0.983	Arg	Arginine	0.097507	0.0142938	1.17424e-11	Q15:Arg/Gly
3	rs1114380	2p13.1	73658216	FALSE	FALSE	G	A	0.236201	TRUE	0.983	Q15:Arg/Gly	Arginine / Glycine	-0.0072159	0.000937746	2.16546e-14	Q15:Arg/Gly
3	rs1114380	2p13.1	73658216	FALSE	FALSE	G	A	0.236201	TRUE	0.983	Q14:Arg/Orn	Arginine / Ornithine	-0.0216891	0.00287053	6.1882e-14	Q15:Arg/Gly
3	rs1114380	2p13.1	73658216	FALSE	FALSE	G	A	0.236201	TRUE	0.983	Q13:Arg/Cit	Arginine / Citrulline	-0.0404554	0.00556056	4.8607e-13	Q15:Arg/Gly
3	rs1114380	2p13.1	73658216	FALSE	FALSE	G	A	0.236201	TRUE	0.983	Arg	Arginine	-0.0976281	0.014316	1.19129e-11	Q15:Arg/Gly
3	rs6756885	2p13.1	73658680	FALSE	FALSE	G	A	0.237935	TRUE	0.984	Q15:Arg/Gly	Arginine / Glycine	-0.00721154	0.000933473	1.7158e-14	Q15:Arg/Gly
3	rs6756885	2p13.1	73658680	FALSE	FALSE	G	A	0.237935	TRUE	0.984	Q14:Arg/Orn	Arginine / Ornithine	-0.0218353	0.00285689	3.21115e-14	Q15:Arg/Gly
3	rs6756885	2p13.1	73658680	FALSE	FALSE	G	A	0.237935	TRUE	0.984	Q13:Arg/Cit	Arginine / Citrulline	-0.0402347	0.00553601	5.13504e-13	Q15:Arg/Gly
3	rs6756885	2p13.1	73658680	FALSE	FALSE	G	A	0.237935	TRUE	0.984	Arg	Arginine	-0.0976782	0.0142507	9.39827e-12	Q15:Arg/Gly
3	rs10169714	2p13.1	73662281	FALSE	FALSE	T	G	0.761478	TRUE	0.984	Q15:Arg/Gly	Arginine / Glycine	0.00720052	0.000931855	1.69501e-14	Q15:Arg/Gly
3	rs10169714	2p13.1	73662281	FALSE	FALSE	T	G	0.761478	TRUE	0.984	Q14:Arg/Orn	Arginine / Ornithine	0.0218027	0.00285193	3.16642e-14	Q15:Arg/Gly
3	rs10169714	2p13.1	73662281	FALSE	FALSE	T	G	0.761478	TRUE	0.984	Q13:Arg/Cit	Arginine / Citrulline	0.0401796	0.00552639	5.03689e-13	Q15:Arg/Gly
3	rs10169714	2p13.1	73662281	FALSE	FALSE	T	G	0.761478	TRUE	0.984	Arg	Arginine	0.0975179	0.0142261	9.35875e-12	Q15:Arg/Gly
3	rs6745368	2p13.1	73663482	FALSE	FALSE	T	C	0.236194	TRUE	0.983	Q15:Arg/Gly	Arginine / Glycine	-0.0072152	0.000937755	2.17906e-14	Q15:Arg/Gly
3	rs6745368	2p13.1	73663482	FALSE	FALSE	T	C	0.236194	TRUE	0.983	Q14:Arg/Orn	Arginine / Ornithine	-0.0216872	0.00287056	6.22128e-14	Q15:Arg/Gly
3	rs6745368	2p13.1	73663482	FALSE	FALSE	T	C	0.236194	TRUE	0.983	Q13:Arg/Cit	Arginine / Citrulline	-0.0404508	0.00556062	4.89273e-13	Q15:Arg/Gly
3	rs6745368	2p13.1	73663482	FALSE	FALSE	T	C	0.236194	TRUE	0.983	Arg	Arginine	-0.0976145	0.0143161	1.19955e-11	Q15:Arg/Gly
3	rs7558944	2p13.1	73664417	FALSE	FALSE	T	G	0.761486	TRUE	0.984	Q15:Arg/Gly	Arginine / Glycine	0.00720022	0.000931858	1.69958e-14	Q15:Arg/Gly
3	rs7558944	2p13.1	73664417	FALSE	FALSE	T	G	0.761486	TRUE	0.984	Q14:Arg/Orn	Arginine / Ornithine	0.0218024	0.00285194	3.16962e-14	Q15:Arg/Gly
3	rs7558944	2p13.1	73664417	FALSE	FALSE	T	G	0.761486	TRUE	0.984	Q13:Arg/Cit	Arginine / Citrulline	0.0401768	0.00552641	5.05621e-13	Q15:Arg/Gly
3	rs7558944	2p13.1	73664417	FALSE	FALSE	T	G	0.761486	TRUE	0.984	Arg	Arginine	0.0975112	0.0142261	9.39116e-12	Q15:Arg/Gly
3	rs13432605	2p13.1	73664489	FALSE	FALSE	G	C	0.236185	TRUE	0.983	Q15:Arg/Gly	Arginine / Glycine	-0.00721496	0.000937753	2.18296e-14	Q15:Arg/Gly
3	rs13432605	2p13.1	73664489	FALSE	FALSE	G	C	0.236185	TRUE	0.983	Q14:Arg/Orn	Arginine / Ornithine	-0.0216861	0.00287055	6.23867e-14	Q15:Arg/Gly
3	rs13432605	2p13.1	73664489	FALSE	FALSE	G	C	0.236185	TRUE	0.983	Q13:Arg/Cit	Arginine / Citrulline	-0.0404478	0.00556061	4.91132e-13	Q15:Arg/Gly
3	rs13432605	2p13.1	73664489	FALSE	FALSE	G	C	0.236185	TRUE	0.983	Arg	Arginine	-0.0976051	0.0143161	1.20484e-11	Q15:Arg/Gly
3	rs10173534	2p13.1	73666940	FALSE	FALSE	T	C	0.235716	TRUE	0.984	Q15:Arg/Gly	Arginine / Glycine	-0.00718759	0.000938189	2.79917e-14	Q15:Arg/Gly
3	rs10173534	2p13.1	73666940	FALSE	FALSE	T	C	0.235716	TRUE	0.984	Q14:Arg/Orn	Arginine / Ornithine	-0.0216059	0.00287187	7.88632e-14	Q15:Arg/Gly
3	rs10173534	2p13.1	73666940	FALSE	FALSE	T	C	0.235716	TRUE	0.984	Q13:Arg/Cit	Arginine / Citrulline	-0.0402275	0.00556335	6.70388e-13	Q15:Arg/Gly
3	rs10173534	2p13.1	73666940	FALSE	FALSE	T	C	0.235716	TRUE	0.984	Arg	Arginine	-0.0968887	0.0143235	1.73256e-11	Q15:Arg/Gly
3	rs7603647	2p13.1	73670746	FALSE	FALSE	G	A	0.782233	TRUE	0.927	Q14:Arg/Orn	Arginine / Ornithine	0.0224016	0.00304004	2.46547e-13	Q14:Arg/Orn
3	rs7603647	2p13.1	73670746	FALSE	FALSE	G	A	0.782233	TRUE	0.927	Q15:Arg/Gly	Arginine / Glycine	0.00731823	0.000993623	2.53133e-13	Q14:Arg/Orn
3	rs7603647	2p13.1	73670746	FALSE	FALSE	G	A	0.782233	TRUE	0.927	Q13:Arg/Cit	Arginine / Citrulline	0.0408679	0.00589158	5.33249e-12	Q14:Arg/Orn
3	rs7603647	2p13.1	73670746	FALSE	FALSE	G	A	0.782233	TRUE	0.927	Arg	Arginine	0.0994824	0.0151638	6.73808e-11	Q14:Arg/Orn
3	rs7607892	2p13.1	73672215	FALSE	FALSE	T	C	0.217314	TRUE	0.927	Q14:Arg/Orn	Arginine / Ornithine	-0.0224171	0.00304421	2.55695e-13	Q14:Arg/Orn
3	rs7607892	2p13.1	73672215	FALSE	FALSE	T	C	0.217314	TRUE	0.927	Q15:Arg/Gly	Arginine / Glycine	-0.00732356	0.000994986	2.62017e-13	Q14:Arg/Orn
3	rs7607892	2p13.1	73672215	FALSE	FALSE	T	C	0.217314	TRUE	0.927	Q13:Arg/Cit	Arginine / Citrulline	-0.0408882	0.00589968	5.56204e-12	Q14:Arg/Orn
3	rs7607892	2p13.1	73672215	FALSE	FALSE	T	C	0.217314	TRUE	0.927	Arg	Arginine	-0.0995112	0.0151847	7.06083e-11	Q14:Arg/Orn
3	rs13391552	2p13.1	73672444	FALSE	FALSE	G	A	0.782269	TRUE	0.927	Q14:Arg/Orn	Arginine / Ornithine	0.0223884	0.00303971	2.53006e-13	Q14:Arg/Orn
3	rs13391552	2p13.1	73672444	FALSE	FALSE	G	A	0.782269	TRUE	0.927	Q15:Arg/Gly	Arginine / Glycine	0.0073134	0.000993517	2.60779e-13	Q14:Arg/Orn
3	rs13391552	2p13.1	73672444	FALSE	FALSE	G	A	0.782269	TRUE	0.927	Q13:Arg/Cit	Arginine / Citrulline	0.0408356	0.00589095	5.51059e-12	Q14:Arg/Orn
3	rs13391552	2p13.1	73672444	FALSE	FALSE	G	A	0.782269	TRUE	0.927	Arg	Arginine	0.0993861	0.0151622	6.9938e-11	Q14:Arg/Orn
3	rs6710438	2p13.1	73673616	FALSE	FALSE	G	C	0.780446	TRUE	0.928	Q14:Arg/Orn	Arginine / Ornithine	0.0225247	0.00302205	1.32425e-13	Q14:Arg/Orn
3	rs6710438	2p13.1	73673616	FALSE	FALSE	G	C	0.780446	TRUE	0.928	Q15:Arg/Gly	Arginine / Glycine	0.00730252	0.000987942	2.08569e-13	Q14:Arg/Orn
3	rs6710438	2p13.1	73673616	FALSE	FALSE	G	C	0.780446	TRUE	0.928	Q13:Arg/Cit	Arginine / Citrulline	0.0405637	0.0058587	5.83351e-12	Q14:Arg/Orn
3	rs6710438	2p13.1	73673616	FALSE	FALSE	G	C	0.780446	TRUE	0.928	Arg	Arginine	0.0993392	0.0150771	5.59604e-11	Q14:Arg/Orn
3	rs6732440	2p13.1	73680607	FALSE	FALSE	T	G	0.357741	TRUE	0.946	Q14:Arg/Orn	Arginine / Ornithine	-0.0146986	0.0025989	1.76498e-08	Q14:Arg/Orn
3	rs6732440	2p13.1	73680607	FALSE	FALSE	T	G	0.357741	TRUE	0.946	Q15:Arg/Gly	Arginine / Glycine	-0.00474586	0.000849318	2.59905e-08	Q14:Arg/Orn
3	rs6745560	2p13.1	73680625	FALSE	FALSE	G	A	0.641529	TRUE	0.946	Q14:Arg/Orn	Arginine / Ornithine	0.0146796	0.00259643	1.78476e-08	Q14:Arg/Orn
3	rs6745560	2p13.1	73680625	FALSE	FALSE	G	A	0.641529	TRUE	0.946	Q15:Arg/Gly	Arginine / Glycine	0.00474234	0.000848503	2.58123e-08	Q14:Arg/Orn
3	rs1320374	2p13.1	73681818	FALSE	FALSE	T	C	0.375369	TRUE	0.993	Q15:Arg/Gly	Arginine / Glycine	-0.00491228	0.000821548	2.62835e-09	Q15:Arg/Gly
3	rs1320374	2p13.1	73681818	FALSE	FALSE	T	C	0.375369	TRUE	0.993	Q14:Arg/Orn	Arginine / Ornithine	-0.0149047	0.00251474	3.60081e-09	Q15:Arg/Gly
3	rs1320374	2p13.1	73681818	FALSE	FALSE	T	C	0.375369	TRUE	0.993	Arg	Arginine	-0.0695076	0.0125195	3.18386e-08	Q15:Arg/Gly
3	rs1052161	2p13.1	73682046	FALSE	FALSE	G	A	0.376736	FALSE	1	Q15:Arg/Gly	Arginine / Glycine	-0.00474527	0.000818502	7.75355e-09	Q15:Arg/Gly
3	rs1052161	2p13.1	73682046	FALSE	FALSE	G	A	0.376736	FALSE	1	Q14:Arg/Orn	Arginine / Ornithine	-0.0144085	0.00250536	1.01721e-08	Q15:Arg/Gly
3	rs1052161	2p13.1	73682046	FALSE	FALSE	G	A	0.376736	FALSE	1	Arg	Arginine	-0.0670701	0.0124724	8.39568e-08	Q15:Arg/Gly
3	rs1052162	2p13.1	73682880	FALSE	FALSE	T	C	0.234937	TRUE	0.989	Q15:Arg/Gly	Arginine / Glycine	-0.00711878	0.000937488	4.66341e-14	Q15:Arg/Gly
3	rs1052162	2p13.1	73682880	FALSE	FALSE	T	C	0.234937	TRUE	0.989	Q14:Arg/Orn	Arginine / Ornithine	-0.0214057	0.00286967	1.26807e-13	Q15:Arg/Gly
3	rs1052162	2p13.1	73682880	FALSE	FALSE	T	C	0.234937	TRUE	0.989	Q13:Arg/Cit	Arginine / Citrulline	-0.0397398	0.00555939	1.20942e-12	Q15:Arg/Gly
3	rs1052162	2p13.1	73682880	FALSE	FALSE	T	C	0.234937	TRUE	0.989	Arg	Arginine	-0.0953888	0.0143139	3.39535e-11	Q15:Arg/Gly
3	rs6546849	2p13.1	73684545	FALSE	FALSE	G	A	0.236711	TRUE	0.99	Q15:Arg/Gly	Arginine / Glycine	-0.00711451	0.000933042	3.67608e-14	Q15:Arg/Gly
3	rs6546849	2p13.1	73684545	FALSE	FALSE	G	A	0.236711	TRUE	0.99	Q14:Arg/Orn	Arginine / Ornithine	-0.02155	0.00285551	6.61641e-14	Q15:Arg/Gly
3	rs6546849	2p13.1	73684545	FALSE	FALSE	G	A	0.236711	TRUE	0.99	Q13:Arg/Cit	Arginine / Citrulline	-0.0395249	0.00553377	1.25983e-12	Q15:Arg/Gly
3	rs6546849	2p13.1	73684545	FALSE	FALSE	G	A	0.236711	TRUE	0.99	Arg	Arginine	-0.0954411	0.014246	2.67964e-11	Q15:Arg/Gly
3	rs6546850	2p13.1	73684655	FALSE	FALSE	T	A	0.23671	TRUE	0.99	Q15:Arg/Gly	Arginine / Glycine	-0.00711468	0.000933042	3.67095e-14	Q15:Arg/Gly
3	rs6546850	2p13.1	73684655	FALSE	FALSE	T	A	0.23671	TRUE	0.99	Q14:Arg/Orn	Arginine / Ornithine	-0.0215503	0.00285551	6.61126e-14	Q15:Arg/Gly
3	rs6546850	2p13.1	73684655	FALSE	FALSE	T	A	0.23671	TRUE	0.99	Q13:Arg/Cit	Arginine / Citrulline	-0.0395257	0.00553378	1.25871e-12	Q15:Arg/Gly
3	rs6546850	2p13.1	73684655	FALSE	FALSE	T	A	0.23671	TRUE	0.99	Arg	Arginine	-0.0954426	0.014246	2.67785e-11	Q15:Arg/Gly
3	rs6546851	2p13.1	73686791	FALSE	FALSE	T	C	0.21726	TRUE	0.927	Q14:Arg/Orn	Arginine / Ornithine	-0.0224142	0.00304451	2.58881e-13	Q14:Arg/Orn
3	rs6546851	2p13.1	73686791	FALSE	FALSE	T	C	0.21726	TRUE	0.927	Q15:Arg/Gly	Arginine / Glycine	-0.00732302	0.000995083	2.64441e-13	Q14:Arg/Orn
3	rs6546851	2p13.1	73686791	FALSE	FALSE	T	C	0.21726	TRUE	0.927	Q13:Arg/Cit	Arginine / Citrulline	-0.04088	0.00590027	5.64229e-12	Q14:Arg/Orn
3	rs6546851	2p13.1	73686791	FALSE	FALSE	T	C	0.21726	TRUE	0.927	Arg	Arginine	-0.0994871	0.0151862	7.16569e-11	Q14:Arg/Orn
3	rs6546852	2p13.1	73686939	FALSE	FALSE	G	A	0.762701	TRUE	0.99	Q15:Arg/Gly	Arginine / Glycine	0.00710441	0.000931424	3.61007e-14	Q15:Arg/Gly
3	rs6546852	2p13.1	73686939	FALSE	FALSE	G	A	0.762701	TRUE	0.99	Q14:Arg/Orn	Arginine / Ornithine	0.0215169	0.00285057	6.54465e-14	Q15:Arg/Gly
3	rs6546852	2p13.1	73686939	FALSE	FALSE	G	A	0.762701	TRUE	0.99	Q13:Arg/Cit	Arginine / Citrulline	0.0394767	0.00552416	1.22722e-12	Q15:Arg/Gly
3	rs6546852	2p13.1	73686939	FALSE	FALSE	G	A	0.762701	TRUE	0.99	Arg	Arginine	0.0953017	0.0142214	2.64734e-11	Q15:Arg/Gly
3	rs6546853	2p13.1	73687247	FALSE	FALSE	G	A	0.762696	TRUE	0.99	Q15:Arg/Gly	Arginine / Glycine	0.00710438	0.000931427	3.61156e-14	Q15:Arg/Gly
3	rs6546853	2p13.1	73687247	FALSE	FALSE	G	A	0.762696	TRUE	0.99	Q14:Arg/Orn	Arginine / Ornithine	0.0215178	0.00285058	6.53101e-14	Q15:Arg/Gly
3	rs6546853	2p13.1	73687247	FALSE	FALSE	G	A	0.762696	TRUE	0.99	Q13:Arg/Cit	Arginine / Citrulline	0.0394759	0.00552418	1.22869e-12	Q15:Arg/Gly
3	rs6546853	2p13.1	73687247	FALSE	FALSE	G	A	0.762696	TRUE	0.99	Arg	Arginine	0.0952985	0.0142214	2.65182e-11	Q15:Arg/Gly
3	rs6546856	2p13.1	73691259	FALSE	FALSE	T	C	0.744891	TRUE	0.903	Q15:Arg/Gly	Arginine / Glycine	0.00719895	0.000950205	5.30861e-14	Q15:Arg/Gly
3	rs6546856	2p13.1	73691259	FALSE	FALSE	T	C	0.744891	TRUE	0.903	Q14:Arg/Orn	Arginine / Ornithine	0.0217657	0.00290812	1.05253e-13	Q15:Arg/Gly
3	rs6546856	2p13.1	73691259	FALSE	FALSE	T	C	0.744891	TRUE	0.903	Q13:Arg/Cit	Arginine / Citrulline	0.0402815	0.00563463	1.20364e-12	Q15:Arg/Gly
3	rs6546856	2p13.1	73691259	FALSE	FALSE	T	C	0.744891	TRUE	0.903	Arg	Arginine	0.0960385	0.0145092	4.57671e-11	Q15:Arg/Gly
3	rs6546857	2p13.1	73691463	FALSE	FALSE	G	A	0.254742	TRUE	0.903	Q15:Arg/Gly	Arginine / Glycine	-0.00720333	0.00095086	5.33303e-14	Q15:Arg/Gly
3	rs6546857	2p13.1	73691463	FALSE	FALSE	G	A	0.254742	TRUE	0.903	Q14:Arg/Orn	Arginine / Ornithine	-0.0217788	0.00291013	1.05778e-13	Q15:Arg/Gly
3	rs6546857	2p13.1	73691463	FALSE	FALSE	G	A	0.254742	TRUE	0.903	Q13:Arg/Cit	Arginine / Citrulline	-0.0403015	0.00563853	1.21553e-12	Q15:Arg/Gly
3	rs6546857	2p13.1	73691463	FALSE	FALSE	G	A	0.254742	TRUE	0.903	Arg	Arginine	-0.0960967	0.0145192	4.59334e-11	Q15:Arg/Gly
3	rs6546858	2p13.1	73692121	FALSE	FALSE	G	A	0.762725	TRUE	0.989	Q15:Arg/Gly	Arginine / Glycine	0.00710612	0.000931552	3.58869e-14	Q15:Arg/Gly
3	rs6546858	2p13.1	73692121	FALSE	FALSE	G	A	0.762725	TRUE	0.989	Q14:Arg/Orn	Arginine / Ornithine	0.0215222	0.00285096	6.50516e-14	Q15:Arg/Gly
3	rs6546858	2p13.1	73692121	FALSE	FALSE	G	A	0.762725	TRUE	0.989	Q13:Arg/Cit	Arginine / Citrulline	0.0394846	0.00552492	1.22326e-12	Q15:Arg/Gly
3	rs6546858	2p13.1	73692121	FALSE	FALSE	G	A	0.762725	TRUE	0.989	Arg	Arginine	0.0953251	0.0142233	2.63455e-11	Q15:Arg/Gly
3	rs6745480	2p13.1	73693563	FALSE	FALSE	G	A	0.762727	TRUE	0.989	Q15:Arg/Gly	Arginine / Glycine	0.00710651	0.000931558	3.57867e-14	Q15:Arg/Gly
3	rs6745480	2p13.1	73693563	FALSE	FALSE	G	A	0.762727	TRUE	0.989	Q14:Arg/Orn	Arginine / Ornithine	0.0215223	0.00285098	6.50572e-14	Q15:Arg/Gly
3	rs6745480	2p13.1	73693563	FALSE	FALSE	G	A	0.762727	TRUE	0.989	Q13:Arg/Cit	Arginine / Citrulline	0.0394858	0.00552497	1.2219e-12	Q15:Arg/Gly
3	rs6745480	2p13.1	73693563	FALSE	FALSE	G	A	0.762727	TRUE	0.989	Arg	Arginine	0.0953298	0.0142234	2.62952e-11	Q15:Arg/Gly
3	rs2421577	2p13.1	73694506	FALSE	FALSE	T	G	0.217211	TRUE	0.926	Q14:Arg/Orn	Arginine / Ornithine	-0.0224241	0.00304534	2.56527e-13	Q14:Arg/Orn
3	rs2421577	2p13.1	73694506	FALSE	FALSE	T	G	0.217211	TRUE	0.926	Q15:Arg/Gly	Arginine / Glycine	-0.00732699	0.000995351	2.606e-13	Q14:Arg/Orn
3	rs2421577	2p13.1	73694506	FALSE	FALSE	T	G	0.217211	TRUE	0.926	Q13:Arg/Cit	Arginine / Citrulline	-0.0409023	0.00590186	5.56851e-12	Q14:Arg/Orn
3	rs2421577	2p13.1	73694506	FALSE	FALSE	T	G	0.217211	TRUE	0.926	Arg	Arginine	-0.0995555	0.0151903	7.03752e-11	Q14:Arg/Orn
3	rs6546859	2p13.1	73695563	FALSE	FALSE	C	A	0.762758	TRUE	0.989	Q15:Arg/Gly	Arginine / Glycine	0.00710789	0.000931691	3.56802e-14	Q15:Arg/Gly
3	rs6546859	2p13.1	73695563	FALSE	FALSE	C	A	0.762758	TRUE	0.989	Q14:Arg/Orn	Arginine / Ornithine	0.0215261	0.00285139	6.49344e-14	Q15:Arg/Gly
3	rs6546859	2p13.1	73695563	FALSE	FALSE	C	A	0.762758	TRUE	0.989	Q13:Arg/Cit	Arginine / Citrulline	0.0394935	0.00552575	1.21869e-12	Q15:Arg/Gly
3	rs6546859	2p13.1	73695563	FALSE	FALSE	C	A	0.762758	TRUE	0.989	Arg	Arginine	0.0953579	0.0142254	2.61147e-11	Q15:Arg/Gly
3	rs4346412	2p13.1	73697079	FALSE	FALSE	T	C	0.624371	TRUE	0.99	Q15:Arg/Gly	Arginine / Glycine	0.00492889	0.000821993	2.37207e-09	Q15:Arg/Gly
3	rs4346412	2p13.1	73697079	FALSE	FALSE	T	C	0.624371	TRUE	0.99	Q14:Arg/Orn	Arginine / Ornithine	0.0149406	0.00251615	3.37204e-09	Q15:Arg/Gly
3	rs4346412	2p13.1	73697079	FALSE	FALSE	T	C	0.624371	TRUE	0.99	Arg	Arginine	0.0697915	0.0125262	2.8489e-08	Q15:Arg/Gly
3	rs6546860	2p13.1	73697757	FALSE	FALSE	G	A	0.763085	TRUE	0.987	Q15:Arg/Gly	Arginine / Glycine	0.00712793	0.000933072	3.30388e-14	Q15:Arg/Gly
3	rs6546860	2p13.1	73697757	FALSE	FALSE	G	A	0.763085	TRUE	0.987	Q14:Arg/Orn	Arginine / Ornithine	0.021572	0.00285567	6.26681e-14	Q15:Arg/Gly
3	rs6546860	2p13.1	73697757	FALSE	FALSE	G	A	0.763085	TRUE	0.987	Q13:Arg/Cit	Arginine / Citrulline	0.0395986	0.00553399	1.14831e-12	Q15:Arg/Gly
3	rs6546860	2p13.1	73697757	FALSE	FALSE	G	A	0.763085	TRUE	0.987	Arg	Arginine	0.095666	0.0142465	2.41415e-11	Q15:Arg/Gly
3	rs13427832	2p13.1	73698326	FALSE	FALSE	G	A	0.76818	TRUE	0.971	Q15:Arg/Gly	Arginine / Glycine	0.00729388	0.000949936	2.45769e-14	Q15:Arg/Gly
3	rs13427832	2p13.1	73698326	FALSE	FALSE	G	A	0.76818	TRUE	0.971	Q14:Arg/Orn	Arginine / Ornithine	0.0217696	0.00290839	1.04749e-13	Q15:Arg/Gly
3	rs13427832	2p13.1	73698326	FALSE	FALSE	G	A	0.76818	TRUE	0.971	Q13:Arg/Cit	Arginine / Citrulline	0.0406516	0.00563361	7.46031e-13	Q15:Arg/Gly
3	rs13427832	2p13.1	73698326	FALSE	FALSE	G	A	0.76818	TRUE	0.971	Arg	Arginine	0.0982618	0.0145033	1.60998e-11	Q15:Arg/Gly
3	rs6726694	2p13.1	73700738	FALSE	FALSE	G	A	0.202574	TRUE	0.875	Q15:Arg/Gly	Arginine / Glycine	-0.00758065	0.00105423	8.93426e-13	Q15:Arg/Gly
3	rs6726694	2p13.1	73700738	FALSE	FALSE	G	A	0.202574	TRUE	0.875	Q14:Arg/Orn	Arginine / Ornithine	-0.0227859	0.00322684	2.23553e-12	Q15:Arg/Gly
3	rs6726694	2p13.1	73700738	FALSE	FALSE	G	A	0.202574	TRUE	0.875	Q13:Arg/Cit	Arginine / Citrulline	-0.0430173	0.00624836	7.63643e-12	Q15:Arg/Gly
3	rs6726694	2p13.1	73700738	FALSE	FALSE	G	A	0.202574	TRUE	0.875	Arg	Arginine	-0.10011	0.0160956	5.99784e-10	Q15:Arg/Gly
3	rs6726975	2p13.1	73700911	FALSE	FALSE	G	A	0.235107	TRUE	0.869	Q14:Arg/Orn	Arginine / Ornithine	-0.0192579	0.00303989	2.89646e-10	Q14:Arg/Orn
3	rs6726975	2p13.1	73700911	FALSE	FALSE	G	A	0.235107	TRUE	0.869	Q15:Arg/Gly	Arginine / Glycine	-0.0059401	0.000994608	2.74154e-09	Q14:Arg/Orn
3	rs6726975	2p13.1	73700911	FALSE	FALSE	G	A	0.235107	TRUE	0.869	Q13:Arg/Cit	Arginine / Citrulline	-0.0343313	0.00589143	6.50652e-09	Q14:Arg/Orn
3	rs6705977	2p13.1	73702678	FALSE	FALSE	G	C	0.232611	TRUE	0.97	Q15:Arg/Gly	Arginine / Glycine	-0.00731743	0.000948096	1.81634e-14	Q15:Arg/Gly
3	rs6705977	2p13.1	73702678	FALSE	FALSE	G	C	0.232611	TRUE	0.97	Q14:Arg/Orn	Arginine / Ornithine	-0.0219775	0.00290229	5.46134e-14	Q15:Arg/Gly
3	rs6705977	2p13.1	73702678	FALSE	FALSE	G	C	0.232611	TRUE	0.97	Q13:Arg/Cit	Arginine / Citrulline	-0.0405862	0.0056235	7.38918e-13	Q15:Arg/Gly
3	rs6705977	2p13.1	73702678	FALSE	FALSE	G	C	0.232611	TRUE	0.97	Arg	Arginine	-0.0987698	0.014475	1.15966e-11	Q15:Arg/Gly
3	rs4852939	2p13.1	73710277	FALSE	FALSE	G	C	0.634546	TRUE	0.971	Q15:Arg/Gly	Arginine / Glycine	0.00512658	0.000834159	9.49925e-10	Q15:Arg/Gly
3	rs4852939	2p13.1	73710277	FALSE	FALSE	G	C	0.634546	TRUE	0.971	Q14:Arg/Orn	Arginine / Ornithine	0.0153419	0.00255398	2.22253e-09	Q15:Arg/Gly
3	rs4852939	2p13.1	73710277	FALSE	FALSE	G	C	0.634546	TRUE	0.971	Arg	Arginine	0.0738172	0.012709	7.27835e-09	Q15:Arg/Gly
3	rs10188074	2p13.1	73711628	FALSE	FALSE	G	A	0.628783	TRUE	0.85	Q15:Arg/Gly	Arginine / Glycine	0.00540031	0.000888989	1.4719e-09	Q15:Arg/Gly
3	rs10188074	2p13.1	73711628	FALSE	FALSE	G	A	0.628783	TRUE	0.85	Q14:Arg/Orn	Arginine / Ornithine	0.0160027	0.00272237	4.81546e-09	Q15:Arg/Gly
3	rs10188074	2p13.1	73711628	FALSE	FALSE	G	A	0.628783	TRUE	0.85	Arg	Arginine	0.0755795	0.0135499	2.75055e-08	Q15:Arg/Gly
3	rs2421664	2p13.1	73712389	FALSE	FALSE	T	C	0.6364	TRUE	0.972	Q15:Arg/Gly	Arginine / Glycine	0.00512091	0.00083472	1.01631e-09	Q15:Arg/Gly
3	rs2421664	2p13.1	73712389	FALSE	FALSE	T	C	0.6364	TRUE	0.972	Q14:Arg/Orn	Arginine / Ornithine	0.0152879	0.0025558	2.59184e-09	Q15:Arg/Gly
3	rs2421664	2p13.1	73712389	FALSE	FALSE	T	C	0.6364	TRUE	0.972	Arg	Arginine	0.0740852	0.0127165	6.56072e-09	Q15:Arg/Gly
3	rs12472502	2p13.1	73712692	FALSE	FALSE	T	C	0.637016	TRUE	0.973	Q15:Arg/Gly	Arginine / Glycine	0.00511711	0.00083472	1.04533e-09	Q15:Arg/Gly
3	rs12472502	2p13.1	73712692	FALSE	FALSE	T	C	0.637016	TRUE	0.973	Q14:Arg/Orn	Arginine / Ornithine	0.0152637	0.00255583	2.74497e-09	Q15:Arg/Gly
3	rs12472502	2p13.1	73712692	FALSE	FALSE	T	C	0.637016	TRUE	0.973	Arg	Arginine	0.0741455	0.0127162	6.37418e-09	Q15:Arg/Gly
3	rs6546862	2p13.1	73713856	FALSE	FALSE	G	A	0.36067	TRUE	0.976	Q15:Arg/Gly	Arginine / Glycine	-0.00510516	0.000835028	1.15781e-09	Q15:Arg/Gly
3	rs6546862	2p13.1	73713856	FALSE	FALSE	G	A	0.36067	TRUE	0.976	Q14:Arg/Orn	Arginine / Ornithine	-0.0152039	0.00255683	3.20463e-09	Q15:Arg/Gly
3	rs6546862	2p13.1	73713856	FALSE	FALSE	G	A	0.36067	TRUE	0.976	Arg	Arginine	-0.0742876	0.0127199	6.02832e-09	Q15:Arg/Gly
3	rs13538	2p13.1	73721836	FALSE	FALSE	G	A	0.225497	TRUE	0.972	Q15:Arg/Gly	Arginine / Glycine	-0.00741664	0.000959386	1.65008e-14	Q15:Arg/Gly
3	rs13538	2p13.1	73721836	FALSE	FALSE	G	A	0.225497	TRUE	0.972	Q14:Arg/Orn	Arginine / Ornithine	-0.0219628	0.00293797	1.12477e-13	Q15:Arg/Gly
3	rs13538	2p13.1	73721836	FALSE	FALSE	G	A	0.225497	TRUE	0.972	Q13:Arg/Cit	Arginine / Citrulline	-0.0412274	0.00569014	6.03479e-13	Q15:Arg/Gly
3	rs13538	2p13.1	73721836	FALSE	FALSE	G	A	0.225497	TRUE	0.972	Arg	Arginine	-0.101223	0.0146439	6.30722e-12	Q15:Arg/Gly
3	rs4852951	2p13.1	73723304	FALSE	FALSE	G	C	0.639738	TRUE	0.979	Q15:Arg/Gly	Arginine / Glycine	0.00508371	0.000833506	1.26631e-09	Q15:Arg/Gly
3	rs4852951	2p13.1	73723304	FALSE	FALSE	G	C	0.639738	TRUE	0.979	Q14:Arg/Orn	Arginine / Ornithine	0.0151088	0.00255224	3.75796e-09	Q15:Arg/Gly
3	rs4852951	2p13.1	73723304	FALSE	FALSE	G	C	0.639738	TRUE	0.979	Arg	Arginine	0.0741754	0.0126961	5.95364e-09	Q15:Arg/Gly
3	rs12991161	2p13.1	73724879	FALSE	FALSE	G	A	0.359312	TRUE	0.98	Q15:Arg/Gly	Arginine / Glycine	-0.00508541	0.000834174	1.28869e-09	Q15:Arg/Gly
3	rs12991161	2p13.1	73724879	FALSE	FALSE	G	A	0.359312	TRUE	0.98	Q14:Arg/Orn	Arginine / Ornithine	-0.0151185	0.00255427	3.77835e-09	Q15:Arg/Gly
3	rs12991161	2p13.1	73724879	FALSE	FALSE	G	A	0.359312	TRUE	0.98	Arg	Arginine	-0.0742522	0.0127061	5.90352e-09	Q15:Arg/Gly
3	rs13410232	2p13.1	73725197	FALSE	FALSE	T	A	0.225165	TRUE	0.973	Q15:Arg/Gly	Arginine / Glycine	-0.00741111	0.00095938	1.72358e-14	Q15:Arg/Gly
3	rs13410232	2p13.1	73725197	FALSE	FALSE	T	A	0.225165	TRUE	0.973	Q14:Arg/Orn	Arginine / Ornithine	-0.0219308	0.002938	1.21996e-13	Q15:Arg/Gly
3	rs13410232	2p13.1	73725197	FALSE	FALSE	T	A	0.225165	TRUE	0.973	Q13:Arg/Cit	Arginine / Citrulline	-0.0412003	0.00569007	6.24134e-13	Q15:Arg/Gly
3	rs13410232	2p13.1	73725197	FALSE	FALSE	T	A	0.225165	TRUE	0.973	Arg	Arginine	-0.101208	0.0146435	6.34536e-12	Q15:Arg/Gly
3	rs4852959	2p13.1	73734109	FALSE	FALSE	C	A	0.358265	TRUE	0.984	Q15:Arg/Gly	Arginine / Glycine	-0.00506502	0.000833219	1.43464e-09	Q15:Arg/Gly
3	rs4852959	2p13.1	73734109	FALSE	FALSE	C	A	0.358265	TRUE	0.984	Q14:Arg/Orn	Arginine / Ornithine	-0.0150341	0.0025514	4.42349e-09	Q15:Arg/Gly
3	rs4852959	2p13.1	73734109	FALSE	FALSE	C	A	0.358265	TRUE	0.984	Arg	Arginine	-0.0741478	0.012691	5.9476e-09	Q15:Arg/Gly
3	rs2421668	2p13.1	73738604	FALSE	FALSE	G	A	0.357767	TRUE	0.986	Q15:Arg/Gly	Arginine / Glycine	-0.00505432	0.000832696	1.51618e-09	Q15:Arg/Gly
3	rs2421668	2p13.1	73738604	FALSE	FALSE	G	A	0.357767	TRUE	0.986	Q14:Arg/Orn	Arginine / Ornithine	-0.0149897	0.00254982	4.80026e-09	Q15:Arg/Gly
3	rs2421668	2p13.1	73738604	FALSE	FALSE	G	A	0.357767	TRUE	0.986	Arg	Arginine	-0.0740808	0.0126828	5.99995e-09	Q15:Arg/Gly
3	rs12618600	2p13.1	73744190	FALSE	FALSE	T	C	0.357153	TRUE	0.989	Q15:Arg/Gly	Arginine / Glycine	-0.00504009	0.000831948	1.62803e-09	Q15:Arg/Gly
3	rs12618600	2p13.1	73744190	FALSE	FALSE	T	C	0.357153	TRUE	0.989	Q14:Arg/Orn	Arginine / Ornithine	-0.0149323	0.00254756	5.32059e-09	Q15:Arg/Gly
3	rs12618600	2p13.1	73744190	FALSE	FALSE	T	C	0.357153	TRUE	0.989	Arg	Arginine	-0.0739834	0.012671	6.08107e-09	Q15:Arg/Gly
3	rs13017182	2p13.1	73744512	FALSE	FALSE	T	G	0.642071	TRUE	0.989	Q15:Arg/Gly	Arginine / Glycine	0.00503529	0.000831036	1.61942e-09	Q15:Arg/Gly
3	rs13017182	2p13.1	73744512	FALSE	FALSE	T	G	0.642071	TRUE	0.989	Q14:Arg/Orn	Arginine / Ornithine	0.0149096	0.0025448	5.40156e-09	Q15:Arg/Gly
3	rs13017182	2p13.1	73744512	FALSE	FALSE	T	G	0.642071	TRUE	0.989	Arg	Arginine	0.0739046	0.0126572	6.07509e-09	Q15:Arg/Gly
3	rs13027816	2p13.1	73751199	FALSE	FALSE	T	C	0.642799	TRUE	0.992	Q15:Arg/Gly	Arginine / Glycine	0.00501602	0.000829986	1.78064e-09	Q15:Arg/Gly
3	rs13027816	2p13.1	73751199	FALSE	FALSE	T	C	0.642799	TRUE	0.992	Q14:Arg/Orn	Arginine / Ornithine	0.0148335	0.00254162	6.17464e-09	Q15:Arg/Gly
3	rs13027816	2p13.1	73751199	FALSE	FALSE	T	C	0.642799	TRUE	0.992	Arg	Arginine	0.0737569	0.0126408	6.22407e-09	Q15:Arg/Gly
3	rs2421582	2p13.1	73751928	FALSE	FALSE	G	A	0.671771	TRUE	0.939	Q15:Arg/Gly	Arginine / Glycine	0.00477355	0.000873609	5.2046e-08	Q15:Arg/Gly
3	rs2421582	2p13.1	73751928	FALSE	FALSE	G	A	0.671771	TRUE	0.939	Arg	Arginine	0.0724759	0.0132979	5.62464e-08	Q15:Arg/Gly
3	rs2421582	2p13.1	73751928	FALSE	FALSE	G	A	0.671771	TRUE	0.939	Q14:Arg/Orn	Arginine / Ornithine	0.0143885	0.00267421	8.26158e-08	Q15:Arg/Gly
3	rs2421583	2p13.1	73752293	FALSE	FALSE	G	C	0.642917	TRUE	0.993	Q15:Arg/Gly	Arginine / Glycine	0.00501292	0.000829794	1.80622e-09	Q15:Arg/Gly
3	rs2421583	2p13.1	73752293	FALSE	FALSE	G	C	0.642917	TRUE	0.993	Arg	Arginine	0.0737332	0.0126378	6.2422e-09	Q15:Arg/Gly
3	rs2421583	2p13.1	73752293	FALSE	FALSE	G	C	0.642917	TRUE	0.993	Q14:Arg/Orn	Arginine / Ornithine	0.0148218	0.00254104	6.29405e-09	Q15:Arg/Gly
3	rs2421586	2p13.1	73753227	FALSE	FALSE	T	C	0.642692	FALSE	1	Q15:Arg/Gly	Arginine / Glycine	0.00491159	0.000826634	3.29593e-09	Q15:Arg/Gly
3	rs2421586	2p13.1	73753227	FALSE	FALSE	T	C	0.642692	FALSE	1	Q14:Arg/Orn	Arginine / Ornithine	0.0147234	0.00253077	6.88508e-09	Q15:Arg/Gly
3	rs2421586	2p13.1	73753227	FALSE	FALSE	T	C	0.642692	FALSE	1	Arg	Arginine	0.072822	0.0125878	8.33691e-09	Q15:Arg/Gly
3	rs10206899	2p13.1	73754408	FALSE	FALSE	T	C	0.775177	TRUE	0.978	Q15:Arg/Gly	Arginine / Glycine	0.00735632	0.000957376	2.35619e-14	Q15:Arg/Gly
3	rs10206899	2p13.1	73754408	FALSE	FALSE	T	C	0.775177	TRUE	0.978	Q14:Arg/Orn	Arginine / Ornithine	0.0217008	0.00293207	1.94561e-13	Q15:Arg/Gly
3	rs10206899	2p13.1	73754408	FALSE	FALSE	T	C	0.775177	TRUE	0.978	Q13:Arg/Cit	Arginine / Citrulline	0.0408319	0.00567829	8.92382e-13	Q15:Arg/Gly
3	rs10206899	2p13.1	73754408	FALSE	FALSE	T	C	0.775177	TRUE	0.978	Arg	Arginine	0.100729	0.0146116	7.16622e-12	Q15:Arg/Gly
3	rs12620018	2p13.1	73759916	FALSE	FALSE	G	A	0.35801	TRUE	0.975	Q15:Arg/Gly	Arginine / Glycine	-0.00505254	0.000837183	1.8733e-09	Q15:Arg/Gly
3	rs12620018	2p13.1	73759916	FALSE	FALSE	G	A	0.35801	TRUE	0.975	Arg	Arginine	-0.0742155	0.0127506	6.77073e-09	Q15:Arg/Gly
3	rs12620018	2p13.1	73759916	FALSE	FALSE	G	A	0.35801	TRUE	0.975	Q14:Arg/Orn	Arginine / Ornithine	-0.0148732	0.00256387	7.59353e-09	Q15:Arg/Gly
3	rs12620074	2p13.1	73760106	TRUE	FALSE	G	C	0.348812	TRUE	0.626	Q14:Arg/Orn	Arginine / Ornithine	-0.0186038	0.0031823	5.82791e-09	Q14:Arg/Orn
3	rs12620074	2p13.1	73760106	TRUE	FALSE	G	C	0.348812	TRUE	0.626	Q15:Arg/Gly	Arginine / Glycine	-0.00571813	0.00104093	4.4254e-08	Q14:Arg/Orn
3	rs12620091	2p13.1	73760327	FALSE	FALSE	T	C	0.592042	TRUE	0.856	Q15:Arg/Gly	Arginine / Glycine	0.00513537	0.000875536	5.19484e-09	Q15:Arg/Gly
3	rs12620091	2p13.1	73760327	FALSE	FALSE	T	C	0.592042	TRUE	0.856	Q14:Arg/Orn	Arginine / Ornithine	0.0147452	0.00268255	4.34205e-08	Q15:Arg/Gly
3	rs12620091	2p13.1	73760327	FALSE	FALSE	T	C	0.592042	TRUE	0.856	Arg	Arginine	0.0718121	0.0133438	8.20551e-08	Q15:Arg/Gly
3	rs2421574	2p13.1	73762275	FALSE	FALSE	G	C	0.620811	TRUE	0.894	Q15:Arg/Gly	Arginine / Glycine	0.00528948	0.000861935	1.00465e-09	Q15:Arg/Gly
3	rs2421574	2p13.1	73762275	FALSE	FALSE	G	C	0.620811	TRUE	0.894	Arg	Arginine	0.0764875	0.0131312	6.60165e-09	Q15:Arg/Gly
3	rs2421574	2p13.1	73762275	FALSE	FALSE	G	C	0.620811	TRUE	0.894	Q14:Arg/Orn	Arginine / Ornithine	0.0152071	0.00264085	9.74684e-09	Q15:Arg/Gly
3	rs7606947	2p13.1	73763326	FALSE	FALSE	T	C	0.378847	TRUE	0.892	Q15:Arg/Gly	Arginine / Glycine	-0.00528829	0.000862743	1.04991e-09	Q15:Arg/Gly
3	rs7606947	2p13.1	73763326	FALSE	FALSE	T	C	0.378847	TRUE	0.892	Arg	Arginine	-0.0764913	0.0131434	6.80392e-09	Q15:Arg/Gly
3	rs7606947	2p13.1	73763326	FALSE	FALSE	T	C	0.378847	TRUE	0.892	Q14:Arg/Orn	Arginine / Ornithine	-0.0151816	0.00264338	1.06468e-08	Q15:Arg/Gly
3	rs12997018	2p13.1	73766407	FALSE	FALSE	G	A	0.653	TRUE	0.85	Q15:Arg/Gly	Arginine / Glycine	0.00618123	0.000902226	9.60429e-12	Q15:Arg/Gly
3	rs12997018	2p13.1	73766407	FALSE	FALSE	G	A	0.653	TRUE	0.85	Q14:Arg/Orn	Arginine / Ornithine	0.018285	0.00276318	4.63216e-11	Q15:Arg/Gly
3	rs12997018	2p13.1	73766407	FALSE	FALSE	G	A	0.653	TRUE	0.85	Arg	Arginine	0.0898861	0.0137464	7.76643e-11	Q15:Arg/Gly
3	rs12997018	2p13.1	73766407	FALSE	FALSE	G	A	0.653	TRUE	0.85	Q13:Arg/Cit	Arginine / Citrulline	0.0311202	0.00535943	7.34955e-09	Q15:Arg/Gly
3	rs7608328	2p13.1	73767527	FALSE	FALSE	G	A	0.388506	TRUE	0.869	Q15:Arg/Gly	Arginine / Glycine	-0.00523947	0.000869898	2.01615e-09	Q15:Arg/Gly
3	rs7608328	2p13.1	73767527	FALSE	FALSE	G	A	0.388506	TRUE	0.869	Arg	Arginine	-0.0766241	0.0132497	8.43814e-09	Q15:Arg/Gly
3	rs7608328	2p13.1	73767527	FALSE	FALSE	G	A	0.388506	TRUE	0.869	Q14:Arg/Orn	Arginine / Ornithine	-0.0145695	0.00266656	5.21668e-08	Q15:Arg/Gly
3	rs12611487	2p13.1	73769961	FALSE	FALSE	T	C	0.625674	TRUE	0.865	Q15:Arg/Gly	Arginine / Glycine	0.00492238	0.000878183	2.35539e-08	Q15:Arg/Gly
3	rs4852972	2p13.1	73770180	FALSE	FALSE	T	C	0.625669	TRUE	0.865	Q15:Arg/Gly	Arginine / Glycine	0.00492119	0.000878172	2.37247e-08	Q15:Arg/Gly
3	rs13000788	2p13.1	73771820	FALSE	FALSE	T	C	0.625671	TRUE	0.865	Q15:Arg/Gly	Arginine / Glycine	0.0049208	0.000878168	2.37817e-08	Q15:Arg/Gly
3	rs2421575	2p13.1	73773030	FALSE	FALSE	G	A	0.372566	TRUE	0.881	Q15:Arg/Gly	Arginine / Glycine	-0.00483779	0.000873415	3.42624e-08	Q15:Arg/Gly
3	rs4852316	2p13.1	73773166	FALSE	FALSE	G	A	0.356097	TRUE	0.931	Q15:Arg/Gly	Arginine / Glycine	-0.00474811	0.000856179	3.2983e-08	Q15:Arg/Gly
3	rs13014700	2p13.1	73773629	FALSE	FALSE	G	C	0.623162	TRUE	0.859	Q15:Arg/Gly	Arginine / Glycine	0.00499373	0.000879181	1.53514e-08	Q15:Arg/Gly
3	rs13014700	2p13.1	73773629	FALSE	FALSE	G	C	0.623162	TRUE	0.859	Q14:Arg/Orn	Arginine / Ornithine	0.0144679	0.00269304	8.63644e-08	Q15:Arg/Gly
3	rs13015885	2p13.1	73773990	FALSE	FALSE	T	G	0.625671	TRUE	0.865	Q15:Arg/Gly	Arginine / Glycine	0.00492026	0.000878171	2.38685e-08	Q15:Arg/Gly
3	rs4513320	2p13.1	73774249	FALSE	FALSE	T	C	0.372568	TRUE	0.881	Q15:Arg/Gly	Arginine / Glycine	-0.0048377	0.000873401	3.42656e-08	Q15:Arg/Gly
3	rs6732812	2p13.1	73775983	FALSE	FALSE	T	C	0.372563	TRUE	0.881	Q15:Arg/Gly	Arginine / Glycine	-0.00483726	0.000873408	3.43711e-08	Q15:Arg/Gly
3	rs17350056	2p13.1	73776385	FALSE	FALSE	G	A	0.376574	TRUE	0.859	Q15:Arg/Gly	Arginine / Glycine	-0.00499303	0.000879207	1.54374e-08	Q15:Arg/Gly
3	rs17350056	2p13.1	73776385	FALSE	FALSE	G	A	0.376574	TRUE	0.859	Q14:Arg/Orn	Arginine / Ornithine	-0.014467	0.00269311	8.65914e-08	Q15:Arg/Gly
3	rs17434634	2p13.1	73776434	FALSE	FALSE	T	A	0.376573	TRUE	0.859	Q15:Arg/Gly	Arginine / Glycine	-0.0049931	0.000879208	1.54304e-08	Q15:Arg/Gly
3	rs17434634	2p13.1	73776434	FALSE	FALSE	T	A	0.376573	TRUE	0.859	Q14:Arg/Orn	Arginine / Ornithine	-0.0144674	0.00269311	8.6526e-08	Q15:Arg/Gly
3	rs17434655	2p13.1	73776597	FALSE	FALSE	T	C	0.376574	TRUE	0.859	Q15:Arg/Gly	Arginine / Glycine	-0.00499308	0.000879204	1.54307e-08	Q15:Arg/Gly
3	rs17434655	2p13.1	73776597	FALSE	FALSE	T	C	0.376574	TRUE	0.859	Q14:Arg/Orn	Arginine / Ornithine	-0.0144671	0.0026931	8.65753e-08	Q15:Arg/Gly
3	rs13006448	2p13.1	73777932	FALSE	FALSE	T	G	0.623162	TRUE	0.859	Q15:Arg/Gly	Arginine / Glycine	0.00499308	0.000879177	1.54145e-08	Q15:Arg/Gly
3	rs13006448	2p13.1	73777932	FALSE	FALSE	T	G	0.623162	TRUE	0.859	Q14:Arg/Orn	Arginine / Ornithine	0.0144644	0.00269303	8.69825e-08	Q15:Arg/Gly
3	rs13013228	2p13.1	73778724	FALSE	FALSE	G	A	0.376568	TRUE	0.859	Q15:Arg/Gly	Arginine / Glycine	-0.00499251	0.000879213	1.54937e-08	Q15:Arg/Gly
3	rs13013228	2p13.1	73778724	FALSE	FALSE	G	A	0.376568	TRUE	0.859	Q14:Arg/Orn	Arginine / Ornithine	-0.0144658	0.00269313	8.68339e-08	Q15:Arg/Gly
3	rs2001490	2p13.1	73781606	FALSE	FALSE	G	C	0.623164	TRUE	0.859	Q15:Arg/Gly	Arginine / Glycine	0.00499259	0.000879171	1.54606e-08	Q15:Arg/Gly
3	rs2001490	2p13.1	73781606	FALSE	FALSE	G	C	0.623164	TRUE	0.859	Q14:Arg/Orn	Arginine / Ornithine	0.014463	0.00269301	8.7205e-08	Q15:Arg/Gly
3	rs2001436	2p13.1	73782473	FALSE	FALSE	T	A	0.625668	TRUE	0.865	Q15:Arg/Gly	Arginine / Glycine	0.0049201	0.00087815	2.38757e-08	Q15:Arg/Gly
3	rs12998980	2p13.1	73784234	FALSE	FALSE	C	A	0.62316	TRUE	0.859	Q15:Arg/Gly	Arginine / Glycine	0.0049919	0.000879167	1.55288e-08	Q15:Arg/Gly
3	rs12998980	2p13.1	73784234	FALSE	FALSE	C	A	0.62316	TRUE	0.859	Q14:Arg/Orn	Arginine / Ornithine	0.0144596	0.002693	8.78088e-08	Q15:Arg/Gly
3	rs12233112	2p13.1	73785272	FALSE	FALSE	G	A	0.372561	TRUE	0.881	Q15:Arg/Gly	Arginine / Glycine	-0.00483584	0.000873379	3.46505e-08	Q15:Arg/Gly
3	rs11126414	2p13.1	73785552	FALSE	FALSE	G	A	0.372563	TRUE	0.881	Q15:Arg/Gly	Arginine / Glycine	-0.00483586	0.000873371	3.46372e-08	Q15:Arg/Gly
3	rs4852975	2p13.1	73785973	FALSE	FALSE	T	C	0.625666	TRUE	0.865	Q15:Arg/Gly	Arginine / Glycine	0.00491975	0.000878145	2.39238e-08	Q15:Arg/Gly
3	rs12619258	2p13.1	73789423	FALSE	FALSE	T	G	0.625674	TRUE	0.865	Q15:Arg/Gly	Arginine / Glycine	0.00491936	0.000878128	2.397e-08	Q15:Arg/Gly
3	rs12052539	2p13.1	73790661	FALSE	FALSE	G	A	0.643738	TRUE	0.942	Q15:Arg/Gly	Arginine / Glycine	0.00460959	0.00085206	7.02566e-08	Q15:Arg/Gly
3	rs12053242	2p13.1	73790676	FALSE	FALSE	G	A	0.35602	TRUE	0.942	Q15:Arg/Gly	Arginine / Glycine	-0.00461022	0.000852299	7.05596e-08	Q15:Arg/Gly
3	rs7599453	2p13.1	73791409	FALSE	FALSE	T	G	0.356021	TRUE	0.942	Q15:Arg/Gly	Arginine / Glycine	-0.00460925	0.000852262	7.09122e-08	Q15:Arg/Gly
20	rs13427620	2q33.3	207322225	TRUE	TRUE	G	A	0.462917	TRUE	0.941	Q9:Lys/PiPA	Lysine / Pipecolic acid	0.0613268	0.0114415	9.23653e-08	Q9:Lys/PiPA
4	rs7422339	2q34	211248752	FALSE	FALSE	C	A	0.639554	TRUE	0.826	Gly	Glycine	-0.0704803	0.00656676	3.3875e-26	Gly
4	rs7422339	2q34	211248752	FALSE	FALSE	C	A	0.639554	TRUE	0.826	Q27:Sarc/Gly	Sarcosine / Glycine	0.0414804	0.00552551	8.89535e-14	Gly
4	rs7422339	2q34	211248752	FALSE	FALSE	C	A	0.639554	TRUE	0.826	Q15:Arg/Gly	Arginine / Glycine	0.00523579	0.00092426	1.67478e-08	Gly
4	rs715	2q34	211251300	TRUE	TRUE	T	C	0.699584	FALSE	1	Gly	Glycine	-0.0687852	0.00622391	1.23223e-27	Gly
4	rs715	2q34	211251300	TRUE	TRUE	T	C	0.699584	FALSE	1	Q27:Sarc/Gly	Sarcosine / Glycine	0.0423047	0.00523386	1.05853e-15	Gly
4	rs715	2q34	211251300	TRUE	TRUE	T	C	0.699584	FALSE	1	Q15:Arg/Gly	Arginine / Glycine	0.00560617	0.000875467	1.86798e-10	Gly
4	rs7684	2q34	211251392	TRUE	FALSE	T	G	0.620897	TRUE	0.9	Gly	Glycine	0.0344783	0.00629492	4.84221e-08	Gly
4	rs13386028	2q34	211255645	TRUE	FALSE	C	A	0.605818	TRUE	0.978	Gly	Glycine	0.0327076	0.00591866	3.68114e-08	Gly
4	rs7424145	2q34	211267781	FALSE	FALSE	G	A	0.785991	TRUE	0.981	Gly	Glycine	-0.0537851	0.007013	2.63127e-14	Gly
4	rs7424145	2q34	211267781	FALSE	FALSE	G	A	0.785991	TRUE	0.981	Q15:Arg/Gly	Arginine / Glycine	0.00545134	0.000974246	2.48948e-08	Gly
4	rs12473077	2q34	211273715	FALSE	FALSE	G	C	0.625749	TRUE	0.995	Gly	Glycine	0.033017	0.00600499	4.30462e-08	Gly
4	rs4673545	2q34	211273780	TRUE	FALSE	C	A	0.295769	FALSE	1	Gly	Glycine	0.0352074	0.00627683	2.30356e-08	Gly
4	rs4673546	2q34	211273937	FALSE	FALSE	T	C	0.214397	TRUE	0.994	Gly	Glycine	0.0527185	0.00698244	6.45384e-14	Gly
4	rs4673546	2q34	211273937	FALSE	FALSE	T	C	0.214397	TRUE	0.994	Q15:Arg/Gly	Arginine / Glycine	-0.00545227	0.000969528	2.1203e-08	Gly
4	rs10932350	2q34	211274017	TRUE	FALSE	G	A	0.373288	TRUE	0.995	Gly	Glycine	-0.0330868	0.00601106	4.16122e-08	Gly
4	rs4560045	2q34	211274588	FALSE	FALSE	T	A	0.784957	TRUE	0.994	Gly	Glycine	-0.0526311	0.00696694	6.25185e-14	Gly
4	rs4560045	2q34	211274588	FALSE	FALSE	T	A	0.784957	TRUE	0.994	Q15:Arg/Gly	Arginine / Glycine	0.00544147	0.000967385	2.1048e-08	Gly
4	rs10167685	2q34	211276300	FALSE	FALSE	T	A	0.373382	TRUE	0.995	Gly	Glycine	-0.0330601	0.00601162	4.27787e-08	Gly
4	rs4517917	2q34	211277158	FALSE	FALSE	T	C	0.625333	TRUE	0.994	Gly	Glycine	0.0329012	0.00600582	4.81377e-08	Gly
4	rs12613336	2q34	211277644	FALSE	FALSE	T	C	0.785355	TRUE	0.993	Gly	Glycine	-0.0523569	0.00697114	8.67336e-14	Gly
4	rs12613336	2q34	211277644	FALSE	FALSE	T	C	0.785355	TRUE	0.993	Q15:Arg/Gly	Arginine / Glycine	0.00548845	0.000967699	1.61056e-08	Gly
4	rs2371030	2q34	211277967	FALSE	FALSE	G	A	0.374003	TRUE	0.994	Gly	Glycine	-0.0328692	0.00601075	5.08402e-08	Gly
4	rs4673548	2q34	211279872	FALSE	FALSE	T	C	0.374437	TRUE	0.994	Gly	Glycine	-0.0327152	0.0060076	5.7691e-08	Gly
4	rs16844825	2q34	211280178	FALSE	FALSE	G	A	0.213609	TRUE	0.992	Gly	Glycine	0.0521049	0.00698578	1.27361e-13	Gly
4	rs16844825	2q34	211280178	FALSE	FALSE	G	A	0.213609	TRUE	0.992	Q15:Arg/Gly	Arginine / Glycine	-0.00554053	0.000969444	1.25296e-08	Gly
4	rs2216403	2q34	211281636	FALSE	FALSE	T	G	0.624198	TRUE	0.996	Gly	Glycine	0.0324756	0.0059959	6.78406e-08	Gly
4	rs2193618	2q34	211281709	FALSE	FALSE	T	C	0.374855	TRUE	0.996	Gly	Glycine	-0.0325365	0.00600184	6.60762e-08	Gly
4	rs2193617	2q34	211281804	FALSE	FALSE	G	A	0.785985	TRUE	0.993	Gly	Glycine	-0.0517744	0.00696651	1.55218e-13	Gly
4	rs2193617	2q34	211281804	FALSE	FALSE	G	A	0.785985	TRUE	0.993	Q15:Arg/Gly	Arginine / Glycine	0.00554883	0.000966613	1.08173e-08	Gly
4	rs2193616	2q34	211281951	FALSE	FALSE	C	A	0.374811	FALSE	1	Gly	Glycine	-0.0323927	0.00597981	6.75759e-08	Gly
4	rs10184528	2q34	211283379	FALSE	FALSE	T	A	0.624125	TRUE	0.996	Gly	Glycine	0.0324428	0.00599471	6.95062e-08	Gly
4	rs4672590	2q34	211283567	FALSE	FALSE	G	C	0.374928	TRUE	0.996	Gly	Glycine	-0.0325005	0.00600084	6.79596e-08	Gly
4	rs10211079	2q34	211283980	FALSE	FALSE	G	C	0.624117	TRUE	0.996	Gly	Glycine	0.0324401	0.00599481	6.97139e-08	Gly
4	rs10211086	2q34	211283993	FALSE	FALSE	G	C	0.624117	TRUE	0.996	Gly	Glycine	0.0324396	0.00599481	6.97497e-08	Gly
4	rs2111713	2q34	211284703	FALSE	FALSE	G	A	0.374969	TRUE	0.996	Gly	Glycine	-0.0324934	0.00600143	6.86044e-08	Gly
4	rs3815630	2q34	211289387	FALSE	FALSE	T	C	0.78935	TRUE	0.981	Gly	Glycine	-0.0507187	0.00707013	1.00937e-12	Gly
4	rs3815630	2q34	211289387	FALSE	FALSE	T	C	0.78935	TRUE	0.981	Q15:Arg/Gly	Arginine / Glycine	0.00565043	0.000980042	9.3505e-09	Gly
4	rs16844839	2q34	211289490	FALSE	FALSE	T	C	0.210022	TRUE	0.981	Gly	Glycine	0.0508045	0.00708606	1.03869e-12	Gly
4	rs16844839	2q34	211289490	FALSE	FALSE	T	C	0.210022	TRUE	0.981	Q15:Arg/Gly	Arginine / Glycine	-0.00566242	0.000982239	9.38849e-09	Gly
4	rs10490322	2q34	211291267	FALSE	FALSE	T	C	0.210017	TRUE	0.981	Gly	Glycine	0.0508013	0.00708616	1.04274e-12	Gly
4	rs10490322	2q34	211291267	FALSE	FALSE	T	C	0.210017	TRUE	0.981	Q15:Arg/Gly	Arginine / Glycine	-0.00566232	0.000982252	9.39804e-09	Gly
4	rs10490323	2q34	211291498	FALSE	FALSE	G	A	0.789351	TRUE	0.981	Gly	Glycine	-0.0507194	0.00707015	1.00882e-12	Gly
4	rs10490323	2q34	211291498	FALSE	FALSE	G	A	0.789351	TRUE	0.981	Q15:Arg/Gly	Arginine / Glycine	0.00565044	0.000980045	9.35123e-09	Gly
4	rs16844862	2q34	211295876	FALSE	FALSE	T	C	0.210024	TRUE	0.98	Gly	Glycine	0.0508125	0.00708806	1.0453e-12	Gly
4	rs16844862	2q34	211295876	FALSE	FALSE	T	C	0.210024	TRUE	0.98	Q15:Arg/Gly	Arginine / Glycine	-0.00567227	0.000982491	8.93118e-09	Gly
4	rs35453995	2q34	211304704	FALSE	FALSE	-	A	0.200274	FALSE	1	Gly	Glycine	0.0526163	0.00710253	1.84908e-13	Gly
4	rs35453995	2q34	211304704	FALSE	FALSE	-	A	0.200274	FALSE	1	Q27:Sarc/Gly	Sarcosine / Glycine	-0.0325879	0.00592841	4.3369e-08	Gly
4	rs35453995	2q34	211304704	FALSE	FALSE	-	A	0.200274	FALSE	1	Q15:Arg/Gly	Arginine / Glycine	-0.00534667	0.000986229	6.59825e-08	Gly
4	rs11680929	2q34	211304743	FALSE	FALSE	G	A	0.789586	TRUE	0.981	Gly	Glycine	-0.0507112	0.00707965	1.08936e-12	Gly
4	rs11680929	2q34	211304743	FALSE	FALSE	G	A	0.789586	TRUE	0.981	Q15:Arg/Gly	Arginine / Glycine	0.00566834	0.000981295	8.77463e-09	Gly
4	rs10490324	2q34	211306645	FALSE	FALSE	T	C	0.208547	TRUE	0.979	Gly	Glycine	0.0503546	0.00712237	2.105e-12	Gly
4	rs10490324	2q34	211306645	FALSE	FALSE	T	C	0.208547	TRUE	0.979	Q15:Arg/Gly	Arginine / Glycine	-0.00566974	0.000986994	1.05708e-08	Gly
4	rs10932352	2q34	211307866	FALSE	FALSE	T	C	0.20444	FALSE	1	Gly	Glycine	0.0462902	0.00708676	8.12982e-11	Gly
4	rs10932352	2q34	211307866	FALSE	FALSE	T	C	0.20444	FALSE	1	Q15:Arg/Gly	Arginine / Glycine	-0.00547095	0.000980812	2.74861e-08	Gly
4	rs10932355	2q34	211308556	FALSE	FALSE	G	A	0.204191	TRUE	0.99	Gly	Glycine	0.0477493	0.00714526	3.00019e-11	Gly
4	rs10932355	2q34	211308556	FALSE	FALSE	G	A	0.204191	TRUE	0.99	Q15:Arg/Gly	Arginine / Glycine	-0.00551477	0.000989373	2.81111e-08	Gly
4	rs2160847	2q34	211309361	FALSE	FALSE	T	C	0.807598	TRUE	0.878	Gly	Glycine	-0.0487149	0.00770825	3.19111e-10	Gly
4	rs7421152	2q34	211309484	FALSE	FALSE	T	A	0.196467	TRUE	0.973	Gly	Glycine	0.0481835	0.00728102	4.6221e-11	Gly
4	rs7421152	2q34	211309484	FALSE	FALSE	T	A	0.196467	TRUE	0.973	Q27:Sarc/Gly	Sarcosine / Glycine	-0.0332992	0.00606146	4.41773e-08	Gly
4	rs7421152	2q34	211309484	FALSE	FALSE	T	A	0.196467	TRUE	0.973	Q15:Arg/Gly	Arginine / Glycine	-0.00544522	0.00100841	7.42862e-08	Gly
4	rs16844874	2q34	211310661	FALSE	FALSE	T	C	0.802975	TRUE	0.973	Gly	Glycine	-0.0480943	0.00726393	4.52264e-11	Gly
4	rs16844874	2q34	211310661	FALSE	FALSE	T	C	0.802975	TRUE	0.973	Q27:Sarc/Gly	Sarcosine / Glycine	0.0332383	0.00604725	4.34834e-08	Gly
4	rs16844874	2q34	211310661	FALSE	FALSE	T	C	0.802975	TRUE	0.973	Q15:Arg/Gly	Arginine / Glycine	0.00543124	0.00100606	7.47983e-08	Gly
4	rs4513233	2q34	211311716	FALSE	FALSE	G	A	0.80302	TRUE	0.973	Gly	Glycine	-0.0480858	0.00726409	4.56234e-11	Gly
4	rs4513233	2q34	211311716	FALSE	FALSE	G	A	0.80302	TRUE	0.973	Q27:Sarc/Gly	Sarcosine / Glycine	0.0332437	0.00604735	4.32878e-08	Gly
4	rs4513233	2q34	211311716	FALSE	FALSE	G	A	0.80302	TRUE	0.973	Q15:Arg/Gly	Arginine / Glycine	0.00543023	0.00100608	7.52611e-08	Gly
4	rs4673553	2q34	211316624	FALSE	FALSE	T	G	0.543495	FALSE	1	Gly	Glycine	-0.0331659	0.00584537	1.59018e-08	Gly
4	rs10490325	2q34	211318146	FALSE	FALSE	G	C	0.196138	TRUE	0.973	Gly	Glycine	0.0481476	0.0072828	4.827e-11	Gly
4	rs10490325	2q34	211318146	FALSE	FALSE	G	C	0.196138	TRUE	0.973	Q27:Sarc/Gly	Sarcosine / Glycine	-0.0333601	0.00606268	4.20239e-08	Gly
4	rs10490325	2q34	211318146	FALSE	FALSE	G	C	0.196138	TRUE	0.973	Q15:Arg/Gly	Arginine / Glycine	-0.00543624	0.00100866	7.85886e-08	Gly
4	rs10206976	2q34	211322883	FALSE	FALSE	T	G	0.195905	TRUE	0.974	Gly	Glycine	0.0481221	0.00728375	4.96868e-11	Gly
4	rs10206976	2q34	211322883	FALSE	FALSE	T	G	0.195905	TRUE	0.974	Q27:Sarc/Gly	Sarcosine / Glycine	-0.0334209	0.00606325	3.98455e-08	Gly
4	rs10206976	2q34	211322883	FALSE	FALSE	T	G	0.195905	TRUE	0.974	Q15:Arg/Gly	Arginine / Glycine	-0.00543092	0.0010088	8.12152e-08	Gly
4	rs2216405	2q34	211325139	FALSE	FALSE	G	A	0.195164	TRUE	0.975	Gly	Glycine	0.0480452	0.0072858	5.39323e-11	Gly
4	rs2216405	2q34	211325139	FALSE	FALSE	G	A	0.195164	TRUE	0.975	Q27:Sarc/Gly	Sarcosine / Glycine	-0.0335715	0.00606435	3.48567e-08	Gly
4	rs2216405	2q34	211325139	FALSE	FALSE	G	A	0.195164	TRUE	0.975	Q15:Arg/Gly	Arginine / Glycine	-0.00541759	0.00100908	8.80323e-08	Gly
4	rs10172053	2q34	211352892	FALSE	FALSE	T	G	0.802842	TRUE	0.953	Gly	Glycine	-0.0459876	0.00735166	4.79505e-10	Gly
21	rs1603050	3p24.1	27353234	TRUE	TRUE	G	A	0.013796	TRUE	0.508	C6	Hexanoylcarnitine	0.0473687	0.00843107	2.18539e-08	C6
5	rs6791884	3q27.1	184207100	FALSE	FALSE	G	A	0.315572	TRUE	0.912	C5OH+HMG	2-Hydroxyisovalerylcarnitine	0.0222966	0.00406578	4.66271e-08	C5OHHMG
5	rs4074110	3q27.1	184211363	TRUE	TRUE	G	A	0.704578	TRUE	0.899	C5OH+HMG	2-Hydroxyisovalerylcarnitine	-0.0239152	0.00418469	1.25501e-08	C5OHHMG
5	rs10937106	3q27.1	184220981	FALSE	FALSE	G	A	0.329249	TRUE	0.894	C5OH+HMG	2-Hydroxyisovalerylcarnitine	0.0229801	0.00407193	1.89274e-08	C5OHHMG
5	rs11928508	3q27.1	184222432	FALSE	FALSE	G	C	0.688416	TRUE	0.965	C5OH+HMG	2-Hydroxyisovalerylcarnitine	-0.0222498	0.00396572	2.28525e-08	C5OHHMG
5	rs7640612	3q27.1	184225961	FALSE	FALSE	C	A	0.3111	TRUE	0.965	C5OH+HMG	2-Hydroxyisovalerylcarnitine	0.0222652	0.00396863	2.28824e-08	C5OHHMG
5	rs2270967	3q27.1	184239778	FALSE	FALSE	G	A	0.31103	TRUE	0.966	C5OH+HMG	2-Hydroxyisovalerylcarnitine	0.0222397	0.00396692	2.34131e-08	C5OHHMG
5	rs2292057	3q27.1	184242449	FALSE	FALSE	C	T	0.30797	FALSE	1	C5OH+HMG	2-Hydroxyisovalerylcarnitine	0.0217231	0.00391719	3.30101e-08	C5OHHMG
5	rs13078931	3q27.1	184261635	FALSE	FALSE	G	A	0.245551	TRUE	0.96	C5OH+HMG	2-Hydroxyisovalerylcarnitine	0.0228973	0.004271	9.18382e-08	C5OHHMG
5	rs7624867	3q27.1	184273336	FALSE	FALSE	T	C	0.753976	TRUE	0.96	C5OH+HMG	2-Hydroxyisovalerylcarnitine	-0.022847	0.00426544	9.42867e-08	C5OHHMG
6	rs7679753	4q32.1	159839485	FALSE	FALSE	C	A	0.326532	FALSE	1	C10	Decanoylcarnitine	-0.0219324	0.00379129	8.34891e-09	C10
6	rs11737481	4q32.1	159840700	TRUE	TRUE	T	C	0.737391	TRUE	0.991	C10	Decanoylcarnitine	0.0228192	0.00394061	8.0682e-09	C10
6	rs4690909	4q32.1	159848601	FALSE	FALSE	G	C	0.2619	TRUE	0.992	C10	Decanoylcarnitine	-0.0228158	0.00394604	8.49644e-09	C10
6	rs8396	4q32.1	159850267	FALSE	FALSE	T	C	0.738028	FALSE	1	C10	Decanoylcarnitine	0.0225669	0.0039257	1.03274e-08	C10
6	rs7689418	4q32.1	159851441	FALSE	FALSE	T	G	0.261955	TRUE	0.991	C10	Decanoylcarnitine	-0.0227953	0.00394479	8.66581e-09	C10
6	rs12505475	4q32.1	159854694	FALSE	FALSE	T	C	0.262005	TRUE	0.991	C10	Decanoylcarnitine	-0.0228026	0.00394484	8.57589e-09	C10
6	rs2070630	4q32.1	159863944	FALSE	FALSE	G	C	0.737362	TRUE	0.99	C10	Decanoylcarnitine	0.0227951	0.0039411	8.398e-09	C10
22	rs2907084	5p15.2	12347663	TRUE	TRUE	G	A	0.979538	TRUE	0.378	Q21:(C5OH+HMG)/(Leu|Ile)	2-Hydroxyisovalerylcarnitine / Leucine|Isoleucine	-0.0011971	0.000222994	8.83262e-08	Q21:C5OHHMG/LeuIle
7	rs162890	5q31.1	131651557	TRUE	TRUE	T	C	0.313144	TRUE	0.813	AC-total	Acylcarnitine total	0.046973	0.00837536	2.31163e-08	AC-total
8	rs9386891	6q21	110799053	FALSE	FALSE	C	A	0.488566	TRUE	0.96	AC-total	Acylcarnitine total	-0.0541053	0.00722083	9.87906e-14	AC-total
8	rs9386891	6q21	110799053	FALSE	FALSE	C	A	0.488566	TRUE	0.96	C3	Propionylcarnitine	-0.0748629	0.0107111	3.69993e-12	AC-total
8	rs9386891	6q21	110799053	FALSE	FALSE	C	A	0.488566	TRUE	0.96	C2	Acetylcarnitine	-0.065021	0.00934833	4.68435e-12	AC-total
8	rs9386891	6q21	110799053	FALSE	FALSE	C	A	0.488566	TRUE	0.96	Q19:(Leu|Ile)/C3	Leucine|Isoleucine / Propionylcarnitine	0.0820586	0.0131422	5.15395e-10	AC-total
8	rs9386891	6q21	110799053	FALSE	FALSE	C	A	0.488566	TRUE	0.96	C0	Carnitine free	-0.0579901	0.00930421	5.52996e-10	AC-total
8	rs9386891	6q21	110799053	FALSE	FALSE	C	A	0.488566	TRUE	0.96	C18:1	Octadecenoylcarnitine	-0.0431597	0.00730522	4.03042e-09	AC-total
8	rs9386891	6q21	110799053	FALSE	FALSE	C	A	0.488566	TRUE	0.96	Q11:Ala/C2	Alanine / Acetylcarnitine	0.062769	0.0115166	5.62037e-08	AC-total
8	rs9386891	6q21	110799053	FALSE	FALSE	C	A	0.488566	TRUE	0.96	C18:2	Trans,trans-9,12-octadecadienoic acid (Linoelaidic)	-0.0168573	0.0031451	9.246e-08	AC-total
8	rs2334069	6q21	110806556	FALSE	FALSE	T	C	0.318807	TRUE	0.983	AC-total	Acylcarnitine total	-0.0424463	0.00777148	5.27344e-08	AC-total
8	rs2334069	6q21	110806556	FALSE	FALSE	T	C	0.318807	TRUE	0.983	C2	Acetylcarnitine	-0.0540271	0.0100452	8.35323e-08	AC-total
8	rs2014323	6q21	110806739	FALSE	FALSE	G	A	0.680626	TRUE	0.985	AC-total	Acylcarnitine total	0.0423974	0.00775856	5.19222e-08	AC-total
8	rs2014323	6q21	110806739	FALSE	FALSE	G	A	0.680626	TRUE	0.985	C2	Acetylcarnitine	0.0539281	0.0100286	8.39766e-08	AC-total
8	rs7748253	6q21	110808144	FALSE	FALSE	G	A	0.671967	TRUE	0.983	AC-total	Acylcarnitine total	0.0419832	0.00771395	5.8692e-08	AC-total
8	rs4945856	6q21	110812540	FALSE	FALSE	G	C	0.318423	TRUE	0.986	AC-total	Acylcarnitine total	-0.0424454	0.00776505	5.14602e-08	AC-total
8	rs4945856	6q21	110812540	FALSE	FALSE	G	C	0.318423	TRUE	0.986	C2	Acetylcarnitine	-0.0539798	0.010037	8.36772e-08	AC-total
8	rs4945857	6q21	110816269	FALSE	FALSE	G	A	0.683395	FALSE	1	AC-total	Acylcarnitine total	0.0421456	0.00774051	5.79485e-08	AC-total
8	rs4945857	6q21	110816269	FALSE	FALSE	G	A	0.683395	FALSE	1	C2	Acetylcarnitine	0.0536554	0.0100051	9.09777e-08	AC-total
8	rs6939019	6q21	110817718	TRUE	FALSE	G	A	0.487903	TRUE	0.98	AC-total	Acylcarnitine total	-0.0552534	0.0071563	1.77634e-14	AC-total
8	rs6939019	6q21	110817718	TRUE	FALSE	G	A	0.487903	TRUE	0.98	C3	Propionylcarnitine	-0.0749988	0.0106214	2.23892e-12	AC-total
8	rs6939019	6q21	110817718	TRUE	FALSE	G	A	0.487903	TRUE	0.98	C2	Acetylcarnitine	-0.0653114	0.00926952	2.49252e-12	AC-total
8	rs6939019	6q21	110817718	TRUE	FALSE	G	A	0.487903	TRUE	0.98	Q19:(Leu|Ile)/C3	Leucine|Isoleucine / Propionylcarnitine	0.082962	0.0130306	2.36656e-10	AC-total
8	rs6939019	6q21	110817718	TRUE	FALSE	G	A	0.487903	TRUE	0.98	C0	Carnitine free	-0.0587118	0.00922491	2.40084e-10	AC-total
8	rs6939019	6q21	110817718	TRUE	FALSE	G	A	0.487903	TRUE	0.98	C18:1	Octadecenoylcarnitine	-0.043051	0.0072451	3.28784e-09	AC-total
8	rs6939019	6q21	110817718	TRUE	FALSE	G	A	0.487903	TRUE	0.98	Q11:Ala/C2	Alanine / Acetylcarnitine	0.0628899	0.0114212	4.11212e-08	AC-total
8	rs6939019	6q21	110817718	TRUE	FALSE	G	A	0.487903	TRUE	0.98	C16	Palmitoylcarnitine	-0.0394911	0.00736315	9.07132e-08	AC-total
8	rs2057149	6q21	110824186	FALSE	FALSE	T	C	0.660823	TRUE	0.981	AC-total	Acylcarnitine total	0.0421394	0.0076185	3.57858e-08	AC-total
8	rs2057149	6q21	110824186	FALSE	FALSE	T	C	0.660823	TRUE	0.981	C2	Acetylcarnitine	0.053069	0.00984894	7.91295e-08	AC-total
8	rs17492667	6q21	110832929	TRUE	FALSE	G	A	0.804108	TRUE	0.979	AC-total	Acylcarnitine total	0.0501738	0.00905167	3.34804e-08	AC-total
8	rs17492667	6q21	110832929	TRUE	FALSE	G	A	0.804108	TRUE	0.979	C16	Palmitoylcarnitine	0.050172	0.00924913	6.48336e-08	AC-total
8	rs9481067	6q21	110857245	TRUE	FALSE	G	A	0.477233	TRUE	0.991	C18:1	Octadecenoylcarnitine	0.0386786	0.00717386	7.77113e-08	C181
8	rs761590	6q21	110858177	FALSE	FALSE	G	A	0.869094	FALSE	1	C18:1	Octadecenoylcarnitine	0.0815139	0.0104446	9.36973e-15	C181
8	rs761590	6q21	110858177	FALSE	FALSE	G	A	0.869094	FALSE	1	C2	Acetylcarnitine	0.10436	0.0134091	1.10661e-14	C181
8	rs761590	6q21	110858177	FALSE	FALSE	G	A	0.869094	FALSE	1	AC-total	Acylcarnitine total	0.080391	0.0103776	1.45998e-14	C181
8	rs761590	6q21	110858177	FALSE	FALSE	G	A	0.869094	FALSE	1	C18:2	Trans,trans-9,12-octadecadienoic acid (Linoelaidic)	0.0303798	0.004507	2.03401e-11	C181
8	rs761590	6q21	110858177	FALSE	FALSE	G	A	0.869094	FALSE	1	C16	Palmitoylcarnitine	0.0674764	0.01065	2.88208e-10	C181
8	rs761590	6q21	110858177	FALSE	FALSE	G	A	0.869094	FALSE	1	C0	Carnitine free	0.0846726	0.0133818	3.03993e-10	C181
8	rs761590	6q21	110858177	FALSE	FALSE	G	A	0.869094	FALSE	1	Q11:Ala/C2	Alanine / Acetylcarnitine	-0.102408	0.0165324	7.02602e-10	C181
8	rs761590	6q21	110858177	FALSE	FALSE	G	A	0.869094	FALSE	1	C3	Propionylcarnitine	0.0929874	0.0154531	2.08728e-09	C181
8	rs761590	6q21	110858177	FALSE	FALSE	G	A	0.869094	FALSE	1	C18	Stearoylcarnitine	0.0498187	0.00885554	2.09533e-08	C181
8	rs761590	6q21	110858177	FALSE	FALSE	G	A	0.869094	FALSE	1	Q19:(Leu|Ile)/C3	Leucine|Isoleucine / Propionylcarnitine	-0.103789	0.0189445	4.80321e-08	C181
8	rs12210538	6q21	110866701	TRUE	TRUE	G	A	0.235362	FALSE	1	AC-total	Acylcarnitine total	-0.104183	0.00805635	7.39723e-37	AC-total
8	rs12210538	6q21	110866701	TRUE	TRUE	G	A	0.235362	FALSE	1	C18:1	Octadecenoylcarnitine	-0.0979743	0.00815129	3.15151e-32	AC-total
8	rs12210538	6q21	110866701	TRUE	TRUE	G	A	0.235362	FALSE	1	C16	Palmitoylcarnitine	-0.0972394	0.00828373	7.33582e-31	AC-total
8	rs12210538	6q21	110866701	TRUE	TRUE	G	A	0.235362	FALSE	1	C2	Acetylcarnitine	-0.118815	0.0105028	7.67358e-29	AC-total
8	rs12210538	6q21	110866701	TRUE	TRUE	G	A	0.235362	FALSE	1	Q19:(Leu|Ile)/C3	Leucine|Isoleucine / Propionylcarnitine	0.159135	0.0147726	2.25615e-26	AC-total
8	rs12210538	6q21	110866701	TRUE	TRUE	G	A	0.235362	FALSE	1	C3	Propionylcarnitine	-0.127106	0.0120823	2.94791e-25	AC-total
8	rs12210538	6q21	110866701	TRUE	TRUE	G	A	0.235362	FALSE	1	C0	Carnitine free	-0.109467	0.0104772	6.07237e-25	AC-total
8	rs12210538	6q21	110866701	TRUE	TRUE	G	A	0.235362	FALSE	1	Q11:Ala/C2	Alanine / Acetylcarnitine	0.124011	0.0129905	3.60209e-21	AC-total
8	rs12210538	6q21	110866701	TRUE	TRUE	G	A	0.235362	FALSE	1	C18:2	Trans,trans-9,12-octadecadienoic acid (Linoelaidic)	-0.0326678	0.00355348	8.9381e-20	AC-total
8	rs12210538	6q21	110866701	TRUE	TRUE	G	A	0.235362	FALSE	1	C18	Stearoylcarnitine	-0.0633513	0.00696057	2.02022e-19	AC-total
8	rs12210538	6q21	110866701	TRUE	TRUE	G	A	0.235362	FALSE	1	Q21:(C5OH+HMG)/(Leu|Ile)	2-Hydroxyisovalerylcarnitine / Leucine|Isoleucine	-0.000294726	4.51721e-05	8.53948e-11	AC-total
8	rs12210538	6q21	110866701	TRUE	TRUE	G	A	0.235362	FALSE	1	C5OH+HMG	2-Hydroxyisovalerylcarnitine	-0.0272694	0.00420962	1.15678e-10	AC-total
8	rs12210538	6q21	110866701	TRUE	TRUE	G	A	0.235362	FALSE	1	C16:1	Hexadecenoylcarnitine	-0.0115163	0.00182339	3.27339e-10	AC-total
8	rs12210538	6q21	110866701	TRUE	TRUE	G	A	0.235362	FALSE	1	C20:3	Cis-11,14,17-eicosatrienoic acid methyl ester	-0.422079	0.0752805	2.06154e-08	AC-total
8	rs12210538	6q21	110866701	TRUE	TRUE	G	A	0.235362	FALSE	1	C14	Myristoylcarnitine	-0.0141771	0.00252399	2.20291e-08	AC-total
8	rs12210538	6q21	110866701	TRUE	TRUE	G	A	0.235362	FALSE	1	Q20:C5/(Leu|Ile)	Isovalerylcarnitine / Leucine|Isoleucine	-0.000136921	2.50212e-05	4.97932e-08	AC-total
8	rs12210538	6q21	110866701	TRUE	TRUE	G	A	0.235362	FALSE	1	C4	Butyrylcarnitine	-0.0259221	0.00475306	5.51642e-08	AC-total
8	rs12195708	6q21	110883423	FALSE	FALSE	C	A	0.48894	TRUE	0.955	AC-total	Acylcarnitine total	-0.0649341	0.00717523	3.19007e-19	AC-total
8	rs12195708	6q21	110883423	FALSE	FALSE	C	A	0.48894	TRUE	0.955	C2	Acetylcarnitine	-0.0778611	0.00929769	1.00393e-16	AC-total
8	rs12195708	6q21	110883423	FALSE	FALSE	C	A	0.48894	TRUE	0.955	C0	Carnitine free	-0.0752411	0.00924716	6.89352e-16	AC-total
8	rs12195708	6q21	110883423	FALSE	FALSE	C	A	0.48894	TRUE	0.955	C3	Propionylcarnitine	-0.0855544	0.0106686	1.75254e-15	AC-total
8	rs12195708	6q21	110883423	FALSE	FALSE	C	A	0.48894	TRUE	0.955	C18:1	Octadecenoylcarnitine	-0.0570269	0.00725682	6.17221e-15	AC-total
8	rs12195708	6q21	110883423	FALSE	FALSE	C	A	0.48894	TRUE	0.955	Q19:(Leu|Ile)/C3	Leucine|Isoleucine / Propionylcarnitine	0.0962296	0.0130912	2.81328e-13	AC-total
8	rs12195708	6q21	110883423	FALSE	FALSE	C	A	0.48894	TRUE	0.955	Q11:Ala/C2	Alanine / Acetylcarnitine	0.0803271	0.0114599	3.21605e-12	AC-total
8	rs12195708	6q21	110883423	FALSE	FALSE	C	A	0.48894	TRUE	0.955	C16	Palmitoylcarnitine	-0.0492636	0.00739357	3.41899e-11	AC-total
8	rs12195708	6q21	110883423	FALSE	FALSE	C	A	0.48894	TRUE	0.955	C18:2	Trans,trans-9,12-octadecadienoic acid (Linoelaidic)	-0.0203323	0.00313555	1.10826e-10	AC-total
8	rs12195708	6q21	110883423	FALSE	FALSE	C	A	0.48894	TRUE	0.955	C4	Butyrylcarnitine	-0.0239828	0.00414985	8.63516e-09	AC-total
8	rs2428192	6q21	110894064	TRUE	FALSE	C	A	0.859494	FALSE	1	C3	Propionylcarnitine	-0.0852145	0.0149777	1.45377e-08	C3
8	rs2428192	6q21	110894064	TRUE	FALSE	C	A	0.859494	FALSE	1	AC-total	Acylcarnitine total	-0.054891	0.0101214	6.52783e-08	C3
8	rs7763591	6q21	110905478	TRUE	FALSE	G	C	0.363119	TRUE	0.975	AC-total	Acylcarnitine total	-0.0552863	0.00735253	8.11831e-14	AC-total
8	rs7763591	6q21	110905478	TRUE	FALSE	G	C	0.363119	TRUE	0.975	C16	Palmitoylcarnitine	-0.0548954	0.00751622	3.96361e-13	AC-total
8	rs7763591	6q21	110905478	TRUE	FALSE	G	C	0.363119	TRUE	0.975	C2	Acetylcarnitine	-0.0646696	0.00952478	1.45975e-11	AC-total
8	rs7763591	6q21	110905478	TRUE	FALSE	G	C	0.363119	TRUE	0.975	C18:1	Octadecenoylcarnitine	-0.0489199	0.00742431	5.58045e-11	AC-total
8	rs7763591	6q21	110905478	TRUE	FALSE	G	C	0.363119	TRUE	0.975	Q19:(Leu|Ile)/C3	Leucine|Isoleucine / Propionylcarnitine	0.0819769	0.0133879	1.09215e-09	AC-total
8	rs7763591	6q21	110905478	TRUE	FALSE	G	C	0.363119	TRUE	0.975	C18	Stearoylcarnitine	-0.037555	0.00626276	2.36802e-09	AC-total
8	rs7763591	6q21	110905478	TRUE	FALSE	G	C	0.363119	TRUE	0.975	C3	Propionylcarnitine	-0.0646235	0.0109432	4.09601e-09	AC-total
8	rs7763591	6q21	110905478	TRUE	FALSE	G	C	0.363119	TRUE	0.975	C0	Carnitine free	-0.0548159	0.00948697	8.69166e-09	AC-total
8	rs6928183	6q21	110905894	FALSE	FALSE	G	A	0.758578	FALSE	1	AC-total	Acylcarnitine total	0.0725405	0.00817204	1.4471e-18	AC-total
8	rs6928183	6q21	110905894	FALSE	FALSE	G	A	0.758578	FALSE	1	C16	Palmitoylcarnitine	0.067942	0.00837276	8.21925e-16	AC-total
8	rs6928183	6q21	110905894	FALSE	FALSE	G	A	0.758578	FALSE	1	C18:1	Octadecenoylcarnitine	0.0639854	0.00826248	1.48842e-14	AC-total
8	rs6928183	6q21	110905894	FALSE	FALSE	G	A	0.758578	FALSE	1	C2	Acetylcarnitine	0.0760204	0.0106285	1.17327e-12	AC-total
8	rs6928183	6q21	110905894	FALSE	FALSE	G	A	0.758578	FALSE	1	Q19:(Leu|Ile)/C3	Leucine|Isoleucine / Propionylcarnitine	-0.103103	0.0149211	6.41333e-12	AC-total
8	rs6928183	6q21	110905894	FALSE	FALSE	G	A	0.758578	FALSE	1	C3	Propionylcarnitine	0.0832293	0.0121922	1.13645e-11	AC-total
8	rs6928183	6q21	110905894	FALSE	FALSE	G	A	0.758578	FALSE	1	C0	Carnitine free	0.0679461	0.010582	1.67181e-10	AC-total
8	rs6928183	6q21	110905894	FALSE	FALSE	G	A	0.758578	FALSE	1	C18	Stearoylcarnitine	0.0439076	0.00699104	4.09121e-10	AC-total
8	rs6928183	6q21	110905894	FALSE	FALSE	G	A	0.758578	FALSE	1	Q11:Ala/C2	Alanine / Acetylcarnitine	-0.0730768	0.0130978	2.72773e-08	AC-total
8	rs2188553	6q21	110928608	FALSE	FALSE	G	A	0.792379	TRUE	0.901	C16	Palmitoylcarnitine	0.0682985	0.00918262	1.48563e-13	C16
8	rs2188553	6q21	110928608	FALSE	FALSE	G	A	0.792379	TRUE	0.901	AC-total	Acylcarnitine total	0.066632	0.00899014	1.80067e-13	C16
8	rs2188553	6q21	110928608	FALSE	FALSE	G	A	0.792379	TRUE	0.901	C18:1	Octadecenoylcarnitine	0.0646667	0.00905853	1.29346e-12	C16
8	rs2188553	6q21	110928608	FALSE	FALSE	G	A	0.792379	TRUE	0.901	C2	Acetylcarnitine	0.0731815	0.0116602	4.20542e-10	C16
8	rs2188553	6q21	110928608	FALSE	FALSE	G	A	0.792379	TRUE	0.901	C0	Carnitine free	0.0709613	0.0115881	1.0894e-09	C16
8	rs2188553	6q21	110928608	FALSE	FALSE	G	A	0.792379	TRUE	0.901	C18	Stearoylcarnitine	0.0459609	0.00765462	2.2591e-09	C16
8	rs2188553	6q21	110928608	FALSE	FALSE	G	A	0.792379	TRUE	0.901	C3	Propionylcarnitine	0.0718924	0.0133947	8.88013e-08	C16
8	rs9487435	6q21	110931768	FALSE	FALSE	G	A	0.733675	TRUE	0.867	C16	Palmitoylcarnitine	0.0544326	0.00863377	3.5138e-10	C16
8	rs9487435	6q21	110931768	FALSE	FALSE	G	A	0.733675	TRUE	0.867	C18:1	Octadecenoylcarnitine	0.0535607	0.00850869	3.73836e-10	C16
8	rs9487435	6q21	110931768	FALSE	FALSE	G	A	0.733675	TRUE	0.867	AC-total	Acylcarnitine total	0.0527956	0.0084535	5.10494e-10	C16
8	rs9487435	6q21	110931768	FALSE	FALSE	G	A	0.733675	TRUE	0.867	C2	Acetylcarnitine	0.0617141	0.0109429	1.93488e-08	C16
8	rs9487435	6q21	110931768	FALSE	FALSE	G	A	0.733675	TRUE	0.867	C0	Carnitine free	0.0600486	0.0108752	3.777e-08	C16
8	rs9481083	6q21	110934575	FALSE	FALSE	T	C	0.253753	TRUE	0.91	C18:1	Octadecenoylcarnitine	-0.0520856	0.00845253	8.58561e-10	C181
8	rs9481083	6q21	110934575	FALSE	FALSE	T	C	0.253753	TRUE	0.91	C16	Palmitoylcarnitine	-0.0525734	0.00857786	1.05416e-09	C181
8	rs9481083	6q21	110934575	FALSE	FALSE	T	C	0.253753	TRUE	0.91	AC-total	Acylcarnitine total	-0.0506392	0.0083997	1.94855e-09	C181
8	rs9481083	6q21	110934575	FALSE	FALSE	T	C	0.253753	TRUE	0.91	C0	Carnitine free	-0.0588924	0.0108012	5.55631e-08	C181
8	rs9481083	6q21	110934575	FALSE	FALSE	T	C	0.253753	TRUE	0.91	C2	Acetylcarnitine	-0.0590088	0.0108725	6.38184e-08	C181
8	rs12215879	6q21	110935096	FALSE	FALSE	G	A	0.20748	TRUE	0.9	C16	Palmitoylcarnitine	-0.0677168	0.00919908	2.60518e-13	C16
8	rs12215879	6q21	110935096	FALSE	FALSE	G	A	0.20748	TRUE	0.9	AC-total	Acylcarnitine total	-0.0658747	0.00900691	3.68061e-13	C16
8	rs12215879	6q21	110935096	FALSE	FALSE	G	A	0.20748	TRUE	0.9	C18:1	Octadecenoylcarnitine	-0.0641115	0.00907459	2.17935e-12	C16
8	rs12215879	6q21	110935096	FALSE	FALSE	G	A	0.20748	TRUE	0.9	C2	Acetylcarnitine	-0.0727199	0.0116797	5.75921e-10	C16
8	rs12215879	6q21	110935096	FALSE	FALSE	G	A	0.20748	TRUE	0.9	C0	Carnitine free	-0.0712939	0.0116051	9.64624e-10	C16
8	rs12215879	6q21	110935096	FALSE	FALSE	G	A	0.20748	TRUE	0.9	C18	Stearoylcarnitine	-0.0455995	0.00766756	3.19101e-09	C16
8	rs12205108	6q21	110976958	TRUE	FALSE	C	A	0.092262	TRUE	0.577	C16	Palmitoylcarnitine	-0.0917282	0.0163821	2.43569e-08	C16
9	rs2781633	6q23.2	131875812	FALSE	FALSE	C	A	0.225343	TRUE	0.986	Q14:Arg/Orn	Arginine / Ornithine	0.0154881	0.00288259	8.60728e-08	Q14:Arg/Orn
9	rs2608924	6q23.2	131876558	FALSE	FALSE	T	A	0.774074	TRUE	0.986	Q14:Arg/Orn	Arginine / Ornithine	-0.0154571	0.00287729	8.64822e-08	Q14:Arg/Orn
9	rs2781637	6q23.2	131880402	FALSE	FALSE	C	A	0.21989	TRUE	0.987	Q14:Arg/Orn	Arginine / Ornithine	0.015581	0.00290843	9.38222e-08	Q14:Arg/Orn
9	rs2608900	6q23.2	131884876	FALSE	FALSE	T	A	0.779562	TRUE	0.987	Q14:Arg/Orn	Arginine / Ornithine	-0.0155561	0.00290256	9.26787e-08	Q14:Arg/Orn
9	rs2749934	6q23.2	131928321	FALSE	FALSE	T	C	0.829179	TRUE	0.924	Q14:Arg/Orn	Arginine / Ornithine	-0.0180826	0.0033251	6.01152e-08	Q14:Arg/Orn
9	rs2608937	6q23.2	131929840	FALSE	FALSE	G	A	0.829232	TRUE	0.923	Q14:Arg/Orn	Arginine / Ornithine	-0.0181191	0.00332631	5.71914e-08	Q14:Arg/Orn
9	rs2781668	6q23.2	131938971	FALSE	FALSE	T	C	0.155849	TRUE	0.884	Q14:Arg/Orn	Arginine / Ornithine	0.0236639	0.00348516	1.45734e-11	Q14:Arg/Orn
9	rs2781668	6q23.2	131938971	FALSE	FALSE	T	C	0.155849	TRUE	0.884	Arg	Arginine	0.111637	0.0173597	1.56788e-10	Q14:Arg/Orn
9	rs2781668	6q23.2	131938971	FALSE	FALSE	T	C	0.155849	TRUE	0.884	Q15:Arg/Gly	Arginine / Glycine	0.00732506	0.00114052	1.65376e-10	Q14:Arg/Orn
9	rs2781668	6q23.2	131938971	FALSE	FALSE	T	C	0.155849	TRUE	0.884	Q13:Arg/Cit	Arginine / Citrulline	0.03909	0.00676552	8.70162e-09	Q14:Arg/Orn
9	rs2246012	6q23.2	131939901	TRUE	FALSE	T	C	0.848174	TRUE	0.926	Q14:Arg/Orn	Arginine / Ornithine	-0.0234422	0.00344325	1.2875e-11	Q14:Arg/Orn
9	rs2246012	6q23.2	131939901	TRUE	FALSE	T	C	0.848174	TRUE	0.926	Q15:Arg/Gly	Arginine / Glycine	-0.00726168	0.00112679	1.43458e-10	Q14:Arg/Orn
9	rs2246012	6q23.2	131939901	TRUE	FALSE	T	C	0.848174	TRUE	0.926	Arg	Arginine	-0.10993	0.0171529	1.80665e-10	Q14:Arg/Orn
9	rs2246012	6q23.2	131939901	TRUE	FALSE	T	C	0.848174	TRUE	0.926	Q13:Arg/Cit	Arginine / Citrulline	-0.038541	0.00668468	9.34777e-09	Q14:Arg/Orn
9	rs17657775	6q23.2	131940965	TRUE	TRUE	G	A	0.969473	FALSE	1	Arg	Arginine	0.309166	0.0349196	1.76582e-18	Arg
9	rs17657775	6q23.2	131940965	TRUE	TRUE	G	A	0.969473	FALSE	1	Q14:Arg/Orn	Arginine / Ornithine	0.0561136	0.00704154	2.60633e-15	Arg
9	rs17657775	6q23.2	131940965	TRUE	TRUE	G	A	0.969473	FALSE	1	Q15:Arg/Gly	Arginine / Glycine	0.0171203	0.00230655	1.66333e-13	Arg
9	rs17657775	6q23.2	131940965	TRUE	TRUE	G	A	0.969473	FALSE	1	Q13:Arg/Cit	Arginine / Citrulline	0.0992333	0.0136628	5.31521e-13	Arg
9	rs17657817	6q23.2	131943499	FALSE	FALSE	T	C	0.973486	TRUE	0.816	Arg	Arginine	0.3665	0.0417601	3.43548e-18	Arg
9	rs17657817	6q23.2	131943499	FALSE	FALSE	T	C	0.973486	TRUE	0.816	Q14:Arg/Orn	Arginine / Ornithine	0.0660084	0.00843334	7.86803e-15	Arg
9	rs17657817	6q23.2	131943499	FALSE	FALSE	T	C	0.973486	TRUE	0.816	Q15:Arg/Gly	Arginine / Glycine	0.0204604	0.00275754	1.69639e-13	Arg
9	rs17657817	6q23.2	131943499	FALSE	FALSE	T	C	0.973486	TRUE	0.816	Q13:Arg/Cit	Arginine / Citrulline	0.118967	0.016333	4.57281e-13	Arg
9	rs2608985	6q23.2	131959072	FALSE	FALSE	G	A	0.152611	TRUE	0.985	Q14:Arg/Orn	Arginine / Ornithine	0.0214233	0.0033363	1.66776e-10	Q14:Arg/Orn
9	rs2608985	6q23.2	131959072	FALSE	FALSE	G	A	0.152611	TRUE	0.985	Arg	Arginine	0.102311	0.0166116	8.75236e-10	Q14:Arg/Orn
9	rs2608985	6q23.2	131959072	FALSE	FALSE	G	A	0.152611	TRUE	0.985	Q15:Arg/Gly	Arginine / Glycine	0.00669489	0.00109142	1.02118e-09	Q14:Arg/Orn
9	rs2608985	6q23.2	131959072	FALSE	FALSE	G	A	0.152611	TRUE	0.985	Q13:Arg/Cit	Arginine / Citrulline	0.0355591	0.00647359	4.43388e-08	Q14:Arg/Orn
9	rs2608984	6q23.2	131960532	FALSE	FALSE	T	A	0.152643	TRUE	0.986	Q14:Arg/Orn	Arginine / Ornithine	0.021416	0.00333522	1.6689e-10	Q14:Arg/Orn
9	rs2608984	6q23.2	131960532	FALSE	FALSE	T	A	0.152643	TRUE	0.986	Arg	Arginine	0.102278	0.0166062	8.75194e-10	Q14:Arg/Orn
9	rs2608984	6q23.2	131960532	FALSE	FALSE	T	A	0.152643	TRUE	0.986	Q15:Arg/Gly	Arginine / Glycine	0.0066926	0.00109107	1.02196e-09	Q14:Arg/Orn
9	rs2608984	6q23.2	131960532	FALSE	FALSE	T	A	0.152643	TRUE	0.986	Q13:Arg/Cit	Arginine / Citrulline	0.0355498	0.00647149	4.42548e-08	Q14:Arg/Orn
9	rs2248551	6q23.2	131966382	FALSE	FALSE	G	A	0.846804	TRUE	0.988	Q14:Arg/Orn	Arginine / Ornithine	-0.0213334	0.0033233	1.68849e-10	Q14:Arg/Orn
9	rs2248551	6q23.2	131966382	FALSE	FALSE	G	A	0.846804	TRUE	0.988	Arg	Arginine	-0.10191	0.0165467	8.75803e-10	Q14:Arg/Orn
9	rs2248551	6q23.2	131966382	FALSE	FALSE	G	A	0.846804	TRUE	0.988	Q15:Arg/Gly	Arginine / Glycine	-0.00666648	0.00108717	1.03472e-09	Q14:Arg/Orn
9	rs2248551	6q23.2	131966382	FALSE	FALSE	G	A	0.846804	TRUE	0.988	Q13:Arg/Cit	Arginine / Citrulline	-0.0354231	0.0064483	4.42264e-08	Q14:Arg/Orn
9	rs2608953	6q23.2	131968027	FALSE	FALSE	T	C	0.151977	FALSE	1	Q14:Arg/Orn	Arginine / Ornithine	0.0210486	0.00331261	2.56571e-10	Q14:Arg/Orn
9	rs2608953	6q23.2	131968027	FALSE	FALSE	T	C	0.151977	FALSE	1	Arg	Arginine	0.100318	0.0164936	1.40529e-09	Q14:Arg/Orn
9	rs2608953	6q23.2	131968027	FALSE	FALSE	T	C	0.151977	FALSE	1	Q15:Arg/Gly	Arginine / Glycine	0.00651012	0.00108383	2.22839e-09	Q14:Arg/Orn
9	rs2608953	6q23.2	131968027	FALSE	FALSE	T	C	0.151977	FALSE	1	Q13:Arg/Cit	Arginine / Citrulline	0.0354034	0.00642596	4.04348e-08	Q14:Arg/Orn
9	rs2245133	6q23.2	131972785	FALSE	FALSE	T	C	0.846676	TRUE	0.983	Q14:Arg/Orn	Arginine / Ornithine	-0.0216098	0.00332897	1.05903e-10	Q14:Arg/Orn
9	rs2245133	6q23.2	131972785	FALSE	FALSE	T	C	0.846676	TRUE	0.983	Arg	Arginine	-0.102875	0.0165767	6.53423e-10	Q14:Arg/Orn
9	rs2245133	6q23.2	131972785	FALSE	FALSE	T	C	0.846676	TRUE	0.983	Q15:Arg/Gly	Arginine / Glycine	-0.00674562	0.00108909	7.05018e-10	Q14:Arg/Orn
9	rs2245133	6q23.2	131972785	FALSE	FALSE	T	C	0.846676	TRUE	0.983	Q13:Arg/Cit	Arginine / Citrulline	-0.0357483	0.00646021	3.53058e-08	Q14:Arg/Orn
9	rs3756785	6q23.2	131992094	FALSE	FALSE	T	C	0.848509	TRUE	0.964	Q14:Arg/Orn	Arginine / Ornithine	-0.0219966	0.00337647	9.10131e-11	Q14:Arg/Orn
9	rs3756785	6q23.2	131992094	FALSE	FALSE	T	C	0.848509	TRUE	0.964	Arg	Arginine	-0.104297	0.0168145	6.66641e-10	Q14:Arg/Orn
9	rs3756785	6q23.2	131992094	FALSE	FALSE	T	C	0.848509	TRUE	0.964	Q15:Arg/Gly	Arginine / Glycine	-0.00684457	0.0011047	6.96064e-10	Q14:Arg/Orn
9	rs3756785	6q23.2	131992094	FALSE	FALSE	T	C	0.848509	TRUE	0.964	Q13:Arg/Cit	Arginine / Citrulline	-0.0360009	0.00655353	4.42393e-08	Q14:Arg/Orn
9	rs3843995	6q23.2	131992491	FALSE	FALSE	G	A	0.150738	TRUE	0.961	Q14:Arg/Orn	Arginine / Ornithine	0.0221017	0.00339178	9.00726e-11	Q14:Arg/Orn
9	rs3843995	6q23.2	131992491	FALSE	FALSE	G	A	0.150738	TRUE	0.961	Arg	Arginine	0.104704	0.016891	6.83534e-10	Q14:Arg/Orn
9	rs3843995	6q23.2	131992491	FALSE	FALSE	G	A	0.150738	TRUE	0.961	Q15:Arg/Gly	Arginine / Glycine	0.00687394	0.00110972	7.02794e-10	Q14:Arg/Orn
9	rs3843995	6q23.2	131992491	FALSE	FALSE	G	A	0.150738	TRUE	0.961	Q13:Arg/Cit	Arginine / Citrulline	0.0360878	0.00658346	4.72401e-08	Q14:Arg/Orn
9	rs12663047	6q23.2	132002591	FALSE	FALSE	G	A	0.145795	TRUE	0.951	Q14:Arg/Orn	Arginine / Ornithine	0.0215386	0.00343431	4.32982e-10	Q14:Arg/Orn
9	rs12663047	6q23.2	132002591	FALSE	FALSE	G	A	0.145795	TRUE	0.951	Q15:Arg/Gly	Arginine / Glycine	0.00657185	0.00112392	5.78434e-09	Q14:Arg/Orn
9	rs12663047	6q23.2	132002591	FALSE	FALSE	G	A	0.145795	TRUE	0.951	Arg	Arginine	0.0979858	0.0171131	1.1782e-08	Q14:Arg/Orn
9	rs11154641	6q23.2	132014424	FALSE	FALSE	G	C	0.868601	TRUE	0.862	Q14:Arg/Orn	Arginine / Ornithine	-0.0229344	0.00375597	1.21375e-09	Q14:Arg/Orn
9	rs11154641	6q23.2	132014424	FALSE	FALSE	G	C	0.868601	TRUE	0.862	Q15:Arg/Gly	Arginine / Glycine	-0.00676682	0.00122975	4.20123e-08	Q14:Arg/Orn
9	rs11154641	6q23.2	132014424	FALSE	FALSE	G	C	0.868601	TRUE	0.862	Arg	Arginine	-0.101297	0.0187228	7.00817e-08	Q14:Arg/Orn
9	rs3765562	6q23.2	132015625	FALSE	FALSE	G	C	0.144452	TRUE	0.943	Q14:Arg/Orn	Arginine / Ornithine	0.0211427	0.00345223	1.08478e-09	Q14:Arg/Orn
9	rs3765562	6q23.2	132015625	FALSE	FALSE	G	C	0.144452	TRUE	0.943	Q15:Arg/Gly	Arginine / Glycine	0.00642275	0.00112982	1.49363e-08	Q14:Arg/Orn
9	rs3765562	6q23.2	132015625	FALSE	FALSE	G	C	0.144452	TRUE	0.943	Arg	Arginine	0.094952	0.0172048	3.8338e-08	Q14:Arg/Orn
9	rs12665245	6q23.2	132016676	TRUE	FALSE	C	T	0.122401	FALSE	1	Arg	Arginine	-0.103583	0.0187586	3.77054e-08	Arg
10	rs2721195	8q24.3	145647819	FALSE	FALSE	T	C	0.483236	TRUE	0.587	Q12:Ala/Asp	Alanine / Aspartic acid	-0.0732764	0.010426	2.82064e-12	Q12:Ala/Asp
10	rs2721195	8q24.3	145647819	FALSE	FALSE	T	C	0.483236	TRUE	0.587	Asp	Aspartic acid	0.174794	0.0261602	3.01945e-11	Q12:Ala/Asp
10	rs2721195	8q24.3	145647819	FALSE	FALSE	T	C	0.483236	TRUE	0.587	Q34:Asp/C2	Aspartic acid / Acetylcarnitine	0.180779	0.0288712	4.61193e-10	Q12:Ala/Asp
10	rs2721195	8q24.3	145647819	FALSE	FALSE	T	C	0.483236	TRUE	0.587	Q16:Asp/Cit	Aspartic acid / Citrulline	0.161822	0.0270511	2.58437e-09	Q12:Ala/Asp
10	rs6599530	8q24.3	145648226	FALSE	FALSE	G	C	0.516633	TRUE	0.59	Q12:Ala/Asp	Alanine / Aspartic acid	0.0731488	0.010404	2.76934e-12	Q12:Ala/Asp
10	rs6599530	8q24.3	145648226	FALSE	FALSE	G	C	0.516633	TRUE	0.59	Asp	Aspartic acid	-0.174486	0.026105	2.97194e-11	Q12:Ala/Asp
10	rs6599530	8q24.3	145648226	FALSE	FALSE	G	C	0.516633	TRUE	0.59	Q34:Asp/C2	Aspartic acid / Acetylcarnitine	-0.180484	0.0288102	4.52435e-10	Q12:Ala/Asp
10	rs6599530	8q24.3	145648226	FALSE	FALSE	G	C	0.516633	TRUE	0.59	Q16:Asp/Cit	Aspartic acid / Citrulline	-0.161544	0.0269939	2.54751e-09	Q12:Ala/Asp
10	rs748193	8q24.3	145652923	FALSE	FALSE	T	C	0.479792	TRUE	0.601	Q12:Ala/Asp	Alanine / Aspartic acid	-0.0719766	0.01026	3.08894e-12	Q12:Ala/Asp
10	rs748193	8q24.3	145652923	FALSE	FALSE	T	C	0.479792	TRUE	0.601	Asp	Aspartic acid	0.171869	0.0257431	3.1292e-11	Q12:Ala/Asp
10	rs748193	8q24.3	145652923	FALSE	FALSE	T	C	0.479792	TRUE	0.601	Q34:Asp/C2	Aspartic acid / Acetylcarnitine	0.17899	0.0284071	3.59772e-10	Q12:Ala/Asp
10	rs748193	8q24.3	145652923	FALSE	FALSE	T	C	0.479792	TRUE	0.601	Q16:Asp/Cit	Aspartic acid / Citrulline	0.159865	0.0266175	2.23608e-09	Q12:Ala/Asp
10	rs748195	8q24.3	145653322	FALSE	FALSE	T	C	0.52019	TRUE	0.601	Q12:Ala/Asp	Alanine / Aspartic acid	0.0719827	0.010259	3.06125e-12	Q12:Ala/Asp
10	rs748195	8q24.3	145653322	FALSE	FALSE	T	C	0.52019	TRUE	0.601	Asp	Aspartic acid	-0.171869	0.0257406	3.11579e-11	Q12:Ala/Asp
10	rs748195	8q24.3	145653322	FALSE	FALSE	T	C	0.52019	TRUE	0.601	Q34:Asp/C2	Aspartic acid / Acetylcarnitine	-0.17897	0.0284044	3.60014e-10	Q12:Ala/Asp
10	rs748195	8q24.3	145653322	FALSE	FALSE	T	C	0.52019	TRUE	0.601	Q16:Asp/Cit	Aspartic acid / Citrulline	-0.159866	0.026615	2.22775e-09	Q12:Ala/Asp
10	rs7002959	8q24.3	145656204	FALSE	FALSE	T	C	0.525956	TRUE	0.432	Q12:Ala/Asp	Alanine / Aspartic acid	-0.072675	0.0120754	2.07419e-09	Q12:Ala/Asp
10	rs7002959	8q24.3	145656204	FALSE	FALSE	T	C	0.525956	TRUE	0.432	Asp	Aspartic acid	0.171772	0.0302914	1.61978e-08	Q12:Ala/Asp
10	rs7002959	8q24.3	145656204	FALSE	FALSE	T	C	0.525956	TRUE	0.432	Q34:Asp/C2	Aspartic acid / Acetylcarnitine	0.182882	0.0334051	4.90883e-08	Q12:Ala/Asp
10	rs10108150	8q24.3	145658283	FALSE	FALSE	G	A	0.519991	TRUE	0.604	Q12:Ala/Asp	Alanine / Aspartic acid	0.0717879	0.0102318	3.06859e-12	Q12:Ala/Asp
10	rs10108150	8q24.3	145658283	FALSE	FALSE	G	A	0.519991	TRUE	0.604	Asp	Aspartic acid	-0.171419	0.0256722	3.11064e-11	Q12:Ala/Asp
10	rs10108150	8q24.3	145658283	FALSE	FALSE	G	A	0.519991	TRUE	0.604	Q34:Asp/C2	Aspartic acid / Acetylcarnitine	-0.178522	0.0283289	3.57758e-10	Q12:Ala/Asp
10	rs10108150	8q24.3	145658283	FALSE	FALSE	G	A	0.519991	TRUE	0.604	Q16:Asp/Cit	Aspartic acid / Citrulline	-0.159448	0.0265442	2.22468e-09	Q12:Ala/Asp
10	rs750472	8q24.3	145672261	TRUE	TRUE	C	A	0.506399	TRUE	0.668	Q12:Ala/Asp	Alanine / Aspartic acid	0.0689809	0.00978193	2.38965e-12	Q12:Ala/Asp
10	rs750472	8q24.3	145672261	TRUE	TRUE	C	A	0.506399	TRUE	0.668	Asp	Aspartic acid	-0.165243	0.0245434	2.14427e-11	Q12:Ala/Asp
10	rs750472	8q24.3	145672261	TRUE	TRUE	C	A	0.506399	TRUE	0.668	Q34:Asp/C2	Aspartic acid / Acetylcarnitine	-0.169891	0.0270904	4.33884e-10	Q12:Ala/Asp
10	rs750472	8q24.3	145672261	TRUE	TRUE	C	A	0.506399	TRUE	0.668	Q16:Asp/Cit	Aspartic acid / Citrulline	-0.153689	0.025378	1.65001e-09	Q12:Ala/Asp
10	rs1480000	8q24.3	145672815	FALSE	FALSE	T	C	0.510103	TRUE	0.674	Q12:Ala/Asp	Alanine / Aspartic acid	0.0682867	0.00969515	2.53623e-12	Q12:Ala/Asp
10	rs1480000	8q24.3	145672815	FALSE	FALSE	T	C	0.510103	TRUE	0.674	Asp	Aspartic acid	-0.163707	0.0243253	2.18495e-11	Q12:Ala/Asp
10	rs1480000	8q24.3	145672815	FALSE	FALSE	T	C	0.510103	TRUE	0.674	Q34:Asp/C2	Aspartic acid / Acetylcarnitine	-0.169429	0.0268462	3.37249e-10	Q12:Ala/Asp
10	rs1480000	8q24.3	145672815	FALSE	FALSE	T	C	0.510103	TRUE	0.674	Q16:Asp/Cit	Aspartic acid / Citrulline	-0.15292	0.0251504	1.42271e-09	Q12:Ala/Asp
10	rs7003836	8q24.3	145680856	FALSE	FALSE	T	G	0.453767	TRUE	0.736	Asp	Aspartic acid	0.162658	0.0235813	6.97353e-12	Asp
10	rs7003836	8q24.3	145680856	FALSE	FALSE	T	G	0.453767	TRUE	0.736	Q12:Ala/Asp	Alanine / Aspartic acid	-0.0648664	0.00940571	7.0367e-12	Asp
10	rs7003836	8q24.3	145680856	FALSE	FALSE	T	G	0.453767	TRUE	0.736	Q34:Asp/C2	Aspartic acid / Acetylcarnitine	0.175187	0.0260053	2.08857e-11	Asp
10	rs7003836	8q24.3	145680856	FALSE	FALSE	T	G	0.453767	TRUE	0.736	Q16:Asp/Cit	Aspartic acid / Citrulline	0.152176	0.024383	5.24619e-10	Asp
10	rs2721149	8q24.3	145694227	FALSE	FALSE	T	G	0.478456	TRUE	0.626	Asp	Aspartic acid	-0.166376	0.0253507	6.63038e-11	Asp
10	rs2721149	8q24.3	145694227	FALSE	FALSE	T	G	0.478456	TRUE	0.626	Q12:Ala/Asp	Alanine / Aspartic acid	0.0652707	0.0101149	1.35972e-10	Asp
10	rs2721149	8q24.3	145694227	FALSE	FALSE	T	G	0.478456	TRUE	0.626	Q34:Asp/C2	Aspartic acid / Acetylcarnitine	-0.173919	0.027971	6.06795e-10	Asp
10	rs2721149	8q24.3	145694227	FALSE	FALSE	T	G	0.478456	TRUE	0.626	Q16:Asp/Cit	Aspartic acid / Citrulline	-0.154071	0.0262119	4.82325e-09	Asp
10	rs3816732	8q24.3	145695083	FALSE	FALSE	T	C	0.54475	TRUE	0.793	Q12:Ala/Asp	Alanine / Aspartic acid	0.0617444	0.00899194	8.63738e-12	Q12:Ala/Asp
10	rs3816732	8q24.3	145695083	FALSE	FALSE	T	C	0.54475	TRUE	0.793	Asp	Aspartic acid	-0.153824	0.0225473	1.16912e-11	Q12:Ala/Asp
10	rs3816732	8q24.3	145695083	FALSE	FALSE	T	C	0.54475	TRUE	0.793	Q34:Asp/C2	Aspartic acid / Acetylcarnitine	-0.162007	0.0248762	9.22483e-11	Q12:Ala/Asp
10	rs3816732	8q24.3	145695083	FALSE	FALSE	T	C	0.54475	TRUE	0.793	Q16:Asp/Cit	Aspartic acid / Citrulline	-0.143839	0.0233129	8.17891e-10	Q12:Ala/Asp
10	rs1063739	8q24.3	145700535	FALSE	FALSE	C	A	0.558433	TRUE	0.75	Q12:Ala/Asp	Alanine / Aspartic acid	0.0631856	0.00931233	1.50495e-11	Q12:Ala/Asp
10	rs1063739	8q24.3	145700535	FALSE	FALSE	C	A	0.558433	TRUE	0.75	Asp	Aspartic acid	-0.157135	0.0233515	2.19658e-11	Q12:Ala/Asp
10	rs1063739	8q24.3	145700535	FALSE	FALSE	C	A	0.558433	TRUE	0.75	Q34:Asp/C2	Aspartic acid / Acetylcarnitine	-0.16479	0.0257649	1.96279e-10	Q12:Ala/Asp
10	rs1063739	8q24.3	145700535	FALSE	FALSE	C	A	0.558433	TRUE	0.75	Q16:Asp/Cit	Aspartic acid / Citrulline	-0.145262	0.024148	2.11138e-09	Q12:Ala/Asp
10	rs756627	8q24.3	145708094	FALSE	FALSE	G	A	0.544174	TRUE	0.804	Q12:Ala/Asp	Alanine / Aspartic acid	0.0612987	0.0089297	8.75887e-12	Q12:Ala/Asp
10	rs756627	8q24.3	145708094	FALSE	FALSE	G	A	0.544174	TRUE	0.804	Asp	Aspartic acid	-0.152708	0.0223912	1.1873e-11	Q12:Ala/Asp
10	rs756627	8q24.3	145708094	FALSE	FALSE	G	A	0.544174	TRUE	0.804	Q34:Asp/C2	Aspartic acid / Acetylcarnitine	-0.160836	0.0247039	9.34798e-11	Q12:Ala/Asp
10	rs756627	8q24.3	145708094	FALSE	FALSE	G	A	0.544174	TRUE	0.804	Q16:Asp/Cit	Aspartic acid / Citrulline	-0.142779	0.0231516	8.32223e-10	Q12:Ala/Asp
10	rs4251689	8q24.3	145711938	FALSE	FALSE	T	C	0.470239	TRUE	0.881	Q12:Ala/Asp	Alanine / Aspartic acid	-0.0581873	0.00849545	9.73002e-12	Q12:Ala/Asp
10	rs4251689	8q24.3	145711938	FALSE	FALSE	T	C	0.470239	TRUE	0.881	Asp	Aspartic acid	0.145469	0.0213003	1.1136e-11	Q12:Ala/Asp
10	rs4251689	8q24.3	145711938	FALSE	FALSE	T	C	0.470239	TRUE	0.881	Q34:Asp/C2	Aspartic acid / Acetylcarnitine	0.152382	0.023503	1.11453e-10	Q12:Ala/Asp
10	rs4251689	8q24.3	145711938	FALSE	FALSE	T	C	0.470239	TRUE	0.881	Q16:Asp/Cit	Aspartic acid / Citrulline	0.13754	0.0220192	5.07501e-10	Q12:Ala/Asp
10	rs4244613	8q24.3	145712573	FALSE	FALSE	G	A	0.534054	TRUE	0.871	Q12:Ala/Asp	Alanine / Aspartic acid	0.0581233	0.00854153	1.31721e-11	Q12:Ala/Asp
10	rs4244613	8q24.3	145712573	FALSE	FALSE	G	A	0.534054	TRUE	0.871	Asp	Aspartic acid	-0.144955	0.0214169	1.6868e-11	Q12:Ala/Asp
10	rs4244613	8q24.3	145712573	FALSE	FALSE	G	A	0.534054	TRUE	0.871	Q34:Asp/C2	Aspartic acid / Acetylcarnitine	-0.151152	0.0236333	1.96522e-10	Q12:Ala/Asp
10	rs4244613	8q24.3	145712573	FALSE	FALSE	G	A	0.534054	TRUE	0.871	Q16:Asp/Cit	Aspartic acid / Citrulline	-0.136609	0.0221403	8.17015e-10	Q12:Ala/Asp
10	rs2306386	8q24.3	145713687	FALSE	FALSE	T	C	0.503211	TRUE	0.765	Q12:Ala/Asp	Alanine / Aspartic acid	0.0616633	0.00914933	2.04661e-11	Q12:Ala/Asp
10	rs2306386	8q24.3	145713687	FALSE	FALSE	T	C	0.503211	TRUE	0.765	Asp	Aspartic acid	-0.153898	0.0229408	2.52329e-11	Q12:Ala/Asp
10	rs2306386	8q24.3	145713687	FALSE	FALSE	T	C	0.503211	TRUE	0.765	Q34:Asp/C2	Aspartic acid / Acetylcarnitine	-0.164597	0.0253018	9.66962e-11	Q12:Ala/Asp
10	rs2306386	8q24.3	145713687	FALSE	FALSE	T	C	0.503211	TRUE	0.765	Q16:Asp/Cit	Aspartic acid / Citrulline	-0.14682	0.0237097	7.11199e-10	Q12:Ala/Asp
10	rs2721173	8q24.3	145715237	FALSE	FALSE	T	C	0.481612	TRUE	0.902	Q12:Ala/Asp	Alanine / Aspartic acid	-0.0578021	0.00841727	8.61025e-12	Q12:Ala/Asp
10	rs2721173	8q24.3	145715237	FALSE	FALSE	T	C	0.481612	TRUE	0.902	Asp	Aspartic acid	0.144158	0.0211057	1.10723e-11	Q12:Ala/Asp
10	rs2721173	8q24.3	145715237	FALSE	FALSE	T	C	0.481612	TRUE	0.902	Q34:Asp/C2	Aspartic acid / Acetylcarnitine	0.150249	0.0232906	1.37587e-10	Q12:Ala/Asp
10	rs2721173	8q24.3	145715237	FALSE	FALSE	T	C	0.481612	TRUE	0.902	Q16:Asp/Cit	Aspartic acid / Citrulline	0.135479	0.0218205	6.42141e-10	Q12:Ala/Asp
10	rs3757966	8q24.3	145715426	FALSE	FALSE	G	A	0.521725	TRUE	0.909	Q12:Ala/Asp	Alanine / Aspartic acid	0.0573247	0.00835559	8.99888e-12	Q12:Ala/Asp
10	rs3757966	8q24.3	145715426	FALSE	FALSE	G	A	0.521725	TRUE	0.909	Asp	Aspartic acid	-0.143064	0.0209507	1.11984e-11	Q12:Ala/Asp
10	rs3757966	8q24.3	145715426	FALSE	FALSE	G	A	0.521725	TRUE	0.909	Q34:Asp/C2	Aspartic acid / Acetylcarnitine	-0.149943	0.023117	1.09502e-10	Q12:Ala/Asp
10	rs3757966	8q24.3	145715426	FALSE	FALSE	G	A	0.521725	TRUE	0.909	Q16:Asp/Cit	Aspartic acid / Citrulline	-0.134966	0.0216587	5.57062e-10	Q12:Ala/Asp
10	rs2721138	8q24.3	145720946	FALSE	FALSE	T	C	0.517816	TRUE	0.913	Q12:Ala/Asp	Alanine / Aspartic acid	0.0574543	0.00836811	8.6828e-12	Q12:Ala/Asp
10	rs2721138	8q24.3	145720946	FALSE	FALSE	T	C	0.517816	TRUE	0.913	Asp	Aspartic acid	-0.143302	0.0209824	1.11193e-11	Q12:Ala/Asp
10	rs2721138	8q24.3	145720946	FALSE	FALSE	T	C	0.517816	TRUE	0.913	Q34:Asp/C2	Aspartic acid / Acetylcarnitine	-0.149347	0.0231546	1.38516e-10	Q12:Ala/Asp
10	rs2721138	8q24.3	145720946	FALSE	FALSE	T	C	0.517816	TRUE	0.913	Q16:Asp/Cit	Aspartic acid / Citrulline	-0.134687	0.021693	6.42192e-10	Q12:Ala/Asp
10	rs9071	8q24.3	145721314	FALSE	FALSE	G	A	0.517811	TRUE	0.913	Q12:Ala/Asp	Alanine / Aspartic acid	0.0574403	0.00836683	8.72018e-12	Q12:Ala/Asp
10	rs9071	8q24.3	145721314	FALSE	FALSE	G	A	0.517811	TRUE	0.913	Asp	Aspartic acid	-0.143279	0.0209792	1.11235e-11	Q12:Ala/Asp
10	rs9071	8q24.3	145721314	FALSE	FALSE	G	A	0.517811	TRUE	0.913	Q34:Asp/C2	Aspartic acid / Acetylcarnitine	-0.149339	0.023151	1.37943e-10	Q12:Ala/Asp
10	rs9071	8q24.3	145721314	FALSE	FALSE	G	A	0.517811	TRUE	0.913	Q16:Asp/Cit	Aspartic acid / Citrulline	-0.134668	0.0216896	6.41829e-10	Q12:Ala/Asp
10	rs10110962	8q24.3	145751131	FALSE	FALSE	T	C	0.47353	TRUE	0.949	Q12:Ala/Asp	Alanine / Aspartic acid	-0.0564389	0.00815424	5.92631e-12	Q12:Ala/Asp
10	rs10110962	8q24.3	145751131	FALSE	FALSE	T	C	0.47353	TRUE	0.949	Asp	Aspartic acid	0.141259	0.0204446	6.43808e-12	Q12:Ala/Asp
10	rs10110962	8q24.3	145751131	FALSE	FALSE	T	C	0.47353	TRUE	0.949	Q34:Asp/C2	Aspartic acid / Acetylcarnitine	0.149874	0.0225534	3.84735e-11	Q12:Ala/Asp
10	rs10110962	8q24.3	145751131	FALSE	FALSE	T	C	0.47353	TRUE	0.949	Q16:Asp/Cit	Aspartic acid / Citrulline	0.134192	0.0211336	2.63784e-10	Q12:Ala/Asp
10	rs4925811	8q24.3	145773255	FALSE	FALSE	T	G	0.517126	FALSE	1	Q12:Ala/Asp	Alanine / Aspartic acid	0.0548071	0.00793697	6.62282e-12	Q12:Ala/Asp
10	rs4925811	8q24.3	145773255	FALSE	FALSE	T	G	0.517126	FALSE	1	Asp	Aspartic acid	-0.136817	0.0199011	8.16161e-12	Q12:Ala/Asp
10	rs4925811	8q24.3	145773255	FALSE	FALSE	T	G	0.517126	FALSE	1	Q34:Asp/C2	Aspartic acid / Acetylcarnitine	-0.145086	0.0219539	4.90514e-11	Q12:Ala/Asp
10	rs4925811	8q24.3	145773255	FALSE	FALSE	T	G	0.517126	FALSE	1	Q16:Asp/Cit	Aspartic acid / Citrulline	-0.129616	0.0205725	3.60712e-10	Q12:Ala/Asp
10	rs4925812	8q24.3	145778843	FALSE	FALSE	T	C	0.481801	TRUE	0.986	Q12:Ala/Asp	Alanine / Aspartic acid	-0.0551742	0.00799441	6.7933e-12	Q12:Ala/Asp
10	rs4925812	8q24.3	145778843	FALSE	FALSE	T	C	0.481801	TRUE	0.986	Asp	Aspartic acid	0.137759	0.020045	8.2963e-12	Q12:Ala/Asp
10	rs4925812	8q24.3	145778843	FALSE	FALSE	T	C	0.481801	TRUE	0.986	Q34:Asp/C2	Aspartic acid / Acetylcarnitine	0.145979	0.022113	5.14394e-11	Q12:Ala/Asp
10	rs4925812	8q24.3	145778843	FALSE	FALSE	T	C	0.481801	TRUE	0.986	Q16:Asp/Cit	Aspartic acid / Citrulline	0.130431	0.0207215	3.74688e-10	Q12:Ala/Asp
10	rs6989368	8q24.3	145784265	FALSE	FALSE	G	A	0.490365	TRUE	0.963	Q12:Ala/Asp	Alanine / Aspartic acid	-0.0555464	0.0081852	1.49438e-11	Q12:Ala/Asp
10	rs6989368	8q24.3	145784265	FALSE	FALSE	G	A	0.490365	TRUE	0.963	Asp	Aspartic acid	0.136689	0.0205298	3.53398e-11	Q12:Ala/Asp
10	rs6989368	8q24.3	145784265	FALSE	FALSE	G	A	0.490365	TRUE	0.963	Q34:Asp/C2	Aspartic acid / Acetylcarnitine	0.142245	0.0226544	4.13404e-10	Q12:Ala/Asp
10	rs6989368	8q24.3	145784265	FALSE	FALSE	G	A	0.490365	TRUE	0.963	Q16:Asp/Cit	Aspartic acid / Citrulline	0.130538	0.021217	9.11298e-10	Q12:Ala/Asp
10	rs13275065	8q24.3	145789489	FALSE	FALSE	T	C	0.465226	TRUE	0.945	Q12:Ala/Asp	Alanine / Aspartic acid	-0.0568884	0.00819531	5.15482e-12	Q12:Ala/Asp
10	rs13275065	8q24.3	145789489	FALSE	FALSE	T	C	0.465226	TRUE	0.945	Asp	Aspartic acid	0.142405	0.0205475	5.56381e-12	Q12:Ala/Asp
10	rs13275065	8q24.3	145789489	FALSE	FALSE	T	C	0.465226	TRUE	0.945	Q34:Asp/C2	Aspartic acid / Acetylcarnitine	0.152989	0.022661	1.89295e-11	Q12:Ala/Asp
10	rs13275065	8q24.3	145789489	FALSE	FALSE	T	C	0.465226	TRUE	0.945	Q16:Asp/Cit	Aspartic acid / Citrulline	0.135164	0.0212406	2.41629e-10	Q12:Ala/Asp
10	rs2976602	8q24.3	145815920	FALSE	FALSE	T	C	0.456799	TRUE	0.85	Asp	Aspartic acid	0.151209	0.021691	4.2011e-12	Asp
10	rs2976602	8q24.3	145815920	FALSE	FALSE	T	C	0.456799	TRUE	0.85	Q12:Ala/Asp	Alanine / Aspartic acid	-0.0601611	0.00865217	4.75338e-12	Asp
10	rs2976602	8q24.3	145815920	FALSE	FALSE	T	C	0.456799	TRUE	0.85	Q34:Asp/C2	Aspartic acid / Acetylcarnitine	0.162995	0.0239204	1.23633e-11	Asp
10	rs2976602	8q24.3	145815920	FALSE	FALSE	T	C	0.456799	TRUE	0.85	Q16:Asp/Cit	Aspartic acid / Citrulline	0.144076	0.0224213	1.61929e-10	Asp
10	rs4610795	8q24.3	145852141	FALSE	FALSE	T	C	0.502988	FALSE	1	Q12:Ala/Asp	Alanine / Aspartic acid	0.0490189	0.00819255	2.56513e-09	Q12:Ala/Asp
10	rs4610795	8q24.3	145852141	FALSE	FALSE	T	C	0.502988	FALSE	1	Asp	Aspartic acid	-0.120557	0.0205465	5.13036e-09	Q12:Ala/Asp
10	rs4610795	8q24.3	145852141	FALSE	FALSE	T	C	0.502988	FALSE	1	Q34:Asp/C2	Aspartic acid / Acetylcarnitine	-0.12646	0.0226644	2.72255e-08	Q12:Ala/Asp
10	rs997258	8q24.3	145873885	FALSE	FALSE	C	A	0.467821	TRUE	0.941	Q12:Ala/Asp	Alanine / Aspartic acid	-0.0550697	0.00832873	4.79925e-11	Q12:Ala/Asp
10	rs997258	8q24.3	145873885	FALSE	FALSE	C	A	0.467821	TRUE	0.941	Asp	Aspartic acid	0.136045	0.0208877	9.18694e-11	Q12:Ala/Asp
10	rs997258	8q24.3	145873885	FALSE	FALSE	C	A	0.467821	TRUE	0.941	Q34:Asp/C2	Aspartic acid / Acetylcarnitine	0.143822	0.0230416	5.22053e-10	Q12:Ala/Asp
10	rs997258	8q24.3	145873885	FALSE	FALSE	C	A	0.467821	TRUE	0.941	Q16:Asp/Cit	Aspartic acid / Citrulline	0.127669	0.0215919	3.91787e-09	Q12:Ala/Asp
10	rs4532636	8q24.3	145875231	FALSE	FALSE	C	A	0.58319	TRUE	0.79	Q12:Ala/Asp	Alanine / Aspartic acid	0.0602946	0.00923475	8.28195e-11	Q12:Ala/Asp
10	rs4532636	8q24.3	145875231	FALSE	FALSE	C	A	0.58319	TRUE	0.79	Asp	Aspartic acid	-0.148276	0.0231613	1.88938e-10	Q12:Ala/Asp
10	rs4532636	8q24.3	145875231	FALSE	FALSE	C	A	0.58319	TRUE	0.79	Q34:Asp/C2	Aspartic acid / Acetylcarnitine	-0.158362	0.0255442	6.80331e-10	Q12:Ala/Asp
10	rs4532636	8q24.3	145875231	FALSE	FALSE	C	A	0.58319	TRUE	0.79	Q16:Asp/Cit	Aspartic acid / Citrulline	-0.136136	0.0239491	1.49666e-08	Q12:Ala/Asp
10	rs2958492	8q24.3	145889935	FALSE	FALSE	T	C	0.432596	TRUE	0.865	Q12:Ala/Asp	Alanine / Aspartic acid	-0.0479989	0.00878868	5.28451e-08	Q12:Ala/Asp
10	rs2958492	8q24.3	145889935	FALSE	FALSE	T	C	0.432596	TRUE	0.865	Asp	Aspartic acid	0.119432	0.0220287	6.58573e-08	Q12:Ala/Asp
11	rs12554930	9q34.11	130666661	TRUE	FALSE	G	C	0.146872	FALSE	1	MMA	Methylmalonylcarnitine	0.0370797	0.00649052	1.26945e-08	MMA
11	rs4836632	9q34.11	130685480	FALSE	FALSE	G	C	0.707832	TRUE	0.93	MMA	Methylmalonylcarnitine	-0.0279164	0.00519695	8.66635e-08	MMA
11	rs4837329	9q34.11	130694989	FALSE	FALSE	T	C	0.291043	TRUE	0.949	MMA	Methylmalonylcarnitine	0.0277465	0.00515905	8.36281e-08	MMA
11	rs941959	9q34.11	130700708	FALSE	FALSE	T	C	0.924974	TRUE	0.402	MMA	Methylmalonylcarnitine	0.0791588	0.0136866	8.40918e-09	MMA
11	rs10118140	9q34.11	130707563	FALSE	FALSE	G	A	0.713956	TRUE	0.917	MMA	Methylmalonylcarnitine	-0.0282423	0.0052668	9.12164e-08	MMA
11	rs7048932	9q34.11	130727159	FALSE	FALSE	T	C	0.587273	TRUE	0.889	MMA	Methylmalonylcarnitine	-0.0356543	0.00493657	7.11557e-13	MMA
11	rs7048932	9q34.11	130727159	FALSE	FALSE	T	C	0.587273	TRUE	0.889	Q38:MMA/C3	Methylmalonylcarnitine / Propionylcarnitine	-0.022517	0.00403372	2.68366e-08	MMA
11	rs12553820	9q34.11	130728249	FALSE	FALSE	T	C	0.399281	TRUE	0.949	MMA	Methylmalonylcarnitine	0.037013	0.00478747	1.6423e-14	MMA
11	rs12553820	9q34.11	130728249	FALSE	FALSE	T	C	0.399281	TRUE	0.949	Q38:MMA/C3	Methylmalonylcarnitine / Propionylcarnitine	0.0236132	0.00391399	1.89802e-09	MMA
11	rs751340	9q34.11	130729182	FALSE	FALSE	G	A	0.589293	TRUE	0.91	MMA	Methylmalonylcarnitine	-0.0349254	0.00488171	1.15797e-12	MMA
11	rs751340	9q34.11	130729182	FALSE	FALSE	G	A	0.589293	TRUE	0.91	Q38:MMA/C3	Methylmalonylcarnitine / Propionylcarnitine	-0.0221327	0.00398831	3.23066e-08	MMA
11	rs2417134	9q34.11	130729521	FALSE	FALSE	T	G	0.57071	TRUE	0.848	MMA	Methylmalonylcarnitine	-0.0345566	0.00502232	7.84596e-12	MMA
11	rs2417134	9q34.11	130729521	FALSE	FALSE	T	G	0.57071	TRUE	0.848	Q38:MMA/C3	Methylmalonylcarnitine / Propionylcarnitine	-0.0221428	0.0041011	7.45218e-08	MMA
11	rs2008526	9q34.11	130729524	FALSE	FALSE	G	A	0.589293	TRUE	0.91	MMA	Methylmalonylcarnitine	-0.034925	0.00488169	1.1583e-12	MMA
11	rs2008526	9q34.11	130729524	FALSE	FALSE	G	A	0.589293	TRUE	0.91	Q38:MMA/C3	Methylmalonylcarnitine / Propionylcarnitine	-0.0221326	0.0039883	3.2305e-08	MMA
11	rs7854927	9q34.11	130730994	FALSE	FALSE	T	G	0.399278	TRUE	0.949	MMA	Methylmalonylcarnitine	0.0370123	0.00478743	1.64336e-14	MMA
11	rs7854927	9q34.11	130730994	FALSE	FALSE	T	G	0.399278	TRUE	0.949	Q38:MMA/C3	Methylmalonylcarnitine / Propionylcarnitine	0.0236119	0.00391397	1.90163e-09	MMA
11	rs7849529	9q34.11	130736513	FALSE	FALSE	G	A	0.399278	TRUE	0.949	MMA	Methylmalonylcarnitine	0.0370106	0.00478733	1.64579e-14	MMA
11	rs7849529	9q34.11	130736513	FALSE	FALSE	G	A	0.399278	TRUE	0.949	Q38:MMA/C3	Methylmalonylcarnitine / Propionylcarnitine	0.0236123	0.00391388	1.89878e-09	MMA
11	rs7849649	9q34.11	130736525	FALSE	FALSE	C	A	0.585141	TRUE	0.9	MMA	Methylmalonylcarnitine	-0.0348051	0.00490324	1.72148e-12	MMA
11	rs7849649	9q34.11	130736525	FALSE	FALSE	C	A	0.585141	TRUE	0.9	Q38:MMA/C3	Methylmalonylcarnitine / Propionylcarnitine	-0.0220202	0.0040057	4.32945e-08	MMA
11	rs17455218	9q34.11	130737019	FALSE	FALSE	G	A	0.596243	TRUE	0.889	MMA	Methylmalonylcarnitine	-0.0376527	0.0049281	3.2743e-14	MMA
11	rs17455218	9q34.11	130737019	FALSE	FALSE	G	A	0.596243	TRUE	0.889	Q38:MMA/C3	Methylmalonylcarnitine / Propionylcarnitine	-0.0237077	0.00402934	4.6583e-09	MMA
11	rs10988158	9q34.11	130738980	FALSE	FALSE	T	C	0.58929	TRUE	0.91	MMA	Methylmalonylcarnitine	-0.0349233	0.00488153	1.15927e-12	MMA
11	rs10988158	9q34.11	130738980	FALSE	FALSE	T	C	0.58929	TRUE	0.91	Q38:MMA/C3	Methylmalonylcarnitine / Propionylcarnitine	-0.0221312	0.00398817	3.23383e-08	MMA
11	rs17432804	9q34.11	130739571	FALSE	FALSE	T	C	0.141872	TRUE	0.553	MMA	Methylmalonylcarnitine	0.0494437	0.00877326	1.97889e-08	MMA
11	rs12686860	9q34.11	130739668	FALSE	FALSE	G	A	0.58929	TRUE	0.91	MMA	Methylmalonylcarnitine	-0.0349236	0.00488153	1.15873e-12	MMA
11	rs12686860	9q34.11	130739668	FALSE	FALSE	G	A	0.58929	TRUE	0.91	Q38:MMA/C3	Methylmalonylcarnitine / Propionylcarnitine	-0.0221308	0.00398817	3.23542e-08	MMA
11	rs10113912	9q34.11	130740030	FALSE	FALSE	T	C	0.399275	TRUE	0.949	MMA	Methylmalonylcarnitine	0.0370123	0.00478727	1.64012e-14	MMA
11	rs10113912	9q34.11	130740030	FALSE	FALSE	T	C	0.399275	TRUE	0.949	Q38:MMA/C3	Methylmalonylcarnitine / Propionylcarnitine	0.023614	0.00391383	1.89296e-09	MMA
11	rs2273866	9q34.11	130742712	FALSE	FALSE	G	A	0.399277	TRUE	0.949	MMA	Methylmalonylcarnitine	0.0370126	0.0047872	1.63791e-14	MMA
11	rs2273866	9q34.11	130742712	FALSE	FALSE	G	A	0.399277	TRUE	0.949	Q38:MMA/C3	Methylmalonylcarnitine / Propionylcarnitine	0.0236146	0.00391377	1.89012e-09	MMA
11	rs10120352	9q34.11	130745158	FALSE	FALSE	G	A	0.399276	TRUE	0.949	MMA	Methylmalonylcarnitine	0.0370128	0.00478719	1.63703e-14	MMA
11	rs10120352	9q34.11	130745158	FALSE	FALSE	G	A	0.399276	TRUE	0.949	Q38:MMA/C3	Methylmalonylcarnitine / Propionylcarnitine	0.0236139	0.00391377	1.89206e-09	MMA
11	rs17432839	9q34.11	130745584	FALSE	FALSE	G	A	0.589286	TRUE	0.91	MMA	Methylmalonylcarnitine	-0.0349227	0.00488145	1.15926e-12	MMA
11	rs17432839	9q34.11	130745584	FALSE	FALSE	G	A	0.589286	TRUE	0.91	Q38:MMA/C3	Methylmalonylcarnitine / Propionylcarnitine	-0.0221318	0.0039881	3.22927e-08	MMA
11	rs2146294	9q34.11	130753617	FALSE	FALSE	T	A	0.967966	TRUE	0.316	MMA	Methylmalonylcarnitine	0.178269	0.022612	5.06706e-15	MMA
11	rs2146294	9q34.11	130753617	FALSE	FALSE	T	A	0.967966	TRUE	0.316	Q38:MMA/C3	Methylmalonylcarnitine / Propionylcarnitine	0.106565	0.0185114	9.84199e-09	MMA
11	rs2181261	9q34.11	130753697	FALSE	FALSE	G	A	0.0508286	TRUE	0.443	MMA	Methylmalonylcarnitine	-0.11323	0.0154304	3.08314e-13	MMA
11	rs2181261	9q34.11	130753697	FALSE	FALSE	G	A	0.0508286	TRUE	0.443	Q38:MMA/C3	Methylmalonylcarnitine / Propionylcarnitine	-0.0786684	0.0125903	5.01274e-10	MMA
11	rs17432874	9q34.11	130756037	FALSE	FALSE	T	C	0.0149741	TRUE	0.377	MMA	Methylmalonylcarnitine	-0.160568	0.0292754	4.64158e-08	MMA
11	rs7855915	9q34.11	130756086	FALSE	FALSE	T	C	0.399261	TRUE	0.949	MMA	Methylmalonylcarnitine	0.0370095	0.00478705	1.64296e-14	MMA
11	rs7855915	9q34.11	130756086	FALSE	FALSE	T	C	0.399261	TRUE	0.949	Q38:MMA/C3	Methylmalonylcarnitine / Propionylcarnitine	0.0236137	0.00391364	1.8903e-09	MMA
11	rs7034952	9q34.11	130762463	FALSE	FALSE	G	A	0.60051	TRUE	0.949	MMA	Methylmalonylcarnitine	-0.036987	0.00478618	1.68499e-14	MMA
11	rs7034952	9q34.11	130762463	FALSE	FALSE	G	A	0.60051	TRUE	0.949	Q38:MMA/C3	Methylmalonylcarnitine / Propionylcarnitine	-0.0235959	0.00391293	1.93056e-09	MMA
11	rs10123283	9q34.11	130763012	FALSE	FALSE	T	C	0.600509	TRUE	0.949	MMA	Methylmalonylcarnitine	-0.0369867	0.00478618	1.68553e-14	MMA
11	rs10123283	9q34.11	130763012	FALSE	FALSE	T	C	0.600509	TRUE	0.949	Q38:MMA/C3	Methylmalonylcarnitine / Propionylcarnitine	-0.0235953	0.00391292	1.93233e-09	MMA
11	rs17452428	9q34.11	130775380	FALSE	FALSE	T	C	0.596561	TRUE	0.941	MMA	Methylmalonylcarnitine	-0.0372423	0.00479821	1.30061e-14	MMA
11	rs17452428	9q34.11	130775380	FALSE	FALSE	T	C	0.596561	TRUE	0.941	Q38:MMA/C3	Methylmalonylcarnitine / Propionylcarnitine	-0.0237028	0.00392311	1.79886e-09	MMA
11	rs10760583	9q34.11	130777160	FALSE	FALSE	T	C	0.345783	FALSE	1	MMA	Methylmalonylcarnitine	-0.0346833	0.00482503	9.09483e-13	MMA
11	rs17455384	9q34.11	130779339	FALSE	FALSE	C	A	0.600508	TRUE	0.949	MMA	Methylmalonylcarnitine	-0.0369872	0.00478593	1.67902e-14	MMA
11	rs17455384	9q34.11	130779339	FALSE	FALSE	C	A	0.600508	TRUE	0.949	Q38:MMA/C3	Methylmalonylcarnitine / Propionylcarnitine	-0.0235949	0.00391273	1.92976e-09	MMA
11	rs719703	9q34.11	130785369	FALSE	FALSE	T	C	0.600511	TRUE	0.949	MMA	Methylmalonylcarnitine	-0.0369826	0.00478579	1.68858e-14	MMA
11	rs719703	9q34.11	130785369	FALSE	FALSE	T	C	0.600511	TRUE	0.949	Q38:MMA/C3	Methylmalonylcarnitine / Propionylcarnitine	-0.0235932	0.00391261	1.93283e-09	MMA
11	rs12685378	9q34.11	130787532	FALSE	FALSE	G	A	0.39224	FALSE	1	MMA	Methylmalonylcarnitine	0.0357993	0.00471826	4.88093e-14	MMA
11	rs12685378	9q34.11	130787532	FALSE	FALSE	G	A	0.39224	FALSE	1	Q38:MMA/C3	Methylmalonylcarnitine / Propionylcarnitine	0.0234984	0.00385478	1.29226e-09	MMA
11	rs2146293	9q34.11	130794986	FALSE	FALSE	G	C	0.606539	TRUE	0.99	MMA	Methylmalonylcarnitine	-0.0361661	0.0047373	3.42789e-14	MMA
11	rs2146293	9q34.11	130794986	FALSE	FALSE	G	C	0.606539	TRUE	0.99	Q38:MMA/C3	Methylmalonylcarnitine / Propionylcarnitine	-0.0237165	0.00387062	1.0651e-09	MMA
11	rs3866886	9q34.11	130798340	FALSE	FALSE	T	C	0.592918	TRUE	0.99	MMA	Methylmalonylcarnitine	-0.0365813	0.00471687	1.36486e-14	MMA
11	rs3866886	9q34.11	130798340	FALSE	FALSE	T	C	0.592918	TRUE	0.99	Q38:MMA/C3	Methylmalonylcarnitine / Propionylcarnitine	-0.0234855	0.00385599	1.33473e-09	MMA
11	rs17452484	9q34.11	130799069	FALSE	FALSE	T	C	0.39258	TRUE	0.99	MMA	Methylmalonylcarnitine	0.0362305	0.00474212	3.28069e-14	MMA
11	rs17452484	9q34.11	130799069	FALSE	FALSE	T	C	0.39258	TRUE	0.99	Q38:MMA/C3	Methylmalonylcarnitine / Propionylcarnitine	0.0237652	0.00387457	1.02418e-09	MMA
11	rs2004632	9q34.11	130801258	FALSE	FALSE	G	A	0.406182	TRUE	0.99	MMA	Methylmalonylcarnitine	0.0366196	0.00472021	1.3376e-14	MMA
11	rs2004632	9q34.11	130801258	FALSE	FALSE	G	A	0.406182	TRUE	0.99	Q38:MMA/C3	Methylmalonylcarnitine / Propionylcarnitine	0.0235138	0.00385872	1.31008e-09	MMA
11	rs2302813	9q34.11	130801480	FALSE	FALSE	G	A	0.406185	TRUE	0.99	MMA	Methylmalonylcarnitine	0.0366204	0.00472017	1.33524e-14	MMA
11	rs2302813	9q34.11	130801480	FALSE	FALSE	G	A	0.406185	TRUE	0.99	Q38:MMA/C3	Methylmalonylcarnitine / Propionylcarnitine	0.0235145	0.0038587	1.30829e-09	MMA
11	rs2302812	9q34.11	130801537	FALSE	FALSE	T	A	0.406186	TRUE	0.99	MMA	Methylmalonylcarnitine	0.036621	0.00472018	1.33406e-14	MMA
11	rs2302812	9q34.11	130801537	FALSE	FALSE	T	A	0.406186	TRUE	0.99	Q38:MMA/C3	Methylmalonylcarnitine / Propionylcarnitine	0.0235144	0.0038587	1.3087e-09	MMA
11	rs2302811	9q34.11	130801720	FALSE	FALSE	G	A	0.406189	TRUE	0.99	MMA	Methylmalonylcarnitine	0.0366205	0.00472015	1.33461e-14	MMA
11	rs2302811	9q34.11	130801720	FALSE	FALSE	G	A	0.406189	TRUE	0.99	Q38:MMA/C3	Methylmalonylcarnitine / Propionylcarnitine	0.0235144	0.00385868	1.30835e-09	MMA
11	rs12554574	9q34.11	130802201	FALSE	FALSE	T	C	0.592423	FALSE	1	MMA	Methylmalonylcarnitine	-0.0364415	0.00470085	1.39978e-14	MMA
11	rs12554574	9q34.11	130802201	FALSE	FALSE	T	C	0.592423	FALSE	1	Q38:MMA/C3	Methylmalonylcarnitine / Propionylcarnitine	-0.023313	0.00384311	1.55066e-09	MMA
11	rs12685210	9q34.11	130804678	FALSE	FALSE	G	A	0.5929	TRUE	0.99	MMA	Methylmalonylcarnitine	-0.0366029	0.00471672	1.31543e-14	MMA
11	rs12685210	9q34.11	130804678	FALSE	FALSE	G	A	0.5929	TRUE	0.99	Q38:MMA/C3	Methylmalonylcarnitine / Propionylcarnitine	-0.0234951	0.00385591	1.31333e-09	MMA
11	rs2302810	9q34.11	130805199	FALSE	FALSE	T	C	0.592983	TRUE	0.989	MMA	Methylmalonylcarnitine	-0.0366204	0.00471707	1.28409e-14	MMA
11	rs2302810	9q34.11	130805199	FALSE	FALSE	T	C	0.592983	TRUE	0.989	Q38:MMA/C3	Methylmalonylcarnitine / Propionylcarnitine	-0.0235074	0.00385621	1.29161e-09	MMA
11	rs10739740	9q34.11	130805808	FALSE	FALSE	T	C	0.568018	TRUE	0.93	MMA	Methylmalonylcarnitine	-0.0385743	0.00481612	1.89461e-15	MMA
11	rs10739740	9q34.11	130805808	FALSE	FALSE	T	C	0.568018	TRUE	0.93	Q38:MMA/C3	Methylmalonylcarnitine / Propionylcarnitine	-0.024787	0.00393845	3.76811e-10	MMA
11	rs12685767	9q34.11	130806173	FALSE	FALSE	T	C	0.392772	TRUE	0.986	MMA	Methylmalonylcarnitine	0.0364058	0.00474662	2.62024e-14	MMA
11	rs12685767	9q34.11	130806173	FALSE	FALSE	T	C	0.392772	TRUE	0.986	Q38:MMA/C3	Methylmalonylcarnitine / Propionylcarnitine	0.0238624	0.00387844	9.10977e-10	MMA
11	rs2287363	9q34.11	130807489	FALSE	FALSE	C	A	0.431383	TRUE	0.918	MMA	Methylmalonylcarnitine	0.0392382	0.00484557	9.40552e-16	MMA
11	rs2287363	9q34.11	130807489	FALSE	FALSE	C	A	0.431383	TRUE	0.918	Q38:MMA/C3	Methylmalonylcarnitine / Propionylcarnitine	0.0251858	0.00396312	2.55021e-10	MMA
11	rs10819457	9q34.11	130815862	FALSE	FALSE	T	C	0.571733	TRUE	0.877	MMA	Methylmalonylcarnitine	-0.0419616	0.00492979	3.2142e-17	MMA
11	rs10819457	9q34.11	130815862	FALSE	FALSE	T	C	0.571733	TRUE	0.877	Q38:MMA/C3	Methylmalonylcarnitine / Propionylcarnitine	-0.0277052	0.00403197	8.36007e-12	MMA
11	rs7850015	9q34.11	130817423	FALSE	FALSE	T	C	0.402756	TRUE	0.924	MMA	Methylmalonylcarnitine	0.0403968	0.00485984	1.66627e-16	MMA
11	rs7850015	9q34.11	130817423	FALSE	FALSE	T	C	0.402756	TRUE	0.924	Q38:MMA/C3	Methylmalonylcarnitine / Propionylcarnitine	0.0266358	0.00397382	2.62111e-11	MMA
11	rs17455517	9q34.11	130825190	FALSE	FALSE	T	G	0.490236	TRUE	0.785	MMA	Methylmalonylcarnitine	0.0556238	0.00504461	1.60649e-27	MMA
11	rs17455517	9q34.11	130825190	FALSE	FALSE	T	G	0.490236	TRUE	0.785	Q38:MMA/C3	Methylmalonylcarnitine / Propionylcarnitine	0.0346574	0.00415062	1.22602e-16	MMA
11	rs4837333	9q34.11	130825724	FALSE	FALSE	T	C	0.515633	TRUE	0.78	MMA	Methylmalonylcarnitine	0.0561887	0.0050491	5.47396e-28	MMA
11	rs4837333	9q34.11	130825724	FALSE	FALSE	T	C	0.515633	TRUE	0.78	Q38:MMA/C3	Methylmalonylcarnitine / Propionylcarnitine	0.035057	0.00415503	5.9742e-17	MMA
11	rs7870053	9q34.11	130827950	FALSE	FALSE	G	C	0.490179	TRUE	0.782	MMA	Methylmalonylcarnitine	0.0558815	0.00505192	1.11118e-27	MMA
11	rs7870053	9q34.11	130827950	FALSE	FALSE	G	C	0.490179	TRUE	0.782	Q38:MMA/C3	Methylmalonylcarnitine / Propionylcarnitine	0.034794	0.00415705	1.04097e-16	MMA
11	rs7874044	9q34.11	130828747	TRUE	FALSE	T	C	0.515572	TRUE	0.777	MMA	Methylmalonylcarnitine	0.0564723	0.00505689	3.62209e-28	MMA
11	rs7874044	9q34.11	130828747	TRUE	FALSE	T	C	0.515572	TRUE	0.777	Q38:MMA/C3	Methylmalonylcarnitine / Propionylcarnitine	0.0352198	0.00416185	4.84514e-17	MMA
11	rs4837334	9q34.11	130828990	FALSE	FALSE	G	A	0.643607	TRUE	0.82	MMA	Methylmalonylcarnitine	0.0489127	0.00517097	8.04055e-21	MMA
11	rs4837334	9q34.11	130828990	FALSE	FALSE	G	A	0.643607	TRUE	0.82	Q38:MMA/C3	Methylmalonylcarnitine / Propionylcarnitine	0.0277665	0.00425043	8.09138e-11	MMA
11	rs10732397	9q34.11	130849393	FALSE	FALSE	T	G	0.0755691	TRUE	0.382	MMA	Methylmalonylcarnitine	-0.0846351	0.0138838	1.29155e-09	MMA
11	rs17452603	9q34.11	130861088	TRUE	FALSE	G	A	0.831211	TRUE	0.438	MMA	Methylmalonylcarnitine	0.0917475	0.00896624	5.16093e-24	MMA
11	rs17452603	9q34.11	130861088	TRUE	FALSE	G	A	0.831211	TRUE	0.438	Q38:MMA/C3	Methylmalonylcarnitine / Propionylcarnitine	0.0524641	0.0073836	1.63762e-12	MMA
11	rs11564099	9q34.11	130876223	FALSE	FALSE	C	A	0.496063	TRUE	0.627	MMA	Methylmalonylcarnitine	0.0787311	0.00542278	1.40732e-45	MMA
11	rs11564099	9q34.11	130876223	FALSE	FALSE	C	A	0.496063	TRUE	0.627	Q38:MMA/C3	Methylmalonylcarnitine / Propionylcarnitine	0.0471149	0.00450994	6.15074e-25	MMA
11	rs4295766	9q34.11	130878642	FALSE	FALSE	T	C	0.175561	TRUE	0.615	MMA	Methylmalonylcarnitine	-0.118814	0.00712482	1.01937e-58	MMA
11	rs4295766	9q34.11	130878642	FALSE	FALSE	T	C	0.175561	TRUE	0.615	Q38:MMA/C3	Methylmalonylcarnitine / Propionylcarnitine	-0.0706072	0.00597173	2.85351e-31	MMA
11	rs4295766	9q34.11	130878642	FALSE	FALSE	T	C	0.175561	TRUE	0.615	C5OH+HMG	2-Hydroxyisovalerylcarnitine	-0.0341193	0.00588024	7.53763e-09	MMA
11	rs4295766	9q34.11	130878642	FALSE	FALSE	T	C	0.175561	TRUE	0.615	Q21:(C5OH+HMG)/(Leu|Ile)	2-Hydroxyisovalerylcarnitine / Leucine|Isoleucine	-0.000345082	6.31878e-05	5.29305e-08	MMA
11	rs11789383	9q34.11	130878852	FALSE	FALSE	C	A	0.894749	TRUE	0.498	MMA	Methylmalonylcarnitine	0.143413	0.010221	8.22426e-43	MMA
11	rs11789383	9q34.11	130878852	FALSE	FALSE	C	A	0.894749	TRUE	0.498	Q38:MMA/C3	Methylmalonylcarnitine / Propionylcarnitine	0.0839208	0.00849709	1.62454e-22	MMA
11	rs11789383	9q34.11	130878852	FALSE	FALSE	C	A	0.894749	TRUE	0.498	C5OH+HMG	2-Hydroxyisovalerylcarnitine	0.0461909	0.00829186	2.86588e-08	MMA
11	rs12346996	9q34.11	130880677	FALSE	FALSE	T	C	0.273916	TRUE	0.886	MMA	Methylmalonylcarnitine	-0.099468	0.0050234	4.03837e-80	MMA
11	rs12346996	9q34.11	130880677	FALSE	FALSE	T	C	0.273916	TRUE	0.886	Q38:MMA/C3	Methylmalonylcarnitine / Propionylcarnitine	-0.0590592	0.00425996	7.05361e-42	MMA
11	rs12346996	9q34.11	130880677	FALSE	FALSE	T	C	0.273916	TRUE	0.886	C5OH+HMG	2-Hydroxyisovalerylcarnitine	-0.029314	0.00422947	5.55152e-12	MMA
11	rs12346996	9q34.11	130880677	FALSE	FALSE	T	C	0.273916	TRUE	0.886	Q21:(C5OH+HMG)/(Leu|Ile)	2-Hydroxyisovalerylcarnitine / Leucine|Isoleucine	-0.000270324	4.55291e-05	3.38406e-09	MMA
11	rs10819461	9q34.11	130881708	FALSE	FALSE	T	C	0.719408	TRUE	0.889	MMA	Methylmalonylcarnitine	0.0984772	0.00498113	6.76624e-80	MMA
11	rs10819461	9q34.11	130881708	FALSE	FALSE	T	C	0.719408	TRUE	0.889	Q38:MMA/C3	Methylmalonylcarnitine / Propionylcarnitine	0.0583737	0.00422417	1.24865e-41	MMA
11	rs10819461	9q34.11	130881708	FALSE	FALSE	T	C	0.719408	TRUE	0.889	C5OH+HMG	2-Hydroxyisovalerylcarnitine	0.029709	0.00419096	1.84299e-12	MMA
11	rs10819461	9q34.11	130881708	FALSE	FALSE	T	C	0.719408	TRUE	0.889	Q21:(C5OH+HMG)/(Leu|Ile)	2-Hydroxyisovalerylcarnitine / Leucine|Isoleucine	0.000273562	4.51213e-05	1.58367e-09	MMA
11	rs10760587	9q34.11	130885837	FALSE	FALSE	G	C	0.280415	TRUE	0.895	MMA	Methylmalonylcarnitine	-0.0984772	0.00496828	2.87852e-80	MMA
11	rs10760587	9q34.11	130885837	FALSE	FALSE	G	C	0.280415	TRUE	0.895	Q38:MMA/C3	Methylmalonylcarnitine / Propionylcarnitine	-0.0581544	0.00421563	1.69506e-41	MMA
11	rs10760587	9q34.11	130885837	FALSE	FALSE	G	C	0.280415	TRUE	0.895	C5OH+HMG	2-Hydroxyisovalerylcarnitine	-0.0296604	0.00418188	1.79445e-12	MMA
11	rs10760587	9q34.11	130885837	FALSE	FALSE	G	C	0.280415	TRUE	0.895	Q21:(C5OH+HMG)/(Leu|Ile)	2-Hydroxyisovalerylcarnitine / Leucine|Isoleucine	-0.00027299	4.50238e-05	1.57962e-09	MMA
11	rs10988198	9q34.11	130885946	FALSE	FALSE	T	C	0.27395	TRUE	0.887	MMA	Methylmalonylcarnitine	-0.0993869	0.00501912	3.99106e-80	MMA
11	rs10988198	9q34.11	130885946	FALSE	FALSE	T	C	0.27395	TRUE	0.887	Q38:MMA/C3	Methylmalonylcarnitine / Propionylcarnitine	-0.0590079	0.00425638	7.08721e-42	MMA
11	rs10988198	9q34.11	130885946	FALSE	FALSE	T	C	0.27395	TRUE	0.887	C5OH+HMG	2-Hydroxyisovalerylcarnitine	-0.0292868	0.00422591	5.57509e-12	MMA
11	rs10988198	9q34.11	130885946	FALSE	FALSE	T	C	0.27395	TRUE	0.887	Q21:(C5OH+HMG)/(Leu|Ile)	2-Hydroxyisovalerylcarnitine / Leucine|Isoleucine	-0.000270133	4.54906e-05	3.3674e-09	MMA
11	rs10988199	9q34.11	130886595	FALSE	FALSE	G	A	0.378868	TRUE	0.687	MMA	Methylmalonylcarnitine	-0.0955841	0.0052327	2.78131e-69	MMA
11	rs10988199	9q34.11	130886595	FALSE	FALSE	G	A	0.378868	TRUE	0.687	Q38:MMA/C3	Methylmalonylcarnitine / Propionylcarnitine	-0.0557759	0.00441675	2.76512e-35	MMA
11	rs10988199	9q34.11	130886595	FALSE	FALSE	G	A	0.378868	TRUE	0.687	C5OH+HMG	2-Hydroxyisovalerylcarnitine	-0.0273478	0.0043626	4.41058e-10	MMA
11	rs11564096	9q34.11	130886778	FALSE	FALSE	T	C	0.378869	TRUE	0.687	MMA	Methylmalonylcarnitine	-0.0955843	0.00523267	2.77557e-69	MMA
11	rs11564096	9q34.11	130886778	FALSE	FALSE	T	C	0.378869	TRUE	0.687	Q38:MMA/C3	Methylmalonylcarnitine / Propionylcarnitine	-0.0557766	0.00441673	2.75822e-35	MMA
11	rs11564096	9q34.11	130886778	FALSE	FALSE	T	C	0.378869	TRUE	0.687	C5OH+HMG	2-Hydroxyisovalerylcarnitine	-0.0273476	0.00436258	4.41169e-10	MMA
11	rs7859344	9q34.11	130888203	FALSE	FALSE	T	A	0.280414	TRUE	0.895	MMA	Methylmalonylcarnitine	-0.0984713	0.0049681	2.90062e-80	MMA
11	rs7859344	9q34.11	130888203	FALSE	FALSE	T	A	0.280414	TRUE	0.895	Q38:MMA/C3	Methylmalonylcarnitine / Propionylcarnitine	-0.0581495	0.00421547	1.70887e-41	MMA
11	rs7859344	9q34.11	130888203	FALSE	FALSE	T	A	0.280414	TRUE	0.895	C5OH+HMG	2-Hydroxyisovalerylcarnitine	-0.0296595	0.00418171	1.79357e-12	MMA
11	rs7859344	9q34.11	130888203	FALSE	FALSE	T	A	0.280414	TRUE	0.895	Q21:(C5OH+HMG)/(Leu|Ile)	2-Hydroxyisovalerylcarnitine / Leucine|Isoleucine	-0.000272957	4.5022e-05	1.58445e-09	MMA
11	rs7865337	9q34.11	130893899	FALSE	FALSE	C	A	0.280419	TRUE	0.895	MMA	Methylmalonylcarnitine	-0.0984626	0.00496745	2.86137e-80	MMA
11	rs7865337	9q34.11	130893899	FALSE	FALSE	C	A	0.280419	TRUE	0.895	Q38:MMA/C3	Methylmalonylcarnitine / Propionylcarnitine	-0.0581413	0.00421496	1.71495e-41	MMA
11	rs7865337	9q34.11	130893899	FALSE	FALSE	C	A	0.280419	TRUE	0.895	C5OH+HMG	2-Hydroxyisovalerylcarnitine	-0.0296607	0.00418118	1.77876e-12	MMA
11	rs7865337	9q34.11	130893899	FALSE	FALSE	C	A	0.280419	TRUE	0.895	Q21:(C5OH+HMG)/(Leu|Ile)	2-Hydroxyisovalerylcarnitine / Leucine|Isoleucine	-0.000273002	4.50163e-05	1.56733e-09	MMA
11	rs6478861	9q34.11	130894124	FALSE	FALSE	T	C	0.725866	TRUE	0.883	MMA	Methylmalonylcarnitine	0.0993274	0.00503068	1.03968e-79	MMA
11	rs6478861	9q34.11	130894124	FALSE	FALSE	T	C	0.725866	TRUE	0.883	Q38:MMA/C3	Methylmalonylcarnitine / Propionylcarnitine	0.0592	0.00426365	5.39353e-42	MMA
11	rs6478861	9q34.11	130894124	FALSE	FALSE	T	C	0.725866	TRUE	0.883	C5OH+HMG	2-Hydroxyisovalerylcarnitine	0.0293261	0.00423368	5.70944e-12	MMA
11	rs6478861	9q34.11	130894124	FALSE	FALSE	T	C	0.725866	TRUE	0.883	Q21:(C5OH+HMG)/(Leu|Ile)	2-Hydroxyisovalerylcarnitine / Leucine|Isoleucine	0.000270614	4.55742e-05	3.37382e-09	MMA
11	rs4642748	9q34.11	130894768	FALSE	FALSE	T	C	0.280423	TRUE	0.895	MMA	Methylmalonylcarnitine	-0.0984612	0.0049673	2.84656e-80	MMA
11	rs4642748	9q34.11	130894768	FALSE	FALSE	T	C	0.280423	TRUE	0.895	Q38:MMA/C3	Methylmalonylcarnitine / Propionylcarnitine	-0.0581409	0.00421484	1.70804e-41	MMA
11	rs4642748	9q34.11	130894768	FALSE	FALSE	T	C	0.280423	TRUE	0.895	C5OH+HMG	2-Hydroxyisovalerylcarnitine	-0.0296603	0.00418107	1.77747e-12	MMA
11	rs4642748	9q34.11	130894768	FALSE	FALSE	T	C	0.280423	TRUE	0.895	Q21:(C5OH+HMG)/(Leu|Ile)	2-Hydroxyisovalerylcarnitine / Leucine|Isoleucine	-0.000273001	4.5015e-05	1.56583e-09	MMA
11	rs10739741	9q34.11	130894981	FALSE	FALSE	G	C	0.280423	TRUE	0.895	MMA	Methylmalonylcarnitine	-0.0984624	0.00496732	2.83834e-80	MMA
11	rs10739741	9q34.11	130894981	FALSE	FALSE	G	C	0.280423	TRUE	0.895	Q38:MMA/C3	Methylmalonylcarnitine / Propionylcarnitine	-0.0581412	0.00421486	1.70824e-41	MMA
11	rs10739741	9q34.11	130894981	FALSE	FALSE	G	C	0.280423	TRUE	0.895	C5OH+HMG	2-Hydroxyisovalerylcarnitine	-0.0296606	0.00418109	1.77688e-12	MMA
11	rs10739741	9q34.11	130894981	FALSE	FALSE	G	C	0.280423	TRUE	0.895	Q21:(C5OH+HMG)/(Leu|Ile)	2-Hydroxyisovalerylcarnitine / Leucine|Isoleucine	-0.000272998	4.50153e-05	1.56671e-09	MMA
11	rs7042928	9q34.11	130895096	FALSE	FALSE	T	G	0.280423	TRUE	0.895	MMA	Methylmalonylcarnitine	-0.0984623	0.00496731	2.83609e-80	MMA
11	rs7042928	9q34.11	130895096	FALSE	FALSE	T	G	0.280423	TRUE	0.895	Q38:MMA/C3	Methylmalonylcarnitine / Propionylcarnitine	-0.0581411	0.00421485	1.70821e-41	MMA
11	rs7042928	9q34.11	130895096	FALSE	FALSE	T	G	0.280423	TRUE	0.895	C5OH+HMG	2-Hydroxyisovalerylcarnitine	-0.0296604	0.00418108	1.77725e-12	MMA
11	rs7042928	9q34.11	130895096	FALSE	FALSE	T	G	0.280423	TRUE	0.895	Q21:(C5OH+HMG)/(Leu|Ile)	2-Hydroxyisovalerylcarnitine / Leucine|Isoleucine	-0.000272997	4.50152e-05	1.56686e-09	MMA
11	rs3118639	9q34.11	130895424	FALSE	FALSE	G	A	0.725861	TRUE	0.883	MMA	Methylmalonylcarnitine	0.0993282	0.00503044	1.02087e-79	MMA
11	rs3118639	9q34.11	130895424	FALSE	FALSE	G	A	0.725861	TRUE	0.883	Q38:MMA/C3	Methylmalonylcarnitine / Propionylcarnitine	0.0592019	0.00426346	5.32034e-42	MMA
11	rs3118639	9q34.11	130895424	FALSE	FALSE	G	A	0.725861	TRUE	0.883	C5OH+HMG	2-Hydroxyisovalerylcarnitine	0.0293262	0.00423352	5.6975e-12	MMA
11	rs3118639	9q34.11	130895424	FALSE	FALSE	G	A	0.725861	TRUE	0.883	Q21:(C5OH+HMG)/(Leu|Ile)	2-Hydroxyisovalerylcarnitine / Leucine|Isoleucine	0.000270629	4.55723e-05	3.36261e-09	MMA
11	rs17455678	9q34.11	130895575	FALSE	FALSE	T	C	0.0159026	TRUE	0.348	MMA	Methylmalonylcarnitine	-0.185863	0.0294124	3.20307e-10	MMA
11	rs3124495	9q34.11	130895831	FALSE	FALSE	G	C	0.280424	TRUE	0.895	MMA	Methylmalonylcarnitine	-0.0984615	0.00496723	2.82955e-80	MMA
11	rs3124495	9q34.11	130895831	FALSE	FALSE	G	C	0.280424	TRUE	0.895	Q38:MMA/C3	Methylmalonylcarnitine / Propionylcarnitine	-0.0581406	0.00421479	1.70631e-41	MMA
11	rs3124495	9q34.11	130895831	FALSE	FALSE	G	C	0.280424	TRUE	0.895	C5OH+HMG	2-Hydroxyisovalerylcarnitine	-0.0296612	0.00418101	1.7736e-12	MMA
11	rs3124495	9q34.11	130895831	FALSE	FALSE	G	C	0.280424	TRUE	0.895	Q21:(C5OH+HMG)/(Leu|Ile)	2-Hydroxyisovalerylcarnitine / Leucine|Isoleucine	-0.000273001	4.50145e-05	1.56506e-09	MMA
11	rs7046990	9q34.11	130895959	FALSE	FALSE	G	C	0.280424	TRUE	0.895	MMA	Methylmalonylcarnitine	-0.0984605	0.00496722	2.83603e-80	MMA
11	rs7046990	9q34.11	130895959	FALSE	FALSE	G	C	0.280424	TRUE	0.895	Q38:MMA/C3	Methylmalonylcarnitine / Propionylcarnitine	-0.0581405	0.00421477	1.70517e-41	MMA
11	rs7046990	9q34.11	130895959	FALSE	FALSE	G	C	0.280424	TRUE	0.895	C5OH+HMG	2-Hydroxyisovalerylcarnitine	-0.0296611	0.00418099	1.77334e-12	MMA
11	rs7046990	9q34.11	130895959	FALSE	FALSE	G	C	0.280424	TRUE	0.895	Q21:(C5OH+HMG)/(Leu|Ile)	2-Hydroxyisovalerylcarnitine / Leucine|Isoleucine	-0.000272996	4.50143e-05	1.5661e-09	MMA
11	rs10988200	9q34.11	130896406	FALSE	FALSE	T	C	0.719389	TRUE	0.89	MMA	Methylmalonylcarnitine	0.0984441	0.00497956	6.81345e-80	MMA
11	rs10988200	9q34.11	130896406	FALSE	FALSE	T	C	0.719389	TRUE	0.89	Q38:MMA/C3	Methylmalonylcarnitine / Propionylcarnitine	0.0583494	0.00422287	1.27298e-41	MMA
11	rs10988200	9q34.11	130896406	FALSE	FALSE	T	C	0.719389	TRUE	0.89	C5OH+HMG	2-Hydroxyisovalerylcarnitine	0.029703	0.00418962	1.83214e-12	MMA
11	rs10988200	9q34.11	130896406	FALSE	FALSE	T	C	0.719389	TRUE	0.89	Q21:(C5OH+HMG)/(Leu|Ile)	2-Hydroxyisovalerylcarnitine / Leucine|Isoleucine	0.000273553	4.51069e-05	1.56688e-09	MMA
11	rs3124496	9q34.11	130896683	FALSE	FALSE	T	C	0.719388	TRUE	0.89	MMA	Methylmalonylcarnitine	0.0984425	0.00497951	6.82778e-80	MMA
11	rs3124496	9q34.11	130896683	FALSE	FALSE	T	C	0.719388	TRUE	0.89	Q38:MMA/C3	Methylmalonylcarnitine / Propionylcarnitine	0.0583482	0.00422283	1.27511e-41	MMA
11	rs3124496	9q34.11	130896683	FALSE	FALSE	T	C	0.719388	TRUE	0.89	C5OH+HMG	2-Hydroxyisovalerylcarnitine	0.0297021	0.00418958	1.83392e-12	MMA
11	rs3124496	9q34.11	130896683	FALSE	FALSE	T	C	0.719388	TRUE	0.89	Q21:(C5OH+HMG)/(Leu|Ile)	2-Hydroxyisovalerylcarnitine / Leucine|Isoleucine	0.000273543	4.51064e-05	1.56845e-09	MMA
11	rs2229419	9q34.11	130897451	FALSE	FALSE	T	C	0.280427	TRUE	0.895	MMA	Methylmalonylcarnitine	-0.0984506	0.00496662	2.81933e-80	MMA
11	rs2229419	9q34.11	130897451	FALSE	FALSE	T	C	0.280427	TRUE	0.895	Q38:MMA/C3	Methylmalonylcarnitine / Propionylcarnitine	-0.058138	0.00421425	1.6817e-41	MMA
11	rs2229419	9q34.11	130897451	FALSE	FALSE	T	C	0.280427	TRUE	0.895	C5OH+HMG	2-Hydroxyisovalerylcarnitine	-0.0296567	0.00418051	1.77634e-12	MMA
11	rs2229419	9q34.11	130897451	FALSE	FALSE	T	C	0.280427	TRUE	0.895	Q21:(C5OH+HMG)/(Leu|Ile)	2-Hydroxyisovalerylcarnitine / Leucine|Isoleucine	-0.00027298	4.50091e-05	1.56271e-09	MMA
11	rs7866897	9q34.11	130902900	FALSE	FALSE	T	C	0.245064	TRUE	0.76	MMA	Methylmalonylcarnitine	-0.106963	0.00564046	3.95882e-74	MMA
11	rs7866897	9q34.11	130902900	FALSE	FALSE	T	C	0.245064	TRUE	0.76	Q38:MMA/C3	Methylmalonylcarnitine / Propionylcarnitine	-0.0635681	0.00476653	5.31826e-39	MMA
11	rs7866897	9q34.11	130902900	FALSE	FALSE	T	C	0.245064	TRUE	0.76	C5OH+HMG	2-Hydroxyisovalerylcarnitine	-0.0340977	0.00471333	6.53925e-13	MMA
11	rs7866897	9q34.11	130902900	FALSE	FALSE	T	C	0.245064	TRUE	0.76	Q21:(C5OH+HMG)/(Leu|Ile)	2-Hydroxyisovalerylcarnitine / Leucine|Isoleucine	-0.000311377	5.0755e-05	1.01693e-09	MMA
11	rs10819463	9q34.11	130903058	FALSE	FALSE	G	A	0.286717	TRUE	0.889	MMA	Methylmalonylcarnitine	-0.0981815	0.00495884	4.15081e-80	MMA
11	rs10819463	9q34.11	130903058	FALSE	FALSE	G	A	0.286717	TRUE	0.889	Q38:MMA/C3	Methylmalonylcarnitine / Propionylcarnitine	-0.0581594	0.00420611	1.12208e-41	MMA
11	rs10819463	9q34.11	130903058	FALSE	FALSE	G	A	0.286717	TRUE	0.889	C5OH+HMG	2-Hydroxyisovalerylcarnitine	-0.0296801	0.00417303	1.5607e-12	MMA
11	rs10819463	9q34.11	130903058	FALSE	FALSE	G	A	0.286717	TRUE	0.889	Q21:(C5OH+HMG)/(Leu|Ile)	2-Hydroxyisovalerylcarnitine / Leucine|Isoleucine	-0.000271431	4.49351e-05	1.81447e-09	MMA
11	rs746873	9q34.11	130904771	FALSE	FALSE	T	C	0.282852	TRUE	0.919	MMA	Methylmalonylcarnitine	-0.0983914	0.00486877	4.21929e-83	MMA
11	rs746873	9q34.11	130904771	FALSE	FALSE	T	C	0.282852	TRUE	0.919	Q38:MMA/C3	Methylmalonylcarnitine / Propionylcarnitine	-0.0583854	0.00413595	2.7346e-43	MMA
11	rs746873	9q34.11	130904771	FALSE	FALSE	T	C	0.282852	TRUE	0.919	C5OH+HMG	2-Hydroxyisovalerylcarnitine	-0.0292362	0.00411033	1.55524e-12	MMA
11	rs746873	9q34.11	130904771	FALSE	FALSE	T	C	0.282852	TRUE	0.919	Q21:(C5OH+HMG)/(Leu|Ile)	2-Hydroxyisovalerylcarnitine / Leucine|Isoleucine	-0.000270306	4.42503e-05	1.19619e-09	MMA
11	rs746872	9q34.11	130904848	TRUE	TRUE	T	C	0.282851	TRUE	0.919	MMA	Methylmalonylcarnitine	-0.0983912	0.00486874	4.21412e-83	MMA
11	rs746872	9q34.11	130904848	TRUE	TRUE	T	C	0.282851	TRUE	0.919	Q38:MMA/C3	Methylmalonylcarnitine / Propionylcarnitine	-0.0583856	0.00413592	2.72927e-43	MMA
11	rs746872	9q34.11	130904848	TRUE	TRUE	T	C	0.282851	TRUE	0.919	C5OH+HMG	2-Hydroxyisovalerylcarnitine	-0.0292351	0.00411031	1.55771e-12	MMA
11	rs746872	9q34.11	130904848	TRUE	TRUE	T	C	0.282851	TRUE	0.919	Q21:(C5OH+HMG)/(Leu|Ile)	2-Hydroxyisovalerylcarnitine / Leucine|Isoleucine	-0.000270299	4.42501e-05	1.19704e-09	MMA
11	rs3124498	9q34.11	130905314	FALSE	FALSE	T	C	0.282853	TRUE	0.919	MMA	Methylmalonylcarnitine	-0.0983812	0.00486848	4.28306e-83	MMA
11	rs3124498	9q34.11	130905314	FALSE	FALSE	T	C	0.282853	TRUE	0.919	Q38:MMA/C3	Methylmalonylcarnitine / Propionylcarnitine	-0.0583804	0.00413568	2.74441e-43	MMA
11	rs3124498	9q34.11	130905314	FALSE	FALSE	T	C	0.282853	TRUE	0.919	C5OH+HMG	2-Hydroxyisovalerylcarnitine	-0.0292344	0.00411006	1.55457e-12	MMA
11	rs3124498	9q34.11	130905314	FALSE	FALSE	T	C	0.282853	TRUE	0.919	Q21:(C5OH+HMG)/(Leu|Ile)	2-Hydroxyisovalerylcarnitine / Leucine|Isoleucine	-0.000270307	4.42473e-05	1.19286e-09	MMA
11	rs2768630	9q34.11	130906209	FALSE	FALSE	T	C	0.289569	TRUE	0.938	MMA	Methylmalonylcarnitine	-0.0967403	0.00478926	4.93448e-83	MMA
11	rs2768630	9q34.11	130906209	FALSE	FALSE	T	C	0.289569	TRUE	0.938	Q38:MMA/C3	Methylmalonylcarnitine / Propionylcarnitine	-0.0572672	0.00406916	4.77514e-43	MMA
11	rs2768630	9q34.11	130906209	FALSE	FALSE	T	C	0.289569	TRUE	0.938	C5OH+HMG	2-Hydroxyisovalerylcarnitine	-0.0294758	0.00404083	4.23614e-13	MMA
11	rs2768630	9q34.11	130906209	FALSE	FALSE	T	C	0.289569	TRUE	0.938	Q21:(C5OH+HMG)/(Leu|Ile)	2-Hydroxyisovalerylcarnitine / Leucine|Isoleucine	-0.000272692	4.35078e-05	4.44165e-10	MMA
11	rs1977447	9q34.11	130908017	FALSE	FALSE	T	C	0.289569	TRUE	0.938	MMA	Methylmalonylcarnitine	-0.0967405	0.00478926	4.93145e-83	MMA
11	rs1977447	9q34.11	130908017	FALSE	FALSE	T	C	0.289569	TRUE	0.938	Q38:MMA/C3	Methylmalonylcarnitine / Propionylcarnitine	-0.0572675	0.00406916	4.77006e-43	MMA
11	rs1977447	9q34.11	130908017	FALSE	FALSE	T	C	0.289569	TRUE	0.938	C5OH+HMG	2-Hydroxyisovalerylcarnitine	-0.0294759	0.00404083	4.23529e-13	MMA
11	rs1977447	9q34.11	130908017	FALSE	FALSE	T	C	0.289569	TRUE	0.938	Q21:(C5OH+HMG)/(Leu|Ile)	2-Hydroxyisovalerylcarnitine / Leucine|Isoleucine	-0.000272692	4.35078e-05	4.44116e-10	MMA
11	rs10988209	9q34.11	130911748	FALSE	FALSE	G	A	0.816291	TRUE	0.673	MMA	Methylmalonylcarnitine	0.114902	0.00668174	4.27497e-62	MMA
11	rs10988209	9q34.11	130911748	FALSE	FALSE	G	A	0.816291	TRUE	0.673	Q38:MMA/C3	Methylmalonylcarnitine / Propionylcarnitine	0.0681038	0.00561178	8.40277e-33	MMA
11	rs10988209	9q34.11	130911748	FALSE	FALSE	G	A	0.816291	TRUE	0.673	C5OH+HMG	2-Hydroxyisovalerylcarnitine	0.033616	0.00553078	1.44283e-09	MMA
11	rs10988209	9q34.11	130911748	FALSE	FALSE	G	A	0.816291	TRUE	0.673	Q21:(C5OH+HMG)/(Leu|Ile)	2-Hydroxyisovalerylcarnitine / Leucine|Isoleucine	0.000337975	5.94387e-05	1.48266e-08	MMA
11	rs3814492	9q34.11	130913043	FALSE	FALSE	G	A	0.28957	TRUE	0.938	MMA	Methylmalonylcarnitine	-0.0967396	0.00478921	4.9311e-83	MMA
11	rs3814492	9q34.11	130913043	FALSE	FALSE	G	A	0.28957	TRUE	0.938	Q38:MMA/C3	Methylmalonylcarnitine / Propionylcarnitine	-0.057267	0.00406912	4.76964e-43	MMA
11	rs3814492	9q34.11	130913043	FALSE	FALSE	G	A	0.28957	TRUE	0.938	C5OH+HMG	2-Hydroxyisovalerylcarnitine	-0.0294746	0.00404079	4.24334e-13	MMA
11	rs3814492	9q34.11	130913043	FALSE	FALSE	G	A	0.28957	TRUE	0.938	Q21:(C5OH+HMG)/(Leu|Ile)	2-Hydroxyisovalerylcarnitine / Leucine|Isoleucine	-0.000272681	4.35074e-05	4.44675e-10	MMA
11	rs3118625	9q34.11	130913077	FALSE	FALSE	C	A	0.28957	TRUE	0.938	MMA	Methylmalonylcarnitine	-0.0967396	0.00478921	4.9311e-83	MMA
11	rs3118625	9q34.11	130913077	FALSE	FALSE	C	A	0.28957	TRUE	0.938	Q38:MMA/C3	Methylmalonylcarnitine / Propionylcarnitine	-0.057267	0.00406912	4.76964e-43	MMA
11	rs3118625	9q34.11	130913077	FALSE	FALSE	C	A	0.28957	TRUE	0.938	C5OH+HMG	2-Hydroxyisovalerylcarnitine	-0.0294746	0.00404079	4.24334e-13	MMA
11	rs3118625	9q34.11	130913077	FALSE	FALSE	C	A	0.28957	TRUE	0.938	Q21:(C5OH+HMG)/(Leu|Ile)	2-Hydroxyisovalerylcarnitine / Leucine|Isoleucine	-0.000272681	4.35074e-05	4.44675e-10	MMA
11	rs7849160	9q34.11	130914373	FALSE	FALSE	T	A	0.710393	TRUE	0.938	MMA	Methylmalonylcarnitine	0.0967449	0.00478925	4.85377e-83	MMA
11	rs7849160	9q34.11	130914373	FALSE	FALSE	T	A	0.710393	TRUE	0.938	Q38:MMA/C3	Methylmalonylcarnitine / Propionylcarnitine	0.0572688	0.00406918	4.75609e-43	MMA
11	rs7849160	9q34.11	130914373	FALSE	FALSE	T	A	0.710393	TRUE	0.938	C5OH+HMG	2-Hydroxyisovalerylcarnitine	0.029478	0.00404085	4.22084e-13	MMA
11	rs7849160	9q34.11	130914373	FALSE	FALSE	T	A	0.710393	TRUE	0.938	Q21:(C5OH+HMG)/(Leu|Ile)	2-Hydroxyisovalerylcarnitine / Leucine|Isoleucine	0.000272689	4.35082e-05	4.44438e-10	MMA
11	rs7849270	9q34.11	130914462	FALSE	FALSE	G	A	0.710393	TRUE	0.938	MMA	Methylmalonylcarnitine	0.0967449	0.00478925	4.85377e-83	MMA
11	rs7849270	9q34.11	130914462	FALSE	FALSE	G	A	0.710393	TRUE	0.938	Q38:MMA/C3	Methylmalonylcarnitine / Propionylcarnitine	0.0572688	0.00406918	4.75609e-43	MMA
11	rs7849270	9q34.11	130914462	FALSE	FALSE	G	A	0.710393	TRUE	0.938	C5OH+HMG	2-Hydroxyisovalerylcarnitine	0.029478	0.00404085	4.22084e-13	MMA
11	rs7849270	9q34.11	130914462	FALSE	FALSE	G	A	0.710393	TRUE	0.938	Q21:(C5OH+HMG)/(Leu|Ile)	2-Hydroxyisovalerylcarnitine / Leucine|Isoleucine	0.000272689	4.35082e-05	4.44438e-10	MMA
11	rs10819464	9q34.11	130916098	FALSE	FALSE	G	A	0.289572	TRUE	0.938	MMA	Methylmalonylcarnitine	-0.0967388	0.00478916	4.92891e-83	MMA
11	rs10819464	9q34.11	130916098	FALSE	FALSE	G	A	0.289572	TRUE	0.938	Q38:MMA/C3	Methylmalonylcarnitine / Propionylcarnitine	-0.0572667	0.00406908	4.76554e-43	MMA
11	rs10819464	9q34.11	130916098	FALSE	FALSE	G	A	0.289572	TRUE	0.938	C5OH+HMG	2-Hydroxyisovalerylcarnitine	-0.0294746	0.00404075	4.24138e-13	MMA
11	rs10819464	9q34.11	130916098	FALSE	FALSE	G	A	0.289572	TRUE	0.938	Q21:(C5OH+HMG)/(Leu|Ile)	2-Hydroxyisovalerylcarnitine / Leucine|Isoleucine	-0.00027268	4.3507e-05	4.44568e-10	MMA
11	rs2541164	9q34.11	130916729	FALSE	FALSE	G	A	0.710394	TRUE	0.939	MMA	Methylmalonylcarnitine	0.0967451	0.0047892	4.83219e-83	MMA
11	rs2541164	9q34.11	130916729	FALSE	FALSE	G	A	0.710394	TRUE	0.939	Q38:MMA/C3	Methylmalonylcarnitine / Propionylcarnitine	0.0572691	0.00406914	4.7419e-43	MMA
11	rs2541164	9q34.11	130916729	FALSE	FALSE	G	A	0.710394	TRUE	0.939	C5OH+HMG	2-Hydroxyisovalerylcarnitine	0.0294772	0.00404081	4.22493e-13	MMA
11	rs2541164	9q34.11	130916729	FALSE	FALSE	G	A	0.710394	TRUE	0.939	Q21:(C5OH+HMG)/(Leu|Ile)	2-Hydroxyisovalerylcarnitine / Leucine|Isoleucine	0.000272677	4.35078e-05	4.45091e-10	MMA
11	rs10760588	9q34.11	130917295	FALSE	FALSE	T	C	0.710394	TRUE	0.939	MMA	Methylmalonylcarnitine	0.0967455	0.0047892	4.8256e-83	MMA
11	rs10760588	9q34.11	130917295	FALSE	FALSE	T	C	0.710394	TRUE	0.939	Q38:MMA/C3	Methylmalonylcarnitine / Propionylcarnitine	0.0572695	0.00406914	4.73674e-43	MMA
11	rs10760588	9q34.11	130917295	FALSE	FALSE	T	C	0.710394	TRUE	0.939	C5OH+HMG	2-Hydroxyisovalerylcarnitine	0.0294776	0.00404082	4.22181e-13	MMA
11	rs10760588	9q34.11	130917295	FALSE	FALSE	T	C	0.710394	TRUE	0.939	Q21:(C5OH+HMG)/(Leu|Ile)	2-Hydroxyisovalerylcarnitine / Leucine|Isoleucine	0.00027268	4.35078e-05	4.44918e-10	MMA
11	rs6478864	9q34.11	130920451	FALSE	FALSE	G	C	0.710395	TRUE	0.939	MMA	Methylmalonylcarnitine	0.0967447	0.00478919	4.83636e-83	MMA
11	rs6478864	9q34.11	130920451	FALSE	FALSE	G	C	0.710395	TRUE	0.939	Q38:MMA/C3	Methylmalonylcarnitine / Propionylcarnitine	0.0572685	0.00406913	4.75012e-43	MMA
11	rs6478864	9q34.11	130920451	FALSE	FALSE	G	C	0.710395	TRUE	0.939	C5OH+HMG	2-Hydroxyisovalerylcarnitine	0.0294781	0.0040408	4.21792e-13	MMA
11	rs6478864	9q34.11	130920451	FALSE	FALSE	G	C	0.710395	TRUE	0.939	Q21:(C5OH+HMG)/(Leu|Ile)	2-Hydroxyisovalerylcarnitine / Leucine|Isoleucine	0.000272682	4.35077e-05	4.44747e-10	MMA
11	rs7861663	9q34.11	130920767	FALSE	FALSE	G	A	0.287274	TRUE	0.87	MMA	Methylmalonylcarnitine	-0.098925	0.00500879	9.41417e-80	MMA
11	rs7861663	9q34.11	130920767	FALSE	FALSE	G	A	0.287274	TRUE	0.87	Q38:MMA/C3	Methylmalonylcarnitine / Propionylcarnitine	-0.0583475	0.00424926	3.80421e-41	MMA
11	rs7861663	9q34.11	130920767	FALSE	FALSE	G	A	0.287274	TRUE	0.87	C5OH+HMG	2-Hydroxyisovalerylcarnitine	-0.030783	0.00421062	3.76398e-13	MMA
11	rs7861663	9q34.11	130920767	FALSE	FALSE	G	A	0.287274	TRUE	0.87	Q21:(C5OH+HMG)/(Leu|Ile)	2-Hydroxyisovalerylcarnitine / Leucine|Isoleucine	-0.000284422	4.53461e-05	4.31453e-10	MMA
11	rs10819466	9q34.11	130921313	FALSE	FALSE	G	C	0.289573	TRUE	0.939	MMA	Methylmalonylcarnitine	-0.0967381	0.00478913	4.92794e-83	MMA
11	rs10819466	9q34.11	130921313	FALSE	FALSE	G	C	0.289573	TRUE	0.939	Q38:MMA/C3	Methylmalonylcarnitine / Propionylcarnitine	-0.0572665	0.00406905	4.76173e-43	MMA
11	rs10819466	9q34.11	130921313	FALSE	FALSE	G	C	0.289573	TRUE	0.939	C5OH+HMG	2-Hydroxyisovalerylcarnitine	-0.0294735	0.00404073	4.24824e-13	MMA
11	rs10819466	9q34.11	130921313	FALSE	FALSE	G	C	0.289573	TRUE	0.939	Q21:(C5OH+HMG)/(Leu|Ile)	2-Hydroxyisovalerylcarnitine / Leucine|Isoleucine	-0.000272674	4.35067e-05	4.44863e-10	MMA
11	rs10819467	9q34.11	130921599	FALSE	FALSE	G	A	0.710395	TRUE	0.939	MMA	Methylmalonylcarnitine	0.096744	0.00478918	4.84242e-83	MMA
11	rs10819467	9q34.11	130921599	FALSE	FALSE	G	A	0.710395	TRUE	0.939	Q38:MMA/C3	Methylmalonylcarnitine / Propionylcarnitine	0.0572681	0.00406912	4.75323e-43	MMA
11	rs10819467	9q34.11	130921599	FALSE	FALSE	G	A	0.710395	TRUE	0.939	C5OH+HMG	2-Hydroxyisovalerylcarnitine	0.0294789	0.00404079	4.21056e-13	MMA
11	rs10819467	9q34.11	130921599	FALSE	FALSE	G	A	0.710395	TRUE	0.939	Q21:(C5OH+HMG)/(Leu|Ile)	2-Hydroxyisovalerylcarnitine / Leucine|Isoleucine	0.000272684	4.35075e-05	4.44516e-10	MMA
11	rs10819469	9q34.11	130921888	FALSE	FALSE	T	G	0.710396	TRUE	0.939	MMA	Methylmalonylcarnitine	0.0967437	0.00478917	4.84655e-83	MMA
11	rs10819469	9q34.11	130921888	FALSE	FALSE	T	G	0.710396	TRUE	0.939	Q38:MMA/C3	Methylmalonylcarnitine / Propionylcarnitine	0.057268	0.00406911	4.75376e-43	MMA
11	rs10819469	9q34.11	130921888	FALSE	FALSE	T	G	0.710396	TRUE	0.939	C5OH+HMG	2-Hydroxyisovalerylcarnitine	0.0294788	0.00404078	4.21069e-13	MMA
11	rs10819469	9q34.11	130921888	FALSE	FALSE	T	G	0.710396	TRUE	0.939	Q21:(C5OH+HMG)/(Leu|Ile)	2-Hydroxyisovalerylcarnitine / Leucine|Isoleucine	0.000272683	4.35075e-05	4.44597e-10	MMA
11	rs3739843	9q34.11	130922782	FALSE	FALSE	G	A	0.289572	TRUE	0.939	MMA	Methylmalonylcarnitine	-0.0967384	0.00478914	4.92509e-83	MMA
11	rs3739843	9q34.11	130922782	FALSE	FALSE	G	A	0.289572	TRUE	0.939	Q38:MMA/C3	Methylmalonylcarnitine / Propionylcarnitine	-0.0572665	0.00406906	4.76374e-43	MMA
11	rs3739843	9q34.11	130922782	FALSE	FALSE	G	A	0.289572	TRUE	0.939	C5OH+HMG	2-Hydroxyisovalerylcarnitine	-0.0294737	0.00404073	4.24731e-13	MMA
11	rs3739843	9q34.11	130922782	FALSE	FALSE	G	A	0.289572	TRUE	0.939	Q21:(C5OH+HMG)/(Leu|Ile)	2-Hydroxyisovalerylcarnitine / Leucine|Isoleucine	-0.000272674	4.35068e-05	4.44862e-10	MMA
11	rs10988214	9q34.11	130923573	FALSE	FALSE	G	A	0.710397	TRUE	0.939	MMA	Methylmalonylcarnitine	0.0967432	0.00478917	4.85431e-83	MMA
11	rs10988214	9q34.11	130923573	FALSE	FALSE	G	A	0.710397	TRUE	0.939	Q38:MMA/C3	Methylmalonylcarnitine / Propionylcarnitine	0.0572677	0.00406911	4.75666e-43	MMA
11	rs10988214	9q34.11	130923573	FALSE	FALSE	G	A	0.710397	TRUE	0.939	C5OH+HMG	2-Hydroxyisovalerylcarnitine	0.0294787	0.00404077	4.21158e-13	MMA
11	rs10988214	9q34.11	130923573	FALSE	FALSE	G	A	0.710397	TRUE	0.939	Q21:(C5OH+HMG)/(Leu|Ile)	2-Hydroxyisovalerylcarnitine / Leucine|Isoleucine	0.000272681	4.35074e-05	4.4468e-10	MMA
11	rs932833	9q34.11	130923862	FALSE	FALSE	T	A	0.289572	TRUE	0.939	MMA	Methylmalonylcarnitine	-0.0967386	0.00478913	4.91957e-83	MMA
11	rs932833	9q34.11	130923862	FALSE	FALSE	T	A	0.289572	TRUE	0.939	Q38:MMA/C3	Methylmalonylcarnitine / Propionylcarnitine	-0.057266	0.00406905	4.77045e-43	MMA
11	rs932833	9q34.11	130923862	FALSE	FALSE	T	A	0.289572	TRUE	0.939	C5OH+HMG	2-Hydroxyisovalerylcarnitine	-0.0294738	0.00404073	4.24591e-13	MMA
11	rs932833	9q34.11	130923862	FALSE	FALSE	T	A	0.289572	TRUE	0.939	Q21:(C5OH+HMG)/(Leu|Ile)	2-Hydroxyisovalerylcarnitine / Leucine|Isoleucine	-0.000272671	4.35067e-05	4.45052e-10	MMA
11	rs2541161	9q34.11	130924623	FALSE	FALSE	T	C	0.289572	TRUE	0.939	MMA	Methylmalonylcarnitine	-0.0967383	0.00478913	4.92471e-83	MMA
11	rs2541161	9q34.11	130924623	FALSE	FALSE	T	C	0.289572	TRUE	0.939	Q38:MMA/C3	Methylmalonylcarnitine / Propionylcarnitine	-0.0572658	0.00406905	4.77313e-43	MMA
11	rs2541161	9q34.11	130924623	FALSE	FALSE	T	C	0.289572	TRUE	0.939	C5OH+HMG	2-Hydroxyisovalerylcarnitine	-0.029474	0.00404073	4.2444e-13	MMA
11	rs2541161	9q34.11	130924623	FALSE	FALSE	T	C	0.289572	TRUE	0.939	Q21:(C5OH+HMG)/(Leu|Ile)	2-Hydroxyisovalerylcarnitine / Leucine|Isoleucine	-0.000272672	4.35067e-05	4.45016e-10	MMA
11	rs7020708	9q34.11	130924952	FALSE	FALSE	G	A	0.710396	TRUE	0.939	MMA	Methylmalonylcarnitine	0.0967427	0.00478916	4.86026e-83	MMA
11	rs7020708	9q34.11	130924952	FALSE	FALSE	G	A	0.710396	TRUE	0.939	Q38:MMA/C3	Methylmalonylcarnitine / Propionylcarnitine	0.0572681	0.0040691	4.74796e-43	MMA
11	rs7020708	9q34.11	130924952	FALSE	FALSE	G	A	0.710396	TRUE	0.939	C5OH+HMG	2-Hydroxyisovalerylcarnitine	0.0294784	0.00404077	4.21325e-13	MMA
11	rs7020708	9q34.11	130924952	FALSE	FALSE	G	A	0.710396	TRUE	0.939	Q21:(C5OH+HMG)/(Leu|Ile)	2-Hydroxyisovalerylcarnitine / Leucine|Isoleucine	0.000272681	4.35073e-05	4.44618e-10	MMA
11	rs932835	9q34.11	130926892	FALSE	FALSE	G	A	0.710392	TRUE	0.939	MMA	Methylmalonylcarnitine	0.096742	0.00478914	4.86303e-83	MMA
11	rs932835	9q34.11	130926892	FALSE	FALSE	G	A	0.710392	TRUE	0.939	Q38:MMA/C3	Methylmalonylcarnitine / Propionylcarnitine	0.0572678	0.00406907	4.74885e-43	MMA
11	rs932835	9q34.11	130926892	FALSE	FALSE	G	A	0.710392	TRUE	0.939	C5OH+HMG	2-Hydroxyisovalerylcarnitine	0.0294792	0.00404074	4.20613e-13	MMA
11	rs932835	9q34.11	130926892	FALSE	FALSE	G	A	0.710392	TRUE	0.939	Q21:(C5OH+HMG)/(Leu|Ile)	2-Hydroxyisovalerylcarnitine / Leucine|Isoleucine	0.000272689	4.3507e-05	4.44001e-10	MMA
11	rs3124505	9q34.11	130927677	TRUE	FALSE	C	A	0.958304	TRUE	0.437	MMA	Methylmalonylcarnitine	0.151134	0.0166909	3.04782e-19	MMA
11	rs3124505	9q34.11	130927677	TRUE	FALSE	C	A	0.958304	TRUE	0.437	Q38:MMA/C3	Methylmalonylcarnitine / Propionylcarnitine	0.0938325	0.0136816	9.14441e-12	MMA
11	rs10988217	9q34.11	130927937	FALSE	FALSE	G	A	0.621403	TRUE	0.745	MMA	Methylmalonylcarnitine	0.0942919	0.00501221	4.56205e-73	MMA
11	rs10988217	9q34.11	130927937	FALSE	FALSE	G	A	0.621403	TRUE	0.745	Q38:MMA/C3	Methylmalonylcarnitine / Propionylcarnitine	0.0552667	0.00423834	2.00975e-37	MMA
11	rs10988217	9q34.11	130927937	FALSE	FALSE	G	A	0.621403	TRUE	0.745	C5OH+HMG	2-Hydroxyisovalerylcarnitine	0.0274489	0.00419327	7.41789e-11	MMA
11	rs10988217	9q34.11	130927937	FALSE	FALSE	G	A	0.621403	TRUE	0.745	Q21:(C5OH+HMG)/(Leu|Ile)	2-Hydroxyisovalerylcarnitine / Leucine|Isoleucine	0.000243825	4.51563e-05	7.44054e-08	MMA
11	rs11788369	9q34.11	130929353	FALSE	FALSE	G	A	0.0160641	TRUE	0.352	MMA	Methylmalonylcarnitine	-0.185309	0.0291594	2.54976e-10	MMA
11	rs7023900	9q34.11	130930973	FALSE	FALSE	G	C	0.71039	TRUE	0.939	MMA	Methylmalonylcarnitine	0.0967416	0.00478914	4.87232e-83	MMA
11	rs7023900	9q34.11	130930973	FALSE	FALSE	G	C	0.71039	TRUE	0.939	Q38:MMA/C3	Methylmalonylcarnitine / Propionylcarnitine	0.0572685	0.00406907	4.7369e-43	MMA
11	rs7023900	9q34.11	130930973	FALSE	FALSE	G	C	0.71039	TRUE	0.939	C5OH+HMG	2-Hydroxyisovalerylcarnitine	0.0294778	0.00404075	4.21655e-13	MMA
11	rs7023900	9q34.11	130930973	FALSE	FALSE	G	C	0.71039	TRUE	0.939	Q21:(C5OH+HMG)/(Leu|Ile)	2-Hydroxyisovalerylcarnitine / Leucine|Isoleucine	0.000272681	4.35071e-05	4.44536e-10	MMA
11	rs7032712	9q34.11	130932908	FALSE	FALSE	T	C	0.710387	TRUE	0.939	MMA	Methylmalonylcarnitine	0.0967404	0.00478912	4.88526e-83	MMA
11	rs7032712	9q34.11	130932908	FALSE	FALSE	T	C	0.710387	TRUE	0.939	Q38:MMA/C3	Methylmalonylcarnitine / Propionylcarnitine	0.0572678	0.00406905	4.74292e-43	MMA
11	rs7032712	9q34.11	130932908	FALSE	FALSE	T	C	0.710387	TRUE	0.939	C5OH+HMG	2-Hydroxyisovalerylcarnitine	0.0294777	0.00404072	4.21649e-13	MMA
11	rs7032712	9q34.11	130932908	FALSE	FALSE	T	C	0.710387	TRUE	0.939	Q21:(C5OH+HMG)/(Leu|Ile)	2-Hydroxyisovalerylcarnitine / Leucine|Isoleucine	0.000272682	4.35068e-05	4.44404e-10	MMA
11	rs7036114	9q34.11	130933227	FALSE	FALSE	T	C	0.710388	TRUE	0.939	MMA	Methylmalonylcarnitine	0.0967406	0.00478912	4.88061e-83	MMA
11	rs7036114	9q34.11	130933227	FALSE	FALSE	T	C	0.710388	TRUE	0.939	Q38:MMA/C3	Methylmalonylcarnitine / Propionylcarnitine	0.0572674	0.00406905	4.74839e-43	MMA
11	rs7036114	9q34.11	130933227	FALSE	FALSE	T	C	0.710388	TRUE	0.939	C5OH+HMG	2-Hydroxyisovalerylcarnitine	0.0294776	0.00404072	4.21706e-13	MMA
11	rs7036114	9q34.11	130933227	FALSE	FALSE	T	C	0.710388	TRUE	0.939	Q21:(C5OH+HMG)/(Leu|Ile)	2-Hydroxyisovalerylcarnitine / Leucine|Isoleucine	0.000272681	4.35068e-05	4.44405e-10	MMA
11	rs7037163	9q34.11	130934161	FALSE	FALSE	C	A	0.710388	TRUE	0.939	MMA	Methylmalonylcarnitine	0.09674	0.0047891	4.88681e-83	MMA
11	rs7037163	9q34.11	130934161	FALSE	FALSE	C	A	0.710388	TRUE	0.939	Q38:MMA/C3	Methylmalonylcarnitine / Propionylcarnitine	0.0572668	0.00406904	4.75607e-43	MMA
11	rs7037163	9q34.11	130934161	FALSE	FALSE	C	A	0.710388	TRUE	0.939	C5OH+HMG	2-Hydroxyisovalerylcarnitine	0.0294779	0.00404071	4.21364e-13	MMA
11	rs7037163	9q34.11	130934161	FALSE	FALSE	C	A	0.710388	TRUE	0.939	Q21:(C5OH+HMG)/(Leu|Ile)	2-Hydroxyisovalerylcarnitine / Leucine|Isoleucine	0.000272685	4.35067e-05	4.44127e-10	MMA
11	rs6478866	9q34.11	130935685	FALSE	FALSE	G	C	0.741065	TRUE	0.879	MMA	Methylmalonylcarnitine	0.0975251	0.0051252	1.37669e-74	MMA
11	rs6478866	9q34.11	130935685	FALSE	FALSE	G	C	0.741065	TRUE	0.879	Q38:MMA/C3	Methylmalonylcarnitine / Propionylcarnitine	0.0582624	0.00433072	1.24686e-39	MMA
11	rs6478866	9q34.11	130935685	FALSE	FALSE	G	C	0.741065	TRUE	0.879	C5OH+HMG	2-Hydroxyisovalerylcarnitine	0.0296661	0.00429005	6.19192e-12	MMA
11	rs6478866	9q34.11	130935685	FALSE	FALSE	G	C	0.741065	TRUE	0.879	Q21:(C5OH+HMG)/(Leu|Ile)	2-Hydroxyisovalerylcarnitine / Leucine|Isoleucine	0.000287381	4.61364e-05	5.6643e-10	MMA
11	rs10819471	9q34.11	130936146	FALSE	FALSE	T	G	0.289571	TRUE	0.939	MMA	Methylmalonylcarnitine	-0.0967391	0.00478903	4.87543e-83	MMA
11	rs10819471	9q34.11	130936146	FALSE	FALSE	T	G	0.289571	TRUE	0.939	Q38:MMA/C3	Methylmalonylcarnitine / Propionylcarnitine	-0.0572664	0.00406898	4.74817e-43	MMA
11	rs10819471	9q34.11	130936146	FALSE	FALSE	T	G	0.289571	TRUE	0.939	C5OH+HMG	2-Hydroxyisovalerylcarnitine	-0.0294749	0.00404066	4.23348e-13	MMA
11	rs10819471	9q34.11	130936146	FALSE	FALSE	T	G	0.289571	TRUE	0.939	Q21:(C5OH+HMG)/(Leu|Ile)	2-Hydroxyisovalerylcarnitine / Leucine|Isoleucine	-0.00027267	4.3506e-05	4.44849e-10	MMA
11	rs10988219	9q34.11	130936424	FALSE	FALSE	T	G	0.289571	TRUE	0.939	MMA	Methylmalonylcarnitine	-0.0967395	0.00478902	4.86656e-83	MMA
11	rs10988219	9q34.11	130936424	FALSE	FALSE	T	G	0.289571	TRUE	0.939	Q38:MMA/C3	Methylmalonylcarnitine / Propionylcarnitine	-0.0572663	0.00406898	4.74986e-43	MMA
11	rs10988219	9q34.11	130936424	FALSE	FALSE	T	G	0.289571	TRUE	0.939	C5OH+HMG	2-Hydroxyisovalerylcarnitine	-0.0294756	0.00404065	4.22793e-13	MMA
11	rs10988219	9q34.11	130936424	FALSE	FALSE	T	G	0.289571	TRUE	0.939	Q21:(C5OH+HMG)/(Leu|Ile)	2-Hydroxyisovalerylcarnitine / Leucine|Isoleucine	-0.000272675	4.3506e-05	4.44512e-10	MMA
11	rs3124509	9q34.11	130936820	FALSE	FALSE	T	C	0.289571	TRUE	0.939	MMA	Methylmalonylcarnitine	-0.0967404	0.00478902	4.84981e-83	MMA
11	rs3124509	9q34.11	130936820	FALSE	FALSE	T	C	0.289571	TRUE	0.939	Q38:MMA/C3	Methylmalonylcarnitine / Propionylcarnitine	-0.0572673	0.00406897	4.7343e-43	MMA
11	rs3124509	9q34.11	130936820	FALSE	FALSE	T	C	0.289571	TRUE	0.939	C5OH+HMG	2-Hydroxyisovalerylcarnitine	-0.0294758	0.00404066	4.22655e-13	MMA
11	rs3124509	9q34.11	130936820	FALSE	FALSE	T	C	0.289571	TRUE	0.939	Q21:(C5OH+HMG)/(Leu|Ile)	2-Hydroxyisovalerylcarnitine / Leucine|Isoleucine	-0.000272676	4.3506e-05	4.44466e-10	MMA
11	rs7019373	9q34.11	130937042	FALSE	FALSE	T	C	0.710389	TRUE	0.939	MMA	Methylmalonylcarnitine	0.0967413	0.00478907	4.85478e-83	MMA
11	rs7019373	9q34.11	130937042	FALSE	FALSE	T	C	0.710389	TRUE	0.939	Q38:MMA/C3	Methylmalonylcarnitine / Propionylcarnitine	0.0572673	0.00406902	4.74453e-43	MMA
11	rs7019373	9q34.11	130937042	FALSE	FALSE	T	C	0.710389	TRUE	0.939	C5OH+HMG	2-Hydroxyisovalerylcarnitine	0.0294772	0.0040407	4.21873e-13	MMA
11	rs7019373	9q34.11	130937042	FALSE	FALSE	T	C	0.710389	TRUE	0.939	Q21:(C5OH+HMG)/(Leu|Ile)	2-Hydroxyisovalerylcarnitine / Leucine|Isoleucine	0.000272682	4.35065e-05	4.44291e-10	MMA
11	rs7039031	9q34.11	130939216	FALSE	FALSE	G	A	0.710388	TRUE	0.939	MMA	Methylmalonylcarnitine	0.0967401	0.00478909	4.88075e-83	MMA
11	rs7039031	9q34.11	130939216	FALSE	FALSE	G	A	0.710388	TRUE	0.939	Q38:MMA/C3	Methylmalonylcarnitine / Propionylcarnitine	0.0572667	0.00406903	4.75648e-43	MMA
11	rs7039031	9q34.11	130939216	FALSE	FALSE	G	A	0.710388	TRUE	0.939	C5OH+HMG	2-Hydroxyisovalerylcarnitine	0.0294772	0.0040407	4.219e-13	MMA
11	rs7039031	9q34.11	130939216	FALSE	FALSE	G	A	0.710388	TRUE	0.939	Q21:(C5OH+HMG)/(Leu|Ile)	2-Hydroxyisovalerylcarnitine / Leucine|Isoleucine	0.000272682	4.35066e-05	4.44279e-10	MMA
11	rs3124510	9q34.11	130939511	FALSE	FALSE	T	C	0.28957	TRUE	0.939	MMA	Methylmalonylcarnitine	-0.0967401	0.00478901	4.85123e-83	MMA
11	rs3124510	9q34.11	130939511	FALSE	FALSE	T	C	0.28957	TRUE	0.939	Q38:MMA/C3	Methylmalonylcarnitine / Propionylcarnitine	-0.0572673	0.00406896	4.73223e-43	MMA
11	rs3124510	9q34.11	130939511	FALSE	FALSE	T	C	0.28957	TRUE	0.939	C5OH+HMG	2-Hydroxyisovalerylcarnitine	-0.0294751	0.00404065	4.23172e-13	MMA
11	rs3124510	9q34.11	130939511	FALSE	FALSE	T	C	0.28957	TRUE	0.939	Q21:(C5OH+HMG)/(Leu|Ile)	2-Hydroxyisovalerylcarnitine / Leucine|Isoleucine	-0.000272669	4.35059e-05	4.44889e-10	MMA
11	rs2297112	9q34.11	130940001	FALSE	FALSE	G	A	0.289569	TRUE	0.939	MMA	Methylmalonylcarnitine	-0.0967399	0.00478901	4.8546e-83	MMA
11	rs2297112	9q34.11	130940001	FALSE	FALSE	G	A	0.289569	TRUE	0.939	Q38:MMA/C3	Methylmalonylcarnitine / Propionylcarnitine	-0.0572671	0.00406896	4.73511e-43	MMA
11	rs2297112	9q34.11	130940001	FALSE	FALSE	G	A	0.289569	TRUE	0.939	C5OH+HMG	2-Hydroxyisovalerylcarnitine	-0.029475	0.00404065	4.23195e-13	MMA
11	rs2297112	9q34.11	130940001	FALSE	FALSE	G	A	0.289569	TRUE	0.939	Q21:(C5OH+HMG)/(Leu|Ile)	2-Hydroxyisovalerylcarnitine / Leucine|Isoleucine	-0.000272667	4.35059e-05	4.44956e-10	MMA
11	rs713218	9q34.11	130940591	FALSE	FALSE	G	C	0.289569	TRUE	0.939	MMA	Methylmalonylcarnitine	-0.0967399	0.00478901	4.8546e-83	MMA
11	rs713218	9q34.11	130940591	FALSE	FALSE	G	C	0.289569	TRUE	0.939	Q38:MMA/C3	Methylmalonylcarnitine / Propionylcarnitine	-0.0572671	0.00406896	4.73511e-43	MMA
11	rs713218	9q34.11	130940591	FALSE	FALSE	G	C	0.289569	TRUE	0.939	C5OH+HMG	2-Hydroxyisovalerylcarnitine	-0.029475	0.00404065	4.23195e-13	MMA
11	rs713218	9q34.11	130940591	FALSE	FALSE	G	C	0.289569	TRUE	0.939	Q21:(C5OH+HMG)/(Leu|Ile)	2-Hydroxyisovalerylcarnitine / Leucine|Isoleucine	-0.000272667	4.35059e-05	4.44956e-10	MMA
11	rs713219	9q34.11	130940741	FALSE	FALSE	T	C	0.289569	TRUE	0.939	MMA	Methylmalonylcarnitine	-0.0967399	0.00478901	4.8546e-83	MMA
11	rs713219	9q34.11	130940741	FALSE	FALSE	T	C	0.289569	TRUE	0.939	Q38:MMA/C3	Methylmalonylcarnitine / Propionylcarnitine	-0.0572671	0.00406896	4.73511e-43	MMA
11	rs713219	9q34.11	130940741	FALSE	FALSE	T	C	0.289569	TRUE	0.939	C5OH+HMG	2-Hydroxyisovalerylcarnitine	-0.029475	0.00404065	4.23195e-13	MMA
11	rs713219	9q34.11	130940741	FALSE	FALSE	T	C	0.289569	TRUE	0.939	Q21:(C5OH+HMG)/(Leu|Ile)	2-Hydroxyisovalerylcarnitine / Leucine|Isoleucine	-0.000272667	4.35059e-05	4.44956e-10	MMA
11	rs3118632	9q34.11	130941105	FALSE	FALSE	G	A	0.710389	TRUE	0.939	MMA	Methylmalonylcarnitine	0.0967397	0.00478907	4.8793e-83	MMA
11	rs3118632	9q34.11	130941105	FALSE	FALSE	G	A	0.710389	TRUE	0.939	Q38:MMA/C3	Methylmalonylcarnitine / Propionylcarnitine	0.0572674	0.00406901	4.74106e-43	MMA
11	rs3118632	9q34.11	130941105	FALSE	FALSE	G	A	0.710389	TRUE	0.939	C5OH+HMG	2-Hydroxyisovalerylcarnitine	0.0294767	0.00404069	4.22164e-13	MMA
11	rs3118632	9q34.11	130941105	FALSE	FALSE	G	A	0.710389	TRUE	0.939	Q21:(C5OH+HMG)/(Leu|Ile)	2-Hydroxyisovalerylcarnitine / Leucine|Isoleucine	0.000272677	4.35064e-05	4.44502e-10	MMA
11	rs3124511	9q34.11	130941279	FALSE	FALSE	T	C	0.28957	TRUE	0.939	MMA	Methylmalonylcarnitine	-0.0967392	0.00478897	4.854e-83	MMA
11	rs3124511	9q34.11	130941279	FALSE	FALSE	T	C	0.28957	TRUE	0.939	Q38:MMA/C3	Methylmalonylcarnitine / Propionylcarnitine	-0.0572665	0.00406893	4.73782e-43	MMA
11	rs3124511	9q34.11	130941279	FALSE	FALSE	T	C	0.28957	TRUE	0.939	C5OH+HMG	2-Hydroxyisovalerylcarnitine	-0.0294748	0.00404062	4.23241e-13	MMA
11	rs3124511	9q34.11	130941279	FALSE	FALSE	T	C	0.28957	TRUE	0.939	Q21:(C5OH+HMG)/(Leu|Ile)	2-Hydroxyisovalerylcarnitine / Leucine|Isoleucine	-0.000272666	4.35056e-05	4.44908e-10	MMA
11	rs17433444	9q34.11	130941546	FALSE	FALSE	T	C	0.10813	TRUE	0.518	MMA	Methylmalonylcarnitine	-0.138535	0.00990056	1.35026e-42	MMA
11	rs17433444	9q34.11	130941546	FALSE	FALSE	T	C	0.10813	TRUE	0.518	Q38:MMA/C3	Methylmalonylcarnitine / Propionylcarnitine	-0.0813891	0.00822817	1.4066e-22	MMA
11	rs17433444	9q34.11	130941546	FALSE	FALSE	T	C	0.10813	TRUE	0.518	C5OH+HMG	2-Hydroxyisovalerylcarnitine	-0.0454985	0.00802824	1.65163e-08	MMA
11	rs10988223	9q34.11	130942842	FALSE	FALSE	T	C	0.289584	TRUE	0.939	MMA	Methylmalonylcarnitine	-0.0966893	0.00478681	4.96385e-83	MMA
11	rs10988223	9q34.11	130942842	FALSE	FALSE	T	C	0.289584	TRUE	0.939	Q38:MMA/C3	Methylmalonylcarnitine / Propionylcarnitine	-0.0572352	0.00406709	4.82034e-43	MMA
11	rs10988223	9q34.11	130942842	FALSE	FALSE	T	C	0.289584	TRUE	0.939	C5OH+HMG	2-Hydroxyisovalerylcarnitine	-0.0294616	0.00403876	4.22934e-13	MMA
11	rs10988223	9q34.11	130942842	FALSE	FALSE	T	C	0.289584	TRUE	0.939	Q21:(C5OH+HMG)/(Leu|Ile)	2-Hydroxyisovalerylcarnitine / Leucine|Isoleucine	-0.000272572	4.34855e-05	4.42886e-10	MMA
11	rs10988224	9q34.11	130943155	FALSE	FALSE	T	A	0.710097	TRUE	0.978	MMA	Methylmalonylcarnitine	0.0947338	0.00469782	8.76827e-83	MMA
11	rs10988224	9q34.11	130943155	FALSE	FALSE	T	A	0.710097	TRUE	0.978	Q38:MMA/C3	Methylmalonylcarnitine / Propionylcarnitine	0.056036	0.00399126	7.3857e-43	MMA
11	rs10988224	9q34.11	130943155	FALSE	FALSE	T	A	0.710097	TRUE	0.978	C5OH+HMG	2-Hydroxyisovalerylcarnitine	0.0289759	0.00396244	3.71389e-13	MMA
11	rs10988224	9q34.11	130943155	FALSE	FALSE	T	A	0.710097	TRUE	0.978	Q21:(C5OH+HMG)/(Leu|Ile)	2-Hydroxyisovalerylcarnitine / Leucine|Isoleucine	0.000269044	4.26615e-05	3.47494e-10	MMA
11	rs3124512	9q34.11	130943702	FALSE	FALSE	T	C	0.289772	TRUE	0.983	MMA	Methylmalonylcarnitine	-0.094542	0.00468969	9.6955e-83	MMA
11	rs3124512	9q34.11	130943702	FALSE	FALSE	T	C	0.289772	TRUE	0.983	Q38:MMA/C3	Methylmalonylcarnitine / Propionylcarnitine	-0.0559205	0.00398427	7.81401e-43	MMA
11	rs3124512	9q34.11	130943702	FALSE	FALSE	T	C	0.289772	TRUE	0.983	C5OH+HMG	2-Hydroxyisovalerylcarnitine	-0.0289203	0.00395542	3.7432e-13	MMA
11	rs3124512	9q34.11	130943702	FALSE	FALSE	T	C	0.289772	TRUE	0.983	Q21:(C5OH+HMG)/(Leu|Ile)	2-Hydroxyisovalerylcarnitine / Leucine|Isoleucine	-0.000268716	4.25853e-05	3.397e-10	MMA
11	rs6478867	9q34.11	130943744	FALSE	FALSE	T	G	0.709865	TRUE	0.983	MMA	Methylmalonylcarnitine	0.0944721	0.00468608	9.59669e-83	MMA
11	rs6478867	9q34.11	130943744	FALSE	FALSE	T	G	0.709865	TRUE	0.983	Q38:MMA/C3	Methylmalonylcarnitine / Propionylcarnitine	0.0558782	0.00398122	7.80069e-43	MMA
11	rs6478867	9q34.11	130943744	FALSE	FALSE	T	G	0.709865	TRUE	0.983	C5OH+HMG	2-Hydroxyisovalerylcarnitine	0.0288977	0.0039524	3.7469e-13	MMA
11	rs6478867	9q34.11	130943744	FALSE	FALSE	T	G	0.709865	TRUE	0.983	Q21:(C5OH+HMG)/(Leu|Ile)	2-Hydroxyisovalerylcarnitine / Leucine|Isoleucine	0.000268486	4.25528e-05	3.40965e-10	MMA
11	rs2297111	9q34.11	130944115	FALSE	FALSE	G	A	0.289772	TRUE	0.983	MMA	Methylmalonylcarnitine	-0.0945389	0.00468958	9.73097e-83	MMA
11	rs2297111	9q34.11	130944115	FALSE	FALSE	G	A	0.289772	TRUE	0.983	Q38:MMA/C3	Methylmalonylcarnitine / Propionylcarnitine	-0.0559178	0.00398418	7.85225e-43	MMA
11	rs2297111	9q34.11	130944115	FALSE	FALSE	G	A	0.289772	TRUE	0.983	C5OH+HMG	2-Hydroxyisovalerylcarnitine	-0.0289188	0.00395532	3.74902e-13	MMA
11	rs2297111	9q34.11	130944115	FALSE	FALSE	G	A	0.289772	TRUE	0.983	Q21:(C5OH+HMG)/(Leu|Ile)	2-Hydroxyisovalerylcarnitine / Leucine|Isoleucine	-0.000268702	4.25842e-05	3.4009e-10	MMA
11	rs3124513	9q34.11	130944414	FALSE	FALSE	T	C	0.289772	TRUE	0.983	MMA	Methylmalonylcarnitine	-0.0945388	0.00468959	9.73729e-83	MMA
11	rs3124513	9q34.11	130944414	FALSE	FALSE	T	C	0.289772	TRUE	0.983	Q38:MMA/C3	Methylmalonylcarnitine / Propionylcarnitine	-0.0559177	0.00398419	7.85496e-43	MMA
11	rs3124513	9q34.11	130944414	FALSE	FALSE	T	C	0.289772	TRUE	0.983	C5OH+HMG	2-Hydroxyisovalerylcarnitine	-0.0289184	0.00395533	3.75137e-13	MMA
11	rs3124513	9q34.11	130944414	FALSE	FALSE	T	C	0.289772	TRUE	0.983	Q21:(C5OH+HMG)/(Leu|Ile)	2-Hydroxyisovalerylcarnitine / Leucine|Isoleucine	-0.000268699	4.25843e-05	3.40243e-10	MMA
11	rs3124514	9q34.11	130944429	FALSE	FALSE	T	C	0.289772	TRUE	0.983	MMA	Methylmalonylcarnitine	-0.0945388	0.00468959	9.73729e-83	MMA
11	rs3124514	9q34.11	130944429	FALSE	FALSE	T	C	0.289772	TRUE	0.983	Q38:MMA/C3	Methylmalonylcarnitine / Propionylcarnitine	-0.0559177	0.00398419	7.85496e-43	MMA
11	rs3124514	9q34.11	130944429	FALSE	FALSE	T	C	0.289772	TRUE	0.983	C5OH+HMG	2-Hydroxyisovalerylcarnitine	-0.0289184	0.00395533	3.75137e-13	MMA
11	rs3124514	9q34.11	130944429	FALSE	FALSE	T	C	0.289772	TRUE	0.983	Q21:(C5OH+HMG)/(Leu|Ile)	2-Hydroxyisovalerylcarnitine / Leucine|Isoleucine	-0.000268699	4.25843e-05	3.40243e-10	MMA
11	rs2254230	9q34.11	130944998	FALSE	FALSE	T	G	0.709865	TRUE	0.983	MMA	Methylmalonylcarnitine	0.0944718	0.00468606	9.59241e-83	MMA
11	rs2254230	9q34.11	130944998	FALSE	FALSE	T	G	0.709865	TRUE	0.983	Q38:MMA/C3	Methylmalonylcarnitine / Propionylcarnitine	0.0558779	0.0039812	7.80306e-43	MMA
11	rs2254230	9q34.11	130944998	FALSE	FALSE	T	G	0.709865	TRUE	0.983	C5OH+HMG	2-Hydroxyisovalerylcarnitine	0.0288956	0.00395239	3.76048e-13	MMA
11	rs2254230	9q34.11	130944998	FALSE	FALSE	T	G	0.709865	TRUE	0.983	Q21:(C5OH+HMG)/(Leu|Ile)	2-Hydroxyisovalerylcarnitine / Leucine|Isoleucine	0.000268491	4.25527e-05	3.40694e-10	MMA
11	rs3118634	9q34.11	130945675	FALSE	FALSE	G	A	0.943457	TRUE	0.479	MMA	Methylmalonylcarnitine	0.135468	0.0139147	6.16155e-22	MMA
11	rs3118634	9q34.11	130945675	FALSE	FALSE	G	A	0.943457	TRUE	0.479	Q38:MMA/C3	Methylmalonylcarnitine / Propionylcarnitine	0.0824492	0.0114261	7.46146e-13	MMA
11	rs10760589	9q34.11	130946114	FALSE	FALSE	T	C	0.289771	TRUE	0.983	MMA	Methylmalonylcarnitine	-0.0945394	0.00468959	9.71981e-83	MMA
11	rs10760589	9q34.11	130946114	FALSE	FALSE	T	C	0.289771	TRUE	0.983	Q38:MMA/C3	Methylmalonylcarnitine / Propionylcarnitine	-0.0559167	0.0039842	7.88611e-43	MMA
11	rs10760589	9q34.11	130946114	FALSE	FALSE	T	C	0.289771	TRUE	0.983	C5OH+HMG	2-Hydroxyisovalerylcarnitine	-0.0289184	0.00395534	3.75215e-13	MMA
11	rs10760589	9q34.11	130946114	FALSE	FALSE	T	C	0.289771	TRUE	0.983	Q21:(C5OH+HMG)/(Leu|Ile)	2-Hydroxyisovalerylcarnitine / Leucine|Isoleucine	-0.000268704	4.25843e-05	3.39999e-10	MMA
11	rs10988229	9q34.11	130947331	FALSE	FALSE	T	C	0.772074	TRUE	0.821	MMA	Methylmalonylcarnitine	0.10578	0.00558725	6.55113e-74	MMA
11	rs10988229	9q34.11	130947331	FALSE	FALSE	T	C	0.772074	TRUE	0.821	Q38:MMA/C3	Methylmalonylcarnitine / Propionylcarnitine	0.0626323	0.00472315	1.35147e-38	MMA
11	rs10988229	9q34.11	130947331	FALSE	FALSE	T	C	0.772074	TRUE	0.821	C5OH+HMG	2-Hydroxyisovalerylcarnitine	0.0312014	0.00467654	3.22396e-11	MMA
11	rs10988229	9q34.11	130947331	FALSE	FALSE	T	C	0.772074	TRUE	0.821	Q21:(C5OH+HMG)/(Leu|Ile)	2-Hydroxyisovalerylcarnitine / Leucine|Isoleucine	0.000270096	5.03791e-05	9.17852e-08	MMA
11	rs1360172	9q34.11	130947801	FALSE	FALSE	G	A	0.709862	TRUE	0.983	MMA	Methylmalonylcarnitine	0.0944706	0.00468602	9.60878e-83	MMA
11	rs1360172	9q34.11	130947801	FALSE	FALSE	G	A	0.709862	TRUE	0.983	Q38:MMA/C3	Methylmalonylcarnitine / Propionylcarnitine	0.0558773	0.00398117	7.80601e-43	MMA
11	rs1360172	9q34.11	130947801	FALSE	FALSE	G	A	0.709862	TRUE	0.983	C5OH+HMG	2-Hydroxyisovalerylcarnitine	0.0288945	0.00395236	3.76664e-13	MMA
11	rs1360172	9q34.11	130947801	FALSE	FALSE	G	A	0.709862	TRUE	0.983	Q21:(C5OH+HMG)/(Leu|Ile)	2-Hydroxyisovalerylcarnitine / Leucine|Isoleucine	0.000268482	4.25523e-05	3.41008e-10	MMA
11	rs2480452	9q34.11	130949557	FALSE	FALSE	T	C	0.0564676	TRUE	0.479	MMA	Methylmalonylcarnitine	-0.13563	0.0139282	6.03729e-22	MMA
11	rs2480452	9q34.11	130949557	FALSE	FALSE	T	C	0.0564676	TRUE	0.479	Q38:MMA/C3	Methylmalonylcarnitine / Propionylcarnitine	-0.0825367	0.0114373	7.42956e-13	MMA
11	rs11789753	9q34.11	130949834	TRUE	FALSE	T	C	0.0316286	TRUE	0.489	MMA	Methylmalonylcarnitine	-0.127089	0.0183178	5.28246e-12	MMA
11	rs746489	9q34.11	130949914	FALSE	FALSE	T	G	0.709854	TRUE	0.983	MMA	Methylmalonylcarnitine	0.09447	0.00468593	9.56937e-83	MMA
11	rs746489	9q34.11	130949914	FALSE	FALSE	T	G	0.709854	TRUE	0.983	Q38:MMA/C3	Methylmalonylcarnitine / Propionylcarnitine	0.0558769	0.0039811	7.79192e-43	MMA
11	rs746489	9q34.11	130949914	FALSE	FALSE	T	G	0.709854	TRUE	0.983	C5OH+HMG	2-Hydroxyisovalerylcarnitine	0.0288932	0.0039523	3.77287e-13	MMA
11	rs746489	9q34.11	130949914	FALSE	FALSE	T	G	0.709854	TRUE	0.983	Q21:(C5OH+HMG)/(Leu|Ile)	2-Hydroxyisovalerylcarnitine / Leucine|Isoleucine	0.000268488	4.25517e-05	3.40519e-10	MMA
11	rs913275	9q34.11	130950465	FALSE	FALSE	G	A	0.289767	TRUE	0.983	MMA	Methylmalonylcarnitine	-0.0945382	0.00468959	9.7629e-83	MMA
11	rs913275	9q34.11	130950465	FALSE	FALSE	G	A	0.289767	TRUE	0.983	Q38:MMA/C3	Methylmalonylcarnitine / Propionylcarnitine	-0.0559173	0.00398419	7.86552e-43	MMA
11	rs913275	9q34.11	130950465	FALSE	FALSE	G	A	0.289767	TRUE	0.983	C5OH+HMG	2-Hydroxyisovalerylcarnitine	-0.028918	0.00395533	3.75447e-13	MMA
11	rs913275	9q34.11	130950465	FALSE	FALSE	G	A	0.289767	TRUE	0.983	Q21:(C5OH+HMG)/(Leu|Ile)	2-Hydroxyisovalerylcarnitine / Leucine|Isoleucine	-0.000268703	4.25843e-05	3.40019e-10	MMA
11	rs4713	9q34.11	130950626	FALSE	FALSE	T	A	0.709853	TRUE	0.983	MMA	Methylmalonylcarnitine	0.0944698	0.0046859	9.55612e-83	MMA
11	rs4713	9q34.11	130950626	FALSE	FALSE	T	A	0.709853	TRUE	0.983	Q38:MMA/C3	Methylmalonylcarnitine / Propionylcarnitine	0.0558774	0.00398107	7.77012e-43	MMA
11	rs4713	9q34.11	130950626	FALSE	FALSE	T	A	0.709853	TRUE	0.983	C5OH+HMG	2-Hydroxyisovalerylcarnitine	0.0288933	0.00395227	3.77104e-13	MMA
11	rs4713	9q34.11	130950626	FALSE	FALSE	T	A	0.709853	TRUE	0.983	Q21:(C5OH+HMG)/(Leu|Ile)	2-Hydroxyisovalerylcarnitine / Leucine|Isoleucine	0.000268483	4.25514e-05	3.40669e-10	MMA
11	rs3739847	9q34.11	130951395	FALSE	FALSE	G	A	0.289767	TRUE	0.983	MMA	Methylmalonylcarnitine	-0.0945378	0.00468959	9.77439e-83	MMA
11	rs3739847	9q34.11	130951395	FALSE	FALSE	G	A	0.289767	TRUE	0.983	Q38:MMA/C3	Methylmalonylcarnitine / Propionylcarnitine	-0.0559171	0.00398419	7.87105e-43	MMA
11	rs3739847	9q34.11	130951395	FALSE	FALSE	G	A	0.289767	TRUE	0.983	C5OH+HMG	2-Hydroxyisovalerylcarnitine	-0.0289181	0.00395533	3.75398e-13	MMA
11	rs3739847	9q34.11	130951395	FALSE	FALSE	G	A	0.289767	TRUE	0.983	Q21:(C5OH+HMG)/(Leu|Ile)	2-Hydroxyisovalerylcarnitine / Leucine|Isoleucine	-0.000268699	4.25842e-05	3.40238e-10	MMA
11	rs7869804	9q34.11	130952965	FALSE	FALSE	T	C	0.709853	TRUE	0.983	MMA	Methylmalonylcarnitine	0.0944706	0.00468587	9.50349e-83	MMA
11	rs7869804	9q34.11	130952965	FALSE	FALSE	T	C	0.709853	TRUE	0.983	Q38:MMA/C3	Methylmalonylcarnitine / Propionylcarnitine	0.0558781	0.00398104	7.74089e-43	MMA
11	rs7869804	9q34.11	130952965	FALSE	FALSE	T	C	0.709853	TRUE	0.983	C5OH+HMG	2-Hydroxyisovalerylcarnitine	0.0288952	0.00395224	3.75657e-13	MMA
11	rs7869804	9q34.11	130952965	FALSE	FALSE	T	C	0.709853	TRUE	0.983	Q21:(C5OH+HMG)/(Leu|Ile)	2-Hydroxyisovalerylcarnitine / Leucine|Isoleucine	0.000268502	4.25511e-05	3.39616e-10	MMA
11	rs1410017	9q34.11	130953251	FALSE	FALSE	T	C	0.709853	TRUE	0.983	MMA	Methylmalonylcarnitine	0.0944708	0.00468588	9.50226e-83	MMA
11	rs1410017	9q34.11	130953251	FALSE	FALSE	T	C	0.709853	TRUE	0.983	Q38:MMA/C3	Methylmalonylcarnitine / Propionylcarnitine	0.0558781	0.00398105	7.74476e-43	MMA
11	rs1410017	9q34.11	130953251	FALSE	FALSE	T	C	0.709853	TRUE	0.983	C5OH+HMG	2-Hydroxyisovalerylcarnitine	0.0288951	0.00395225	3.7571e-13	MMA
11	rs1410017	9q34.11	130953251	FALSE	FALSE	T	C	0.709853	TRUE	0.983	Q21:(C5OH+HMG)/(Leu|Ile)	2-Hydroxyisovalerylcarnitine / Leucine|Isoleucine	0.000268502	4.25512e-05	3.39654e-10	MMA
11	rs1571229	9q34.11	130953532	FALSE	FALSE	G	A	0.709854	TRUE	0.983	MMA	Methylmalonylcarnitine	0.0944714	0.00468587	9.47887e-83	MMA
11	rs1571229	9q34.11	130953532	FALSE	FALSE	G	A	0.709854	TRUE	0.983	Q38:MMA/C3	Methylmalonylcarnitine / Propionylcarnitine	0.0558787	0.00398105	7.72874e-43	MMA
11	rs1571229	9q34.11	130953532	FALSE	FALSE	G	A	0.709854	TRUE	0.983	C5OH+HMG	2-Hydroxyisovalerylcarnitine	0.0288948	0.00395225	3.75914e-13	MMA
11	rs1571229	9q34.11	130953532	FALSE	FALSE	G	A	0.709854	TRUE	0.983	Q21:(C5OH+HMG)/(Leu|Ile)	2-Hydroxyisovalerylcarnitine / Leucine|Isoleucine	0.000268502	4.25512e-05	3.39656e-10	MMA
11	rs10760591	9q34.11	130954849	FALSE	FALSE	G	A	0.709854	TRUE	0.983	MMA	Methylmalonylcarnitine	0.0944709	0.00468585	9.47979e-83	MMA
11	rs10760591	9q34.11	130954849	FALSE	FALSE	G	A	0.709854	TRUE	0.983	Q38:MMA/C3	Methylmalonylcarnitine / Propionylcarnitine	0.0558781	0.00398103	7.73852e-43	MMA
11	rs10760591	9q34.11	130954849	FALSE	FALSE	G	A	0.709854	TRUE	0.983	C5OH+HMG	2-Hydroxyisovalerylcarnitine	0.0288953	0.00395223	3.75509e-13	MMA
11	rs10760591	9q34.11	130954849	FALSE	FALSE	G	A	0.709854	TRUE	0.983	Q21:(C5OH+HMG)/(Leu|Ile)	2-Hydroxyisovalerylcarnitine / Leucine|Isoleucine	0.000268505	4.2551e-05	3.39439e-10	MMA
11	rs10988232	9q34.11	130955169	FALSE	FALSE	T	G	0.709854	TRUE	0.983	MMA	Methylmalonylcarnitine	0.0944701	0.00468583	9.4952e-83	MMA
11	rs10988232	9q34.11	130955169	FALSE	FALSE	T	G	0.709854	TRUE	0.983	Q38:MMA/C3	Methylmalonylcarnitine / Propionylcarnitine	0.0558785	0.00398101	7.72046e-43	MMA
11	rs10988232	9q34.11	130955169	FALSE	FALSE	T	G	0.709854	TRUE	0.983	C5OH+HMG	2-Hydroxyisovalerylcarnitine	0.0288949	0.00395222	3.75703e-13	MMA
11	rs10988232	9q34.11	130955169	FALSE	FALSE	T	G	0.709854	TRUE	0.983	Q21:(C5OH+HMG)/(Leu|Ile)	2-Hydroxyisovalerylcarnitine / Leucine|Isoleucine	0.000268501	4.25509e-05	3.39575e-10	MMA
11	rs10988233	9q34.11	130955747	FALSE	FALSE	C	A	0.289092	FALSE	1	MMA	Methylmalonylcarnitine	-0.0939343	0.00466559	1.50812e-82	MMA
11	rs10988233	9q34.11	130955747	FALSE	FALSE	C	A	0.289092	FALSE	1	Q38:MMA/C3	Methylmalonylcarnitine / Propionylcarnitine	-0.0554937	0.00396382	1.23044e-42	MMA
11	rs10988233	9q34.11	130955747	FALSE	FALSE	C	A	0.289092	FALSE	1	C5OH+HMG	2-Hydroxyisovalerylcarnitine	-0.0285479	0.00393508	5.64647e-13	MMA
11	rs10988233	9q34.11	130955747	FALSE	FALSE	C	A	0.289092	FALSE	1	Q21:(C5OH+HMG)/(Leu|Ile)	2-Hydroxyisovalerylcarnitine / Leucine|Isoleucine	-0.000265958	4.23621e-05	4.15547e-10	MMA
11	rs1009242	9q34.11	130956653	FALSE	FALSE	G	A	0.709729	TRUE	0.996	MMA	Methylmalonylcarnitine	0.0939773	0.00466215	1.00407e-82	MMA
11	rs1009242	9q34.11	130956653	FALSE	FALSE	G	A	0.709729	TRUE	0.996	Q38:MMA/C3	Methylmalonylcarnitine / Propionylcarnitine	0.0554135	0.00396201	1.47036e-42	MMA
11	rs1009242	9q34.11	130956653	FALSE	FALSE	G	A	0.709729	TRUE	0.996	C5OH+HMG	2-Hydroxyisovalerylcarnitine	0.0287027	0.00393236	4.09678e-13	MMA
11	rs1009242	9q34.11	130956653	FALSE	FALSE	G	A	0.709729	TRUE	0.996	Q21:(C5OH+HMG)/(Leu|Ile)	2-Hydroxyisovalerylcarnitine / Leucine|Isoleucine	0.000266463	4.23371e-05	3.76459e-10	MMA
11	rs913276	9q34.11	130956985	FALSE	FALSE	T	C	0.709729	TRUE	0.996	MMA	Methylmalonylcarnitine	0.0939771	0.00466214	1.00434e-82	MMA
11	rs913276	9q34.11	130956985	FALSE	FALSE	T	C	0.709729	TRUE	0.996	Q38:MMA/C3	Methylmalonylcarnitine / Propionylcarnitine	0.0554135	0.003962	1.47005e-42	MMA
11	rs913276	9q34.11	130956985	FALSE	FALSE	T	C	0.709729	TRUE	0.996	C5OH+HMG	2-Hydroxyisovalerylcarnitine	0.0287027	0.00393235	4.09676e-13	MMA
11	rs913276	9q34.11	130956985	FALSE	FALSE	T	C	0.709729	TRUE	0.996	Q21:(C5OH+HMG)/(Leu|Ile)	2-Hydroxyisovalerylcarnitine / Leucine|Isoleucine	0.000266463	4.23371e-05	3.76478e-10	MMA
11	rs1107328	9q34.11	130957355	FALSE	FALSE	T	G	0.28946	TRUE	0.996	MMA	Methylmalonylcarnitine	-0.0941471	0.00466971	9.42689e-83	MMA
11	rs1107328	9q34.11	130957355	FALSE	FALSE	T	G	0.28946	TRUE	0.996	Q38:MMA/C3	Methylmalonylcarnitine / Propionylcarnitine	-0.0555142	0.00396849	1.42289e-42	MMA
11	rs1107328	9q34.11	130957355	FALSE	FALSE	T	G	0.28946	TRUE	0.996	C5OH+HMG	2-Hydroxyisovalerylcarnitine	-0.028764	0.00393879	3.99065e-13	MMA
11	rs1107328	9q34.11	130957355	FALSE	FALSE	T	G	0.28946	TRUE	0.996	Q21:(C5OH+HMG)/(Leu|Ile)	2-Hydroxyisovalerylcarnitine / Leucine|Isoleucine	-0.000266924	4.24068e-05	3.75222e-10	MMA
11	rs1107329	9q34.11	130957535	FALSE	FALSE	G	C	0.268998	TRUE	0.924	MMA	Methylmalonylcarnitine	-0.0992409	0.00494966	6.16252e-82	MMA
11	rs1107329	9q34.11	130957535	FALSE	FALSE	G	C	0.268998	TRUE	0.924	Q38:MMA/C3	Methylmalonylcarnitine / Propionylcarnitine	-0.0591696	0.00420015	3.98413e-43	MMA
11	rs1107329	9q34.11	130957535	FALSE	FALSE	G	C	0.268998	TRUE	0.924	C5OH+HMG	2-Hydroxyisovalerylcarnitine	-0.0307237	0.00416962	2.47339e-13	MMA
11	rs1107329	9q34.11	130957535	FALSE	FALSE	G	C	0.268998	TRUE	0.924	Q21:(C5OH+HMG)/(Leu|Ile)	2-Hydroxyisovalerylcarnitine / Leucine|Isoleucine	-0.000286454	4.48887e-05	2.15553e-10	MMA
11	rs7868408	9q34.11	130957685	FALSE	FALSE	G	A	0.289528	FALSE	1	MMA	Methylmalonylcarnitine	-0.0938197	0.00465547	1.0914e-82	MMA
11	rs7868408	9q34.11	130957685	FALSE	FALSE	G	A	0.289528	FALSE	1	Q38:MMA/C3	Methylmalonylcarnitine / Propionylcarnitine	-0.0553045	0.00395636	1.62071e-42	MMA
11	rs7868408	9q34.11	130957685	FALSE	FALSE	G	A	0.289528	FALSE	1	C5OH+HMG	2-Hydroxyisovalerylcarnitine	-0.0286763	0.00392651	3.9755e-13	MMA
11	rs7868408	9q34.11	130957685	FALSE	FALSE	G	A	0.289528	FALSE	1	Q21:(C5OH+HMG)/(Leu|Ile)	2-Hydroxyisovalerylcarnitine / Leucine|Isoleucine	-0.000265958	4.2275e-05	3.82941e-10	MMA
11	rs7868454	9q34.11	130957907	FALSE	FALSE	C	A	0.709728	TRUE	0.996	MMA	Methylmalonylcarnitine	0.0939764	0.00466213	1.00562e-82	MMA
11	rs7868454	9q34.11	130957907	FALSE	FALSE	C	A	0.709728	TRUE	0.996	Q38:MMA/C3	Methylmalonylcarnitine / Propionylcarnitine	0.0554127	0.00396199	1.47285e-42	MMA
11	rs7868454	9q34.11	130957907	FALSE	FALSE	C	A	0.709728	TRUE	0.996	C5OH+HMG	2-Hydroxyisovalerylcarnitine	0.0287029	0.00393233	4.09448e-13	MMA
11	rs7868454	9q34.11	130957907	FALSE	FALSE	C	A	0.709728	TRUE	0.996	Q21:(C5OH+HMG)/(Leu|Ile)	2-Hydroxyisovalerylcarnitine / Leucine|Isoleucine	0.00026646	4.23369e-05	3.76578e-10	MMA
11	rs7868476	9q34.11	130957954	FALSE	FALSE	G	A	0.709728	TRUE	0.996	MMA	Methylmalonylcarnitine	0.0939764	0.00466213	1.00562e-82	MMA
11	rs7868476	9q34.11	130957954	FALSE	FALSE	G	A	0.709728	TRUE	0.996	Q38:MMA/C3	Methylmalonylcarnitine / Propionylcarnitine	0.0554127	0.00396199	1.47285e-42	MMA
11	rs7868476	9q34.11	130957954	FALSE	FALSE	G	A	0.709728	TRUE	0.996	C5OH+HMG	2-Hydroxyisovalerylcarnitine	0.0287029	0.00393233	4.09448e-13	MMA
11	rs7868476	9q34.11	130957954	FALSE	FALSE	G	A	0.709728	TRUE	0.996	Q21:(C5OH+HMG)/(Leu|Ile)	2-Hydroxyisovalerylcarnitine / Leucine|Isoleucine	0.00026646	4.23369e-05	3.76578e-10	MMA
11	rs2094704	9q34.11	130958115	FALSE	FALSE	G	A	0.711852	TRUE	0.989	MMA	Methylmalonylcarnitine	0.0945739	0.00469144	9.81755e-83	MMA
11	rs2094704	9q34.11	130958115	FALSE	FALSE	G	A	0.711852	TRUE	0.989	Q38:MMA/C3	Methylmalonylcarnitine / Propionylcarnitine	0.0556713	0.00398756	2.02656e-42	MMA
11	rs2094704	9q34.11	130958115	FALSE	FALSE	G	A	0.711852	TRUE	0.989	C5OH+HMG	2-Hydroxyisovalerylcarnitine	0.0287951	0.00395741	4.834e-13	MMA
11	rs2094704	9q34.11	130958115	FALSE	FALSE	G	A	0.711852	TRUE	0.989	Q21:(C5OH+HMG)/(Leu|Ile)	2-Hydroxyisovalerylcarnitine / Leucine|Isoleucine	0.000266687	4.26084e-05	4.68921e-10	MMA
11	rs9697030	9q34.11	130960002	FALSE	FALSE	T	C	0.29046	TRUE	0.972	MMA	Methylmalonylcarnitine	-0.0950556	0.00471476	9.41599e-83	MMA
11	rs9697030	9q34.11	130960002	FALSE	FALSE	T	C	0.29046	TRUE	0.972	Q38:MMA/C3	Methylmalonylcarnitine / Propionylcarnitine	-0.0558365	0.00400821	3.00327e-42	MMA
11	rs9697030	9q34.11	130960002	FALSE	FALSE	T	C	0.29046	TRUE	0.972	C5OH+HMG	2-Hydroxyisovalerylcarnitine	-0.0289824	0.00397613	4.4057e-13	MMA
11	rs9697030	9q34.11	130960002	FALSE	FALSE	T	C	0.29046	TRUE	0.972	Q21:(C5OH+HMG)/(Leu|Ile)	2-Hydroxyisovalerylcarnitine / Leucine|Isoleucine	-0.000269442	4.28074e-05	3.75418e-10	MMA
11	rs7855278	9q34.11	130961186	FALSE	FALSE	T	G	0.708883	TRUE	0.969	MMA	Methylmalonylcarnitine	0.0949679	0.00471511	1.32321e-82	MMA
11	rs7855278	9q34.11	130961186	FALSE	FALSE	T	G	0.708883	TRUE	0.969	Q38:MMA/C3	Methylmalonylcarnitine / Propionylcarnitine	0.0557471	0.00400842	4.03459e-42	MMA
11	rs7855278	9q34.11	130961186	FALSE	FALSE	T	G	0.708883	TRUE	0.969	C5OH+HMG	2-Hydroxyisovalerylcarnitine	0.0289488	0.0039758	4.66222e-13	MMA
11	rs7855278	9q34.11	130961186	FALSE	FALSE	T	G	0.708883	TRUE	0.969	Q21:(C5OH+HMG)/(Leu|Ile)	2-Hydroxyisovalerylcarnitine / Leucine|Isoleucine	0.000269258	4.28032e-05	3.84262e-10	MMA
11	rs10739742	9q34.11	130961489	FALSE	FALSE	G	A	0.708826	TRUE	0.969	MMA	Methylmalonylcarnitine	0.0949646	0.00471683	1.51553e-82	MMA
11	rs10739742	9q34.11	130961489	FALSE	FALSE	G	A	0.708826	TRUE	0.969	Q38:MMA/C3	Methylmalonylcarnitine / Propionylcarnitine	0.0557292	0.00400985	4.55188e-42	MMA
11	rs10739742	9q34.11	130961489	FALSE	FALSE	G	A	0.708826	TRUE	0.969	C5OH+HMG	2-Hydroxyisovalerylcarnitine	0.0289482	0.00397699	4.74146e-13	MMA
11	rs10739742	9q34.11	130961489	FALSE	FALSE	G	A	0.708826	TRUE	0.969	Q21:(C5OH+HMG)/(Leu|Ile)	2-Hydroxyisovalerylcarnitine / Leucine|Isoleucine	0.000269287	4.28159e-05	3.87131e-10	MMA
11	rs9696811	9q34.11	130963351	FALSE	FALSE	T	C	0.304511	TRUE	0.976	MMA	Methylmalonylcarnitine	-0.089048	0.00469793	4.56532e-74	MMA
11	rs9696811	9q34.11	130963351	FALSE	FALSE	T	C	0.304511	TRUE	0.976	Q38:MMA/C3	Methylmalonylcarnitine / Propionylcarnitine	-0.0521404	0.0039751	7.87399e-38	MMA
11	rs9696811	9q34.11	130963351	FALSE	FALSE	T	C	0.304511	TRUE	0.976	C5OH+HMG	2-Hydroxyisovalerylcarnitine	-0.0286286	0.0039243	4.21473e-13	MMA
11	rs9696811	9q34.11	130963351	FALSE	FALSE	T	C	0.304511	TRUE	0.976	Q21:(C5OH+HMG)/(Leu|Ile)	2-Hydroxyisovalerylcarnitine / Leucine|Isoleucine	-0.00027396	4.22234e-05	1.08117e-10	MMA
11	rs4837345	9q34.11	130963770	FALSE	FALSE	T	C	0.292369	FALSE	1	MMA	Methylmalonylcarnitine	-0.0863713	0.00471875	1.5453e-69	MMA
11	rs4837345	9q34.11	130963770	FALSE	FALSE	T	C	0.292369	FALSE	1	Q38:MMA/C3	Methylmalonylcarnitine / Propionylcarnitine	-0.0507913	0.00398114	5.93937e-36	MMA
11	rs4837345	9q34.11	130963770	FALSE	FALSE	T	C	0.292369	FALSE	1	C5OH+HMG	2-Hydroxyisovalerylcarnitine	-0.0270069	0.00392838	8.16866e-12	MMA
11	rs4837345	9q34.11	130963770	FALSE	FALSE	T	C	0.292369	FALSE	1	Q21:(C5OH+HMG)/(Leu|Ile)	2-Hydroxyisovalerylcarnitine / Leucine|Isoleucine	-0.000260933	4.22493e-05	7.88116e-10	MMA
11	rs192983	9q34.11	130964795	FALSE	FALSE	T	C	0.295934	TRUE	0.979	MMA	Methylmalonylcarnitine	-0.0868352	0.00473449	8.58408e-70	MMA
11	rs192983	9q34.11	130964795	FALSE	FALSE	T	C	0.295934	TRUE	0.979	Q38:MMA/C3	Methylmalonylcarnitine / Propionylcarnitine	-0.0507696	0.00399678	1.14673e-35	MMA
11	rs192983	9q34.11	130964795	FALSE	FALSE	T	C	0.295934	TRUE	0.979	C5OH+HMG	2-Hydroxyisovalerylcarnitine	-0.0277056	0.00394059	2.77079e-12	MMA
11	rs192983	9q34.11	130964795	FALSE	FALSE	T	C	0.295934	TRUE	0.979	Q21:(C5OH+HMG)/(Leu|Ile)	2-Hydroxyisovalerylcarnitine / Leucine|Isoleucine	-0.000266814	4.2387e-05	3.74425e-10	MMA
11	rs944072	9q34.11	130965571	FALSE	FALSE	G	A	0.697464	TRUE	0.974	MMA	Methylmalonylcarnitine	0.0871281	0.00471047	7.22533e-71	MMA
11	rs944072	9q34.11	130965571	FALSE	FALSE	G	A	0.697464	TRUE	0.974	Q38:MMA/C3	Methylmalonylcarnitine / Propionylcarnitine	0.0504685	0.0039818	1.59493e-35	MMA
11	rs944072	9q34.11	130965571	FALSE	FALSE	G	A	0.697464	TRUE	0.974	C5OH+HMG	2-Hydroxyisovalerylcarnitine	0.028475	0.00392195	5.4194e-13	MMA
11	rs944072	9q34.11	130965571	FALSE	FALSE	G	A	0.697464	TRUE	0.974	Q21:(C5OH+HMG)/(Leu|Ile)	2-Hydroxyisovalerylcarnitine / Leucine|Isoleucine	0.000272935	4.21965e-05	1.23227e-10	MMA
11	rs6478868	9q34.11	130966913	FALSE	FALSE	T	C	0.705039	TRUE	0.963	MMA	Methylmalonylcarnitine	0.0873327	0.00477723	2.21718e-69	MMA
11	rs6478868	9q34.11	130966913	FALSE	FALSE	T	C	0.705039	TRUE	0.963	Q38:MMA/C3	Methylmalonylcarnitine / Propionylcarnitine	0.0508899	0.00403296	3.10188e-35	MMA
11	rs6478868	9q34.11	130966913	FALSE	FALSE	T	C	0.705039	TRUE	0.963	C5OH+HMG	2-Hydroxyisovalerylcarnitine	0.0280253	0.00397413	2.38939e-12	MMA
11	rs6478868	9q34.11	130966913	FALSE	FALSE	T	C	0.705039	TRUE	0.963	Q21:(C5OH+HMG)/(Leu|Ile)	2-Hydroxyisovalerylcarnitine / Leucine|Isoleucine	0.000270081	4.27481e-05	3.2311e-10	MMA
11	rs10819473	9q34.11	130966966	FALSE	FALSE	T	C	0.300934	TRUE	0.963	MMA	Methylmalonylcarnitine	-0.0873598	0.00474516	2.85722e-70	MMA
11	rs10819473	9q34.11	130966966	FALSE	FALSE	T	C	0.300934	TRUE	0.963	Q38:MMA/C3	Methylmalonylcarnitine / Propionylcarnitine	-0.0504853	0.00401044	4.42086e-35	MMA
11	rs10819473	9q34.11	130966966	FALSE	FALSE	T	C	0.300934	TRUE	0.963	C5OH+HMG	2-Hydroxyisovalerylcarnitine	-0.0286661	0.00394831	5.42228e-13	MMA
11	rs10819473	9q34.11	130966966	FALSE	FALSE	T	C	0.300934	TRUE	0.963	Q21:(C5OH+HMG)/(Leu|Ile)	2-Hydroxyisovalerylcarnitine / Leucine|Isoleucine	-0.000274633	4.24807e-05	1.25882e-10	MMA
11	rs10819474	9q34.11	130970315	FALSE	FALSE	T	C	0.689751	TRUE	0.901	MMA	Methylmalonylcarnitine	0.0883906	0.00486068	1.01195e-68	MMA
11	rs10819474	9q34.11	130970315	FALSE	FALSE	T	C	0.689751	TRUE	0.901	Q38:MMA/C3	Methylmalonylcarnitine / Propionylcarnitine	0.0518232	0.00409995	2.40792e-35	MMA
11	rs10819474	9q34.11	130970315	FALSE	FALSE	T	C	0.689751	TRUE	0.901	C5OH+HMG	2-Hydroxyisovalerylcarnitine	0.02812	0.00404181	4.62483e-12	MMA
11	rs10819474	9q34.11	130970315	FALSE	FALSE	T	C	0.689751	TRUE	0.901	Q21:(C5OH+HMG)/(Leu|Ile)	2-Hydroxyisovalerylcarnitine / Leucine|Isoleucine	0.000270315	4.34753e-05	6.07858e-10	MMA
11	rs17439917	9q34.11	130970598	FALSE	FALSE	G	C	0.137588	TRUE	0.719	MMA	Methylmalonylcarnitine	-0.0920877	0.00758228	7.55267e-33	MMA
11	rs17439917	9q34.11	130970598	FALSE	FALSE	G	C	0.137588	TRUE	0.719	Q38:MMA/C3	Methylmalonylcarnitine / Propionylcarnitine	-0.0536758	0.00627231	2.19409e-17	MMA
11	rs419636	9q34.11	130971098	FALSE	FALSE	T	C	0.705012	TRUE	0.962	MMA	Methylmalonylcarnitine	0.0873327	0.0047777	2.28062e-69	MMA
11	rs419636	9q34.11	130971098	FALSE	FALSE	T	C	0.705012	TRUE	0.962	Q38:MMA/C3	Methylmalonylcarnitine / Propionylcarnitine	0.0508777	0.00403339	3.26689e-35	MMA
11	rs419636	9q34.11	130971098	FALSE	FALSE	T	C	0.705012	TRUE	0.962	C5OH+HMG	2-Hydroxyisovalerylcarnitine	0.028035	0.00397444	2.35763e-12	MMA
11	rs419636	9q34.11	130971098	FALSE	FALSE	T	C	0.705012	TRUE	0.962	Q21:(C5OH+HMG)/(Leu|Ile)	2-Hydroxyisovalerylcarnitine / Leucine|Isoleucine	0.0002702	4.27514e-05	3.18418e-10	MMA
11	rs10739743	9q34.11	130972761	FALSE	FALSE	C	A	0.300964	TRUE	0.963	MMA	Methylmalonylcarnitine	-0.087351	0.00474524	2.95734e-70	MMA
11	rs10739743	9q34.11	130972761	FALSE	FALSE	C	A	0.300964	TRUE	0.963	Q38:MMA/C3	Methylmalonylcarnitine / Propionylcarnitine	-0.0504657	0.00401057	4.70397e-35	MMA
11	rs10739743	9q34.11	130972761	FALSE	FALSE	C	A	0.300964	TRUE	0.963	C5OH+HMG	2-Hydroxyisovalerylcarnitine	-0.0286695	0.00394831	5.38844e-13	MMA
11	rs10739743	9q34.11	130972761	FALSE	FALSE	C	A	0.300964	TRUE	0.963	Q21:(C5OH+HMG)/(Leu|Ile)	2-Hydroxyisovalerylcarnitine / Leucine|Isoleucine	-0.000274676	4.24806e-05	1.25053e-10	MMA
11	rs4837346	9q34.11	130975288	FALSE	FALSE	T	C	0.697143	TRUE	0.965	MMA	Methylmalonylcarnitine	0.0871449	0.00472648	1.85193e-70	MMA
11	rs4837346	9q34.11	130975288	FALSE	FALSE	T	C	0.697143	TRUE	0.965	Q38:MMA/C3	Methylmalonylcarnitine / Propionylcarnitine	0.0504507	0.00399455	2.71237e-35	MMA
11	rs4837346	9q34.11	130975288	FALSE	FALSE	T	C	0.697143	TRUE	0.965	C5OH+HMG	2-Hydroxyisovalerylcarnitine	0.0286595	0.00393323	4.48841e-13	MMA
11	rs4837346	9q34.11	130975288	FALSE	FALSE	T	C	0.697143	TRUE	0.965	Q21:(C5OH+HMG)/(Leu|Ile)	2-Hydroxyisovalerylcarnitine / Leucine|Isoleucine	0.000275404	4.23163e-05	9.49776e-11	MMA
11	rs13283522	9q34.11	130975817	FALSE	FALSE	T	G	0.0530162	TRUE	0.37	MMA	Methylmalonylcarnitine	-0.179888	0.0167631	3.44167e-26	MMA
11	rs13283522	9q34.11	130975817	FALSE	FALSE	T	G	0.0530162	TRUE	0.37	Q38:MMA/C3	Methylmalonylcarnitine / Propionylcarnitine	-0.100407	0.0138269	5.36542e-13	MMA
11	rs1556147	9q34.11	130975876	FALSE	FALSE	T	A	0.698914	TRUE	0.963	MMA	Methylmalonylcarnitine	0.0873334	0.00474435	2.96891e-70	MMA
11	rs1556147	9q34.11	130975876	FALSE	FALSE	T	A	0.698914	TRUE	0.963	Q38:MMA/C3	Methylmalonylcarnitine / Propionylcarnitine	0.0504409	0.0040099	4.93604e-35	MMA
11	rs1556147	9q34.11	130975876	FALSE	FALSE	T	A	0.698914	TRUE	0.963	C5OH+HMG	2-Hydroxyisovalerylcarnitine	0.0286801	0.0039475	5.22815e-13	MMA
11	rs1556147	9q34.11	130975876	FALSE	FALSE	T	A	0.698914	TRUE	0.963	Q21:(C5OH+HMG)/(Leu|Ile)	2-Hydroxyisovalerylcarnitine / Leucine|Isoleucine	0.000274785	4.24721e-05	1.21955e-10	MMA
11	rs1075650	9q34.11	130978734	FALSE	FALSE	T	C	0.704983	TRUE	0.966	MMA	Methylmalonylcarnitine	0.087471	0.00476921	8.61256e-70	MMA
11	rs1075650	9q34.11	130978734	FALSE	FALSE	T	C	0.704983	TRUE	0.966	Q38:MMA/C3	Methylmalonylcarnitine / Propionylcarnitine	0.0508169	0.00402807	3.20678e-35	MMA
11	rs1075650	9q34.11	130978734	FALSE	FALSE	T	C	0.704983	TRUE	0.966	C5OH+HMG	2-Hydroxyisovalerylcarnitine	0.0279754	0.00396929	2.4569e-12	MMA
11	rs1075650	9q34.11	130978734	FALSE	FALSE	T	C	0.704983	TRUE	0.966	Q21:(C5OH+HMG)/(Leu|Ile)	2-Hydroxyisovalerylcarnitine / Leucine|Isoleucine	0.000269269	4.26969e-05	3.47441e-10	MMA
11	rs882616	9q34.11	130980686	FALSE	FALSE	T	C	0.295434	TRUE	0.96	MMA	Methylmalonylcarnitine	-0.087631	0.00478475	1.30275e-69	MMA
11	rs882616	9q34.11	130980686	FALSE	FALSE	T	C	0.295434	TRUE	0.96	Q38:MMA/C3	Methylmalonylcarnitine / Propionylcarnitine	-0.0508573	0.00404108	4.6011e-35	MMA
11	rs882616	9q34.11	130980686	FALSE	FALSE	T	C	0.295434	TRUE	0.96	C5OH+HMG	2-Hydroxyisovalerylcarnitine	-0.028079	0.00398137	2.37835e-12	MMA
11	rs882616	9q34.11	130980686	FALSE	FALSE	T	C	0.295434	TRUE	0.96	Q21:(C5OH+HMG)/(Leu|Ile)	2-Hydroxyisovalerylcarnitine / Leucine|Isoleucine	-0.000270555	4.28259e-05	3.23922e-10	MMA
11	rs7034195	9q34.11	130981130	FALSE	FALSE	C	A	0.698247	TRUE	0.964	MMA	Methylmalonylcarnitine	0.0874634	0.00474508	2.00984e-70	MMA
11	rs7034195	9q34.11	130981130	FALSE	FALSE	C	A	0.698247	TRUE	0.964	Q38:MMA/C3	Methylmalonylcarnitine / Propionylcarnitine	0.0502071	0.00401276	1.08706e-34	MMA
11	rs7034195	9q34.11	130981130	FALSE	FALSE	C	A	0.698247	TRUE	0.964	C5OH+HMG	2-Hydroxyisovalerylcarnitine	0.0287976	0.00394863	4.28057e-13	MMA
11	rs7034195	9q34.11	130981130	FALSE	FALSE	C	A	0.698247	TRUE	0.964	Q21:(C5OH+HMG)/(Leu|Ile)	2-Hydroxyisovalerylcarnitine / Leucine|Isoleucine	0.000275298	4.24867e-05	1.14405e-10	MMA
11	rs10988239	9q34.11	130983261	FALSE	FALSE	T	C	0.52763	TRUE	0.711	MMA	Methylmalonylcarnitine	0.0714901	0.00519292	2.41715e-41	MMA
11	rs10988239	9q34.11	130983261	FALSE	FALSE	T	C	0.52763	TRUE	0.711	Q38:MMA/C3	Methylmalonylcarnitine / Propionylcarnitine	0.0408054	0.00431877	8.87376e-21	MMA
11	rs10988239	9q34.11	130983261	FALSE	FALSE	T	C	0.52763	TRUE	0.711	C5OH+HMG	2-Hydroxyisovalerylcarnitine	0.0238791	0.00420829	1.5865e-08	MMA
11	rs913264	9q34.11	130983959	FALSE	FALSE	T	C	0.290097	TRUE	0.98	MMA	Methylmalonylcarnitine	-0.0839708	0.00479078	2.76322e-64	MMA
11	rs913264	9q34.11	130983959	FALSE	FALSE	T	C	0.290097	TRUE	0.98	Q38:MMA/C3	Methylmalonylcarnitine / Propionylcarnitine	-0.0483316	0.00403609	5.22473e-32	MMA
11	rs913264	9q34.11	130983959	FALSE	FALSE	T	C	0.290097	TRUE	0.98	C5OH+HMG	2-Hydroxyisovalerylcarnitine	-0.0273193	0.00396529	7.37902e-12	MMA
11	rs913264	9q34.11	130983959	FALSE	FALSE	T	C	0.290097	TRUE	0.98	Q21:(C5OH+HMG)/(Leu|Ile)	2-Hydroxyisovalerylcarnitine / Leucine|Isoleucine	-0.000270349	4.26269e-05	2.76927e-10	MMA
11	rs10819476	9q34.11	130986114	FALSE	FALSE	T	C	0.296077	TRUE	0.989	MMA	Methylmalonylcarnitine	-0.0834846	0.00474193	8.33735e-65	MMA
11	rs10819476	9q34.11	130986114	FALSE	FALSE	T	C	0.296077	TRUE	0.989	Q38:MMA/C3	Methylmalonylcarnitine / Propionylcarnitine	-0.0475306	0.00399911	1.4303e-31	MMA
11	rs10819476	9q34.11	130986114	FALSE	FALSE	T	C	0.296077	TRUE	0.989	C5OH+HMG	2-Hydroxyisovalerylcarnitine	-0.0278988	0.00392425	1.59439e-12	MMA
11	rs10819476	9q34.11	130986114	FALSE	FALSE	T	C	0.296077	TRUE	0.989	Q21:(C5OH+HMG)/(Leu|Ile)	2-Hydroxyisovalerylcarnitine / Leucine|Isoleucine	-0.00027351	4.21979e-05	1.12947e-10	MMA
11	rs4837347	9q34.11	130987569	FALSE	FALSE	T	C	0.703338	TRUE	0.99	MMA	Methylmalonylcarnitine	0.0833574	0.0047357	8.8283e-65	MMA
11	rs4837347	9q34.11	130987569	FALSE	FALSE	T	C	0.703338	TRUE	0.99	Q38:MMA/C3	Methylmalonylcarnitine / Propionylcarnitine	0.0474491	0.00399385	1.50901e-31	MMA
11	rs4837347	9q34.11	130987569	FALSE	FALSE	T	C	0.703338	TRUE	0.99	C5OH+HMG	2-Hydroxyisovalerylcarnitine	0.0278438	0.00391906	1.64745e-12	MMA
11	rs4837347	9q34.11	130987569	FALSE	FALSE	T	C	0.703338	TRUE	0.99	Q21:(C5OH+HMG)/(Leu|Ile)	2-Hydroxyisovalerylcarnitine / Leucine|Isoleucine	0.000273064	4.21418e-05	1.14391e-10	MMA
11	rs7871824	9q34.11	130988194	FALSE	FALSE	C	A	0.296754	FALSE	1	MMA	Methylmalonylcarnitine	-0.0826875	0.00471379	2.22878e-64	MMA
11	rs7871824	9q34.11	130988194	FALSE	FALSE	C	A	0.296754	FALSE	1	Q38:MMA/C3	Methylmalonylcarnitine / Propionylcarnitine	-0.0469333	0.00397518	3.44777e-31	MMA
11	rs7871824	9q34.11	130988194	FALSE	FALSE	C	A	0.296754	FALSE	1	C5OH+HMG	2-Hydroxyisovalerylcarnitine	-0.0278243	0.00389878	1.31367e-12	MMA
11	rs7871824	9q34.11	130988194	FALSE	FALSE	C	A	0.296754	FALSE	1	Q21:(C5OH+HMG)/(Leu|Ile)	2-Hydroxyisovalerylcarnitine / Leucine|Isoleucine	-0.00027372	4.19216e-05	8.27463e-11	MMA
11	rs10760593	9q34.11	130993419	TRUE	FALSE	T	C	0.176698	FALSE	1	MMA	Methylmalonylcarnitine	-0.0593443	0.0060257	2.11724e-22	MMA
11	rs10760593	9q34.11	130993419	TRUE	FALSE	T	C	0.176698	FALSE	1	Q38:MMA/C3	Methylmalonylcarnitine / Propionylcarnitine	-0.030154	0.00496859	1.5246e-09	MMA
11	rs1411078	9q34.11	130998354	FALSE	FALSE	G	A	0.478524	TRUE	0.972	MMA	Methylmalonylcarnitine	-0.0431839	0.00464163	3.311e-20	MMA
11	rs1411078	9q34.11	130998354	FALSE	FALSE	G	A	0.478524	TRUE	0.972	Q38:MMA/C3	Methylmalonylcarnitine / Propionylcarnitine	-0.025188	0.00381179	4.92998e-11	MMA
11	rs28365587	9q34.11	130999436	FALSE	FALSE	G	A	0.478351	TRUE	0.974	MMA	Methylmalonylcarnitine	-0.0430803	0.00463902	3.86374e-20	MMA
11	rs28365587	9q34.11	130999436	FALSE	FALSE	G	A	0.478351	TRUE	0.974	Q38:MMA/C3	Methylmalonylcarnitine / Propionylcarnitine	-0.0251332	0.0038095	5.28149e-11	MMA
11	rs416559	9q34.11	130999853	FALSE	FALSE	T	G	0.260277	TRUE	0.765	MMA	Methylmalonylcarnitine	-0.0407356	0.00598977	1.35244e-11	MMA
11	rs422134	9q34.11	130999928	FALSE	FALSE	T	G	0.258285	TRUE	0.767	MMA	Methylmalonylcarnitine	-0.0407432	0.00600016	1.4524e-11	MMA
11	rs4836643	9q34.11	130999952	FALSE	FALSE	G	A	0.478322	TRUE	0.974	MMA	Methylmalonylcarnitine	-0.0430585	0.00463863	4.00261e-20	MMA
11	rs4836643	9q34.11	130999952	FALSE	FALSE	G	A	0.478322	TRUE	0.974	Q38:MMA/C3	Methylmalonylcarnitine / Propionylcarnitine	-0.0251267	0.00380912	5.3184e-11	MMA
11	rs479715	9q34.11	131000355	FALSE	FALSE	T	C	0.258279	TRUE	0.767	MMA	Methylmalonylcarnitine	-0.0407477	0.00600034	1.44709e-11	MMA
11	rs10988247	9q34.11	131001876	FALSE	FALSE	G	A	0.505459	TRUE	0.92	MMA	Methylmalonylcarnitine	0.0433367	0.00477858	2.69305e-19	MMA
11	rs10988247	9q34.11	131001876	FALSE	FALSE	G	A	0.505459	TRUE	0.92	Q38:MMA/C3	Methylmalonylcarnitine / Propionylcarnitine	0.0246524	0.00392431	4.05567e-10	MMA
11	rs11794974	9q34.11	131003083	FALSE	FALSE	G	A	0.0374026	TRUE	0.329	MMA	Methylmalonylcarnitine	-0.174283	0.020207	1.24535e-17	MMA
11	rs11794974	9q34.11	131003083	FALSE	FALSE	G	A	0.0374026	TRUE	0.329	Q38:MMA/C3	Methylmalonylcarnitine / Propionylcarnitine	-0.09992	0.016577	1.96131e-09	MMA
11	rs10988248	9q34.11	131003566	FALSE	FALSE	G	A	0.47826	TRUE	0.975	MMA	Methylmalonylcarnitine	-0.0430302	0.00463777	4.16331e-20	MMA
11	rs10988248	9q34.11	131003566	FALSE	FALSE	G	A	0.47826	TRUE	0.975	Q38:MMA/C3	Methylmalonylcarnitine / Propionylcarnitine	-0.0251152	0.00380836	5.37903e-11	MMA
11	rs13289026	9q34.11	131004641	FALSE	FALSE	C	A	0.478242	TRUE	0.975	MMA	Methylmalonylcarnitine	-0.0430253	0.0046376	4.19087e-20	MMA
11	rs13289026	9q34.11	131004641	FALSE	FALSE	C	A	0.478242	TRUE	0.975	Q38:MMA/C3	Methylmalonylcarnitine / Propionylcarnitine	-0.0251125	0.00380822	5.39539e-11	MMA
11	rs10760594	9q34.11	131004702	FALSE	FALSE	T	C	0.74162	TRUE	0.767	MMA	Methylmalonylcarnitine	0.0407093	0.00599979	1.505e-11	MMA
11	rs7861967	9q34.11	131005351	FALSE	FALSE	G	C	0.478231	TRUE	0.975	MMA	Methylmalonylcarnitine	-0.0430182	0.00463749	4.24126e-20	MMA
11	rs7861967	9q34.11	131005351	FALSE	FALSE	G	C	0.478231	TRUE	0.975	Q38:MMA/C3	Methylmalonylcarnitine / Propionylcarnitine	-0.0251108	0.00380811	5.40403e-11	MMA
11	rs12686182	9q34.11	131008355	TRUE	FALSE	G	C	0.515758	TRUE	0.956	MMA	Methylmalonylcarnitine	0.043668	0.0046777	2.48416e-20	MMA
11	rs12686182	9q34.11	131008355	TRUE	FALSE	G	C	0.515758	TRUE	0.956	Q38:MMA/C3	Methylmalonylcarnitine / Propionylcarnitine	0.0255556	0.0038414	3.66356e-11	MMA
11	rs7024576	9q34.11	131008568	FALSE	FALSE	T	C	0.521522	TRUE	0.975	MMA	Methylmalonylcarnitine	0.043009	0.00463646	4.23751e-20	MMA
11	rs7024576	9q34.11	131008568	FALSE	FALSE	T	C	0.521522	TRUE	0.975	Q38:MMA/C3	Methylmalonylcarnitine / Propionylcarnitine	0.0251041	0.00380727	5.41477e-11	MMA
11	rs7856501	9q34.11	131009377	FALSE	FALSE	T	C	0.522996	FALSE	1	MMA	Methylmalonylcarnitine	0.0425035	0.00462169	8.66723e-20	MMA
11	rs7856501	9q34.11	131009377	FALSE	FALSE	T	C	0.522996	FALSE	1	Q38:MMA/C3	Methylmalonylcarnitine / Propionylcarnitine	0.024864	0.00379433	7.08341e-11	MMA
11	rs10988249	9q34.11	131010232	FALSE	FALSE	G	C	0.258162	TRUE	0.766	MMA	Methylmalonylcarnitine	-0.0407287	0.0060025	1.50329e-11	MMA
11	rs7852306	9q34.11	131015401	FALSE	FALSE	G	C	0.254443	TRUE	0.737	MMA	Methylmalonylcarnitine	-0.0429405	0.0061563	4.08606e-12	MMA
11	rs1536547	9q34.11	131016114	FALSE	FALSE	G	C	0.51668	TRUE	0.931	MMA	Methylmalonylcarnitine	0.0440643	0.00473955	3.51009e-20	MMA
11	rs1536547	9q34.11	131016114	FALSE	FALSE	G	C	0.51668	TRUE	0.931	Q38:MMA/C3	Methylmalonylcarnitine / Propionylcarnitine	0.0255482	0.00389263	6.62072e-11	MMA
11	rs17440167	9q34.11	131018488	FALSE	FALSE	T	C	0.500511	TRUE	0.878	MMA	Methylmalonylcarnitine	0.0451903	0.00488624	5.44111e-20	MMA
11	rs17440167	9q34.11	131018488	FALSE	FALSE	T	C	0.500511	TRUE	0.878	Q38:MMA/C3	Methylmalonylcarnitine / Propionylcarnitine	0.0260434	0.00401318	1.07246e-10	MMA
11	rs11999428	9q34.11	131022173	TRUE	FALSE	G	C	0.156146	TRUE	0.956	MMA	Methylmalonylcarnitine	-0.0437515	0.00641966	1.22656e-11	MMA
11	rs4836644	9q34.11	131024527	FALSE	FALSE	T	G	0.1564	TRUE	0.961	MMA	Methylmalonylcarnitine	-0.0434465	0.00640386	1.51206e-11	MMA
11	rs4837349	9q34.11	131024550	FALSE	FALSE	G	A	0.839801	FALSE	1	MMA	Methylmalonylcarnitine	0.0406351	0.00622937	8.6092e-11	MMA
11	rs11790010	9q34.11	131025709	FALSE	FALSE	G	A	0.843504	TRUE	0.959	MMA	Methylmalonylcarnitine	0.0434263	0.00640193	1.52354e-11	MMA
[truncated: 262 more rows]
