# Supplementary material for: Integration of Genome-Wide SNP Data and Gene-Expression Profiles Reveals Six Novel Loci and Regulatory Mechanisms for Amino Acids and Acylcarnitines in Whole Blood
Source: PLoS Genet. 2015 Sep 24;11(9):e1005510. doi: 10.1371/journal.pgen.1005510 (PMC4581711; doi:10.1371/journal.pgen.1005510)
Supplement: S3 Table — Detailed results of the replication cohort. All pairs of variants and metabolites showing association with p-value ≤ 1x10-7 in the initial GWAS were included in the replication. (XLSX) [file pgen.1005510.s011.xlsx]

## Sheet: Tab_S3 
Locus	Metabolite	Metabolite full-name	SNP	Cytogenetic position	Position discovery	Lead-SNP	Top-Lead-SNP	p-value discovery	Beta discovery	Standard error discovery	R2 SNP replication	SNP replication	Position replicated	Imputed from Affy500k replication	Impute Info score Affy 500k replication	Imputed from Affy6.0 replication	Impute Info score Affy 6.0k replication	counted Allele replication	non-counted Allele replication	Frequency counted Allele replication	p-value replication	Beta replication	Standard error replication	FDR <= 5% replication
1	C8	Octanoylcarnitine	rs211718	1p31.1	75879263	FALSE	FALSE	2.04485e-12	-0.0200904	0.00283999	1	rs211718	75879263	FALSE	1	FALSE	1	T	C	0.281676	0.00243759	-0.00933821	0.0030724	TRUE
1	C10	Decanoylcarnitine	rs211718	1p31.1	75879263	FALSE	FALSE	1.85832e-09	-0.0235231	0.00389678	1	rs211718	75879263	FALSE	1	FALSE	1	T	C	0.281676	0.000232499	-0.0166864	0.00451545	TRUE
1	C8	Octanoylcarnitine	rs11163915	1p31.1	75902787	FALSE	FALSE	9.79929e-08	0.0146889	0.00274596	1	rs11163915	75902787	TRUE	0.993	TRUE	0.994	T	C	0.273697	0.0175085	0.00741545	0.00311555	TRUE
1	C6	Hexanoylcarnitine	rs4949872	1p31.1	75903980	FALSE	FALSE	8.4128e-08	-0.00826462	0.00153699	1	rs4949872	75903980	TRUE	0.994	TRUE	0.994	G	C	0.281035	0.00124517	-0.0071446	0.00220624	TRUE
1	C8	Octanoylcarnitine	rs4949872	1p31.1	75903980	FALSE	FALSE	5.84059e-13	-0.0205324	0.00283203	1	rs4949872	75903980	TRUE	0.994	TRUE	0.994	G	C	0.281035	0.00189368	-0.00960054	0.00308162	TRUE
1	C10	Decanoylcarnitine	rs4949872	1p31.1	75903980	FALSE	FALSE	1.58807e-09	-0.0235696	0.00388788	1	rs4949872	75903980	TRUE	0.994	TRUE	0.994	G	C	0.281035	0.000156379	-0.0171916	0.0045283	TRUE
1	C6	Hexanoylcarnitine	rs11163924	1p31.1	75904658	FALSE	FALSE	8.60535e-08	0.00836297	0.00155648	1	rs11163924	75904658	TRUE	0.977	FALSE	1	C	A	0.724774	0.00313285	0.00655051	0.00221136	TRUE
1	C8	Octanoylcarnitine	rs11163924	1p31.1	75904658	FALSE	FALSE	5.53522e-13	0.0208134	0.00286784	1	rs11163924	75904658	TRUE	0.977	FALSE	1	C	A	0.724774	0.00250588	0.00935596	0.00308679	TRUE
1	C10	Decanoylcarnitine	rs11163924	1p31.1	75904658	FALSE	FALSE	1.89732e-09	0.023755	0.00393742	1	rs11163924	75904658	TRUE	0.977	FALSE	1	C	A	0.724774	0.000188701	0.0170031	0.00453551	TRUE
1	C8	Octanoylcarnitine	rs17585530	1p31.1	75907578	FALSE	FALSE	8.52549e-08	-0.0147367	0.00274183	1	rs17585530	75907578	TRUE	0.993	TRUE	0.996	G	A	0.72573	0.0168513	-0.00744723	0.0031104	TRUE
1	C6	Hexanoylcarnitine	rs7552404	1p31.1	75908534	FALSE	FALSE	8.08529e-08	-0.00827475	0.00153681	1	rs7552404	75908534	TRUE	0.995	TRUE	0.996	G	A	0.281243	0.00125682	-0.00713578	0.00220534	TRUE
1	C8	Octanoylcarnitine	rs7552404	1p31.1	75908534	FALSE	FALSE	5.37254e-13	-0.0205623	0.00283162	1	rs7552404	75908534	TRUE	0.995	TRUE	0.996	G	A	0.281243	0.00182049	-0.00963232	0.00308022	TRUE
1	C10	Decanoylcarnitine	rs7552404	1p31.1	75908534	FALSE	FALSE	1.5734e-09	-0.0235729	0.00388746	1	rs7552404	75908534	TRUE	0.995	TRUE	0.996	G	A	0.281243	0.000163999	-0.0171309	0.00452665	TRUE
1	C8	Octanoylcarnitine	rs12132750	1p31.1	75908810	FALSE	FALSE	8.49351e-08	0.0147577	0.00274539	1	rs12132750	75908810	TRUE	0.993	TRUE	0.996	G	A	0.273543	0.0170587	0.00744517	0.00311542	TRUE
1	C8	Octanoylcarnitine	rs12131344	1p31.1	75909025	FALSE	FALSE	7.18264e-08	0.0148834	0.00275313	1	rs12131344	75909025	TRUE	0.993	FALSE	1	T	C	0.272941	0.016397	0.00749927	0.00311902	TRUE
1	C6	Hexanoylcarnitine	rs12134854	1p31.1	75910194	FALSE	FALSE	8.03496e-08	0.00826482	0.00153464	1	rs12134854	75910194	TRUE	0.995	FALSE	1	T	C	0.718411	0.00125361	0.00712184	0.00220053	TRUE
1	C8	Octanoylcarnitine	rs12134854	1p31.1	75910194	FALSE	FALSE	5.14984e-13	0.0205496	0.00282759	1	rs12134854	75910194	TRUE	0.995	FALSE	1	T	C	0.718411	0.00182361	0.00960979	0.00307352	TRUE
1	C10	Decanoylcarnitine	rs12134854	1p31.1	75910194	FALSE	FALSE	1.54007e-09	0.0235531	0.00388195	1	rs12134854	75910194	TRUE	0.995	FALSE	1	T	C	0.718411	0.000164387	0.017091	0.0045168	TRUE
1	C8	Octanoylcarnitine	rs2066183	1p31.1	75926333	FALSE	FALSE	2.35418e-10	-0.0175824	0.00276121	1	rs2066183	75926333	TRUE	0.993	TRUE	0.994	G	A	0.303884	0.0081716	-0.00806605	0.00304305	TRUE
1	C8	Octanoylcarnitine	rs11163967	1p31.1	75926773	FALSE	FALSE	7.57235e-08	0.01477	0.00273703	0.995962	rs11579752	75951282	TRUE	0.994	FALSE	1	T	C	0.27348	0.0169332	0.00744267	0.00311082	TRUE
1	C8	Octanoylcarnitine	rs7544117	1p31.1	75930834	FALSE	FALSE	2.38642e-10	-0.017577	0.00276128	1	rs7544117	75930834	TRUE	0.993	TRUE	0.994	G	A	0.303889	0.00817865	-0.00806514	0.00304304	TRUE
1	C6	Hexanoylcarnitine	rs1498315	1p31.1	75931813	FALSE	FALSE	6.73754e-08	0.00831534	0.00153489	1	rs1498315	75931813	TRUE	0.996	TRUE	0.996	G	A	0.717952	0.00126437	0.00711973	0.00220156	TRUE
1	C8	Octanoylcarnitine	rs1498315	1p31.1	75931813	FALSE	FALSE	3.98989e-13	0.0206519	0.00282793	1	rs1498315	75931813	TRUE	0.996	TRUE	0.996	G	A	0.717952	0.00182909	0.00961148	0.00307493	TRUE
1	C10	Decanoylcarnitine	rs1498315	1p31.1	75931813	FALSE	FALSE	1.24023e-09	0.0236935	0.0038825	1	rs1498315	75931813	TRUE	0.996	TRUE	0.996	G	A	0.717952	0.0001641	0.0171008	0.00451886	TRUE
1	C8	Octanoylcarnitine	rs7533888	1p31.1	75933037	FALSE	FALSE	1.50015e-12	-0.0201861	0.00283593	1	rs7533888	75933037	TRUE	0.993	TRUE	0.993	C	A	0.281396	0.00185296	-0.00962338	0.00308254	TRUE
1	C10	Decanoylcarnitine	rs7533888	1p31.1	75933037	FALSE	FALSE	1.56772e-09	-0.0235995	0.00389147	1	rs7533888	75933037	TRUE	0.993	TRUE	0.993	C	A	0.281396	0.000161729	-0.0171593	0.00452992	TRUE
1	C8	Octanoylcarnitine	rs1858536	1p31.1	75934183	FALSE	FALSE	2.39419e-10	-0.0175757	0.00276131	1	rs1858536	75934183	TRUE	0.993	TRUE	0.994	T	G	0.303889	0.00817959	-0.00806501	0.00304304	TRUE
1	C6	Hexanoylcarnitine	rs4949874	1p31.1	75934477	FALSE	FALSE	6.68939e-08	0.0083173	0.00153488	1	rs4949874	75934477	TRUE	0.996	TRUE	0.996	T	C	0.717952	0.00126437	0.00711973	0.00220156	TRUE
1	C8	Octanoylcarnitine	rs4949874	1p31.1	75934477	FALSE	FALSE	3.99143e-13	0.0206517	0.00282793	1	rs4949874	75934477	TRUE	0.996	TRUE	0.996	T	C	0.717952	0.00182909	0.00961148	0.00307493	TRUE
1	C10	Decanoylcarnitine	rs4949874	1p31.1	75934477	FALSE	FALSE	1.24782e-09	0.0236897	0.00388251	1	rs4949874	75934477	TRUE	0.996	TRUE	0.996	T	C	0.717952	0.0001641	0.0171008	0.00451886	TRUE
1	C8	Octanoylcarnitine	rs7535991	1p31.1	75935212	FALSE	FALSE	2.39788e-10	-0.0175751	0.00276132	1	rs7535991	75935212	TRUE	0.993	TRUE	0.994	T	C	0.303889	0.00817959	-0.00806501	0.00304304	TRUE
1	C8	Octanoylcarnitine	rs4949875	1p31.1	75945668	FALSE	FALSE	1.49335e-12	0.0201514	0.0028308	1	rs4949875	75945668	TRUE	0.993	TRUE	0.993	G	A	0.717888	0.00186076	0.00960558	0.00307807	TRUE
1	C10	Decanoylcarnitine	rs4949875	1p31.1	75945668	FALSE	FALSE	1.63467e-09	0.0235307	0.0038845	1	rs4949875	75945668	TRUE	0.993	TRUE	0.993	G	A	0.717888	0.000162526	0.0171288	0.00452335	TRUE
1	C8	Octanoylcarnitine	rs4949876	1p31.1	75945965	FALSE	FALSE	1.52116e-12	-0.0201804	0.00283591	1	rs4949876	75945965	TRUE	0.993	TRUE	0.993	T	C	0.281417	0.00184344	-0.00962853	0.00308268	TRUE
1	C10	Decanoylcarnitine	rs4949876	1p31.1	75945965	FALSE	FALSE	1.63252e-09	-0.0235738	0.00389148	1	rs4949876	75945965	TRUE	0.993	TRUE	0.993	T	C	0.281417	0.000161772	-0.0171598	0.00453014	TRUE
1	C8	Octanoylcarnitine	rs7513559	1p31.1	75946332	FALSE	FALSE	1.8463e-12	-0.0200345	0.00282629	1	rs7513559	75946332	TRUE	0.993	TRUE	0.993	G	A	0.28142	0.00184125	-0.00962972	0.00308271	TRUE
1	C10	Decanoylcarnitine	rs7513559	1p31.1	75946332	FALSE	FALSE	2.2085e-09	-0.0233024	0.00387847	1	rs7513559	75946332	TRUE	0.993	TRUE	0.993	G	A	0.28142	0.000161654	-0.0171608	0.00453019	TRUE
1	C6	Hexanoylcarnitine	rs942270	1p31.1	75949920	FALSE	FALSE	6.51166e-08	0.00832485	0.0015349	1	rs942270	75949920	TRUE	0.995	TRUE	0.996	G	A	0.717905	0.00126464	0.00712026	0.00220177	TRUE
1	C8	Octanoylcarnitine	rs942270	1p31.1	75949920	FALSE	FALSE	4.01743e-13	0.0206496	0.002828	1	rs942270	75949920	TRUE	0.995	TRUE	0.996	G	A	0.717905	0.00180673	0.0096235	0.00307518	TRUE
1	C10	Decanoylcarnitine	rs942270	1p31.1	75949920	FALSE	FALSE	1.29738e-09	0.023666	0.00388266	1	rs942270	75949920	TRUE	0.995	TRUE	0.996	G	A	0.717905	0.000163848	0.0171041	0.00451927	TRUE
1	C8	Octanoylcarnitine	rs11579752	1p31.1	75951282	FALSE	FALSE	8.70843e-08	0.0147486	0.00274604	1	rs11579752	75951282	TRUE	0.994	FALSE	1	T	C	0.27348	0.0169332	0.00744267	0.00311082	TRUE
1	C6	Hexanoylcarnitine	rs7534754	1p31.1	75957896	FALSE	FALSE	6.49642e-08	0.00832565	0.00153492	1	rs7534754	75957896	TRUE	0.995	TRUE	0.996	G	A	0.717856	0.00126417	0.00712124	0.002202	TRUE
1	C8	Octanoylcarnitine	rs7534754	1p31.1	75957896	FALSE	FALSE	3.97859e-13	0.0206537	0.00282803	1	rs7534754	75957896	TRUE	0.995	TRUE	0.996	G	A	0.717856	0.00178272	0.00963659	0.00307546	TRUE
1	C10	Decanoylcarnitine	rs7534754	1p31.1	75957896	FALSE	FALSE	1.30199e-09	0.0236643	0.00388273	1	rs7534754	75957896	TRUE	0.995	TRUE	0.996	G	A	0.717856	0.000163642	0.0171073	0.00451974	TRUE
1	C8	Octanoylcarnitine	rs1250876	1p31.1	75965820	FALSE	FALSE	1.20408e-09	-0.0157389	0.00257699	1	rs1250876	75965820	FALSE	1	FALSE	1	G	A	0.5948	0.092788	-0.0047157	0.0028026	FALSE
1	C10	Decanoylcarnitine	rs1250876	1p31.1	75965820	FALSE	FALSE	2.74269e-08	-0.0196932	0.00353025	1	rs1250876	75965820	FALSE	1	FALSE	1	G	A	0.5948	0.0398271	-0.00849228	0.00412556	TRUE
1	C6	Hexanoylcarnitine	rs7524467	1p31.1	75966642	FALSE	FALSE	6.25518e-08	-0.00832672	0.00153318	1	rs7524467	75966642	TRUE	0.996	TRUE	0.996	G	C	0.286644	0.00152211	-0.0069896	0.00219801	TRUE
1	C8	Octanoylcarnitine	rs7524467	1p31.1	75966642	FALSE	FALSE	2.06662e-13	-0.0208778	0.00282398	1	rs7524467	75966642	TRUE	0.996	TRUE	0.996	G	C	0.286644	0.000474545	-0.0107507	0.00306523	TRUE
1	C10	Decanoylcarnitine	rs7524467	1p31.1	75966642	FALSE	FALSE	2.28119e-09	-0.0232871	0.00387938	1	rs7524467	75966642	TRUE	0.996	TRUE	0.996	G	C	0.286644	0.000186014	-0.0169288	0.0045113	TRUE
1	C8	Octanoylcarnitine	rs1250880	1p31.1	75969190	FALSE	FALSE	1.19336e-09	0.015752	0.00257853	1	rs1250880	75969190	TRUE	0.997	TRUE	0.997	T	C	0.404945	0.0921265	0.00473687	0.00280947	FALSE
1	C10	Decanoylcarnitine	rs1250880	1p31.1	75969190	FALSE	FALSE	2.74682e-08	0.0197041	0.00353238	1	rs1250880	75969190	TRUE	0.997	TRUE	0.997	T	C	0.404945	0.0395631	0.00852449	0.00413567	TRUE
1	C8	Octanoylcarnitine	rs2275378	1p31.1	75971024	FALSE	FALSE	4.23352e-11	0.0181633	0.00273914	1	rs2275378	75971024	TRUE	0.996	TRUE	0.996	T	C	0.689902	0.00274219	0.00904083	0.00301022	TRUE
1	C8	Octanoylcarnitine	rs3818855	1p31.1	75971373	FALSE	FALSE	4.22984e-11	0.0181635	0.00273912	1	rs3818855	75971373	TRUE	0.996	FALSE	1	G	A	0.690293	0.00272903	0.00903962	0.00300834	TRUE
1	C8	Octanoylcarnitine	rs2173378	1p31.1	75974580	FALSE	FALSE	4.30081e-11	-0.018183	0.0027431	1	rs2173378	75974580	TRUE	0.996	TRUE	0.995	T	G	0.309543	0.00234905	-0.00920029	0.00301587	TRUE
1	C8	Octanoylcarnitine	rs1146574	1p31.1	75975259	FALSE	FALSE	4.297e-11	-0.018183	0.00274305	1	rs1146574	75975259	TRUE	0.996	TRUE	0.995	G	A	0.309607	0.00227786	-0.00922813	0.00301578	TRUE
1	C8	Octanoylcarnitine	rs7516477	1p31.1	75977090	FALSE	FALSE	1.70869e-09	0.0156972	0.00259443	1	rs7516477	75977090	FALSE	1	FALSE	1	G	C	0.4052	0.0680563	0.00512964	0.00280802	FALSE
1	C10	Decanoylcarnitine	rs7516477	1p31.1	75977090	FALSE	FALSE	2.64775e-08	0.0198445	0.00355342	1	rs7516477	75977090	FALSE	1	FALSE	1	G	C	0.4052	0.0315963	0.00889908	0.00413379	TRUE
1	C8	Octanoylcarnitine	rs11161493	1p31.1	75978842	FALSE	FALSE	6.83411e-11	0.0180543	0.00275282	1	rs11161493	75978842	TRUE	0.996	TRUE	0.996	T	A	0.689394	0.00210358	0.00928458	0.00301061	TRUE
1	C8	Octanoylcarnitine	rs12123977	1p31.1	75982342	FALSE	FALSE	3.52559e-13	0.0213182	0.00291238	1	rs12123977	75982342	FALSE	1	FALSE	1	G	A	0.725655	0.00107411	0.0107685	0.00328232	TRUE
1	C10	Decanoylcarnitine	rs12123977	1p31.1	75982342	FALSE	FALSE	2.61436e-09	0.0239209	0.00399999	1	rs12123977	75982342	FALSE	1	FALSE	1	G	A	0.725655	0.000156893	0.0183177	0.00482598	TRUE
1	C8	Octanoylcarnitine	rs1146579	1p31.1	75982380	FALSE	FALSE	1.17646e-10	0.0177008	0.00273359	1	rs1146579	75982380	FALSE	1	FALSE	1	T	C	0.690141	0.00213286	0.00925952	0.00300654	TRUE
1	C8	Octanoylcarnitine	rs11161510	1p31.1	75982877	FALSE	FALSE	3.55284e-13	-0.0207415	0.002834	1	rs11161510	75982877	FALSE	1	FALSE	1	T	C	0.27519	0.00155278	-0.00980821	0.00309006	TRUE
1	C10	Decanoylcarnitine	rs11161510	1p31.1	75982877	FALSE	FALSE	2.42851e-09	-0.0233241	0.00389225	1	rs11161510	75982877	FALSE	1	FALSE	1	T	C	0.27519	0.000428508	-0.0160698	0.00454627	TRUE
1	C6	Hexanoylcarnitine	rs11161511	1p31.1	75983065	FALSE	FALSE	6.28636e-08	-0.00832162	0.0015325	1	rs11161511	75983065	FALSE	1	FALSE	1	T	C	0.299324	0.00387549	-0.00633641	0.00218839	TRUE
1	C8	Octanoylcarnitine	rs11161511	1p31.1	75983065	FALSE	FALSE	2.00792e-13	-0.0208792	0.00282267	1	rs11161511	75983065	FALSE	1	FALSE	1	T	C	0.299324	0.000811635	-0.01025	0.00305065	TRUE
1	C10	Decanoylcarnitine	rs11161511	1p31.1	75983065	FALSE	FALSE	2.38323e-09	-0.023249	0.00387771	1	rs11161511	75983065	FALSE	1	FALSE	1	T	C	0.299324	0.000206941	-0.0167188	0.00448789	TRUE
1	C8	Octanoylcarnitine	rs17647178	1p31.1	75983112	FALSE	FALSE	6.99204e-08	-0.0149211	0.00275763	1	rs17647178	75983112	TRUE	0.994	FALSE	1	T	C	0.727922	0.00863545	-0.00816749	0.00310339	TRUE
1	C8	Octanoylcarnitine	rs1146581	1p31.1	75985612	FALSE	FALSE	1.24468e-10	0.0177709	0.0027481	1	rs1146581	75985612	TRUE	0.993	TRUE	0.993	T	G	0.689376	0.00215026	0.00927539	0.00301408	TRUE
1	C8	Octanoylcarnitine	rs11161521	1p31.1	75988918	FALSE	FALSE	3.48682e-13	0.0207294	0.00283135	1	rs11161521	75988918	TRUE	0.996	TRUE	0.996	T	C	0.712071	0.00034838	0.0109828	0.00305942	TRUE
1	C10	Decanoylcarnitine	rs11161521	1p31.1	75988918	FALSE	FALSE	2.44194e-09	0.023299	0.00388866	1	rs11161521	75988918	TRUE	0.996	TRUE	0.996	T	C	0.712071	0.000153931	0.0171145	0.00450329	TRUE
1	C8	Octanoylcarnitine	rs4646961	1p31.1	75989757	FALSE	FALSE	3.60451e-13	0.0207069	0.00283005	1	rs4646961	75989757	TRUE	0.994	TRUE	0.994	G	A	0.71173	0.00035193	0.0109772	0.00306016	TRUE
1	C10	Decanoylcarnitine	rs4646961	1p31.1	75989757	FALSE	FALSE	2.46155e-09	0.0232829	0.00388682	1	rs4646961	75989757	TRUE	0.994	TRUE	0.994	G	A	0.71173	0.000145033	0.0171848	0.00450406	TRUE
1	C8	Octanoylcarnitine	rs1612097	1p31.1	75991463	FALSE	FALSE	4.1731e-11	-0.0181945	0.00274295	1	rs1612097	75991463	TRUE	0.996	TRUE	0.996	T	C	0.309719	0.00207254	-0.00931228	0.00301522	TRUE
1	C8	Octanoylcarnitine	rs1767458	1p31.1	75991743	FALSE	FALSE	1.10396e-11	-0.0190304	0.00278596	1	rs1767458	75991743	TRUE	0.935	TRUE	0.958	G	A	0.331882	0.00182964	-0.00938316	0.00300197	TRUE
1	C8	Octanoylcarnitine	rs1694419	1p31.1	75992389	FALSE	FALSE	5.43065e-11	0.0182024	0.00276071	1	rs1694419	75992389	FALSE	1	FALSE	1	G	A	0.689599	0.00232541	0.00916126	0.00300006	TRUE
1	C6	Hexanoylcarnitine	rs17587071	1p31.1	75997671	TRUE	TRUE	5.73236e-08	-0.0083742	0.00153746	1	rs17587071	75997671	TRUE	0.995	TRUE	0.996	C	A	0.287079	0.00135539	-0.00706757	0.00219912	TRUE
1	C8	Octanoylcarnitine	rs17587071	1p31.1	75997671	TRUE	TRUE	1.48653e-13	-0.0210605	0.00283152	1	rs17587071	75997671	TRUE	0.995	TRUE	0.996	C	A	0.287079	0.0003431	-0.0110192	0.00306614	TRUE
1	C10	Decanoylcarnitine	rs17587071	1p31.1	75997671	TRUE	TRUE	2.27083e-09	-0.0233558	0.00389034	1	rs17587071	75997671	TRUE	0.995	TRUE	0.996	C	A	0.287079	0.000148105	-0.0171954	0.00451307	TRUE
1	C8	Octanoylcarnitine	rs1146588	1p31.1	76002375	FALSE	FALSE	5.33418e-11	-0.0182302	0.00276379	1	rs1146588	76002375	TRUE	0.979	TRUE	0.976	G	C	0.314014	0.00182986	-0.00947561	0.00303158	TRUE
1	C8	Octanoylcarnitine	rs12136754	1p31.1	76002820	FALSE	FALSE	5.31188e-11	0.0182177	0.00276162	1	rs12136754	76002820	TRUE	0.976	TRUE	0.973	C	A	0.684496	0.0018086	0.00948251	0.00303043	TRUE
1	C6	Hexanoylcarnitine	rs7516226	1p31.1	76006845	FALSE	FALSE	8.54984e-08	0.00823666	0.00153263	1	rs7516226	76006845	TRUE	0.905	TRUE	0.89	G	A	0.680343	0.00182804	0.00703182	0.00224952	TRUE
1	C8	Octanoylcarnitine	rs7516226	1p31.1	76006845	FALSE	FALSE	1.7616e-13	0.0209276	0.0028224	1	rs7516226	76006845	TRUE	0.905	TRUE	0.89	G	A	0.680343	0.000134967	0.0120081	0.00313248	TRUE
1	C10	Decanoylcarnitine	rs7516226	1p31.1	76006845	FALSE	FALSE	1.73947e-09	0.0234459	0.00387702	1	rs7516226	76006845	TRUE	0.905	TRUE	0.89	G	A	0.680343	0.000219595	0.0171294	0.00461696	TRUE
1	C8	Octanoylcarnitine	rs12130832	1p31.1	76006882	FALSE	FALSE	3.03183e-09	-0.0158064	0.00265402	1	rs12130832	76006882	TRUE	0.905	TRUE	0.891	T	C	0.685549	0.0123007	-0.0078423	0.00312648	TRUE
1	C10	Decanoylcarnitine	rs12130832	1p31.1	76006882	FALSE	FALSE	7.14027e-08	-0.0196584	0.00363571	1	rs12130832	76006882	TRUE	0.905	TRUE	0.891	T	C	0.685549	0.0185119	-0.0108713	0.00460764	TRUE
1	C8	Octanoylcarnitine	rs6664254	1p31.1	76007672	FALSE	FALSE	6.84239e-08	0.0149831	0.00276706	1	rs6664254	76007672	TRUE	0.993	TRUE	0.993	T	G	0.272199	0.0091493	0.00812487	0.00311065	TRUE
1	C8	Octanoylcarnitine	rs12142247	1p31.1	76008334	FALSE	FALSE	3.08881e-09	0.0158146	0.00265677	1	rs12142247	76008334	TRUE	0.914	TRUE	0.9	T	C	0.299926	0.00984417	0.00816352	0.00315604	TRUE
1	C10	Decanoylcarnitine	rs12142247	1p31.1	76008334	FALSE	FALSE	7.19812e-08	0.0196734	0.00363946	1	rs12142247	76008334	TRUE	0.914	TRUE	0.9	T	C	0.299926	0.0231412	0.0105855	0.00465318	TRUE
1	C8	Octanoylcarnitine	rs11810154	1p31.1	76012561	FALSE	FALSE	5.50905e-09	0.0155728	0.00265949	1	rs11810154	76012561	TRUE	0.991	TRUE	0.995	G	C	0.271748	0.00860723	0.00818895	0.00311022	TRUE
1	C8	Octanoylcarnitine	rs17647711	1p31.1	76014298	FALSE	FALSE	6.8578e-09	0.0154587	0.00265683	1	rs17647711	76014298	TRUE	0.993	TRUE	0.992	G	C	0.271644	0.00781996	0.00829801	0.00311301	TRUE
1	C8	Octanoylcarnitine	rs11161620	1p31.1	76027816	FALSE	FALSE	3.15633e-11	0.0216187	0.0032387	1	rs11161620	76027816	FALSE	1	FALSE	1	G	A	0.79298	0.0112054	0.00917486	0.00361022	TRUE
1	C10	Decanoylcarnitine	rs11161620	1p31.1	76027816	FALSE	FALSE	4.16821e-10	0.0278393	0.00443465	1	rs11161620	76027816	FALSE	1	FALSE	1	G	A	0.79298	0.000281958	0.0193168	0.00529899	TRUE
1	C8	Octanoylcarnitine	rs12093623	1p31.1	76028820	FALSE	FALSE	1.08911e-12	0.0217665	0.00303871	1	rs12093623	76028820	TRUE	0.994	TRUE	0.995	T	G	0.777539	0.000974575	0.0110859	0.00335079	TRUE
1	C10	Decanoylcarnitine	rs12093623	1p31.1	76028820	FALSE	FALSE	4.67112e-10	0.0260878	0.00416764	1	rs12093623	76028820	TRUE	0.994	TRUE	0.995	T	G	0.777539	5.49749e-05	0.0199452	0.00492185	TRUE
1	C8	Octanoylcarnitine	rs1146646	1p31.1	76038088	FALSE	FALSE	3.07265e-10	0.0184936	0.0029235	1	rs1146646	76038088	TRUE	0.991	TRUE	0.991	G	A	0.755093	0.00668781	0.00880829	0.00324053	TRUE
1	C8	Octanoylcarnitine	rs4949677	1p31.1	76039250	FALSE	FALSE	5.59972e-13	0.0224258	0.00309068	1	rs4949677	76039250	TRUE	0.959	TRUE	0.955	T	A	0.786083	0.00115139	0.0112749	0.00345761	TRUE
1	C10	Decanoylcarnitine	rs4949677	1p31.1	76039250	FALSE	FALSE	1.27726e-10	0.0273864	0.00423767	1	rs4949677	76039250	TRUE	0.959	TRUE	0.955	T	A	0.786083	6.1859e-05	0.020437	0.00507851	TRUE
1	C8	Octanoylcarnitine	rs5745336	1p31.1	76046107	FALSE	FALSE	9.95257e-13	0.0218241	0.00304139	1	rs5745336	76046107	TRUE	0.986	TRUE	0.995	G	A	0.78825	0.00307821	0.0101386	0.00341634	TRUE
1	C10	Decanoylcarnitine	rs5745336	1p31.1	76046107	FALSE	FALSE	4.41579e-10	0.0261484	0.00417138	1	rs5745336	76046107	TRUE	0.986	TRUE	0.995	G	A	0.78825	0.000145174	0.019142	0.00501737	TRUE
1	C8	Octanoylcarnitine	rs12122939	1p31.1	76048941	FALSE	FALSE	9.95749e-13	0.0218239	0.00304138	1	rs12122939	76048941	TRUE	0.986	TRUE	0.995	T	C	0.788287	0.00309274	0.0101334	0.00341627	TRUE
1	C10	Decanoylcarnitine	rs12122939	1p31.1	76048941	FALSE	FALSE	4.42863e-10	0.0261465	0.00417138	1	rs12122939	76048941	TRUE	0.986	TRUE	0.995	T	C	0.788287	0.000145761	0.0191365	0.00501725	TRUE
1	C8	Octanoylcarnitine	rs7547056	1p31.1	76051855	FALSE	FALSE	9.99172e-13	0.0218225	0.0030414	1	rs7547056	76051855	TRUE	0.986	FALSE	1	G	A	0.788823	0.0031312	0.0101164	0.00341496	TRUE
1	C10	Decanoylcarnitine	rs7547056	1p31.1	76051855	FALSE	FALSE	4.44711e-10	0.0261439	0.0041714	1	rs7547056	76051855	TRUE	0.986	FALSE	1	G	A	0.788823	0.000145753	0.019129	0.00501527	TRUE
1	C8	Octanoylcarnitine	rs6683437	1p31.1	76089207	FALSE	FALSE	1.4637e-12	0.0219869	0.00308742	1	rs6683437	76089207	TRUE	0.974	TRUE	0.983	G	A	0.79993	0.0032932	0.0103017	0.00349604	TRUE
1	C10	Decanoylcarnitine	rs6683437	1p31.1	76089207	FALSE	FALSE	2.67976e-10	0.0268663	0.00423269	1	rs6683437	76089207	TRUE	0.974	TRUE	0.983	G	A	0.79993	0.000180784	0.0193073	0.00513522	TRUE
1	C8	Octanoylcarnitine	rs1159214	1p31.1	76090498	FALSE	FALSE	1.18644e-12	0.0218727	0.00305867	1	rs1159214	76090498	TRUE	0.974	TRUE	0.995	T	G	0.800366	0.00298961	0.0104002	0.00349383	TRUE
1	C10	Decanoylcarnitine	rs1159214	1p31.1	76090498	FALSE	FALSE	3.57198e-10	0.0264328	0.00419429	1	rs1159214	76090498	TRUE	0.974	TRUE	0.995	T	G	0.800366	0.000172484	0.0193572	0.00513222	TRUE
1	C8	Octanoylcarnitine	rs1565717	1p31.1	76093029	FALSE	FALSE	1.2047e-12	-0.0219144	0.00306543	1	rs1565717	76093029	TRUE	0.974	TRUE	0.995	T	C	0.199082	0.00299181	-0.0104214	0.00350121	TRUE
1	C10	Decanoylcarnitine	rs1565717	1p31.1	76093029	FALSE	FALSE	3.61757e-10	-0.0264828	0.00420356	1	rs1565717	76093029	TRUE	0.974	TRUE	0.995	T	C	0.199082	0.000171447	-0.0194058	0.00514302	TRUE
1	C8	Octanoylcarnitine	rs7365179	1p31.1	76096212	FALSE	FALSE	3.78276e-10	-0.021642	0.00343903	1	rs7365179	76096212	TRUE	0.879	TRUE	0.956	G	C	0.180664	0.00481386	-0.0107839	0.00381584	TRUE
1	C10	Decanoylcarnitine	rs7365179	1p31.1	76096212	FALSE	FALSE	2.64721e-09	-0.0281355	0.00470637	1	rs7365179	76096212	TRUE	0.879	TRUE	0.956	G	C	0.180664	0.000149808	-0.0213275	0.00560179	TRUE
1	C8	Octanoylcarnitine	rs2172507	1p31.1	76103908	FALSE	FALSE	1.24511e-12	-0.0218178	0.00305389	1	rs2172507	76103908	TRUE	0.974	FALSE	1	T	C	0.198931	0.002978	-0.0104104	0.00349585	TRUE
1	C10	Decanoylcarnitine	rs2172507	1p31.1	76103908	FALSE	FALSE	3.81877e-10	-0.0263475	0.00418777	1	rs2172507	76103908	TRUE	0.974	FALSE	1	T	C	0.198931	0.00017089	-0.0193804	0.00513516	TRUE
1	C8	Octanoylcarnitine	rs5745427	1p31.1	76105225	FALSE	FALSE	1.25445e-12	-0.0218933	0.00306491	1	rs5745427	76105225	TRUE	0.974	TRUE	0.995	C	A	0.199073	0.00299201	-0.0104216	0.00350133	TRUE
1	C10	Decanoylcarnitine	rs5745427	1p31.1	76105225	FALSE	FALSE	3.74302e-10	-0.0264556	0.00420283	1	rs5745427	76105225	TRUE	0.974	TRUE	0.995	C	A	0.199073	0.000171485	-0.0194062	0.00514319	TRUE
1	C8	Octanoylcarnitine	rs5745433	1p31.1	76105751	FALSE	FALSE	1.2471e-12	0.0218478	0.0030582	1	rs5745433	76105751	TRUE	0.974	TRUE	0.995	T	G	0.800376	0.00298482	0.0104022	0.00349393	TRUE
1	C10	Decanoylcarnitine	rs5745433	1p31.1	76105751	FALSE	FALSE	3.71855e-10	0.026402	0.00419362	1	rs5745433	76105751	TRUE	0.974	TRUE	0.995	T	G	0.800376	0.000171866	0.0193624	0.00513236	TRUE
1	C8	Octanoylcarnitine	rs2029681	1p31.1	76106434	FALSE	FALSE	1.25991e-12	-0.0218974	0.00306575	1	rs2029681	76106434	TRUE	0.974	TRUE	0.995	G	A	0.199064	0.00299492	-0.0104209	0.00350142	TRUE
1	C10	Decanoylcarnitine	rs2029681	1p31.1	76106434	FALSE	FALSE	3.72812e-10	-0.0264654	0.00420396	1	rs2029681	76106434	TRUE	0.974	TRUE	0.995	G	A	0.199064	0.000171776	-0.0194045	0.00514334	TRUE
1	C8	Octanoylcarnitine	rs6699682	1p31.1	76112711	FALSE	FALSE	4.46959e-12	0.0216972	0.00311641	1	rs6699682	76112711	TRUE	0.98	FALSE	1	G	A	0.802983	0.00334122	0.0102772	0.00349311	TRUE
1	C10	Decanoylcarnitine	rs6699682	1p31.1	76112711	FALSE	FALSE	1.73167e-10	0.0273889	0.00426919	1	rs6699682	76112711	TRUE	0.98	FALSE	1	G	A	0.802983	0.000237584	0.0189371	0.00513226	TRUE
1	C8	Octanoylcarnitine	rs2029683	1p31.1	76114231	FALSE	FALSE	4.79695e-12	-0.0217095	0.00312274	1	rs2029683	76114231	TRUE	0.98	TRUE	0.995	T	G	0.196871	0.00330268	-0.0103164	0.00350212	TRUE
1	C10	Decanoylcarnitine	rs2029683	1p31.1	76114231	FALSE	FALSE	1.7915e-10	-0.0274216	0.00427779	1	rs2029683	76114231	TRUE	0.98	TRUE	0.995	T	G	0.196871	0.000232416	-0.019015	0.00514546	TRUE
1	C8	Octanoylcarnitine	rs5745442	1p31.1	76115446	FALSE	FALSE	4.8027e-12	0.0216577	0.00311538	1	rs5745442	76115446	TRUE	0.98	TRUE	0.994	T	G	0.802594	0.00327352	0.0103047	0.00349486	TRUE
1	C10	Decanoylcarnitine	rs5745442	1p31.1	76115446	FALSE	FALSE	1.79377e-10	0.027356	0.0042677	1	rs5745442	76115446	TRUE	0.98	TRUE	0.994	T	G	0.802594	0.000230233	0.018988	0.00513478	TRUE
1	C8	Octanoylcarnitine	rs5745449	1p31.1	76117299	FALSE	FALSE	6.18327e-12	0.0219357	0.00317204	1	rs5745449	76117299	TRUE	0.919	TRUE	0.939	T	A	0.824267	0.00195693	0.0117163	0.00377261	TRUE
1	C10	Decanoylcarnitine	rs5745449	1p31.1	76117299	FALSE	FALSE	2.02495e-10	0.0277697	0.00434503	1	rs5745449	76117299	TRUE	0.919	TRUE	0.939	T	A	0.824267	0.00010976	0.0215274	0.00554149	TRUE
1	C8	Octanoylcarnitine	rs11161836	1p31.1	76126921	FALSE	FALSE	5.11163e-12	-0.0216775	0.00312227	1	rs11161836	76126921	TRUE	0.99	TRUE	0.995	T	C	0.195725	0.0017584	-0.0109484	0.00348959	TRUE
1	C10	Decanoylcarnitine	rs11161836	1p31.1	76126921	FALSE	FALSE	1.84063e-10	-0.0273989	0.00427707	1	rs11161836	76126921	TRUE	0.99	TRUE	0.995	T	C	0.195725	0.000102953	-0.0199941	0.00512599	TRUE
1	C8	Octanoylcarnitine	rs1908089	1p31.1	76131896	FALSE	FALSE	3.29894e-10	0.0161522	0.0025579	1	rs1908089	76131896	TRUE	0.993	TRUE	0.986	T	C	0.440923	0.0651635	0.00513097	0.002779	FALSE
1	C10	Decanoylcarnitine	rs1908089	1p31.1	76131896	FALSE	FALSE	2.81569e-10	0.0221824	0.00349904	1	rs1908089	76131896	TRUE	0.993	TRUE	0.986	T	C	0.440923	0.0061765	0.0112112	0.00408483	TRUE
1	C8	Octanoylcarnitine	rs1303870	1p31.1	76132123	TRUE	FALSE	1.9271e-10	-0.0163758	0.00255917	1	rs1303870	76132123	FALSE	1	FALSE	1	T	G	0.556884	0.0870742	-0.00469654	0.00274192	FALSE
1	C10	Decanoylcarnitine	rs1303870	1p31.1	76132123	TRUE	FALSE	2.53989e-10	-0.0222545	0.00350149	1	rs1303870	76132123	FALSE	1	FALSE	1	T	G	0.556884	0.00704336	-0.0108839	0.00402982	TRUE
1	C8	Octanoylcarnitine	rs5745523	1p31.1	76133629	FALSE	FALSE	1.93046e-10	0.0163845	0.00256064	1	rs5745523	76133629	TRUE	0.993	TRUE	0.986	T	C	0.440924	0.0651719	0.00513081	0.00277899	FALSE
1	C10	Decanoylcarnitine	rs5745523	1p31.1	76133629	FALSE	FALSE	2.58408e-10	0.022258	0.00350353	1	rs5745523	76133629	TRUE	0.993	TRUE	0.986	T	C	0.440924	0.00617871	0.0112107	0.00408483	TRUE
1	C8	Octanoylcarnitine	rs6687882	1p31.1	76137413	FALSE	FALSE	1.93231e-10	-0.0163749	0.0025592	1	rs6687882	76137413	TRUE	0.993	TRUE	0.986	C	A	0.558132	0.0649967	-0.00513181	0.00277772	FALSE
1	C10	Decanoylcarnitine	rs6687882	1p31.1	76137413	FALSE	FALSE	2.54866e-10	-0.0222529	0.00350153	1	rs6687882	76137413	TRUE	0.993	TRUE	0.986	C	A	0.558132	0.00621709	-0.0111973	0.00408298	TRUE
1	C8	Octanoylcarnitine	rs10873788	1p31.1	76140445	FALSE	FALSE	5.11545e-12	-0.0216772	0.00312226	1	rs10873788	76140445	FALSE	1	FALSE	1	C	A	0.20043	0.00112936	-0.0110361	0.00337863	TRUE
1	C10	Decanoylcarnitine	rs10873788	1p31.1	76140445	FALSE	FALSE	1.8409e-10	-0.0273988	0.00427707	1	rs10873788	76140445	FALSE	1	FALSE	1	C	A	0.20043	0.000170694	-0.0187501	0.00496777	TRUE
1	C8	Octanoylcarnitine	rs11161857	1p31.1	76142816	FALSE	FALSE	5.06587e-12	0.0216308	0.00311495	1	rs11161857	76142816	TRUE	0.99	TRUE	0.995	G	C	0.803656	0.00175801	0.010923	0.00348143	TRUE
1	C10	Decanoylcarnitine	rs11161857	1p31.1	76142816	FALSE	FALSE	1.83339e-10	0.0273374	0.00426706	1	rs11161857	76142816	TRUE	0.99	TRUE	0.995	G	C	0.803656	0.00010297	0.0199472	0.005114	TRUE
1	C8	Octanoylcarnitine	rs7523573	1p31.1	76144608	FALSE	FALSE	4.95038e-12	-0.0216256	0.0031127	1	rs7523573	76144608	TRUE	0.99	TRUE	0.995	T	G	0.19574	0.00175484	-0.0109507	0.00348966	TRUE
1	C10	Decanoylcarnitine	rs7523573	1p31.1	76144608	FALSE	FALSE	1.83589e-10	-0.0273171	0.00426403	1	rs7523573	76144608	TRUE	0.99	TRUE	0.995	T	G	0.19574	0.000102662	-0.0199981	0.00512609	TRUE
1	C8	Octanoylcarnitine	rs5745546	1p31.1	76150626	FALSE	FALSE	1.93817e-10	-0.0163742	0.00255928	1	rs5745546	76150626	TRUE	0.993	TRUE	0.986	G	A	0.558179	0.0648483	-0.00513515	0.00277799	FALSE
1	C10	Decanoylcarnitine	rs5745546	1p31.1	76150626	FALSE	FALSE	2.55766e-10	-0.0222517	0.00350164	1	rs5745546	76150626	TRUE	0.993	TRUE	0.986	G	A	0.558179	0.00618073	-0.0112062	0.00408337	TRUE
1	C8	Octanoylcarnitine	rs5745554	1p31.1	76151785	FALSE	FALSE	1.9393e-10	0.0163832	0.00256072	1	rs5745554	76151785	TRUE	0.993	TRUE	0.986	C	A	0.440871	0.0649914	0.00513479	0.00277928	FALSE
1	C10	Decanoylcarnitine	rs5745554	1p31.1	76151785	FALSE	FALSE	2.60052e-10	0.0222553	0.00350365	1	rs5745554	76151785	TRUE	0.993	TRUE	0.986	C	A	0.440871	0.00614545	0.0112191	0.00408523	TRUE
1	C8	Octanoylcarnitine	rs5745558	1p31.1	76152085	FALSE	FALSE	1.93998e-10	0.0163831	0.00256073	1	rs5745558	76152085	TRUE	0.993	TRUE	0.986	T	C	0.440873	0.0649911	0.00513476	0.00277926	FALSE
1	C10	Decanoylcarnitine	rs5745558	1p31.1	76152085	FALSE	FALSE	2.59802e-10	0.0222558	0.00350365	1	rs5745558	76152085	TRUE	0.993	TRUE	0.986	T	C	0.440873	0.00614709	0.0112187	0.00408521	TRUE
1	C8	Octanoylcarnitine	rs7519526	1p31.1	76153542	FALSE	FALSE	1.93663e-10	-0.0163747	0.0025593	1	rs7519526	76153542	TRUE	0.993	FALSE	1	T	G	0.560293	0.0646763	-0.00515477	0.0027868	FALSE
1	C10	Decanoylcarnitine	rs7519526	1p31.1	76153542	FALSE	FALSE	2.56051e-10	-0.0222513	0.00350168	1	rs7519526	76153542	TRUE	0.993	FALSE	1	T	G	0.560293	0.00514337	-0.0114867	0.0040956	TRUE
1	C8	Octanoylcarnitine	rs6671871	1p31.1	76156099	FALSE	FALSE	1.93728e-10	-0.0163747	0.00255932	1	rs6671871	76156099	TRUE	0.993	TRUE	0.986	T	G	0.558196	0.0647748	-0.00513674	0.00277808	FALSE
1	C10	Decanoylcarnitine	rs6671871	1p31.1	76156099	FALSE	FALSE	2.55923e-10	-0.0222517	0.0035017	1	rs6671871	76156099	TRUE	0.993	TRUE	0.986	T	G	0.558196	0.00617205	-0.0112085	0.0040835	TRUE
1	C8	Octanoylcarnitine	rs11161887	1p31.1	76158893	FALSE	FALSE	1.93543e-10	-0.0163751	0.00255933	1	rs11161887	76158893	TRUE	0.993	TRUE	0.986	G	A	0.558199	0.0647633	-0.00513698	0.00277809	FALSE
1	C10	Decanoylcarnitine	rs11161887	1p31.1	76158893	FALSE	FALSE	2.56181e-10	-0.0222513	0.00350172	1	rs11161887	76158893	TRUE	0.993	TRUE	0.986	G	A	0.558199	0.0061713	-0.0112087	0.00408352	TRUE
1	C8	Octanoylcarnitine	rs10732723	1p31.1	76165025	FALSE	FALSE	5.05711e-12	0.0218078	0.00314033	1	rs10732723	76165025	TRUE	0.987	TRUE	0.992	T	C	0.801734	0.00123571	0.0112053	0.00345782	TRUE
1	C10	Decanoylcarnitine	rs10732723	1p31.1	76165025	FALSE	FALSE	2.29998e-10	0.0274111	0.0043023	1	rs10732723	76165025	TRUE	0.987	TRUE	0.992	T	C	0.801734	9.46192e-05	0.0199227	0.00508068	TRUE
1	C8	Octanoylcarnitine	rs17650138	1p31.1	76171475	FALSE	FALSE	5.12281e-12	-0.0218304	0.00314443	1	rs17650138	76171475	TRUE	0.983	FALSE	1	G	A	0.19858	0.000906244	-0.0115165	0.00345948	TRUE
1	C10	Decanoylcarnitine	rs17650138	1p31.1	76171475	FALSE	FALSE	2.30036e-10	-0.0274465	0.00430787	1	rs17650138	76171475	TRUE	0.983	FALSE	1	G	A	0.19858	6.2412e-05	-0.0204423	0.00508252	TRUE
1	C8	Octanoylcarnitine	rs12090849	1p31.1	76172849	FALSE	FALSE	5.10244e-12	0.0218094	0.00314114	1	rs12090849	76172849	TRUE	0.983	FALSE	1	T	C	0.799747	0.000881033	0.0115189	0.00345195	TRUE
1	C10	Decanoylcarnitine	rs12090849	1p31.1	76172849	FALSE	FALSE	2.31109e-10	0.0274148	0.00430339	1	rs12090849	76172849	TRUE	0.983	FALSE	1	T	C	0.799747	5.95383e-05	0.0204546	0.00507135	TRUE
1	C8	Octanoylcarnitine	rs11588578	1p31.1	76173127	FALSE	FALSE	5.09643e-12	0.0218103	0.00314119	1	rs11588578	76173127	TRUE	0.983	TRUE	0.992	T	G	0.800164	0.00083326	0.0115875	0.0034563	TRUE
1	C10	Decanoylcarnitine	rs11588578	1p31.1	76173127	FALSE	FALSE	2.31189e-10	0.027415	0.00430346	1	rs11588578	76173127	TRUE	0.983	TRUE	0.992	T	G	0.800164	5.39701e-05	0.0205984	0.00507752	TRUE
1	C8	Octanoylcarnitine	rs931507	1p31.1	76174165	FALSE	FALSE	5.15125e-12	-0.0218315	0.00314495	1	rs931507	76174165	TRUE	0.984	TRUE	0.991	G	A	0.199542	0.000784945	-0.0116688	0.00346331	TRUE
1	C10	Decanoylcarnitine	rs931507	1p31.1	76174165	FALSE	FALSE	2.31849e-10	-0.0274457	0.00430859	1	rs931507	76174165	TRUE	0.984	TRUE	0.991	G	A	0.199542	4.85637e-05	-0.0207666	0.00508758	TRUE
1	C8	Octanoylcarnitine	rs1770887	1p31.1	76174400	FALSE	FALSE	4.81987e-12	0.0221889	0.00319201	1	rs1770887	76174400	FALSE	1	FALSE	1	G	A	0.805985	0.000437366	0.0131737	0.00373272	TRUE
1	C10	Decanoylcarnitine	rs1770887	1p31.1	76174400	FALSE	FALSE	2.77182e-10	0.0277371	0.00437354	1	rs1770887	76174400	FALSE	1	FALSE	1	G	A	0.805985	5.47675e-05	0.0222414	0.00548725	TRUE
1	C8	Octanoylcarnitine	rs1770885	1p31.1	76174800	FALSE	FALSE	4.67019e-12	0.0220724	0.00317318	1	rs1770885	76174800	TRUE	0.942	TRUE	0.96	T	C	0.790405	0.0035427	0.0100057	0.00342218	TRUE
1	C10	Decanoylcarnitine	rs1770885	1p31.1	76174800	FALSE	FALSE	3.28599e-10	0.0274603	0.00434825	1	rs1770885	76174800	TRUE	0.942	TRUE	0.96	T	C	0.790405	0.000140466	0.019213	0.00502507	TRUE
1	C8	Octanoylcarnitine	rs1689275	1p31.1	76182243	FALSE	FALSE	6.25494e-12	-0.0219887	0.00318047	1	rs1689275	76182243	TRUE	0.981	TRUE	0.986	T	C	0.192146	0.00161254	-0.0111169	0.00351464	TRUE
1	C10	Decanoylcarnitine	rs1689275	1p31.1	76182243	FALSE	FALSE	2.78487e-10	-0.0276309	0.00435729	1	rs1689275	76182243	TRUE	0.981	TRUE	0.986	T	C	0.192146	0.000172295	-0.0194859	0.00516595	TRUE
1	C8	Octanoylcarnitine	rs12140121	1p31.1	76227589	FALSE	FALSE	8.59111e-12	-0.0220711	0.00321384	1	rs12140121	76227589	TRUE	0.963	FALSE	1	G	A	0.193007	0.00149799	-0.0111522	0.00350186	TRUE
1	C10	Decanoylcarnitine	rs12140121	1p31.1	76227589	FALSE	FALSE	4.12632e-10	-0.0276493	0.00440326	1	rs12140121	76227589	TRUE	0.963	FALSE	1	G	A	0.193007	0.000297333	-0.0187037	0.00515041	TRUE
1	C8	Octanoylcarnitine	rs10518521	1p31.1	76233802	FALSE	FALSE	9.50461e-12	0.0222716	0.00325003	1	rs10518521	76233802	TRUE	0.932	TRUE	0.979	G	A	0.804702	0.00142141	0.0113305	0.0035408	TRUE
1	C10	Decanoylcarnitine	rs10518521	1p31.1	76233802	FALSE	FALSE	4.38756e-10	0.0279191	0.00445313	1	rs10518521	76233802	TRUE	0.932	TRUE	0.979	G	A	0.804702	0.000583972	0.0179848	0.00521152	TRUE
1	C8	Octanoylcarnitine	rs10782602	1p31.1	76236849	FALSE	FALSE	9.74044e-12	0.0222971	0.00325545	1	rs10782602	76236849	TRUE	0.932	TRUE	0.977	T	C	0.804467	0.00146638	0.0113078	0.00354378	TRUE
1	C10	Decanoylcarnitine	rs10782602	1p31.1	76236849	FALSE	FALSE	4.51157e-10	0.0279463	0.00446061	1	rs10782602	76236849	TRUE	0.932	TRUE	0.977	T	C	0.804467	0.000649794	0.0178484	0.00521632	TRUE
1	C8	Octanoylcarnitine	rs4949686	1p31.1	76245887	FALSE	FALSE	9.80138e-12	0.0223122	0.00325809	1	rs4949686	76245887	TRUE	0.929	TRUE	0.975	G	C	0.804431	0.00146854	0.0113181	0.00354748	TRUE
1	C10	Decanoylcarnitine	rs4949686	1p31.1	76245887	FALSE	FALSE	4.50703e-10	0.0279697	0.00446423	1	rs4949686	76245887	TRUE	0.929	TRUE	0.975	G	C	0.804431	0.000649245	0.0178682	0.00522174	TRUE
1	C8	Octanoylcarnitine	rs10873863	1p31.1	76247617	FALSE	FALSE	2.02448e-09	-0.0185346	0.00307757	1	rs10873863	76247617	TRUE	0.919	TRUE	0.957	T	C	0.261146	0.000846373	-0.0108052	0.00322717	TRUE
1	C10	Decanoylcarnitine	rs10873863	1p31.1	76247617	FALSE	FALSE	1.54371e-09	-0.0255379	0.00420935	1	rs10873863	76247617	TRUE	0.919	TRUE	0.957	T	C	0.261146	3.6243e-05	-0.019669	0.00473889	TRUE
17	Q26:Glu/Orn	Glutamic acid / Ornithine	rs17612167	1q21.3	150998730	TRUE	TRUE	8.82159e-08	0.0519947	0.00968524	1	rs17612167	150998730	TRUE	0.938	TRUE	0.956	T	A	0.238387	0.244142	0.0139157	0.0119403	FALSE
18	Leu|Ile	Leucine|Isoleucine	rs2099949	1q32.3	209798391	TRUE	TRUE	2.48013e-08	0.044381	0.0079307	0.563152	rs9430069	209793598	TRUE	0.541	TRUE	0.582	C	T	0.249153	0.458009	-0.0100865	0.0135855	FALSE
2	C16	Palmitoylcarnitine	rs3811444	1q44	246106074	TRUE	TRUE	1.05177e-08	0.0438093	0.00762521	1	rs3811444	246106074	TRUE	0.815	TRUE	0.878	T	C	0.317113	0.000474009	0.0530784	0.0151324	TRUE
2	C18	Stearoylcarnitine	rs3811444	1q44	246106074	TRUE	TRUE	9.13793e-16	0.0508746	0.00627976	1	rs3811444	246106074	TRUE	0.815	TRUE	0.878	T	C	0.317113	2.22009e-06	0.0633265	0.0132969	TRUE
2	C18:1	Octadecenoylcarnitine	rs3811444	1q44	246106074	TRUE	TRUE	1.37243e-09	0.0456907	0.00750741	1	rs3811444	246106074	TRUE	0.815	TRUE	0.878	T	C	0.317113	0.000618709	0.0537419	0.0156448	TRUE
2	Q3:(C16+C18:1)/C2	(Palmitoylcarnitine + Octadecenoylcarnitine) / Acetylcarnitine	rs3811444	1q44	246106074	TRUE	TRUE	1.34338e-08	0.00689468	0.00120893	1	rs3811444	246106074	TRUE	0.815	TRUE	0.878	T	C	0.317113	1.23001e-05	0.0111983	0.00254725	TRUE
2	Q4:C0/(C16+C18)	Carnitine free / Palmitoylcarnitine + Stearoylcarnitine	rs3811444	1q44	246106074	TRUE	TRUE	5.97227e-08	-0.04873	0.00895876	1	rs3811444	246106074	TRUE	0.815	TRUE	0.878	T	C	0.317113	0.00372613	-0.0457179	0.015722	TRUE
19	Glu	Glutamic acid	rs2542591	2p16.2	53882931	FALSE	FALSE	4.83826e-08	0.0304887	0.00556637	1	rs2542591	53882931	TRUE	0.993	TRUE	0.995	T	C	0.392886	0.181296	-0.0166121	0.0124176	FALSE
19	Glu	Glutamic acid	rs2542592	2p16.2	53884366	TRUE	TRUE	4.11844e-08	-0.0306021	0.0055578	1	rs2542592	53884366	TRUE	0.993	TRUE	0.995	G	A	0.606195	0.178757	0.0167013	0.0124116	FALSE
19	Glu	Glutamic acid	rs805437	2p16.2	53908482	FALSE	FALSE	4.81625e-08	0.0304998	0.00556757	1	rs805437	53908482	FALSE	1	FALSE	1	T	C	0.380322	0.187199	-0.0170279	0.012901	FALSE
3	Q15:Arg/Gly	Arginine / Glycine	rs10172677	2p13.1	73401121	FALSE	FALSE	7.38162e-08	-0.00498678	0.000923314	0.915514	rs6706562	73402295	TRUE	0.916	TRUE	0.978	G	C	0.201443	1.67e-14	-0.00701397	0.000899164	TRUE
3	Arg	Arginine	rs7573275	2p13.1	73406050	FALSE	FALSE	1.15502e-10	0.0841791	0.0129945	1	rs7573275	73406050	TRUE	0.959	TRUE	0.991	G	A	0.739707	9.98351e-36	0.228831	0.0175643	TRUE
3	Q13:Arg/Cit	Arginine / Citrulline	rs7573275	2p13.1	73406050	FALSE	FALSE	2.24415e-09	0.0303997	0.00506203	1	rs7573275	73406050	TRUE	0.959	TRUE	0.991	G	A	0.739707	5.74784e-26	0.031942	0.00293888	TRUE
3	Q14:Arg/Orn	Arginine / Ornithine	rs7573275	2p13.1	73406050	FALSE	FALSE	6.02363e-12	0.0180501	0.00260875	1	rs7573275	73406050	TRUE	0.959	TRUE	0.991	G	A	0.739707	1.36578e-26	0.0161903	0.00146975	TRUE
3	Q15:Arg/Gly	Arginine / Glycine	rs7573275	2p13.1	73406050	FALSE	FALSE	1.76536e-12	0.00604511	0.000852043	1	rs7573275	73406050	TRUE	0.959	TRUE	0.991	G	A	0.739707	2.70012e-24	0.00830589	0.000793613	TRUE
3	Arg	Arginine	rs11885217	2p13.1	73406716	FALSE	FALSE	2.93285e-10	-0.0819494	0.0129399	1	rs11885217	73406716	TRUE	0.959	TRUE	0.991	G	A	0.259947	9.6968e-36	-0.229063	0.0175786	TRUE
3	Q13:Arg/Cit	Arginine / Citrulline	rs11885217	2p13.1	73406716	FALSE	FALSE	4.39819e-09	-0.0297036	0.00504012	1	rs11885217	73406716	TRUE	0.959	TRUE	0.991	G	A	0.259947	5.83489e-26	-0.0319648	0.0029414	TRUE
3	Q14:Arg/Orn	Arginine / Ornithine	rs11885217	2p13.1	73406716	FALSE	FALSE	1.78764e-11	-0.0175616	0.00259798	1	rs11885217	73406716	TRUE	0.959	TRUE	0.991	G	A	0.259947	1.41429e-26	-0.0161993	0.00147105	TRUE
3	Q15:Arg/Gly	Arginine / Glycine	rs11885217	2p13.1	73406716	FALSE	FALSE	5.50107e-12	-0.00588222	0.000848542	1	rs11885217	73406716	TRUE	0.959	TRUE	0.991	G	A	0.259947	2.68267e-24	-0.00831337	0.000794276	TRUE
3	Arg	Arginine	rs6546820	2p13.1	73406905	FALSE	FALSE	1.15603e-10	0.0841777	0.0129946	1	rs6546820	73406905	TRUE	0.959	TRUE	0.991	G	A	0.739697	9.94209e-36	0.228828	0.0175636	TRUE
3	Q13:Arg/Cit	Arginine / Citrulline	rs6546820	2p13.1	73406905	FALSE	FALSE	2.24866e-09	0.0303982	0.00506206	1	rs6546820	73406905	TRUE	0.959	TRUE	0.991	G	A	0.739697	5.74752e-26	0.0319408	0.00293877	TRUE
3	Q14:Arg/Orn	Arginine / Ornithine	rs6546820	2p13.1	73406905	FALSE	FALSE	6.02288e-12	0.0180502	0.00260876	1	rs6546820	73406905	TRUE	0.959	TRUE	0.991	G	A	0.739697	1.36231e-26	0.0161901	0.0014697	TRUE
3	Q15:Arg/Gly	Arginine / Glycine	rs6546820	2p13.1	73406905	FALSE	FALSE	1.76611e-12	0.00604508	0.000852046	1	rs6546820	73406905	TRUE	0.959	TRUE	0.991	G	A	0.739697	2.69397e-24	0.00830575	0.000793582	TRUE
3	Arg	Arginine	rs1522927	2p13.1	73409663	FALSE	FALSE	1.78018e-09	0.0782548	0.0129485	1	rs1522927	73409663	TRUE	0.938	TRUE	0.979	T	G	0.735487	4.70671e-36	0.229596	0.0175317	TRUE
3	Q13:Arg/Cit	Arginine / Citrulline	rs1522927	2p13.1	73409663	FALSE	FALSE	7.93046e-09	0.0292041	0.00504068	1	rs1522927	73409663	TRUE	0.938	TRUE	0.979	T	G	0.735487	1.09595e-26	0.032349	0.00293056	TRUE
3	Q14:Arg/Orn	Arginine / Ornithine	rs1522927	2p13.1	73409663	FALSE	FALSE	1.23029e-10	0.0168175	0.00259998	1	rs1522927	73409663	TRUE	0.938	TRUE	0.979	T	G	0.735487	8.05556e-27	0.0162429	0.00146737	TRUE
3	Q15:Arg/Gly	Arginine / Glycine	rs1522927	2p13.1	73409663	FALSE	FALSE	4.98618e-11	0.00561044	0.000849269	1	rs1522927	73409663	TRUE	0.938	TRUE	0.979	T	G	0.735487	2.9584e-24	0.00829035	0.000792863	TRUE
3	Arg	Arginine	rs10191517	2p13.1	73411911	FALSE	FALSE	1.15115e-10	0.0842029	0.0129972	1	rs10191517	73411911	TRUE	0.959	TRUE	0.991	G	A	0.739678	9.89021e-36	0.228823	0.0175626	TRUE
3	Q13:Arg/Cit	Arginine / Citrulline	rs10191517	2p13.1	73411911	FALSE	FALSE	2.23474e-09	0.0304094	0.00506306	1	rs10191517	73411911	TRUE	0.959	TRUE	0.991	G	A	0.739678	5.70246e-26	0.0319412	0.00293858	TRUE
3	Q14:Arg/Orn	Arginine / Ornithine	rs10191517	2p13.1	73411911	FALSE	FALSE	5.99013e-12	0.0180558	0.00260928	1	rs10191517	73411911	TRUE	0.959	TRUE	0.991	G	A	0.739678	1.36024e-26	0.0161894	0.00146961	TRUE
3	Q15:Arg/Gly	Arginine / Glycine	rs10191517	2p13.1	73411911	FALSE	FALSE	1.76301e-12	0.0060465	0.000852217	1	rs10191517	73411911	TRUE	0.959	TRUE	0.991	G	A	0.739678	2.6809e-24	0.00830567	0.000793535	TRUE
3	Arg	Arginine	rs7560272	2p13.1	73414993	FALSE	FALSE	1.14505e-10	-0.0843456	0.0130176	1	rs7560272	73414993	TRUE	0.959	FALSE	1	T	A	0.267167	2.82999e-35	-0.224811	0.0173817	TRUE
3	Q13:Arg/Cit	Arginine / Citrulline	rs7560272	2p13.1	73414993	FALSE	FALSE	2.23821e-09	-0.0304559	0.00507101	1	rs7560272	73414993	TRUE	0.959	FALSE	1	T	A	0.267167	2.15459e-25	-0.0312212	0.00290916	TRUE
3	Q14:Arg/Orn	Arginine / Ornithine	rs7560272	2p13.1	73414993	FALSE	FALSE	6.02192e-12	-0.0180822	0.00261338	1	rs7560272	73414993	TRUE	0.959	FALSE	1	T	A	0.267167	6.45987e-26	-0.0157986	0.00145524	TRUE
3	Q15:Arg/Gly	Arginine / Glycine	rs7560272	2p13.1	73414993	FALSE	FALSE	1.76461e-12	-0.00605589	0.000853555	1	rs7560272	73414993	TRUE	0.959	FALSE	1	T	A	0.267167	6.7674e-24	-0.00814167	0.000785256	TRUE
3	Arg	Arginine	rs2091022	2p13.1	73418078	FALSE	FALSE	1.14812e-10	0.0842268	0.0130001	1	rs2091022	73418078	TRUE	0.959	TRUE	0.992	G	A	0.739769	1.10114e-35	0.22862	0.0175601	TRUE
3	Q13:Arg/Cit	Arginine / Citrulline	rs2091022	2p13.1	73418078	FALSE	FALSE	2.2189e-09	0.030422	0.00506417	1	rs2091022	73418078	TRUE	0.959	TRUE	0.992	G	A	0.739769	6.11817e-26	0.0319141	0.00293805	TRUE
3	Q14:Arg/Orn	Arginine / Ornithine	rs2091022	2p13.1	73418078	FALSE	FALSE	5.95407e-12	0.0180621	0.00260985	1	rs2091022	73418078	TRUE	0.959	TRUE	0.992	G	A	0.739769	1.42826e-26	0.0161787	0.00146931	TRUE
3	Q15:Arg/Gly	Arginine / Glycine	rs2091022	2p13.1	73418078	FALSE	FALSE	1.76132e-12	0.00604796	0.000852406	1	rs2091022	73418078	TRUE	0.959	TRUE	0.992	G	A	0.739769	2.83858e-24	0.00829924	0.00079338	TRUE
3	Arg	Arginine	rs11126395	2p13.1	73418472	FALSE	FALSE	1.14064e-10	-0.0843642	0.0130192	1	rs11126395	73418472	TRUE	0.959	TRUE	0.992	G	A	0.259842	1.10864e-35	-0.228819	0.0175762	TRUE
3	Q13:Arg/Cit	Arginine / Citrulline	rs11126395	2p13.1	73418472	FALSE	FALSE	2.22555e-09	-0.0304645	0.00507166	1	rs11126395	73418472	TRUE	0.959	TRUE	0.992	G	A	0.259842	6.31415e-26	-0.0319346	0.00294082	TRUE
3	Q14:Arg/Orn	Arginine / Ornithine	rs11126395	2p13.1	73418472	FALSE	FALSE	5.98142e-12	-0.0180871	0.00261371	1	rs11126395	73418472	TRUE	0.959	TRUE	0.992	G	A	0.259842	1.49529e-26	-0.0161874	0.00147072	TRUE
3	Q15:Arg/Gly	Arginine / Glycine	rs11126395	2p13.1	73418472	FALSE	FALSE	1.75922e-12	-0.00605704	0.000853666	1	rs11126395	73418472	TRUE	0.959	TRUE	0.992	G	A	0.259842	2.88792e-24	-0.00830548	0.000794115	TRUE
3	Arg	Arginine	rs11126396	2p13.1	73418651	FALSE	FALSE	1.14058e-10	-0.0843649	0.0130193	1	rs11126396	73418651	TRUE	0.959	TRUE	0.992	T	C	0.259836	1.11084e-35	-0.228815	0.0175761	TRUE
3	Q13:Arg/Cit	Arginine / Citrulline	rs11126396	2p13.1	73418651	FALSE	FALSE	2.22483e-09	-0.030465	0.0050717	1	rs11126396	73418651	TRUE	0.959	TRUE	0.992	T	C	0.259836	6.32503e-26	-0.031934	0.00294081	TRUE
3	Q14:Arg/Orn	Arginine / Ornithine	rs11126396	2p13.1	73418651	FALSE	FALSE	5.97907e-12	-0.0180873	0.00261373	1	rs11126396	73418651	TRUE	0.959	TRUE	0.992	T	C	0.259836	1.49658e-26	-0.0161872	0.00147072	TRUE
3	Q15:Arg/Gly	Arginine / Glycine	rs11126396	2p13.1	73418651	FALSE	FALSE	1.7595e-12	-0.00605707	0.000853672	1	rs11126396	73418651	TRUE	0.959	TRUE	0.992	T	C	0.259836	2.89403e-24	-0.00830527	0.000794113	TRUE
3	Arg	Arginine	rs7604588	2p13.1	73424925	FALSE	FALSE	1.13998e-10	0.0842634	0.0130035	1	rs7604588	73424925	TRUE	0.959	FALSE	1	G	A	0.738503	4.22272e-34	0.221037	0.0174229	TRUE
3	Q13:Arg/Cit	Arginine / Citrulline	rs7604588	2p13.1	73424925	FALSE	FALSE	2.1975e-09	0.0304381	0.00506551	1	rs7604588	73424925	TRUE	0.959	FALSE	1	G	A	0.738503	1.46418e-25	0.0313073	0.00290632	TRUE
3	Q14:Arg/Orn	Arginine / Ornithine	rs7604588	2p13.1	73424925	FALSE	FALSE	5.9023e-12	0.0180701	0.00261054	1	rs7604588	73424925	TRUE	0.959	FALSE	1	G	A	0.738503	5.1816e-26	0.0158193	0.0014541	TRUE
3	Q15:Arg/Gly	Arginine / Glycine	rs7604588	2p13.1	73424925	FALSE	FALSE	1.75196e-12	0.00605021	0.000852633	1	rs7604588	73424925	TRUE	0.959	FALSE	1	G	A	0.738503	1.09861e-23	0.00810069	0.000785229	TRUE
3	Arg	Arginine	rs10196402	2p13.1	73425589	FALSE	FALSE	1.13661e-10	-0.0843942	0.0130228	1	rs10196402	73425589	TRUE	0.959	TRUE	0.995	C	A	0.259654	1.41798e-35	-0.228355	0.0175706	TRUE
3	Q13:Arg/Cit	Arginine / Citrulline	rs10196402	2p13.1	73425589	FALSE	FALSE	2.20971e-09	-0.0304787	0.00507303	1	rs10196402	73425589	TRUE	0.959	TRUE	0.995	C	A	0.259654	7.37456e-26	-0.0318743	0.0029396	TRUE
3	Q14:Arg/Orn	Arginine / Ornithine	rs10196402	2p13.1	73425589	FALSE	FALSE	5.95102e-12	-0.0180939	0.00261442	1	rs10196402	73425589	TRUE	0.959	TRUE	0.995	C	A	0.259654	1.66714e-26	-0.0161636	0.00147004	TRUE
3	Q15:Arg/Gly	Arginine / Glycine	rs10196402	2p13.1	73425589	FALSE	FALSE	1.75833e-12	-0.00605876	0.000853899	1	rs10196402	73425589	TRUE	0.959	TRUE	0.995	C	A	0.259654	3.30504e-24	-0.00829049	0.000793769	TRUE
3	Arg	Arginine	rs11899517	2p13.1	73426769	FALSE	FALSE	4.45637e-11	-0.086512	0.013062	1	rs11899517	73426769	TRUE	0.996	TRUE	0.995	G	A	0.26822	5.98693e-35	-0.221808	0.0172405	TRUE
3	Q13:Arg/Cit	Arginine / Citrulline	rs11899517	2p13.1	73426769	FALSE	FALSE	2.76742e-09	-0.030398	0.00509115	1	rs11899517	73426769	TRUE	0.996	TRUE	0.995	G	A	0.26822	7.24289e-24	-0.0299874	0.0028941	TRUE
3	Q14:Arg/Orn	Arginine / Ornithine	rs11899517	2p13.1	73426769	FALSE	FALSE	1.86882e-12	-0.0185813	0.00262195	1	rs11899517	73426769	TRUE	0.996	TRUE	0.995	G	A	0.26822	3.49725e-25	-0.0154328	0.00144486	TRUE
3	Q15:Arg/Gly	Arginine / Glycine	rs11899517	2p13.1	73426769	FALSE	FALSE	7.97792e-12	-0.00589773	0.000857455	1	rs11899517	73426769	TRUE	0.996	TRUE	0.995	G	A	0.26822	3.34246e-23	-0.00794908	0.000779584	TRUE
3	Arg	Arginine	rs6718864	2p13.1	73428099	FALSE	FALSE	4.46685e-11	-0.086506	0.0130618	1	rs6718864	73428099	TRUE	0.996	TRUE	0.995	G	A	0.26822	5.98693e-35	-0.221808	0.0172405	TRUE
3	Q13:Arg/Cit	Arginine / Citrulline	rs6718864	2p13.1	73428099	FALSE	FALSE	2.77171e-09	-0.0303963	0.00509107	1	rs6718864	73428099	TRUE	0.996	TRUE	0.995	G	A	0.26822	7.24289e-24	-0.0299874	0.0028941	TRUE
3	Q14:Arg/Orn	Arginine / Ornithine	rs6718864	2p13.1	73428099	FALSE	FALSE	1.87088e-12	-0.0185806	0.00262191	1	rs6718864	73428099	TRUE	0.996	TRUE	0.995	G	A	0.26822	3.49725e-25	-0.0154328	0.00144486	TRUE
3	Q15:Arg/Gly	Arginine / Glycine	rs6718864	2p13.1	73428099	FALSE	FALSE	7.98844e-12	-0.00589747	0.000857442	1	rs6718864	73428099	TRUE	0.996	TRUE	0.995	G	A	0.26822	3.34246e-23	-0.00794908	0.000779584	TRUE
3	Arg	Arginine	rs6546822	2p13.1	73428606	FALSE	FALSE	4.49862e-11	0.0863686	0.0130432	1	rs6546822	73428606	TRUE	0.996	TRUE	0.995	G	A	0.731023	5.87821e-35	0.221445	0.0172101	TRUE
3	Q13:Arg/Cit	Arginine / Citrulline	rs6546822	2p13.1	73428606	FALSE	FALSE	2.73522e-09	0.0303638	0.00508376	1	rs6546822	73428606	TRUE	0.996	TRUE	0.995	G	A	0.731023	7.12514e-24	0.0299397	0.00288901	TRUE
3	Q14:Arg/Orn	Arginine / Ornithine	rs6546822	2p13.1	73428606	FALSE	FALSE	1.85949e-12	0.0185562	0.00261815	1	rs6546822	73428606	TRUE	0.996	TRUE	0.995	G	A	0.731023	3.41601e-25	0.0154091	0.0014423	TRUE
3	Q15:Arg/Gly	Arginine / Glycine	rs6546822	2p13.1	73428606	FALSE	FALSE	7.95675e-12	0.00588952	0.000856213	1	rs6546822	73428606	TRUE	0.996	TRUE	0.995	G	A	0.731023	3.31811e-23	0.00793577	0.000778218	TRUE
3	Arg	Arginine	rs6709853	2p13.1	73429573	FALSE	FALSE	4.49157e-11	0.0863713	0.0130431	1	rs6709853	73429573	TRUE	0.996	TRUE	0.995	T	A	0.731023	5.87821e-35	0.221445	0.0172101	TRUE
3	Q13:Arg/Cit	Arginine / Citrulline	rs6709853	2p13.1	73429573	FALSE	FALSE	2.7303e-09	0.0303651	0.00508373	1	rs6709853	73429573	TRUE	0.996	TRUE	0.995	T	A	0.731023	7.12514e-24	0.0299397	0.00288901	TRUE
3	Q14:Arg/Orn	Arginine / Ornithine	rs6709853	2p13.1	73429573	FALSE	FALSE	1.85728e-12	0.0185566	0.00261814	1	rs6709853	73429573	TRUE	0.996	TRUE	0.995	T	A	0.731023	3.41601e-25	0.0154091	0.0014423	TRUE
3	Q15:Arg/Gly	Arginine / Glycine	rs6709853	2p13.1	73429573	FALSE	FALSE	7.94061e-12	0.00588974	0.000856209	1	rs6709853	73429573	TRUE	0.996	TRUE	0.995	T	A	0.731023	3.31811e-23	0.00793577	0.000778218	TRUE
3	Arg	Arginine	rs6713196	2p13.1	73429913	FALSE	FALSE	4.48596e-11	0.0863738	0.0130431	1	rs6713196	73429913	TRUE	0.996	TRUE	0.995	T	C	0.731023	5.87821e-35	0.221445	0.0172101	TRUE
3	Q13:Arg/Cit	Arginine / Citrulline	rs6713196	2p13.1	73429913	FALSE	FALSE	2.73089e-09	0.030365	0.00508374	1	rs6713196	73429913	TRUE	0.996	TRUE	0.995	T	C	0.731023	7.12514e-24	0.0299397	0.00288901	TRUE
3	Q14:Arg/Orn	Arginine / Ornithine	rs6713196	2p13.1	73429913	FALSE	FALSE	1.85498e-12	0.018557	0.00261814	1	rs6713196	73429913	TRUE	0.996	TRUE	0.995	T	C	0.731023	3.41601e-25	0.0154091	0.0014423	TRUE
3	Q15:Arg/Gly	Arginine / Glycine	rs6713196	2p13.1	73429913	FALSE	FALSE	7.92874e-12	0.00588993	0.000856209	1	rs6713196	73429913	TRUE	0.996	TRUE	0.995	T	C	0.731023	3.31811e-23	0.00793577	0.000778218	TRUE
3	Arg	Arginine	rs6706179	2p13.1	73432085	FALSE	FALSE	4.48339e-11	-0.0864979	0.0130617	1	rs6706179	73432085	TRUE	0.996	TRUE	0.995	T	C	0.26822	5.98693e-35	-0.221808	0.0172405	TRUE
3	Q13:Arg/Cit	Arginine / Citrulline	rs6706179	2p13.1	73432085	FALSE	FALSE	2.77598e-09	-0.0303946	0.00509102	1	rs6706179	73432085	TRUE	0.996	TRUE	0.995	T	C	0.26822	7.24289e-24	-0.0299874	0.0028941	TRUE
3	Q14:Arg/Orn	Arginine / Ornithine	rs6706179	2p13.1	73432085	FALSE	FALSE	1.87858e-12	-0.0185789	0.00262189	1	rs6706179	73432085	TRUE	0.996	TRUE	0.995	T	C	0.26822	3.49725e-25	-0.0154328	0.00144486	TRUE
3	Q15:Arg/Gly	Arginine / Glycine	rs6706179	2p13.1	73432085	FALSE	FALSE	8.03399e-12	-0.00589671	0.000857435	1	rs6706179	73432085	TRUE	0.996	TRUE	0.995	T	C	0.26822	3.34246e-23	-0.00794908	0.000779584	TRUE
3	Arg	Arginine	rs4330127	2p13.1	73434828	FALSE	FALSE	4.48928e-11	-0.0864952	0.0130617	1	rs4330127	73434828	TRUE	0.996	TRUE	0.995	T	A	0.26822	5.98693e-35	-0.221808	0.0172405	TRUE
3	Q13:Arg/Cit	Arginine / Citrulline	rs4330127	2p13.1	73434828	FALSE	FALSE	2.7811e-09	-0.0303931	0.00509102	1	rs4330127	73434828	TRUE	0.996	TRUE	0.995	T	A	0.26822	7.24289e-24	-0.0299874	0.0028941	TRUE
3	Q14:Arg/Orn	Arginine / Ornithine	rs4330127	2p13.1	73434828	FALSE	FALSE	1.88603e-12	-0.0185774	0.00262189	1	rs4330127	73434828	TRUE	0.996	TRUE	0.995	T	A	0.26822	3.49725e-25	-0.0154328	0.00144486	TRUE
3	Q15:Arg/Gly	Arginine / Glycine	rs4330127	2p13.1	73434828	FALSE	FALSE	8.05489e-12	-0.00589638	0.000857434	1	rs4330127	73434828	TRUE	0.996	TRUE	0.995	T	A	0.26822	3.34246e-23	-0.00794908	0.000779584	TRUE
3	Arg	Arginine	rs10198301	2p13.1	73435108	FALSE	FALSE	4.51265e-11	0.0863579	0.0130425	1	rs10198301	73435108	TRUE	0.996	TRUE	0.995	T	A	0.731023	5.87821e-35	0.221445	0.0172101	TRUE
3	Q13:Arg/Cit	Arginine / Citrulline	rs10198301	2p13.1	73435108	FALSE	FALSE	2.73835e-09	0.0303612	0.00508349	1	rs10198301	73435108	TRUE	0.996	TRUE	0.995	T	A	0.731023	7.12514e-24	0.0299397	0.00288901	TRUE
3	Q14:Arg/Orn	Arginine / Ornithine	rs10198301	2p13.1	73435108	FALSE	FALSE	1.86438e-12	0.0185543	0.00261802	1	rs10198301	73435108	TRUE	0.996	TRUE	0.995	T	A	0.731023	3.41601e-25	0.0154091	0.0014423	TRUE
3	Q15:Arg/Gly	Arginine / Glycine	rs10198301	2p13.1	73435108	FALSE	FALSE	7.98261e-12	0.0058888	0.000856168	1	rs10198301	73435108	TRUE	0.996	TRUE	0.995	T	A	0.731023	3.31811e-23	0.00793577	0.000778218	TRUE
3	Arg	Arginine	rs7573719	2p13.1	73436494	FALSE	FALSE	4.77163e-11	0.0875505	0.0132394	1	rs7573719	73436494	TRUE	0.961	TRUE	0.949	G	A	0.722413	7.57232e-35	0.223491	0.0174003	TRUE
3	Q13:Arg/Cit	Arginine / Citrulline	rs7573719	2p13.1	73436494	FALSE	FALSE	6.08644e-09	0.03014	0.00516215	1	rs7573719	73436494	TRUE	0.961	TRUE	0.949	G	A	0.722413	9.71681e-24	0.0301761	0.00292117	TRUE
3	Q14:Arg/Orn	Arginine / Ornithine	rs7573719	2p13.1	73436494	FALSE	FALSE	2.00961e-12	0.0188068	0.00265764	1	rs7573719	73436494	TRUE	0.961	TRUE	0.949	G	A	0.722413	3.54316e-25	0.0155702	0.0014579	TRUE
3	Q15:Arg/Gly	Arginine / Glycine	rs7573719	2p13.1	73436494	FALSE	FALSE	2.93508e-12	0.00610021	0.000868667	1	rs7573719	73436494	TRUE	0.961	TRUE	0.949	G	A	0.722413	6.31674e-23	0.00797191	0.000787151	TRUE
3	Arg	Arginine	rs12478346	2p13.1	73437868	FALSE	FALSE	4.49699e-11	-0.086492	0.0130617	1	rs12478346	73437868	FALSE	1	FALSE	1	T	C	0.268147	5.94397e-35	-0.221175	0.0171904	TRUE
3	Q13:Arg/Cit	Arginine / Citrulline	rs12478346	2p13.1	73437868	FALSE	FALSE	2.78545e-09	-0.0303918	0.00509103	1	rs12478346	73437868	FALSE	1	FALSE	1	T	C	0.268147	7.19065e-24	-0.0299026	0.0028857	TRUE
3	Q14:Arg/Orn	Arginine / Ornithine	rs12478346	2p13.1	73437868	FALSE	FALSE	1.88978e-12	-0.0185767	0.00262189	1	rs12478346	73437868	FALSE	1	FALSE	1	T	C	0.268147	3.42247e-25	-0.015391	0.00144064	TRUE
3	Q15:Arg/Gly	Arginine / Glycine	rs12478346	2p13.1	73437868	FALSE	FALSE	8.08497e-12	-0.00589594	0.000857437	1	rs12478346	73437868	FALSE	1	FALSE	1	T	C	0.268147	3.32625e-23	-0.00792641	0.000777321	TRUE
3	Arg	Arginine	rs6546824	2p13.1	73440839	FALSE	FALSE	4.50955e-11	0.0863577	0.0130422	1	rs6546824	73440839	TRUE	0.996	TRUE	0.996	G	A	0.731029	5.87807e-35	0.221449	0.0172103	TRUE
3	Q13:Arg/Cit	Arginine / Citrulline	rs6546824	2p13.1	73440839	FALSE	FALSE	2.73634e-09	0.0303612	0.00508339	1	rs6546824	73440839	TRUE	0.996	TRUE	0.996	G	A	0.731029	7.12338e-24	0.0299402	0.00288905	TRUE
3	Q14:Arg/Orn	Arginine / Ornithine	rs6546824	2p13.1	73440839	FALSE	FALSE	1.86174e-12	0.0185544	0.00261797	1	rs6546824	73440839	TRUE	0.996	TRUE	0.996	G	A	0.731029	3.3954e-25	0.0154101	0.00144231	TRUE
3	Q15:Arg/Gly	Arginine / Glycine	rs6546824	2p13.1	73440839	FALSE	FALSE	7.98726e-12	0.00588862	0.000856153	1	rs6546824	73440839	TRUE	0.996	TRUE	0.996	G	A	0.731029	3.31883e-23	0.00793586	0.000778229	TRUE
3	Arg	Arginine	rs6716776	2p13.1	73441221	FALSE	FALSE	4.51602e-11	0.0863546	0.0130422	1	rs6716776	73441221	TRUE	0.996	TRUE	0.996	T	C	0.731029	5.87807e-35	0.221449	0.0172103	TRUE
3	Q13:Arg/Cit	Arginine / Citrulline	rs6716776	2p13.1	73441221	FALSE	FALSE	2.73566e-09	0.0303613	0.00508337	1	rs6716776	73441221	TRUE	0.996	TRUE	0.996	T	C	0.731029	7.12338e-24	0.0299402	0.00288905	TRUE
3	Q14:Arg/Orn	Arginine / Ornithine	rs6716776	2p13.1	73441221	FALSE	FALSE	1.86383e-12	0.0185539	0.00261796	1	rs6716776	73441221	TRUE	0.996	TRUE	0.996	T	C	0.731029	3.3954e-25	0.0154101	0.00144231	TRUE
3	Q15:Arg/Gly	Arginine / Glycine	rs6716776	2p13.1	73441221	FALSE	FALSE	8.0004e-12	0.0058884	0.00085615	1	rs6716776	73441221	TRUE	0.996	TRUE	0.996	T	C	0.731029	3.31883e-23	0.00793586	0.000778229	TRUE
3	Arg	Arginine	rs6720094	2p13.1	73441584	FALSE	FALSE	4.51226e-11	0.086356	0.0130422	1	rs6720094	73441584	FALSE	1	FALSE	1	T	C	0.72156	3.62431e-32	0.209559	0.0170763	TRUE
3	Q13:Arg/Cit	Arginine / Citrulline	rs6720094	2p13.1	73441584	FALSE	FALSE	2.73547e-09	0.0303613	0.00508336	1	rs6720094	73441584	FALSE	1	FALSE	1	T	C	0.72156	5.88742e-23	0.0289911	0.00286027	TRUE
3	Q14:Arg/Orn	Arginine / Ornithine	rs6720094	2p13.1	73441584	FALSE	FALSE	1.86301e-12	0.0185541	0.00261795	1	rs6720094	73441584	FALSE	1	FALSE	1	T	C	0.72156	1.3328e-23	0.0147265	0.00143032	TRUE
3	Q15:Arg/Gly	Arginine / Glycine	rs6720094	2p13.1	73441584	FALSE	FALSE	7.99265e-12	0.00588851	0.000856148	1	rs6720094	73441584	FALSE	1	FALSE	1	T	C	0.72156	1.54004e-20	0.00734501	0.000771913	TRUE
3	Arg	Arginine	rs4641966	2p13.1	73444314	FALSE	FALSE	4.95453e-11	0.0860764	0.0130277	1	rs4641966	73444314	TRUE	0.996	TRUE	0.995	G	A	0.730962	5.67737e-35	0.221531	0.0172125	TRUE
3	Q13:Arg/Cit	Arginine / Citrulline	rs4641966	2p13.1	73444314	FALSE	FALSE	3.29503e-09	0.030172	0.00507798	1	rs4641966	73444314	TRUE	0.996	TRUE	0.995	G	A	0.730962	6.87398e-24	0.029955	0.00288942	TRUE
3	Q14:Arg/Orn	Arginine / Ornithine	rs4641966	2p13.1	73444314	FALSE	FALSE	2.4852e-12	0.0184281	0.0026153	1	rs4641966	73444314	TRUE	0.996	TRUE	0.995	G	A	0.730962	3.22839e-25	0.0154194	0.00144247	TRUE
3	Q15:Arg/Gly	Arginine / Glycine	rs4641966	2p13.1	73444314	FALSE	FALSE	5.8111e-12	0.00592045	0.000855035	1	rs4641966	73444314	TRUE	0.996	TRUE	0.995	G	A	0.730962	3.17826e-23	0.00794045	0.000778322	TRUE
3	Arg	Arginine	rs1522926	2p13.1	73444749	FALSE	FALSE	4.52107e-11	0.0863513	0.013042	1	rs1522926	73444749	TRUE	0.996	TRUE	0.995	T	C	0.73095	5.64737e-35	0.221544	0.0172129	TRUE
3	Q13:Arg/Cit	Arginine / Citrulline	rs1522926	2p13.1	73444749	FALSE	FALSE	2.74092e-09	0.0303593	0.00508331	1	rs1522926	73444749	TRUE	0.996	TRUE	0.995	T	C	0.73095	6.83579e-24	0.0299574	0.00288948	TRUE
3	Q14:Arg/Orn	Arginine / Ornithine	rs1522926	2p13.1	73444749	FALSE	FALSE	1.86709e-12	0.0185531	0.00261792	1	rs1522926	73444749	TRUE	0.996	TRUE	0.995	T	C	0.73095	3.20122e-25	0.0154209	0.0014425	TRUE
3	Q15:Arg/Gly	Arginine / Glycine	rs1522926	2p13.1	73444749	FALSE	FALSE	8.01148e-12	0.00588816	0.00085614	1	rs1522926	73444749	TRUE	0.996	TRUE	0.995	T	C	0.73095	3.1547e-23	0.00794122	0.000778336	TRUE
3	Arg	Arginine	rs2421489	2p13.1	73446956	FALSE	FALSE	4.4918e-11	-0.0864929	0.0130615	1	rs2421489	73446956	TRUE	0.996	TRUE	0.995	G	A	0.268345	5.61726e-35	-0.221964	0.0172448	TRUE
3	Q13:Arg/Cit	Arginine / Citrulline	rs2421489	2p13.1	73446956	FALSE	FALSE	2.7789e-09	-0.0303933	0.00509094	1	rs2421489	73446956	TRUE	0.996	TRUE	0.995	G	A	0.268345	6.76613e-24	-0.0300159	0.00289482	TRUE
3	Q14:Arg/Orn	Arginine / Ornithine	rs2421489	2p13.1	73446956	FALSE	FALSE	1.88547e-12	-0.0185772	0.00262185	1	rs2421489	73446956	TRUE	0.996	TRUE	0.995	G	A	0.268345	3.15173e-25	-0.0154517	0.00144516	TRUE
3	Q15:Arg/Gly	Arginine / Glycine	rs2421489	2p13.1	73446956	FALSE	FALSE	8.08592e-12	-0.00589583	0.000857423	1	rs2421489	73446956	TRUE	0.996	TRUE	0.995	G	A	0.268345	3.07651e-23	-0.00795791	0.000779764	TRUE
3	Arg	Arginine	rs7574291	2p13.1	73448449	FALSE	FALSE	4.49154e-11	0.0863664	0.0130424	1	rs7574291	73448449	FALSE	1	FALSE	1	T	C	0.730228	6.82703e-35	0.221059	0.0171982	TRUE
3	Q13:Arg/Cit	Arginine / Citrulline	rs7574291	2p13.1	73448449	FALSE	FALSE	2.72773e-09	0.0303642	0.00508344	1	rs7574291	73448449	FALSE	1	FALSE	1	T	C	0.730228	8.92928e-24	0.029852	0.00288726	TRUE
3	Q14:Arg/Orn	Arginine / Ornithine	rs7574291	2p13.1	73448449	FALSE	FALSE	1.85588e-12	0.0185558	0.00261799	1	rs7574291	73448449	FALSE	1	FALSE	1	T	C	0.730228	2.59713e-25	0.0154325	0.00144065	TRUE
3	Q15:Arg/Gly	Arginine / Glycine	rs7574291	2p13.1	73448449	FALSE	FALSE	7.95958e-12	0.00588911	0.000856161	1	rs7574291	73448449	FALSE	1	FALSE	1	T	C	0.730228	1.84151e-23	0.00797336	0.000777065	TRUE
3	Arg	Arginine	rs1403412	2p13.1	73451600	FALSE	FALSE	3.49566e-11	0.088405	0.0132746	1	rs1403412	73451600	TRUE	0.934	TRUE	0.932	T	C	0.71622	1.44081e-33	0.220437	0.0175323	TRUE
3	Q13:Arg/Cit	Arginine / Citrulline	rs1403412	2p13.1	73451600	FALSE	FALSE	1.05828e-09	0.0316924	0.00517145	1	rs1403412	73451600	TRUE	0.934	TRUE	0.932	T	C	0.71622	1.28505e-22	0.0295701	0.0029421	TRUE
3	Q14:Arg/Orn	Arginine / Ornithine	rs1403412	2p13.1	73451600	FALSE	FALSE	1.1733e-12	0.019057	0.00266438	1	rs1403412	73451600	TRUE	0.934	TRUE	0.932	T	C	0.71622	2.66321e-24	0.0153612	0.00146749	TRUE
3	Q15:Arg/Gly	Arginine / Glycine	rs1403412	2p13.1	73451600	FALSE	FALSE	5.46447e-12	0.0060412	0.000871355	1	rs1403412	73451600	TRUE	0.934	TRUE	0.932	T	C	0.71622	5.87374e-22	0.00783211	0.000792501	TRUE
3	Arg	Arginine	rs6546826	2p13.1	73453316	FALSE	FALSE	4.46738e-11	-0.0865054	0.0130618	1	rs6546826	73453316	TRUE	0.996	FALSE	1	T	C	0.269289	5.32279e-35	-0.221697	0.0172175	TRUE
3	Q13:Arg/Cit	Arginine / Citrulline	rs6546826	2p13.1	73453316	FALSE	FALSE	2.76646e-09	-0.0303977	0.00509105	1	rs6546826	73453316	TRUE	0.996	FALSE	1	T	C	0.269289	5.35968e-24	-0.0300345	0.00288968	TRUE
3	Q14:Arg/Orn	Arginine / Ornithine	rs6546826	2p13.1	73453316	FALSE	FALSE	1.87431e-12	-0.0185798	0.0026219	1	rs6546826	73453316	TRUE	0.996	FALSE	1	T	C	0.269289	2.07221e-25	-0.0154841	0.0014423	TRUE
3	Q15:Arg/Gly	Arginine / Glycine	rs6546826	2p13.1	73453316	FALSE	FALSE	8.03061e-12	-0.0058968	0.00085744	1	rs6546826	73453316	TRUE	0.996	FALSE	1	T	C	0.269289	2.22081e-23	-0.00797036	0.000778302	TRUE
3	Arg	Arginine	rs7586361	2p13.1	73455114	FALSE	FALSE	4.46138e-11	0.0863822	0.0130428	1	rs7586361	73455114	TRUE	0.996	TRUE	0.994	G	A	0.73086	5.43167e-35	0.221636	0.0172153	TRUE
3	Q13:Arg/Cit	Arginine / Citrulline	rs7586361	2p13.1	73455114	FALSE	FALSE	2.71721e-09	0.0303684	0.0050836	1	rs7586361	73455114	TRUE	0.996	TRUE	0.994	G	A	0.73086	6.55334e-24	0.0299745	0.00288987	TRUE
3	Q14:Arg/Orn	Arginine / Ornithine	rs7586361	2p13.1	73455114	FALSE	FALSE	1.84438e-12	0.0185586	0.00261807	1	rs7586361	73455114	TRUE	0.996	TRUE	0.994	G	A	0.73086	3.00849e-25	0.015432	0.00144266	TRUE
3	Q15:Arg/Gly	Arginine / Glycine	rs7586361	2p13.1	73455114	FALSE	FALSE	7.90419e-12	0.00589016	0.000856186	1	rs7586361	73455114	TRUE	0.996	TRUE	0.994	G	A	0.73086	2.99044e-23	0.00794671	0.000778433	TRUE
3	Arg	Arginine	rs6740173	2p13.1	73455774	FALSE	FALSE	4.45231e-11	-0.0865147	0.0130622	1	rs6740173	73455774	TRUE	0.996	TRUE	0.994	G	C	0.26838	5.52354e-35	-0.222002	0.0172457	TRUE
3	Q13:Arg/Cit	Arginine / Citrulline	rs6740173	2p13.1	73455774	FALSE	FALSE	2.76306e-09	-0.0303997	0.00509121	1	rs6740173	73455774	TRUE	0.996	TRUE	0.994	G	C	0.26838	6.64247e-24	-0.0300232	0.00289497	TRUE
3	Q14:Arg/Orn	Arginine / Ornithine	rs6740173	2p13.1	73455774	FALSE	FALSE	1.86699e-12	-0.0185818	0.00262198	1	rs6740173	73455774	TRUE	0.996	TRUE	0.994	G	C	0.26838	3.07105e-25	-0.0154563	0.00144522	TRUE
3	Q15:Arg/Gly	Arginine / Glycine	rs6740173	2p13.1	73455774	FALSE	FALSE	7.99988e-12	-0.00589746	0.000857466	1	rs6740173	73455774	TRUE	0.996	TRUE	0.994	G	C	0.26838	3.01032e-23	-0.00796013	0.000779803	TRUE
3	Arg	Arginine	rs6546827	2p13.1	73460001	FALSE	FALSE	3.48799e-12	-0.0928594	0.0132698	1	rs6546827	73460001	TRUE	0.996	TRUE	0.995	T	C	0.26134	4.54165e-36	-0.226265	0.0172731	TRUE
3	Q13:Arg/Cit	Arginine / Citrulline	rs6546827	2p13.1	73460001	FALSE	FALSE	3.19595e-11	-0.0344835	0.0051675	1	rs6546827	73460001	TRUE	0.996	TRUE	0.995	T	C	0.26134	4.71627e-24	-0.0302473	0.00290635	TRUE
3	Q14:Arg/Orn	Arginine / Ornithine	rs6546827	2p13.1	73460001	FALSE	FALSE	3.76623e-13	-0.0194817	0.00266483	1	rs6546827	73460001	TRUE	0.996	TRUE	0.995	T	C	0.26134	4.02833e-26	-0.0157935	0.00144828	TRUE
3	Q15:Arg/Gly	Arginine / Glycine	rs6546827	2p13.1	73460001	FALSE	FALSE	6.2783e-13	-0.00630666	0.000871098	1	rs6546827	73460001	TRUE	0.996	TRUE	0.995	T	C	0.26134	3.23703e-23	-0.00798881	0.000783215	TRUE
3	Arg	Arginine	rs6706409	2p13.1	73460016	FALSE	FALSE	3.477e-12	-0.0928651	0.0132698	1	rs6706409	73460016	FALSE	1	FALSE	1	C	A	0.275804	6.47093e-32	-0.206965	0.0169404	TRUE
3	Q13:Arg/Cit	Arginine / Citrulline	rs6706409	2p13.1	73460016	FALSE	FALSE	3.18892e-11	-0.0344851	0.00516748	1	rs6706409	73460016	FALSE	1	FALSE	1	C	A	0.275804	1.48601e-21	-0.0278293	0.00284552	TRUE
3	Q14:Arg/Orn	Arginine / Ornithine	rs6706409	2p13.1	73460016	FALSE	FALSE	3.7521e-13	-0.019483	0.00266482	1	rs6706409	73460016	FALSE	1	FALSE	1	C	A	0.275804	3.59376e-23	-0.0144636	0.00141953	TRUE
3	Q15:Arg/Gly	Arginine / Glycine	rs6706409	2p13.1	73460016	FALSE	FALSE	6.25297e-13	-0.00630712	0.000871094	1	rs6706409	73460016	FALSE	1	FALSE	1	C	A	0.275804	5.56354e-20	-0.00717895	0.00076635	TRUE
3	Arg	Arginine	rs6710659	2p13.1	73461018	FALSE	FALSE	3.46657e-12	-0.092871	0.0132698	1	rs6710659	73461018	TRUE	0.996	TRUE	0.995	G	A	0.261295	4.64579e-36	-0.226209	0.0172715	TRUE
3	Q13:Arg/Cit	Arginine / Citrulline	rs6710659	2p13.1	73461018	FALSE	FALSE	3.18434e-11	-0.0344864	0.00516749	1	rs6710659	73461018	TRUE	0.996	TRUE	0.995	G	A	0.261295	4.83485e-24	-0.0302369	0.00290608	TRUE
3	Q14:Arg/Orn	Arginine / Ornithine	rs6710659	2p13.1	73461018	FALSE	FALSE	3.74623e-13	-0.0194836	0.00266482	1	rs6710659	73461018	TRUE	0.996	TRUE	0.995	G	A	0.261295	4.17382e-26	-0.0157869	0.00144817	TRUE
3	Q15:Arg/Gly	Arginine / Glycine	rs6710659	2p13.1	73461018	FALSE	FALSE	6.2347e-13	-0.00630749	0.000871096	1	rs6710659	73461018	TRUE	0.996	TRUE	0.995	G	A	0.261295	3.33606e-23	-0.00798559	0.000783149	TRUE
3	Arg	Arginine	rs6747145	2p13.1	73462685	FALSE	FALSE	3.44516e-12	0.0927568	0.0132518	1	rs6747145	73462685	FALSE	1	FALSE	1	G	A	0.738895	4.86929e-36	0.225451	0.0172192	TRUE
3	Q13:Arg/Cit	Arginine / Citrulline	rs6747145	2p13.1	73462685	FALSE	FALSE	3.11804e-11	0.0344556	0.00516045	1	rs6747145	73462685	FALSE	1	FALSE	1	G	A	0.738895	5.05493e-24	0.0301315	0.00289728	TRUE
3	Q14:Arg/Orn	Arginine / Ornithine	rs6747145	2p13.1	73462685	FALSE	FALSE	3.64674e-13	0.0194669	0.00266118	1	rs6747145	73462685	FALSE	1	FALSE	1	G	A	0.738895	4.41428e-26	0.015731	0.0014438	TRUE
3	Q15:Arg/Gly	Arginine / Glycine	rs6747145	2p13.1	73462685	FALSE	FALSE	6.06579e-13	0.00630219	0.000869906	1	rs6747145	73462685	FALSE	1	FALSE	1	G	A	0.738895	3.50975e-23	0.00795715	0.00078078	TRUE
3	Arg	Arginine	rs6748040	2p13.1	73463436	FALSE	FALSE	3.44397e-12	0.092757	0.0132518	1	rs6748040	73463436	FALSE	1	FALSE	1	G	A	0.737839	7.01175e-36	0.225015	0.0172292	TRUE
3	Q13:Arg/Cit	Arginine / Citrulline	rs6748040	2p13.1	73463436	FALSE	FALSE	3.11803e-11	0.0344554	0.00516043	1	rs6748040	73463436	FALSE	1	FALSE	1	G	A	0.737839	3.86392e-24	0.0302113	0.00289698	TRUE
3	Q14:Arg/Orn	Arginine / Ornithine	rs6748040	2p13.1	73463436	FALSE	FALSE	3.65149e-13	0.0194663	0.00266117	1	rs6748040	73463436	FALSE	1	FALSE	1	G	A	0.737839	1.02323e-25	0.0156229	0.00144538	TRUE
3	Q15:Arg/Gly	Arginine / Glycine	rs6748040	2p13.1	73463436	FALSE	FALSE	6.06669e-13	0.00630215	0.000869902	1	rs6748040	73463436	FALSE	1	FALSE	1	G	A	0.737839	3.67668e-23	0.00795512	0.000780966	TRUE
3	Arg	Arginine	rs10165862	2p13.1	73464251	FALSE	FALSE	3.43774e-12	-0.0928851	0.0132696	1	rs10165862	73464251	TRUE	0.996	TRUE	0.996	T	C	0.261219	4.84353e-36	-0.226106	0.0172686	TRUE
3	Q13:Arg/Cit	Arginine / Citrulline	rs10165862	2p13.1	73464251	FALSE	FALSE	3.1663e-11	-0.0344901	0.0051674	1	rs10165862	73464251	TRUE	0.996	TRUE	0.996	T	C	0.261219	5.04925e-24	-0.0302184	0.0029056	TRUE
3	Q14:Arg/Orn	Arginine / Ornithine	rs10165862	2p13.1	73464251	FALSE	FALSE	3.71979e-13	-0.0194859	0.00266478	1	rs10165862	73464251	TRUE	0.996	TRUE	0.996	T	C	0.261219	4.4376e-26	-0.0157755	0.00144796	TRUE
3	Q15:Arg/Gly	Arginine / Glycine	rs10165862	2p13.1	73464251	FALSE	FALSE	6.17722e-13	-0.00630849	0.000871079	1	rs10165862	73464251	TRUE	0.996	TRUE	0.996	T	C	0.261219	3.51378e-23	-0.00797995	0.000783027	TRUE
3	Arg	Arginine	rs7576824	2p13.1	73464789	FALSE	FALSE	3.42833e-12	-0.092891	0.0132697	1	rs7576824	73464789	FALSE	1	FALSE	1	G	A	0.264941	1.50722e-34	-0.216936	0.0169731	TRUE
3	Q13:Arg/Cit	Arginine / Citrulline	rs7576824	2p13.1	73464789	FALSE	FALSE	3.15956e-11	-0.034492	0.00516744	1	rs7576824	73464789	FALSE	1	FALSE	1	G	A	0.264941	9.05431e-23	-0.0287948	0.0028541	TRUE
3	Q14:Arg/Orn	Arginine / Ornithine	rs7576824	2p13.1	73464789	FALSE	FALSE	3.70857e-13	-0.0194871	0.00266479	1	rs7576824	73464789	FALSE	1	FALSE	1	G	A	0.264941	1.58696e-24	-0.0149772	0.00142335	TRUE
3	Q15:Arg/Gly	Arginine / Glycine	rs7576824	2p13.1	73464789	FALSE	FALSE	6.15767e-13	-0.00630892	0.000871085	1	rs7576824	73464789	FALSE	1	FALSE	1	G	A	0.264941	1.01872e-22	-0.00773443	0.000767649	TRUE
3	Arg	Arginine	rs12465867	2p13.1	73465610	FALSE	FALSE	3.41874e-12	-0.0928957	0.0132696	1	rs12465867	73465610	TRUE	0.996	TRUE	0.996	T	C	0.261228	4.8359e-36	-0.226106	0.0172685	TRUE
3	Q13:Arg/Cit	Arginine / Citrulline	rs12465867	2p13.1	73465610	FALSE	FALSE	3.15248e-11	-0.0344936	0.00516741	1	rs12465867	73465610	TRUE	0.996	TRUE	0.996	T	C	0.261228	5.03211e-24	-0.0302192	0.00290557	TRUE
3	Q14:Arg/Orn	Arginine / Ornithine	rs12465867	2p13.1	73465610	FALSE	FALSE	3.70414e-13	-0.0194874	0.00266478	1	rs12465867	73465610	TRUE	0.996	TRUE	0.996	T	C	0.261228	4.43314e-26	-0.0157755	0.00144794	TRUE
3	Q15:Arg/Gly	Arginine / Glycine	rs12465867	2p13.1	73465610	FALSE	FALSE	6.1396e-13	-0.00630923	0.00087108	1	rs12465867	73465610	TRUE	0.996	TRUE	0.996	T	C	0.261228	3.50917e-23	-0.00797999	0.00078302	TRUE
3	Arg	Arginine	rs11126399	2p13.1	73466849	FALSE	FALSE	3.40403e-12	0.0927793	0.0132518	1	rs11126399	73466849	TRUE	0.996	TRUE	0.996	G	A	0.738038	4.67387e-36	0.225757	0.0172378	TRUE
3	Q13:Arg/Cit	Arginine / Citrulline	rs11126399	2p13.1	73466849	FALSE	FALSE	3.08904e-11	0.0344627	0.00516044	1	rs11126399	73466849	TRUE	0.996	TRUE	0.996	G	A	0.738038	4.90206e-24	0.0301738	0.00290044	TRUE
3	Q14:Arg/Orn	Arginine / Ornithine	rs11126399	2p13.1	73466849	FALSE	FALSE	3.61233e-13	0.0194703	0.00266118	1	rs11126399	73466849	TRUE	0.996	TRUE	0.996	G	A	0.738038	4.28235e-26	0.0157526	0.00144537	TRUE
3	Q15:Arg/Gly	Arginine / Glycine	rs11126399	2p13.1	73466849	FALSE	FALSE	5.99701e-13	0.00630355	0.000869903	1	rs11126399	73466849	TRUE	0.996	TRUE	0.996	G	A	0.738038	3.45424e-23	0.00796729	0.000781643	TRUE
3	Arg	Arginine	rs6706235	2p13.1	73467066	FALSE	FALSE	3.3983e-12	-0.0929068	0.0132695	1	rs6706235	73467066	TRUE	0.996	TRUE	0.996	G	C	0.261234	4.82687e-36	-0.226109	0.0172684	TRUE
3	Q13:Arg/Cit	Arginine / Citrulline	rs6706235	2p13.1	73467066	FALSE	FALSE	3.14041e-11	-0.0344964	0.00516739	1	rs6706235	73467066	TRUE	0.996	TRUE	0.996	G	C	0.261234	5.01615e-24	-0.03022	0.00290556	TRUE
3	Q14:Arg/Orn	Arginine / Ornithine	rs6706235	2p13.1	73467066	FALSE	FALSE	3.68788e-13	-0.019489	0.00266477	1	rs6706235	73467066	TRUE	0.996	TRUE	0.996	G	C	0.261234	4.42395e-26	-0.0157758	0.00144794	TRUE
3	Q15:Arg/Gly	Arginine / Glycine	rs6706235	2p13.1	73467066	FALSE	FALSE	6.10009e-13	-0.00630999	0.000871076	1	rs6706235	73467066	TRUE	0.996	TRUE	0.996	G	C	0.261234	3.50148e-23	-0.00798015	0.000783018	TRUE
3	Arg	Arginine	rs6546829	2p13.1	73467297	FALSE	FALSE	3.36451e-12	-0.0929261	0.0132696	1	rs6546829	73467297	TRUE	0.996	TRUE	0.995	G	C	0.261248	4.73625e-36	-0.226138	0.0172684	TRUE
3	Q13:Arg/Cit	Arginine / Citrulline	rs6546829	2p13.1	73467297	FALSE	FALSE	3.11936e-11	-0.0345018	0.00516742	1	rs6546829	73467297	TRUE	0.996	TRUE	0.995	G	C	0.261248	4.9456e-24	-0.0302246	0.00290558	TRUE
3	Q14:Arg/Orn	Arginine / Ornithine	rs6546829	2p13.1	73467297	FALSE	FALSE	3.65581e-13	-0.0194923	0.00266478	1	rs6546829	73467297	TRUE	0.996	TRUE	0.995	G	C	0.261248	4.38961e-26	-0.0157772	0.00144796	TRUE
3	Q15:Arg/Gly	Arginine / Glycine	rs6546829	2p13.1	73467297	FALSE	FALSE	6.03672e-13	-0.00631127	0.000871078	1	rs6546829	73467297	TRUE	0.996	TRUE	0.995	G	C	0.261248	3.47187e-23	-0.00798097	0.000783027	TRUE
3	Arg	Arginine	rs11689392	2p13.1	73475534	FALSE	FALSE	3.05998e-12	0.0989676	0.0141049	1	rs11689392	73475534	TRUE	0.994	TRUE	0.994	T	C	0.773901	1.04438e-36	0.240582	0.0181829	TRUE
3	Q13:Arg/Cit	Arginine / Citrulline	rs11689392	2p13.1	73475534	FALSE	FALSE	1.53476e-13	0.0407287	0.00547914	1	rs11689392	73475534	TRUE	0.994	TRUE	0.994	T	C	0.773901	3.2678e-27	0.0339361	0.00304055	TRUE
3	Q14:Arg/Orn	Arginine / Ornithine	rs11689392	2p13.1	73475534	FALSE	FALSE	3.92848e-14	0.0215496	0.0028294	1	rs11689392	73475534	TRUE	0.994	TRUE	0.994	T	C	0.773901	6.33385e-28	0.0172191	0.00152038	TRUE
3	Q15:Arg/Gly	Arginine / Glycine	rs11689392	2p13.1	73475534	FALSE	FALSE	9.39023e-15	0.00721213	0.000924146	1	rs11689392	73475534	TRUE	0.994	TRUE	0.994	T	C	0.773901	6.95211e-24	0.00854528	0.000824412	TRUE
3	Arg	Arginine	rs10184268	2p13.1	73480552	FALSE	FALSE	3.02994e-12	-0.0991891	0.0141336	1	rs10184268	73480552	TRUE	0.994	TRUE	0.994	T	C	0.225434	1.08476e-36	-0.241021	0.0182208	TRUE
3	Q13:Arg/Cit	Arginine / Citrulline	rs10184268	2p13.1	73480552	FALSE	FALSE	1.54681e-13	-0.0408062	0.00549035	1	rs10184268	73480552	TRUE	0.994	TRUE	0.994	T	C	0.225434	3.41192e-27	-0.0339935	0.00304689	TRUE
3	Q14:Arg/Orn	Arginine / Ornithine	rs10184268	2p13.1	73480552	FALSE	FALSE	4.00415e-14	-0.0215866	0.0028352	1	rs10184268	73480552	TRUE	0.994	TRUE	0.994	T	C	0.225434	6.61826e-28	-0.0172483	0.00152355	TRUE
3	Q15:Arg/Gly	Arginine / Glycine	rs10184268	2p13.1	73480552	FALSE	FALSE	9.40106e-15	-0.00722671	0.000926033	1	rs10184268	73480552	TRUE	0.994	TRUE	0.994	T	C	0.225434	7.13694e-24	-0.00856064	0.000826118	TRUE
3	Arg	Arginine	rs7580825	2p13.1	73488656	FALSE	FALSE	3.05052e-12	0.0989694	0.0141043	1	rs7580825	73488656	TRUE	0.994	TRUE	0.994	G	A	0.773893	1.0459e-36	0.240569	0.0181821	TRUE
3	Q13:Arg/Cit	Arginine / Citrulline	rs7580825	2p13.1	73488656	FALSE	FALSE	1.53145e-13	0.0407285	0.0054789	1	rs7580825	73488656	TRUE	0.994	TRUE	0.994	G	A	0.773893	3.26716e-27	0.0339347	0.00304042	TRUE
3	Q14:Arg/Orn	Arginine / Ornithine	rs7580825	2p13.1	73488656	FALSE	FALSE	3.92273e-14	0.0215492	0.00282928	1	rs7580825	73488656	TRUE	0.994	TRUE	0.994	G	A	0.773893	6.34968e-28	0.017218	0.00152032	TRUE
3	Q15:Arg/Gly	Arginine / Glycine	rs7580825	2p13.1	73488656	FALSE	FALSE	9.3592e-15	0.0072122	0.000924104	1	rs7580825	73488656	TRUE	0.994	TRUE	0.994	G	A	0.773893	6.95951e-24	0.00854483	0.000824377	TRUE
3	Arg	Arginine	rs10179134	2p13.1	73491027	FALSE	FALSE	3.02367e-12	-0.0991917	0.0141334	1	rs10179134	73491027	TRUE	0.994	TRUE	0.994	G	A	0.225438	1.08609e-36	-0.241013	0.0182204	TRUE
3	Q13:Arg/Cit	Arginine / Citrulline	rs10179134	2p13.1	73491027	FALSE	FALSE	1.54363e-13	-0.040807	0.00549026	1	rs10179134	73491027	TRUE	0.994	TRUE	0.994	G	A	0.225438	3.41268e-27	-0.0339927	0.00304682	TRUE
3	Q14:Arg/Orn	Arginine / Ornithine	rs10179134	2p13.1	73491027	FALSE	FALSE	3.99787e-14	-0.0215868	0.00283515	1	rs10179134	73491027	TRUE	0.994	TRUE	0.994	G	A	0.225438	6.62923e-28	-0.0172477	0.00152352	TRUE
3	Q15:Arg/Gly	Arginine / Glycine	rs10179134	2p13.1	73491027	FALSE	FALSE	9.38652e-15	-0.00722678	0.000926018	1	rs10179134	73491027	TRUE	0.994	TRUE	0.994	G	A	0.225438	7.14273e-24	-0.00856038	0.000826099	TRUE
3	Arg	Arginine	rs10496190	2p13.1	73492331	FALSE	FALSE	3.66023e-10	-0.0792496	0.012583	1	rs10496190	73492331	TRUE	0.964	FALSE	1	G	C	0.403954	9.96694e-30	-0.183093	0.0156033	TRUE
3	Q13:Arg/Cit	Arginine / Citrulline	rs10496190	2p13.1	73492331	FALSE	FALSE	1.89584e-08	-0.0276778	0.0049046	1	rs10496190	73492331	TRUE	0.964	FALSE	1	G	C	0.403954	1.83789e-23	-0.0265601	0.00258827	TRUE
3	Q14:Arg/Orn	Arginine / Ornithine	rs10496190	2p13.1	73492331	FALSE	FALSE	6.36988e-11	-0.0166077	0.00252815	1	rs10496190	73492331	TRUE	0.964	FALSE	1	G	C	0.403954	8.029e-23	-0.0131126	0.00129805	TRUE
3	Q15:Arg/Gly	Arginine / Glycine	rs10496190	2p13.1	73492331	FALSE	FALSE	4.68335e-11	-0.00546374	0.000825878	1	rs10496190	73492331	TRUE	0.964	FALSE	1	G	C	0.403954	2.26154e-22	-0.0069705	0.000697878	TRUE
3	Arg	Arginine	rs2421545	2p13.1	73492984	FALSE	FALSE	5.05527e-09	-0.073153	0.0124622	1	rs2421545	73492984	TRUE	0.995	TRUE	0.994	T	C	0.361956	4.06423e-34	-0.199756	0.0157411	TRUE
3	Q13:Arg/Cit	Arginine / Citrulline	rs2421545	2p13.1	73492984	FALSE	FALSE	6.5522e-08	-0.0263227	0.00485426	1	rs2421545	73492984	TRUE	0.995	TRUE	0.994	T	C	0.361956	1.10556e-25	-0.0283542	0.00262509	TRUE
3	Q14:Arg/Orn	Arginine / Ornithine	rs2421545	2p13.1	73492984	FALSE	FALSE	2.26774e-09	-0.0150385	0.00250485	1	rs2421545	73492984	TRUE	0.995	TRUE	0.994	T	C	0.361956	2.14035e-25	-0.0141187	0.00131553	TRUE
3	Q15:Arg/Gly	Arginine / Glycine	rs2421545	2p13.1	73492984	FALSE	FALSE	9.62265e-10	-0.00502621	0.000818106	1	rs2421545	73492984	TRUE	0.995	TRUE	0.994	T	C	0.361956	8.33619e-24	-0.00733783	0.000709251	TRUE
3	Arg	Arginine	rs2421546	2p13.1	73494585	FALSE	FALSE	5.07279e-09	0.0730779	0.0124506	1	rs2421546	73494585	TRUE	0.995	TRUE	0.994	C	A	0.637184	3.98458e-34	0.199587	0.0157256	TRUE
3	Q13:Arg/Cit	Arginine / Citrulline	rs2421546	2p13.1	73494585	FALSE	FALSE	6.40986e-08	0.0263173	0.00484971	1	rs2421546	73494585	TRUE	0.995	TRUE	0.994	C	A	0.637184	1.09003e-25	0.0283302	0.00262251	TRUE
3	Q14:Arg/Orn	Arginine / Ornithine	rs2421546	2p13.1	73494585	FALSE	FALSE	2.25496e-09	0.0150268	0.00250252	1	rs2421546	73494585	TRUE	0.995	TRUE	0.994	C	A	0.637184	2.1017e-25	0.0141073	0.00131423	TRUE
3	Q15:Arg/Gly	Arginine / Glycine	rs2421546	2p13.1	73494585	FALSE	FALSE	9.50705e-10	0.00502311	0.000817341	1	rs2421546	73494585	TRUE	0.995	TRUE	0.994	C	A	0.637184	8.11489e-24	0.00733257	0.000708544	TRUE
3	Arg	Arginine	rs2421548	2p13.1	73494748	FALSE	FALSE	5.07279e-09	0.0730779	0.0124506	1	rs2421548	73494748	TRUE	0.995	TRUE	0.994	G	A	0.637184	3.98458e-34	0.199587	0.0157256	TRUE
3	Q13:Arg/Cit	Arginine / Citrulline	rs2421548	2p13.1	73494748	FALSE	FALSE	6.40986e-08	0.0263173	0.00484971	1	rs2421548	73494748	TRUE	0.995	TRUE	0.994	G	A	0.637184	1.09003e-25	0.0283302	0.00262251	TRUE
3	Q14:Arg/Orn	Arginine / Ornithine	rs2421548	2p13.1	73494748	FALSE	FALSE	2.25496e-09	0.0150268	0.00250252	1	rs2421548	73494748	TRUE	0.995	TRUE	0.994	G	A	0.637184	2.1017e-25	0.0141073	0.00131423	TRUE
3	Q15:Arg/Gly	Arginine / Glycine	rs2421548	2p13.1	73494748	FALSE	FALSE	9.50705e-10	0.00502311	0.000817341	1	rs2421548	73494748	TRUE	0.995	TRUE	0.994	G	A	0.637184	8.11489e-24	0.00733257	0.000708544	TRUE
3	Arg	Arginine	rs6755217	2p13.1	73494793	FALSE	FALSE	3.02596e-12	-0.0991905	0.0141334	1	rs6755217	73494793	TRUE	0.994	TRUE	0.994	T	C	0.225438	1.08666e-36	-0.241013	0.0182204	TRUE
3	Q13:Arg/Cit	Arginine / Citrulline	rs6755217	2p13.1	73494793	FALSE	FALSE	1.54423e-13	-0.0408069	0.00549027	1	rs6755217	73494793	TRUE	0.994	TRUE	0.994	T	C	0.225438	3.41434e-27	-0.0339926	0.00304683	TRUE
3	Q14:Arg/Orn	Arginine / Ornithine	rs6755217	2p13.1	73494793	FALSE	FALSE	4.00112e-14	-0.0215866	0.00283516	1	rs6755217	73494793	TRUE	0.994	TRUE	0.994	T	C	0.225438	6.63127e-28	-0.0172477	0.00152352	TRUE
3	Q15:Arg/Gly	Arginine / Glycine	rs6755217	2p13.1	73494793	FALSE	FALSE	9.3955e-15	-0.00722669	0.000926021	1	rs6755217	73494793	TRUE	0.994	TRUE	0.994	T	C	0.225438	7.14351e-24	-0.00856039	0.000826101	TRUE
3	Arg	Arginine	rs12995433	2p13.1	73494834	FALSE	FALSE	5.07279e-09	0.0730779	0.0124506	1	rs12995433	73494834	TRUE	0.995	TRUE	0.994	T	C	0.637184	3.98458e-34	0.199587	0.0157256	TRUE
3	Q13:Arg/Cit	Arginine / Citrulline	rs12995433	2p13.1	73494834	FALSE	FALSE	6.40986e-08	0.0263173	0.00484971	1	rs12995433	73494834	TRUE	0.995	TRUE	0.994	T	C	0.637184	1.09003e-25	0.0283302	0.00262251	TRUE
3	Q14:Arg/Orn	Arginine / Ornithine	rs12995433	2p13.1	73494834	FALSE	FALSE	2.25496e-09	0.0150268	0.00250252	1	rs12995433	73494834	TRUE	0.995	TRUE	0.994	T	C	0.637184	2.1017e-25	0.0141073	0.00131423	TRUE
3	Q15:Arg/Gly	Arginine / Glycine	rs12995433	2p13.1	73494834	FALSE	FALSE	9.50705e-10	0.00502311	0.000817341	1	rs12995433	73494834	TRUE	0.995	TRUE	0.994	T	C	0.637184	8.11489e-24	0.00733257	0.000708544	TRUE
3	Arg	Arginine	rs6755241	2p13.1	73494872	FALSE	FALSE	3.02596e-12	-0.0991905	0.0141334	1	rs6755241	73494872	TRUE	0.994	TRUE	0.994	T	C	0.225438	1.08666e-36	-0.241013	0.0182204	TRUE
3	Q13:Arg/Cit	Arginine / Citrulline	rs6755241	2p13.1	73494872	FALSE	FALSE	1.54423e-13	-0.0408069	0.00549027	1	rs6755241	73494872	TRUE	0.994	TRUE	0.994	T	C	0.225438	3.41434e-27	-0.0339926	0.00304683	TRUE
3	Q14:Arg/Orn	Arginine / Ornithine	rs6755241	2p13.1	73494872	FALSE	FALSE	4.00112e-14	-0.0215866	0.00283516	1	rs6755241	73494872	TRUE	0.994	TRUE	0.994	T	C	0.225438	6.63127e-28	-0.0172477	0.00152352	TRUE
3	Q15:Arg/Gly	Arginine / Glycine	rs6755241	2p13.1	73494872	FALSE	FALSE	9.3955e-15	-0.00722669	0.000926021	1	rs6755241	73494872	TRUE	0.994	TRUE	0.994	T	C	0.225438	7.14351e-24	-0.00856039	0.000826101	TRUE
3	Arg	Arginine	rs4852927	2p13.1	73495065	FALSE	FALSE	5.07219e-09	0.0730781	0.0124506	1	rs4852927	73495065	TRUE	0.995	TRUE	0.994	T	C	0.637184	3.98458e-34	0.199587	0.0157256	TRUE
3	Q13:Arg/Cit	Arginine / Citrulline	rs4852927	2p13.1	73495065	FALSE	FALSE	6.40885e-08	0.0263175	0.0048497	1	rs4852927	73495065	TRUE	0.995	TRUE	0.994	T	C	0.637184	1.09003e-25	0.0283302	0.00262251	TRUE
3	Q14:Arg/Orn	Arginine / Ornithine	rs4852927	2p13.1	73495065	FALSE	FALSE	2.25503e-09	0.0150268	0.00250252	1	rs4852927	73495065	TRUE	0.995	TRUE	0.994	T	C	0.637184	2.1017e-25	0.0141073	0.00131423	TRUE
3	Q15:Arg/Gly	Arginine / Glycine	rs4852927	2p13.1	73495065	FALSE	FALSE	9.5063e-10	0.00502312	0.000817341	1	rs4852927	73495065	TRUE	0.995	TRUE	0.994	T	C	0.637184	8.11489e-24	0.00733257	0.000708544	TRUE
3	Arg	Arginine	rs7564890	2p13.1	73495361	FALSE	FALSE	3.04273e-12	0.0989718	0.0141039	1	rs7564890	73495361	TRUE	0.994	TRUE	0.994	T	C	0.773894	1.04644e-36	0.240569	0.0181822	TRUE
3	Q13:Arg/Cit	Arginine / Citrulline	rs7564890	2p13.1	73495361	FALSE	FALSE	1.52855e-13	0.0407288	0.00547875	1	rs7564890	73495361	TRUE	0.994	TRUE	0.994	T	C	0.773894	3.26874e-27	0.0339346	0.00304043	TRUE
3	Q14:Arg/Orn	Arginine / Ornithine	rs7564890	2p13.1	73495361	FALSE	FALSE	3.92222e-14	0.0215487	0.0028292	1	rs7564890	73495361	TRUE	0.994	TRUE	0.994	T	C	0.773894	6.35162e-28	0.017218	0.00152032	TRUE
3	Q15:Arg/Gly	Arginine / Glycine	rs7564890	2p13.1	73495361	FALSE	FALSE	9.33633e-15	0.00721229	0.000924079	1	rs7564890	73495361	TRUE	0.994	TRUE	0.994	T	C	0.773894	6.96026e-24	0.00854483	0.000824379	TRUE
3	Arg	Arginine	rs6730785	2p13.1	73495911	FALSE	FALSE	5.07221e-09	0.0730781	0.0124506	1	rs6730785	73495911	TRUE	0.995	TRUE	0.994	C	A	0.637184	3.98458e-34	0.199587	0.0157256	TRUE
3	Q13:Arg/Cit	Arginine / Citrulline	rs6730785	2p13.1	73495911	FALSE	FALSE	6.40863e-08	0.0263175	0.00484971	1	rs6730785	73495911	TRUE	0.995	TRUE	0.994	C	A	0.637184	1.09003e-25	0.0283302	0.00262251	TRUE
3	Q14:Arg/Orn	Arginine / Ornithine	rs6730785	2p13.1	73495911	FALSE	FALSE	2.25517e-09	0.0150268	0.00250252	1	rs6730785	73495911	TRUE	0.995	TRUE	0.994	C	A	0.637184	2.1017e-25	0.0141073	0.00131423	TRUE
3	Q15:Arg/Gly	Arginine / Glycine	rs6730785	2p13.1	73495911	FALSE	FALSE	9.50606e-10	0.00502312	0.000817341	1	rs6730785	73495911	TRUE	0.995	TRUE	0.994	C	A	0.637184	8.11489e-24	0.00733257	0.000708544	TRUE
3	Q13:Arg/Cit	Arginine / Citrulline	rs17349321	2p13.1	73497261	FALSE	FALSE	3.31519e-08	-0.0349028	0.0062947	1	rs17349321	73497261	TRUE	0.959	TRUE	0.993	T	C	0.164886	6.33983e-15	-0.0281336	0.00354763	TRUE
3	Q14:Arg/Orn	Arginine / Ornithine	rs17349321	2p13.1	73497261	FALSE	FALSE	5.18597e-08	-0.0177782	0.00325321	1	rs17349321	73497261	TRUE	0.959	TRUE	0.993	T	C	0.164886	4.89313e-17	-0.0151248	0.00176794	TRUE
3	Q15:Arg/Gly	Arginine / Glycine	rs17349321	2p13.1	73497261	FALSE	FALSE	3.26185e-08	-0.00589801	0.00106315	1	rs17349321	73497261	TRUE	0.959	TRUE	0.993	T	C	0.164886	1.14314e-13	-0.0072107	0.000956581	TRUE
3	Arg	Arginine	rs1918863	2p13.1	73497989	FALSE	FALSE	3.026e-12	-0.0991904	0.0141334	1	rs1918863	73497989	TRUE	0.994	FALSE	1	G	A	0.225505	1.19544e-36	-0.240287	0.0181772	TRUE
3	Q13:Arg/Cit	Arginine / Citrulline	rs1918863	2p13.1	73497989	FALSE	FALSE	1.54435e-13	-0.0408068	0.00549027	1	rs1918863	73497989	TRUE	0.994	FALSE	1	G	A	0.225505	3.53761e-27	-0.0338989	0.0030394	TRUE
3	Q14:Arg/Orn	Arginine / Ornithine	rs1918863	2p13.1	73497989	FALSE	FALSE	4.00085e-14	-0.0215866	0.00283516	1	rs1918863	73497989	TRUE	0.994	FALSE	1	G	A	0.225505	7.47389e-28	-0.017189	0.00151995	TRUE
3	Q15:Arg/Gly	Arginine / Glycine	rs1918863	2p13.1	73497989	FALSE	FALSE	9.39609e-15	-0.00722668	0.00092602	1	rs1918863	73497989	TRUE	0.994	FALSE	1	G	A	0.225505	7.93488e-24	-0.00853093	0.000824151	TRUE
3	Arg	Arginine	rs1534471	2p13.1	73501016	FALSE	FALSE	3.04077e-12	0.0989708	0.0141035	1	rs1534471	73501016	TRUE	0.994	TRUE	0.994	G	A	0.773893	1.04642e-36	0.24057	0.0181822	TRUE
3	Q13:Arg/Cit	Arginine / Citrulline	rs1534471	2p13.1	73501016	FALSE	FALSE	1.5281e-13	0.040728	0.00547862	1	rs1534471	73501016	TRUE	0.994	TRUE	0.994	G	A	0.773893	3.27011e-27	0.0339346	0.00304044	TRUE
3	Q14:Arg/Orn	Arginine / Ornithine	rs1534471	2p13.1	73501016	FALSE	FALSE	3.91635e-14	0.0215487	0.00282913	1	rs1534471	73501016	TRUE	0.994	TRUE	0.994	G	A	0.773893	6.35264e-28	0.017218	0.00152033	TRUE
3	Q15:Arg/Gly	Arginine / Glycine	rs1534471	2p13.1	73501016	FALSE	FALSE	9.31295e-15	0.00721241	0.000924056	1	rs1534471	73501016	TRUE	0.994	TRUE	0.994	G	A	0.773893	6.96013e-24	0.00854485	0.000824381	TRUE
3	Arg	Arginine	rs6705489	2p13.1	73502319	FALSE	FALSE	3.02931e-12	-0.0991871	0.0141333	1	rs6705489	73502319	TRUE	0.994	TRUE	0.994	T	G	0.225437	1.08779e-36	-0.241012	0.0182205	TRUE
3	Q13:Arg/Cit	Arginine / Citrulline	rs6705489	2p13.1	73502319	FALSE	FALSE	1.5474e-13	-0.0408049	0.00549021	1	rs6705489	73502319	TRUE	0.994	TRUE	0.994	T	G	0.225437	3.41765e-27	-0.0339925	0.00304684	TRUE
3	Q14:Arg/Orn	Arginine / Ornithine	rs6705489	2p13.1	73502319	FALSE	FALSE	3.98929e-14	-0.0215874	0.00283513	1	rs6705489	73502319	TRUE	0.994	TRUE	0.994	T	G	0.225437	6.63535e-28	-0.0172477	0.00152353	TRUE
3	Q15:Arg/Gly	Arginine / Glycine	rs6705489	2p13.1	73502319	FALSE	FALSE	9.38655e-15	-0.00722672	0.00092601	1	rs6705489	73502319	TRUE	0.994	TRUE	0.994	T	G	0.225437	7.14507e-24	-0.0085604	0.000826104	TRUE
3	Arg	Arginine	rs1881245	2p13.1	73503436	FALSE	FALSE	3.03638e-12	0.0989725	0.0141034	1	rs1881245	73503436	TRUE	0.994	TRUE	0.994	G	A	0.773893	1.04642e-36	0.24057	0.0181822	TRUE
3	Q13:Arg/Cit	Arginine / Citrulline	rs1881245	2p13.1	73503436	FALSE	FALSE	1.52781e-13	0.0407277	0.00547856	1	rs1881245	73503436	TRUE	0.994	TRUE	0.994	G	A	0.773893	3.27011e-27	0.0339346	0.00304044	TRUE
3	Q14:Arg/Orn	Arginine / Ornithine	rs1881245	2p13.1	73503436	FALSE	FALSE	3.90173e-14	0.0215498	0.0028291	1	rs1881245	73503436	TRUE	0.994	TRUE	0.994	G	A	0.773893	6.35264e-28	0.017218	0.00152033	TRUE
3	Q15:Arg/Gly	Arginine / Glycine	rs1881245	2p13.1	73503436	FALSE	FALSE	9.28146e-15	0.00721273	0.000924044	1	rs1881245	73503436	TRUE	0.994	TRUE	0.994	G	A	0.773893	6.96013e-24	0.00854485	0.000824381	TRUE
3	Arg	Arginine	rs1881246	2p13.1	73503630	FALSE	FALSE	5.05947e-09	-0.0731507	0.0124621	1	rs1881246	73503630	TRUE	0.995	TRUE	0.994	T	A	0.361954	4.07317e-34	-0.199754	0.0157412	TRUE
3	Q13:Arg/Cit	Arginine / Citrulline	rs1881246	2p13.1	73503630	FALSE	FALSE	6.5605e-08	-0.0263214	0.00485423	1	rs1881246	73503630	TRUE	0.995	TRUE	0.994	T	A	0.361954	1.10792e-25	-0.0283538	0.0026251	TRUE
3	Q14:Arg/Orn	Arginine / Ornithine	rs1881246	2p13.1	73503630	FALSE	FALSE	2.26112e-09	-0.0150395	0.00250483	1	rs1881246	73503630	TRUE	0.995	TRUE	0.994	T	A	0.361954	2.1434e-25	-0.0141186	0.00131554	TRUE
3	Q15:Arg/Gly	Arginine / Glycine	rs1881246	2p13.1	73503630	FALSE	FALSE	9.61309e-10	-0.0050263	0.000818099	1	rs1881246	73503630	TRUE	0.995	TRUE	0.994	T	A	0.361954	8.34178e-24	-0.00733782	0.000709254	TRUE
3	Arg	Arginine	rs3813227	2p13.1	73505475	FALSE	FALSE	2.87078e-12	-0.0989951	0.0140905	1	rs3813227	73505475	TRUE	0.994	FALSE	1	T	C	0.225504	1.19669e-36	-0.240286	0.0181773	TRUE
3	Q13:Arg/Cit	Arginine / Citrulline	rs3813227	2p13.1	73505475	FALSE	FALSE	1.5507e-13	-0.0406806	0.00547371	1	rs3813227	73505475	TRUE	0.994	FALSE	1	T	C	0.225504	3.54103e-27	-0.0338988	0.00303942	TRUE
3	Q14:Arg/Orn	Arginine / Ornithine	rs3813227	2p13.1	73505475	FALSE	FALSE	3.83235e-14	-0.0215373	0.00282656	1	rs3813227	73505475	TRUE	0.994	FALSE	1	T	C	0.225504	7.47848e-28	-0.017189	0.00151995	TRUE
3	Q15:Arg/Gly	Arginine / Glycine	rs3813227	2p13.1	73505475	FALSE	FALSE	1.08161e-14	-0.00718849	0.000923291	1	rs3813227	73505475	TRUE	0.994	FALSE	1	T	C	0.225504	7.93663e-24	-0.00853094	0.000824154	TRUE
3	Arg	Arginine	rs7598396	2p13.1	73506136	FALSE	FALSE	3.02785e-12	-0.0991874	0.0141332	1	rs7598396	73506136	FALSE	1	FALSE	1	G	A	0.221018	4.25881e-36	-0.241415	0.0184215	TRUE
3	Q13:Arg/Cit	Arginine / Citrulline	rs7598396	2p13.1	73506136	FALSE	FALSE	1.54706e-13	-0.0408048	0.00549018	1	rs7598396	73506136	FALSE	1	FALSE	1	G	A	0.221018	1.83441e-26	-0.0338541	0.00308158	TRUE
3	Q14:Arg/Orn	Arginine / Ornithine	rs7598396	2p13.1	73506136	FALSE	FALSE	3.97693e-14	-0.0215884	0.0028351	1	rs7598396	73506136	FALSE	1	FALSE	1	G	A	0.221018	8.07243e-28	-0.0173863	0.00153843	TRUE
3	Q15:Arg/Gly	Arginine / Glycine	rs7598396	2p13.1	73506136	FALSE	FALSE	9.36463e-15	-0.00722694	0.000926002	1	rs7598396	73506136	FALSE	1	FALSE	1	G	A	0.221018	1.2839e-23	-0.00859519	0.000834514	TRUE
3	Arg	Arginine	rs6753344	2p13.1	73506646	FALSE	FALSE	3.02822e-12	-0.0991872	0.0141332	1	rs6753344	73506646	FALSE	1	FALSE	1	G	A	0.275021	7.01931e-31	-0.201289	0.0167875	TRUE
3	Q13:Arg/Cit	Arginine / Citrulline	rs6753344	2p13.1	73506646	FALSE	FALSE	1.54683e-13	-0.0408049	0.00549018	1	rs6753344	73506646	FALSE	1	FALSE	1	G	A	0.275021	2.70744e-21	-0.0272683	0.00280746	TRUE
3	Q14:Arg/Orn	Arginine / Ornithine	rs6753344	2p13.1	73506646	FALSE	FALSE	3.97654e-14	-0.0215885	0.00283511	1	rs6753344	73506646	FALSE	1	FALSE	1	G	A	0.275021	3.83877e-21	-0.0136075	0.00140672	TRUE
3	Q15:Arg/Gly	Arginine / Glycine	rs6753344	2p13.1	73506646	FALSE	FALSE	9.36725e-15	-0.00722691	0.000926003	1	rs6753344	73506646	FALSE	1	FALSE	1	G	A	0.275021	6.18246e-20	-0.00708742	0.000757566	TRUE
3	Arg	Arginine	rs6740223	2p13.1	73506840	FALSE	FALSE	3.04067e-12	0.0989682	0.0141032	1	rs6740223	73506840	TRUE	0.994	TRUE	0.992	T	C	0.774101	1.05074e-36	0.240873	0.0182057	TRUE
3	Q13:Arg/Cit	Arginine / Citrulline	rs6740223	2p13.1	73506840	FALSE	FALSE	1.53202e-13	0.0407251	0.00547848	1	rs6740223	73506840	TRUE	0.994	TRUE	0.992	T	C	0.774101	3.38159e-27	0.0339694	0.00304448	TRUE
3	Q14:Arg/Orn	Arginine / Ornithine	rs6740223	2p13.1	73506840	FALSE	FALSE	3.89695e-14	0.0215499	0.00282905	1	rs6740223	73506840	TRUE	0.994	TRUE	0.992	T	C	0.774101	6.06147e-28	0.0172466	0.00152222	TRUE
3	Q15:Arg/Gly	Arginine / Glycine	rs6740223	2p13.1	73506840	FALSE	FALSE	9.28508e-15	0.00721257	0.00092403	1	rs6740223	73506840	TRUE	0.994	TRUE	0.992	T	C	0.774101	6.96654e-24	0.00855577	0.000825442	TRUE
3	Arg	Arginine	rs6707722	2p13.1	73507871	FALSE	FALSE	3.04067e-12	0.0989682	0.0141032	1	rs6707722	73507871	TRUE	0.993	TRUE	0.992	G	A	0.773991	1.19841e-36	0.240743	0.018212	TRUE
3	Q13:Arg/Cit	Arginine / Citrulline	rs6707722	2p13.1	73507871	FALSE	FALSE	1.53202e-13	0.0407251	0.00547848	1	rs6707722	73507871	TRUE	0.993	TRUE	0.992	G	A	0.773991	3.5676e-27	0.0339631	0.00304539	TRUE
3	Q14:Arg/Orn	Arginine / Ornithine	rs6707722	2p13.1	73507871	FALSE	FALSE	3.89695e-14	0.0215499	0.00282905	1	rs6707722	73507871	TRUE	0.993	TRUE	0.992	G	A	0.773991	6.43232e-28	0.0172428	0.00152268	TRUE
3	Q15:Arg/Gly	Arginine / Glycine	rs6707722	2p13.1	73507871	FALSE	FALSE	9.28508e-15	0.00721257	0.00092403	1	rs6707722	73507871	TRUE	0.993	TRUE	0.992	G	A	0.773991	7.897e-24	0.00854763	0.000825724	TRUE
3	Arg	Arginine	rs12996463	2p13.1	73509004	FALSE	FALSE	5.05778e-09	-0.0731514	0.0124621	1	rs12996463	73509004	TRUE	0.993	TRUE	0.992	T	C	0.361971	5.29847e-34	-0.199686	0.015766	TRUE
3	Q13:Arg/Cit	Arginine / Citrulline	rs12996463	2p13.1	73509004	FALSE	FALSE	6.56099e-08	-0.0263214	0.00485423	1	rs12996463	73509004	TRUE	0.993	TRUE	0.992	T	C	0.361971	1.28729e-25	-0.028355	0.002629	TRUE
3	Q14:Arg/Orn	Arginine / Ornithine	rs12996463	2p13.1	73509004	FALSE	FALSE	2.25854e-09	-0.01504	0.00250483	1	rs12996463	73509004	TRUE	0.993	TRUE	0.992	T	C	0.361971	2.35744e-25	-0.0141257	0.00131741	TRUE
3	Q15:Arg/Gly	Arginine / Glycine	rs12996463	2p13.1	73509004	FALSE	FALSE	9.6039e-10	-0.00502643	0.000818099	1	rs12996463	73509004	TRUE	0.993	TRUE	0.992	T	C	0.361971	1.06071e-23	-0.0073309	0.000710351	TRUE
3	Arg	Arginine	rs10190219	2p13.1	73511839	FALSE	FALSE	3.02748e-12	-0.0991876	0.0141332	1	rs10190219	73511839	TRUE	0.988	TRUE	0.992	T	C	0.225768	2.1509e-36	-0.240604	0.018274	TRUE
3	Q13:Arg/Cit	Arginine / Citrulline	rs10190219	2p13.1	73511839	FALSE	FALSE	1.5473e-13	-0.0408046	0.00549017	1	rs10190219	73511839	TRUE	0.988	TRUE	0.992	T	C	0.225768	4.64951e-27	-0.0339902	0.00305516	TRUE
3	Q14:Arg/Orn	Arginine / Ornithine	rs10190219	2p13.1	73511839	FALSE	FALSE	3.97732e-14	-0.0215884	0.0028351	1	rs10190219	73511839	TRUE	0.988	TRUE	0.992	T	C	0.225768	8.56919e-28	-0.0172547	0.0015276	TRUE
3	Q15:Arg/Gly	Arginine / Glycine	rs10190219	2p13.1	73511839	FALSE	FALSE	9.362e-15	-0.00722697	0.000926002	1	rs10190219	73511839	TRUE	0.988	TRUE	0.992	T	C	0.225768	1.35803e-23	-0.00852818	0.000828492	TRUE
3	Arg	Arginine	rs2421550	2p13.1	73512194	FALSE	FALSE	3.02748e-12	-0.0991876	0.0141332	1	rs2421550	73512194	TRUE	0.988	TRUE	0.992	G	A	0.225807	2.24953e-36	-0.240555	0.0182759	TRUE
3	Q13:Arg/Cit	Arginine / Citrulline	rs2421550	2p13.1	73512194	FALSE	FALSE	1.5473e-13	-0.0408046	0.00549017	1	rs2421550	73512194	TRUE	0.988	TRUE	0.992	G	A	0.225807	4.74599e-27	-0.0339869	0.00305543	TRUE
3	Q14:Arg/Orn	Arginine / Ornithine	rs2421550	2p13.1	73512194	FALSE	FALSE	3.97732e-14	-0.0215884	0.0028351	1	rs2421550	73512194	TRUE	0.988	TRUE	0.992	G	A	0.225807	8.77312e-28	-0.0172527	0.00152774	TRUE
3	Q15:Arg/Gly	Arginine / Glycine	rs2421550	2p13.1	73512194	FALSE	FALSE	9.362e-15	-0.00722697	0.000926002	1	rs2421550	73512194	TRUE	0.988	TRUE	0.992	G	A	0.225807	1.41512e-23	-0.00852537	0.000828576	TRUE
3	Arg	Arginine	rs2178154	2p13.1	73515246	FALSE	FALSE	5.07435e-09	0.073075	0.0124502	1	rs2178154	73515246	TRUE	0.988	TRUE	0.992	T	C	0.636513	9.80685e-34	0.198946	0.0157783	TRUE
3	Q13:Arg/Cit	Arginine / Citrulline	rs2178154	2p13.1	73515246	FALSE	FALSE	6.41013e-08	0.0263165	0.00484956	1	rs2178154	73515246	TRUE	0.988	TRUE	0.992	T	C	0.636513	1.66313e-25	0.0282996	0.00263034	TRUE
3	Q14:Arg/Orn	Arginine / Ornithine	rs2178154	2p13.1	73515246	FALSE	FALSE	2.24481e-09	0.0150282	0.00250244	1	rs2178154	73515246	TRUE	0.988	TRUE	0.992	T	C	0.636513	3.11238e-25	0.014095	0.00131811	TRUE
3	Q15:Arg/Gly	Arginine / Glycine	rs2178154	2p13.1	73515246	FALSE	FALSE	9.47201e-10	0.00502344	0.000817314	1	rs2178154	73515246	TRUE	0.988	TRUE	0.992	T	C	0.636513	1.93566e-23	0.0072906	0.000710896	TRUE
3	Arg	Arginine	rs6546835	2p13.1	73518223	FALSE	FALSE	3.03993e-12	0.0989685	0.0141031	1	rs6546835	73518223	TRUE	0.982	TRUE	0.992	G	A	0.772883	5.05311e-36	0.239106	0.0182668	TRUE
3	Q13:Arg/Cit	Arginine / Citrulline	rs6546835	2p13.1	73518223	FALSE	FALSE	1.53249e-13	0.0407248	0.00547847	1	rs6546835	73518223	TRUE	0.982	TRUE	0.992	G	A	0.772883	6.59551e-27	0.0338592	0.00305311	TRUE
3	Q14:Arg/Orn	Arginine / Ornithine	rs6546835	2p13.1	73518223	FALSE	FALSE	3.8977e-14	0.0215498	0.00282905	1	rs6546835	73518223	TRUE	0.982	TRUE	0.992	G	A	0.772883	1.26351e-27	0.0171844	0.00152663	TRUE
3	Q15:Arg/Gly	Arginine / Glycine	rs6546835	2p13.1	73518223	FALSE	FALSE	9.27989e-15	0.00721262	0.000924028	1	rs6546835	73518223	TRUE	0.982	TRUE	0.992	G	A	0.772883	2.97399e-23	0.00845424	0.000828101	TRUE
3	Arg	Arginine	rs2901438	2p13.1	73519164	FALSE	FALSE	3.03993e-12	0.0989685	0.0141031	1	rs2901438	73519164	TRUE	0.982	TRUE	0.992	G	A	0.77278	5.80719e-36	0.238929	0.0182708	TRUE
3	Q13:Arg/Cit	Arginine / Citrulline	rs2901438	2p13.1	73519164	FALSE	FALSE	1.53249e-13	0.0407248	0.00547847	1	rs2901438	73519164	TRUE	0.982	TRUE	0.992	G	A	0.77278	7.00526e-27	0.0338466	0.00305365	TRUE
3	Q14:Arg/Orn	Arginine / Ornithine	rs2901438	2p13.1	73519164	FALSE	FALSE	3.8977e-14	0.0215498	0.00282905	1	rs2901438	73519164	TRUE	0.982	TRUE	0.992	G	A	0.77278	1.35376e-27	0.017177	0.00152692	TRUE
3	Q15:Arg/Gly	Arginine / Glycine	rs2901438	2p13.1	73519164	FALSE	FALSE	9.27989e-15	0.00721262	0.000924028	1	rs2901438	73519164	TRUE	0.982	TRUE	0.992	G	A	0.77278	3.37124e-23	0.00844475	0.000828271	TRUE
3	Arg	Arginine	rs7585004	2p13.1	73520153	FALSE	FALSE	3.0403e-12	0.0989683	0.0141032	1	rs7585004	73520153	TRUE	0.981	FALSE	1	G	C	0.772719	7.48867e-36	0.237954	0.0182282	TRUE
3	Q13:Arg/Cit	Arginine / Citrulline	rs7585004	2p13.1	73520153	FALSE	FALSE	1.53226e-13	0.040725	0.00547847	1	rs7585004	73520153	TRUE	0.981	FALSE	1	G	C	0.772719	7.79256e-27	0.0337308	0.00304618	TRUE
3	Q14:Arg/Orn	Arginine / Ornithine	rs7585004	2p13.1	73520153	FALSE	FALSE	3.89732e-14	0.0215499	0.00282905	1	rs7585004	73520153	TRUE	0.981	FALSE	1	G	C	0.772719	1.7964e-27	0.0170949	0.00152347	TRUE
3	Q15:Arg/Gly	Arginine / Glycine	rs7585004	2p13.1	73520153	FALSE	FALSE	9.28249e-15	0.0072126	0.000924029	1	rs7585004	73520153	TRUE	0.981	FALSE	1	G	C	0.772719	4.39703e-23	0.00840137	0.000826348	TRUE
3	Arg	Arginine	rs1528169	2p13.1	73522694	FALSE	FALSE	5.04405e-09	-0.0731407	0.0124593	1	rs1528169	73522694	TRUE	0.985	TRUE	0.992	T	C	0.363393	2.2782e-33	-0.198261	0.015822	TRUE
3	Q13:Arg/Cit	Arginine / Citrulline	rs1528169	2p13.1	73522694	FALSE	FALSE	6.44302e-08	-0.0263312	0.0048531	1	rs1528169	73522694	TRUE	0.985	TRUE	0.992	T	C	0.363393	2.43115e-25	-0.0282645	0.00263675	TRUE
3	Q14:Arg/Orn	Arginine / Ornithine	rs1528169	2p13.1	73522694	FALSE	FALSE	2.26938e-09	-0.0150347	0.00250428	1	rs1528169	73522694	TRUE	0.985	TRUE	0.992	T	C	0.363393	4.69429e-25	-0.014073	0.00132136	TRUE
3	Q15:Arg/Gly	Arginine / Glycine	rs1528169	2p13.1	73522694	FALSE	FALSE	9.56255e-10	-0.00502587	0.000817915	1	rs1528169	73522694	TRUE	0.985	TRUE	0.992	T	C	0.363393	4.37321e-23	-0.00724776	0.000712838	TRUE
3	Arg	Arginine	rs6746971	2p13.1	73522970	FALSE	FALSE	5.06735e-09	0.073061	0.0124474	1	rs6746971	73522970	TRUE	0.985	FALSE	1	T	C	0.640737	1.21141e-32	0.196744	0.0158986	TRUE
3	Q13:Arg/Cit	Arginine / Citrulline	rs6746971	2p13.1	73522970	FALSE	FALSE	6.30169e-08	0.0263252	0.0048484	1	rs6746971	73522970	TRUE	0.985	FALSE	1	T	C	0.640737	9.36863e-25	0.0280182	0.00264865	TRUE
3	Q14:Arg/Orn	Arginine / Ornithine	rs6746971	2p13.1	73522970	FALSE	FALSE	2.26001e-09	0.015022	0.00250187	1	rs6746971	73522970	TRUE	0.985	FALSE	1	T	C	0.640737	8.81065e-25	0.0140381	0.0013263	TRUE
3	Q15:Arg/Gly	Arginine / Glycine	rs6746971	2p13.1	73522970	FALSE	FALSE	9.44203e-10	0.00502269	0.000817125	1	rs6746971	73522970	TRUE	0.985	FALSE	1	T	C	0.640737	1.36643e-22	0.00718983	0.000715878	TRUE
3	Arg	Arginine	rs10175180	2p13.1	73526631	FALSE	FALSE	3.02601e-12	-0.0991882	0.0141331	1	rs10175180	73526631	TRUE	0.978	TRUE	0.992	T	C	0.227342	1.95842e-35	-0.237764	0.0183358	TRUE
3	Q13:Arg/Cit	Arginine / Citrulline	rs10175180	2p13.1	73526631	FALSE	FALSE	1.54823e-13	-0.0408041	0.00549016	1	rs10175180	73526631	TRUE	0.978	TRUE	0.992	T	C	0.227342	1.24598e-26	-0.0337773	0.00306359	TRUE
3	Q14:Arg/Orn	Arginine / Ornithine	rs10175180	2p13.1	73526631	FALSE	FALSE	3.97888e-14	-0.0215882	0.00283509	1	rs10175180	73526631	TRUE	0.978	TRUE	0.992	T	C	0.227342	2.51523e-27	-0.0171382	0.00153196	TRUE
3	Q15:Arg/Gly	Arginine / Glycine	rs10175180	2p13.1	73526631	FALSE	FALSE	9.35152e-15	-0.00722708	0.000925998	1	rs10175180	73526631	TRUE	0.978	TRUE	0.992	T	C	0.227342	9.7875e-23	-0.00837716	0.00083108	TRUE
3	Arg	Arginine	rs10496191	2p13.1	73527306	FALSE	FALSE	3.02638e-12	-0.0991881	0.0141331	1	rs10496191	73527306	TRUE	0.978	TRUE	0.992	T	C	0.227413	2.18754e-35	-0.237605	0.0183378	TRUE
3	Q13:Arg/Cit	Arginine / Citrulline	rs10496191	2p13.1	73527306	FALSE	FALSE	1.548e-13	-0.0408042	0.00549016	1	rs10496191	73527306	TRUE	0.978	TRUE	0.992	T	C	0.227413	1.31426e-26	-0.0337634	0.00306384	TRUE
3	Q14:Arg/Orn	Arginine / Ornithine	rs10496191	2p13.1	73527306	FALSE	FALSE	3.97849e-14	-0.0215882	0.0028351	1	rs10496191	73527306	TRUE	0.978	TRUE	0.992	T	C	0.227413	2.66265e-27	-0.0171309	0.00153209	TRUE
3	Q15:Arg/Gly	Arginine / Glycine	rs10496191	2p13.1	73527306	FALSE	FALSE	9.35414e-15	-0.00722705	0.000925999	1	rs10496191	73527306	TRUE	0.978	TRUE	0.992	T	C	0.227413	1.07686e-22	-0.00836924	0.000831154	TRUE
3	Arg	Arginine	rs7598901	2p13.1	73529352	FALSE	FALSE	5.09915e-09	0.0730271	0.0124438	1	rs7598901	73529352	TRUE	0.983	TRUE	0.992	T	C	0.635053	4.89537e-33	0.197187	0.0158261	TRUE
3	Q13:Arg/Cit	Arginine / Citrulline	rs7598901	2p13.1	73529352	FALSE	FALSE	6.20049e-08	0.0263316	0.00484697	1	rs7598901	73529352	TRUE	0.983	TRUE	0.992	T	C	0.635053	3.45087e-25	0.0281685	0.00263677	TRUE
3	Q14:Arg/Orn	Arginine / Ornithine	rs7598901	2p13.1	73529352	FALSE	FALSE	2.28586e-09	0.015013	0.00250117	1	rs7598901	73529352	TRUE	0.983	TRUE	0.992	T	C	0.635053	6.79234e-25	0.0140223	0.00132139	TRUE
3	Q15:Arg/Gly	Arginine / Glycine	rs7598901	2p13.1	73529352	FALSE	FALSE	9.45639e-10	0.00502105	0.000816891	1	rs7598901	73529352	TRUE	0.983	TRUE	0.992	T	C	0.635053	8.85839e-23	0.00719448	0.000712979	TRUE
3	Arg	Arginine	rs6546836	2p13.1	73531341	FALSE	FALSE	3.02564e-12	-0.0991884	0.0141331	1	rs6546836	73531341	TRUE	0.978	TRUE	0.992	G	A	0.227842	4.32301e-35	-0.236596	0.0183476	TRUE
3	Q13:Arg/Cit	Arginine / Citrulline	rs6546836	2p13.1	73531341	FALSE	FALSE	1.54847e-13	-0.0408039	0.00549015	1	rs6546836	73531341	TRUE	0.978	TRUE	0.992	G	A	0.227842	1.80753e-26	-0.0336767	0.00306502	TRUE
3	Q14:Arg/Orn	Arginine / Ornithine	rs6546836	2p13.1	73531341	FALSE	FALSE	3.97927e-14	-0.0215881	0.00283509	1	rs6546836	73531341	TRUE	0.978	TRUE	0.992	G	A	0.227842	3.75563e-27	-0.0170847	0.00153271	TRUE
3	Q15:Arg/Gly	Arginine / Glycine	rs6546836	2p13.1	73531341	FALSE	FALSE	9.3489e-15	-0.0072271	0.000925997	1	rs6546836	73531341	TRUE	0.978	TRUE	0.992	G	A	0.227842	1.93418e-22	-0.00831951	0.00083151	TRUE
3	Arg	Arginine	rs6546837	2p13.1	73531406	FALSE	FALSE	3.03882e-12	0.098969	0.0141031	1	rs6546837	73531406	TRUE	0.978	TRUE	0.992	G	C	0.771478	4.12822e-35	0.236175	0.018309	TRUE
3	Q13:Arg/Cit	Arginine / Citrulline	rs6546837	2p13.1	73531406	FALSE	FALSE	1.53318e-13	0.0407244	0.00547846	1	rs6546837	73531406	TRUE	0.978	TRUE	0.992	G	C	0.771478	1.73841e-26	0.0336181	0.00305858	TRUE
3	Q14:Arg/Orn	Arginine / Ornithine	rs6546837	2p13.1	73531406	FALSE	FALSE	3.89884e-14	0.0215497	0.00282904	1	rs6546837	73531406	TRUE	0.978	TRUE	0.992	G	C	0.771478	3.61281e-27	0.0170548	0.00152949	TRUE
3	Q15:Arg/Gly	Arginine / Glycine	rs6546837	2p13.1	73531406	FALSE	FALSE	9.27211e-15	0.0072127	0.000924026	1	rs6546837	73531406	TRUE	0.978	TRUE	0.992	G	C	0.771478	1.86327e-22	0.00830549	0.000829769	TRUE
3	Arg	Arginine	rs6546838	2p13.1	73532788	TRUE	TRUE	1.04804e-12	-0.100816	0.0140641	1	rs6546838	73532788	TRUE	0.978	TRUE	0.992	G	A	0.227996	5.52603e-35	-0.23622	0.0183503	TRUE
3	Q13:Arg/Cit	Arginine / Citrulline	rs6546838	2p13.1	73532788	TRUE	TRUE	5.27259e-14	-0.0413961	0.00546329	1	rs6546838	73532788	TRUE	0.978	TRUE	0.992	G	A	0.227996	2.03316e-26	-0.0336431	0.00306531	TRUE
3	Q14:Arg/Orn	Arginine / Ornithine	rs6546838	2p13.1	73532788	TRUE	TRUE	2.06688e-14	-0.0217309	0.00282178	1	rs6546838	73532788	TRUE	0.978	TRUE	0.992	G	A	0.227996	4.26488e-27	-0.0170668	0.00153288	TRUE
3	Q15:Arg/Gly	Arginine / Glycine	rs6546838	2p13.1	73532788	TRUE	TRUE	2.07922e-15	-0.00736804	0.000921281	1	rs6546838	73532788	TRUE	0.978	TRUE	0.992	G	A	0.227996	2.38539e-22	-0.00830124	0.000831599	TRUE
3	Q13:Arg/Cit	Arginine / Citrulline	rs10496192	2p13.1	73533374	FALSE	FALSE	2.69488e-08	0.0348738	0.00624813	1	rs10496192	73533374	TRUE	0.939	TRUE	0.993	T	C	0.832237	2.45616e-14	0.0275256	0.00355225	TRUE
3	Q14:Arg/Orn	Arginine / Ornithine	rs10496192	2p13.1	73533374	FALSE	FALSE	2.24012e-08	0.0181232	0.0032282	1	rs10496192	73533374	TRUE	0.939	TRUE	0.993	T	C	0.832237	2.29822e-16	0.0148032	0.00177061	TRUE
3	Q15:Arg/Gly	Arginine / Glycine	rs10496192	2p13.1	73533374	FALSE	FALSE	1.15935e-08	0.00604295	0.00105488	1	rs10496192	73533374	TRUE	0.939	TRUE	0.993	T	C	0.832237	1.56107e-12	0.00686419	0.000957598	TRUE
3	Arg	Arginine	rs6724782	2p13.1	73533498	FALSE	FALSE	3.03778e-12	0.09897	0.0141032	1	rs6724782	73533498	TRUE	0.978	TRUE	0.992	T	A	0.771256	5.90545e-35	0.235628	0.0183129	TRUE
3	Q13:Arg/Cit	Arginine / Citrulline	rs6724782	2p13.1	73533498	FALSE	FALSE	1.53088e-13	0.0407256	0.00547847	1	rs6724782	73533498	TRUE	0.978	TRUE	0.992	T	A	0.771256	2.06105e-26	0.0335695	0.003059	TRUE
3	Q14:Arg/Orn	Arginine / Ornithine	rs6724782	2p13.1	73533498	FALSE	FALSE	3.90104e-14	0.0215496	0.00282905	1	rs6724782	73533498	TRUE	0.978	TRUE	0.992	T	A	0.771256	4.35763e-27	0.0170285	0.00152973	TRUE
3	Q15:Arg/Gly	Arginine / Glycine	rs6724782	2p13.1	73533498	FALSE	FALSE	9.27701e-15	0.00721267	0.000924029	1	rs6724782	73533498	TRUE	0.978	TRUE	0.992	T	A	0.771256	2.52436e-22	0.00827907	0.000829896	TRUE
3	Arg	Arginine	rs6546839	2p13.1	73534016	FALSE	FALSE	3.03635e-12	0.0989709	0.0141032	1	rs6546839	73534016	TRUE	0.978	TRUE	0.992	G	C	0.771202	6.45003e-35	0.235492	0.0183137	TRUE
3	Q13:Arg/Cit	Arginine / Citrulline	rs6546839	2p13.1	73534016	FALSE	FALSE	1.53049e-13	0.0407258	0.00547847	1	rs6546839	73534016	TRUE	0.978	TRUE	0.992	G	C	0.771202	2.15296e-26	0.0335569	0.00305909	TRUE
3	Q14:Arg/Orn	Arginine / Ornithine	rs6546839	2p13.1	73534016	FALSE	FALSE	3.90171e-14	0.0215495	0.00282905	1	rs6546839	73534016	TRUE	0.978	TRUE	0.992	G	C	0.771202	4.56307e-27	0.0170219	0.00152978	TRUE
3	Q15:Arg/Gly	Arginine / Glycine	rs6546839	2p13.1	73534016	FALSE	FALSE	9.27578e-15	0.00721268	0.000924029	1	rs6546839	73534016	TRUE	0.978	TRUE	0.992	G	C	0.771202	2.72053e-22	0.0082725	0.000829922	TRUE
3	Arg	Arginine	rs7594511	2p13.1	73535147	FALSE	FALSE	3.02934e-12	-0.0991857	0.0141331	1	rs7594511	73535147	TRUE	0.978	TRUE	0.992	G	A	0.228245	8.34571e-35	-0.235578	0.0183541	TRUE
3	Q13:Arg/Cit	Arginine / Citrulline	rs7594511	2p13.1	73535147	FALSE	FALSE	1.5508e-13	-0.0408027	0.00549014	1	rs7594511	73535147	TRUE	0.978	TRUE	0.992	G	A	0.228245	2.48107e-26	-0.0335849	0.0030657	TRUE
3	Q14:Arg/Orn	Arginine / Ornithine	rs7594511	2p13.1	73535147	FALSE	FALSE	3.97511e-14	-0.0215884	0.00283508	1	rs7594511	73535147	TRUE	0.978	TRUE	0.992	G	A	0.228245	5.28324e-27	-0.017036	0.00153309	TRUE
3	Q15:Arg/Gly	Arginine / Glycine	rs7594511	2p13.1	73535147	FALSE	FALSE	9.34883e-15	-0.00722709	0.000925995	1	rs7594511	73535147	TRUE	0.978	TRUE	0.992	G	A	0.228245	3.37603e-22	-0.00827054	0.000831711	TRUE
3	Arg	Arginine	rs6749680	2p13.1	73539360	FALSE	FALSE	2.33778e-08	-0.0699717	0.0124805	1	rs6749680	73539360	TRUE	0.887	TRUE	0.909	G	A	0.397605	2.50125e-32	-0.202786	0.0164775	TRUE
3	Q14:Arg/Orn	Arginine / Ornithine	rs6749680	2p13.1	73539360	FALSE	FALSE	1.77726e-08	-0.0141886	0.00250925	1	rs6749680	73539360	TRUE	0.887	TRUE	0.909	G	A	0.397605	4.59313e-25	-0.0146287	0.00137324	TRUE
3	Q15:Arg/Gly	Arginine / Glycine	rs6749680	2p13.1	73539360	FALSE	FALSE	2.20169e-09	-0.00492126	0.000819039	1	rs6749680	73539360	TRUE	0.887	TRUE	0.909	G	A	0.397605	2.50791e-22	-0.00740124	0.000741849	TRUE
3	Arg	Arginine	rs6756987	2p13.1	73540585	FALSE	FALSE	3.02982e-12	-0.0991851	0.0141331	1	rs6756987	73540585	TRUE	0.979	TRUE	0.992	T	G	0.228824	2.23534e-34	-0.233984	0.0183589	TRUE
3	Q13:Arg/Cit	Arginine / Citrulline	rs6756987	2p13.1	73540585	FALSE	FALSE	1.55216e-13	-0.040802	0.00549013	1	rs6756987	73540585	TRUE	0.979	TRUE	0.992	T	G	0.228824	4.02517e-26	-0.0334358	0.00306598	TRUE
3	Q14:Arg/Orn	Arginine / Ornithine	rs6756987	2p13.1	73540585	FALSE	FALSE	3.9732e-14	-0.0215885	0.00283507	1	rs6756987	73540585	TRUE	0.979	TRUE	0.992	T	G	0.228824	8.88788e-27	-0.0169573	0.00153329	TRUE
3	Q15:Arg/Gly	Arginine / Glycine	rs6756987	2p13.1	73540585	FALSE	FALSE	9.34454e-15	-0.00722712	0.000925992	1	rs6756987	73540585	TRUE	0.979	TRUE	0.992	T	G	0.228824	7.67698e-22	-0.00819557	0.000831778	TRUE
3	Arg	Arginine	rs9807961	2p13.1	73547551	FALSE	FALSE	3.027e-12	-0.0991868	0.014133	1	rs9807961	73547551	TRUE	0.984	TRUE	0.992	G	A	0.229564	8.46323e-34	-0.231715	0.0183574	TRUE
3	Q13:Arg/Cit	Arginine / Citrulline	rs9807961	2p13.1	73547551	FALSE	FALSE	1.55121e-13	-0.0408023	0.00549012	1	rs9807961	73547551	TRUE	0.984	TRUE	0.992	G	A	0.229564	7.87038e-26	-0.0332149	0.00306513	TRUE
3	Q14:Arg/Orn	Arginine / Ornithine	rs9807961	2p13.1	73547551	FALSE	FALSE	3.97391e-14	-0.0215884	0.00283507	1	rs9807961	73547551	TRUE	0.984	TRUE	0.992	G	A	0.229564	1.82269e-26	-0.0168413	0.00153295	TRUE
3	Q15:Arg/Gly	Arginine / Glycine	rs9807961	2p13.1	73547551	FALSE	FALSE	9.33601e-15	-0.00722721	0.00092599	1	rs9807961	73547551	TRUE	0.984	TRUE	0.992	G	A	0.229564	2.27929e-21	-0.00809171	0.000831488	TRUE
3	Arg	Arginine	rs10186501	2p13.1	73551352	FALSE	FALSE	3.02654e-12	-0.0991868	0.014133	1	rs10186501	73551352	TRUE	0.987	TRUE	0.992	T	C	0.229969	1.80026e-33	-0.230376	0.0183529	TRUE
3	Q13:Arg/Cit	Arginine / Citrulline	rs10186501	2p13.1	73551352	FALSE	FALSE	1.55183e-13	-0.0408019	0.0054901	1	rs10186501	73551352	TRUE	0.987	TRUE	0.992	T	C	0.229969	1.16139e-25	-0.0330805	0.00306411	TRUE
3	Q14:Arg/Orn	Arginine / Ornithine	rs10186501	2p13.1	73551352	FALSE	FALSE	3.97272e-14	-0.0215885	0.00283506	1	rs10186501	73551352	TRUE	0.987	TRUE	0.992	T	C	0.229969	2.75916e-26	-0.0167711	0.00153247	TRUE
3	Q15:Arg/Gly	Arginine / Glycine	rs10186501	2p13.1	73551352	FALSE	FALSE	9.3298e-15	-0.00722727	0.000925987	1	rs10186501	73551352	TRUE	0.987	TRUE	0.992	T	C	0.229969	4.18196e-21	-0.00803167	0.000831151	TRUE
3	Arg	Arginine	rs10189574	2p13.1	73552026	FALSE	FALSE	3.03306e-12	0.0989727	0.0141031	1	rs10189574	73552026	TRUE	0.988	TRUE	0.992	C	A	0.769286	1.93007e-33	0.229761	0.0183133	TRUE
3	Q13:Arg/Cit	Arginine / Citrulline	rs10189574	2p13.1	73552026	FALSE	FALSE	1.52974e-13	0.040726	0.00547845	1	rs10189574	73552026	TRUE	0.988	TRUE	0.992	C	A	0.769286	1.18857e-25	0.0330014	0.00305745	TRUE
3	Q14:Arg/Orn	Arginine / Ornithine	rs10189574	2p13.1	73552026	FALSE	FALSE	3.9017e-14	0.0215494	0.00282904	1	rs10189574	73552026	TRUE	0.988	TRUE	0.992	C	A	0.769286	2.83665e-26	0.0167304	0.00152915	TRUE
3	Q15:Arg/Gly	Arginine / Glycine	rs10189574	2p13.1	73552026	FALSE	FALSE	9.26203e-15	0.00721283	0.000924025	1	rs10189574	73552026	TRUE	0.988	TRUE	0.992	C	A	0.769286	4.41564e-21	0.00800911	0.000829343	TRUE
3	Arg	Arginine	rs780395	2p13.1	73554361	FALSE	FALSE	5.91633e-09	-0.0728255	0.0124628	1	rs780395	73554361	TRUE	0.993	TRUE	0.992	G	A	0.366672	1.49634e-31	-0.19267	0.0158736	TRUE
3	Q13:Arg/Cit	Arginine / Citrulline	rs780395	2p13.1	73554361	FALSE	FALSE	6.96913e-08	-0.0262686	0.0048543	1	rs780395	73554361	TRUE	0.993	TRUE	0.992	G	A	0.366672	1.89869e-24	-0.0277564	0.0026425	TRUE
3	Q14:Arg/Orn	Arginine / Ornithine	rs780395	2p13.1	73554361	FALSE	FALSE	2.49454e-09	-0.0149993	0.00250491	1	rs780395	73554361	TRUE	0.993	TRUE	0.992	G	A	0.366672	4.06649e-24	-0.0138036	0.00132437	TRUE
3	Q15:Arg/Gly	Arginine / Glycine	rs780395	2p13.1	73554361	FALSE	FALSE	1.01449e-09	-0.00501922	0.000818106	1	rs780395	73554361	TRUE	0.993	TRUE	0.992	G	A	0.366672	1.87268e-21	-0.00697211	0.000714823	TRUE
3	Arg	Arginine	rs780394	2p13.1	73554438	FALSE	FALSE	5.95227e-09	0.0727437	0.012451	1	rs780394	73554438	TRUE	0.993	TRUE	0.992	G	A	0.632451	1.47764e-31	0.192501	0.015858	TRUE
3	Q13:Arg/Cit	Arginine / Citrulline	rs780394	2p13.1	73554438	FALSE	FALSE	6.81196e-08	0.0262634	0.00484963	1	rs780394	73554438	TRUE	0.993	TRUE	0.992	G	A	0.632451	1.88077e-24	0.0277319	0.00263992	TRUE
3	Q14:Arg/Orn	Arginine / Ornithine	rs780394	2p13.1	73554438	FALSE	FALSE	2.48409e-09	0.0149868	0.00250252	1	rs780394	73554438	TRUE	0.993	TRUE	0.992	G	A	0.632451	4.03008e-24	0.0137914	0.00132308	TRUE
3	Q15:Arg/Gly	Arginine / Glycine	rs780394	2p13.1	73554438	FALSE	FALSE	1.00417e-09	0.00501578	0.000817324	1	rs780394	73554438	TRUE	0.993	TRUE	0.992	G	A	0.632451	1.83556e-21	0.00696682	0.000714117	TRUE
3	Arg	Arginine	rs1083922	2p13.1	73557511	FALSE	FALSE	5.75025e-09	-0.0728856	0.0124628	1	rs1083922	73557511	FALSE	1	FALSE	1	T	C	0.361297	6.56632e-31	-0.189943	0.0158328	TRUE
3	Q13:Arg/Cit	Arginine / Citrulline	rs1083922	2p13.1	73557511	FALSE	FALSE	6.90227e-08	-0.0262774	0.00485435	1	rs1083922	73557511	FALSE	1	FALSE	1	T	C	0.361297	4.43579e-25	-0.0280042	0.00262785	TRUE
3	Q14:Arg/Orn	Arginine / Ornithine	rs1083922	2p13.1	73557511	FALSE	FALSE	2.38704e-09	-0.0150175	0.00250489	1	rs1083922	73557511	FALSE	1	FALSE	1	T	C	0.361297	4.03655e-24	-0.0137499	0.00131911	TRUE
3	Q15:Arg/Gly	Arginine / Glycine	rs1083922	2p13.1	73557511	FALSE	FALSE	9.76682e-10	-0.00502423	0.000818103	1	rs1083922	73557511	FALSE	1	FALSE	1	T	C	0.361297	2.8575e-21	-0.00691249	0.000712172	TRUE
3	Arg	Arginine	rs1083919	2p13.1	73567371	FALSE	FALSE	5.31244e-09	0.0729801	0.0124505	1	rs1083919	73567371	TRUE	0.995	TRUE	0.993	G	C	0.631852	2.67159e-31	0.191609	0.0158581	TRUE
3	Q13:Arg/Cit	Arginine / Citrulline	rs1083919	2p13.1	73567371	FALSE	FALSE	6.59268e-08	0.0262922	0.00484962	1	rs1083919	73567371	TRUE	0.995	TRUE	0.993	G	C	0.631852	3.11003e-24	0.0275932	0.0026401	TRUE
3	Q14:Arg/Orn	Arginine / Ornithine	rs1083919	2p13.1	73567371	FALSE	FALSE	2.08977e-09	0.0150572	0.00250235	1	rs1083919	73567371	TRUE	0.995	TRUE	0.993	G	C	0.631852	5.81405e-24	0.0137386	0.00132297	TRUE
3	Q15:Arg/Gly	Arginine / Glycine	rs1083919	2p13.1	73567371	FALSE	FALSE	8.6334e-10	0.00503543	0.000817276	1	rs1083919	73567371	TRUE	0.995	TRUE	0.993	G	C	0.631852	2.72975e-21	0.0069336	0.00071397	TRUE
3	Arg	Arginine	rs2056486	2p13.1	73571075	FALSE	FALSE	3.02886e-12	-0.0988829	0.0140899	1	rs2056486	73571075	TRUE	0.994	TRUE	0.992	T	G	0.230595	6.38385e-33	-0.228088	0.0183428	TRUE
3	Q13:Arg/Cit	Arginine / Citrulline	rs2056486	2p13.1	73571075	FALSE	FALSE	1.53645e-13	-0.0406847	0.00547334	1	rs2056486	73571075	TRUE	0.994	TRUE	0.992	T	G	0.230595	2.26604e-25	-0.0328458	0.00306204	TRUE
3	Q14:Arg/Orn	Arginine / Ornithine	rs2056486	2p13.1	73571075	FALSE	FALSE	3.93681e-14	-0.021526	0.00282641	1	rs2056486	73571075	TRUE	0.994	TRUE	0.992	T	G	0.230595	5.56231e-26	-0.01665	0.00153149	TRUE
3	Q15:Arg/Gly	Arginine / Glycine	rs2056486	2p13.1	73571075	FALSE	FALSE	9.31361e-15	-0.00720544	0.000923163	1	rs2056486	73571075	TRUE	0.994	TRUE	0.992	T	G	0.230595	1.14061e-20	-0.00793047	0.000830452	TRUE
3	Arg	Arginine	rs10193972	2p13.1	73571164	FALSE	FALSE	5.82135e-12	-0.097591	0.0140947	1	rs10193972	73571164	TRUE	0.994	TRUE	0.992	G	A	0.230591	6.38272e-33	-0.228094	0.0183432	TRUE
3	Q13:Arg/Cit	Arginine / Citrulline	rs10193972	2p13.1	73571164	FALSE	FALSE	2.30444e-13	-0.0403916	0.00547456	1	rs10193972	73571164	TRUE	0.994	TRUE	0.992	G	A	0.230591	2.26728e-25	-0.0328464	0.00306211	TRUE
3	Q14:Arg/Orn	Arginine / Ornithine	rs10193972	2p13.1	73571164	FALSE	FALSE	6.60499e-14	-0.021337	0.00282719	1	rs10193972	73571164	TRUE	0.994	TRUE	0.992	G	A	0.230591	5.55684e-26	-0.0166506	0.00153152	TRUE
3	Q15:Arg/Gly	Arginine / Glycine	rs10193972	2p13.1	73571164	FALSE	FALSE	1.86514e-14	-0.00712435	0.000923496	1	rs10193972	73571164	TRUE	0.994	TRUE	0.992	G	A	0.230591	1.14027e-20	-0.00793068	0.000830471	TRUE
3	Arg	Arginine	rs13421462	2p13.1	73573383	FALSE	FALSE	3.02558e-12	-0.0991878	0.014133	1	rs13421462	73573383	TRUE	0.994	TRUE	0.991	C	A	0.230519	6.39195e-33	-0.228174	0.0183498	TRUE
3	Q13:Arg/Cit	Arginine / Citrulline	rs13421462	2p13.1	73573383	FALSE	FALSE	1.54996e-13	-0.040803	0.00549012	1	rs13421462	73573383	TRUE	0.994	TRUE	0.991	C	A	0.230519	2.29336e-25	-0.0328552	0.00306327	TRUE
3	Q14:Arg/Orn	Arginine / Ornithine	rs13421462	2p13.1	73573383	FALSE	FALSE	3.97556e-14	-0.0215883	0.00283507	1	rs13421462	73573383	TRUE	0.994	TRUE	0.991	C	A	0.230519	5.48804e-26	-0.0166584	0.00153206	TRUE
3	Q15:Arg/Gly	Arginine / Glycine	rs13421462	2p13.1	73573383	FALSE	FALSE	9.33656e-15	-0.00722722	0.000925991	1	rs13421462	73573383	TRUE	0.994	TRUE	0.991	C	A	0.230519	1.13886e-20	-0.00793365	0.00083077	TRUE
3	Arg	Arginine	rs13398956	2p13.1	73573766	FALSE	FALSE	3.03215e-12	0.0989727	0.014103	1	rs13398956	73573766	TRUE	0.994	TRUE	0.991	C	A	0.768816	6.03614e-33	0.227808	0.0183125	TRUE
3	Q13:Arg/Cit	Arginine / Citrulline	rs13398956	2p13.1	73573766	FALSE	FALSE	1.53095e-13	0.0407252	0.00547842	1	rs13398956	73573766	TRUE	0.994	TRUE	0.991	C	A	0.768816	2.20477e-25	0.0328008	0.00305703	TRUE
3	Q14:Arg/Orn	Arginine / Ornithine	rs13398956	2p13.1	73573766	FALSE	FALSE	3.89938e-14	0.0215495	0.00282902	1	rs13398956	73573766	TRUE	0.994	TRUE	0.991	C	A	0.768816	5.26091e-26	0.0166311	0.00152894	TRUE
3	Q15:Arg/Gly	Arginine / Glycine	rs13398956	2p13.1	73573766	FALSE	FALSE	9.24971e-15	0.00721294	0.000924019	1	rs13398956	73573766	TRUE	0.994	TRUE	0.991	C	A	0.768816	1.08496e-20	0.00792215	0.000829087	TRUE
3	Arg	Arginine	rs11901272	2p13.1	73573952	FALSE	FALSE	3.02558e-12	-0.0991878	0.014133	1	rs11901272	73573952	TRUE	0.994	TRUE	0.991	G	A	0.230502	6.40455e-33	-0.228191	0.0183514	TRUE
3	Q13:Arg/Cit	Arginine / Citrulline	rs11901272	2p13.1	73573952	FALSE	FALSE	1.54996e-13	-0.040803	0.00549012	1	rs11901272	73573952	TRUE	0.994	TRUE	0.991	G	A	0.230502	2.30157e-25	-0.032857	0.00306354	TRUE
3	Q14:Arg/Orn	Arginine / Ornithine	rs11901272	2p13.1	73573952	FALSE	FALSE	3.97556e-14	-0.0215883	0.00283507	1	rs11901272	73573952	TRUE	0.994	TRUE	0.991	G	A	0.230502	5.4776e-26	-0.0166601	0.00153219	TRUE
3	Q15:Arg/Gly	Arginine / Glycine	rs11901272	2p13.1	73573952	FALSE	FALSE	9.33656e-15	-0.00722722	0.000925991	1	rs11901272	73573952	TRUE	0.994	TRUE	0.991	G	A	0.230502	1.13899e-20	-0.00793431	0.000830841	TRUE
3	Arg	Arginine	rs11674602	2p13.1	73576693	FALSE	FALSE	3.02558e-12	-0.0991878	0.014133	1	rs11674602	73576693	TRUE	0.994	TRUE	0.99	T	A	0.230405	6.42809e-33	-0.228293	0.0183602	TRUE
3	Q13:Arg/Cit	Arginine / Citrulline	rs11674602	2p13.1	73576693	FALSE	FALSE	1.54996e-13	-0.040803	0.00549012	1	rs11674602	73576693	TRUE	0.994	TRUE	0.99	T	A	0.230405	2.34029e-25	-0.0328679	0.00306506	TRUE
3	Q14:Arg/Orn	Arginine / Ornithine	rs11674602	2p13.1	73576693	FALSE	FALSE	3.97556e-14	-0.0215883	0.00283507	1	rs11674602	73576693	TRUE	0.994	TRUE	0.99	T	A	0.230405	5.39393e-26	-0.0166702	0.0015329	TRUE
3	Q15:Arg/Gly	Arginine / Glycine	rs11674602	2p13.1	73576693	FALSE	FALSE	9.33656e-15	-0.00722722	0.000925991	1	rs11674602	73576693	TRUE	0.994	TRUE	0.99	T	A	0.230405	1.13818e-20	-0.00793813	0.000831233	TRUE
3	Arg	Arginine	rs13384952	2p13.1	73577467	FALSE	FALSE	3.02558e-12	-0.0991878	0.014133	1	rs13384952	73577467	TRUE	0.994	FALSE	1	G	A	0.226588	2.616e-32	-0.228146	0.0185445	TRUE
3	Q13:Arg/Cit	Arginine / Citrulline	rs13384952	2p13.1	73577467	FALSE	FALSE	1.54996e-13	-0.040803	0.00549012	1	rs13384952	73577467	TRUE	0.994	FALSE	1	G	A	0.226588	1.20428e-24	-0.0326783	0.00309691	TRUE
3	Q14:Arg/Orn	Arginine / Ornithine	rs13384952	2p13.1	73577467	FALSE	FALSE	3.97556e-14	-0.0215883	0.00283507	1	rs13384952	73577467	TRUE	0.994	FALSE	1	G	A	0.226588	7.81036e-26	-0.0167613	0.00154671	TRUE
3	Q15:Arg/Gly	Arginine / Glycine	rs13384952	2p13.1	73577467	FALSE	FALSE	9.33656e-15	-0.00722722	0.000925991	1	rs13384952	73577467	TRUE	0.994	FALSE	1	G	A	0.226588	2.25761e-20	-0.00794591	0.000838922	TRUE
3	Arg	Arginine	rs7572722	2p13.1	73578183	FALSE	FALSE	3.03635e-12	0.0989728	0.0141034	1	rs7572722	73578183	TRUE	0.994	TRUE	0.989	T	C	0.769031	6.16589e-33	0.228009	0.0183316	TRUE
3	Q13:Arg/Cit	Arginine / Citrulline	rs7572722	2p13.1	73578183	FALSE	FALSE	1.53185e-13	0.0407259	0.00547858	1	rs7572722	73578183	TRUE	0.994	TRUE	0.989	T	C	0.769031	2.30183e-25	0.0328225	0.00306033	TRUE
3	Q14:Arg/Orn	Arginine / Ornithine	rs7572722	2p13.1	73578183	FALSE	FALSE	3.89484e-14	0.0215506	0.0028291	1	rs7572722	73578183	TRUE	0.994	TRUE	0.989	T	C	0.769031	5.11203e-26	0.0166522	0.00153047	TRUE
3	Q15:Arg/Gly	Arginine / Glycine	rs7572722	2p13.1	73578183	FALSE	FALSE	9.26107e-15	0.00721301	0.000924046	1	rs7572722	73578183	TRUE	0.994	TRUE	0.989	T	C	0.769031	1.09223e-20	0.00792965	0.000829937	TRUE
3	Arg	Arginine	rs7562047	2p13.1	73578676	FALSE	FALSE	5.1408e-09	-0.0731169	0.012462	1	rs7562047	73578676	TRUE	0.995	TRUE	0.993	T	G	0.36728	2.79282e-31	-0.191736	0.0158743	TRUE
3	Q13:Arg/Cit	Arginine / Citrulline	rs7562047	2p13.1	73578676	FALSE	FALSE	6.67129e-08	-0.0263067	0.00485423	1	rs7562047	73578676	TRUE	0.995	TRUE	0.993	T	G	0.36728	3.20059e-24	-0.027613	0.00264276	TRUE
3	Q14:Arg/Orn	Arginine / Ornithine	rs7562047	2p13.1	73578676	FALSE	FALSE	2.01048e-09	-0.015087	0.00250467	1	rs7562047	73578676	TRUE	0.995	TRUE	0.993	T	G	0.36728	5.98376e-24	-0.0137485	0.00132431	TRUE
3	Q15:Arg/Gly	Arginine / Glycine	rs7562047	2p13.1	73578676	FALSE	FALSE	8.41161e-10	-0.00504356	0.000818038	1	rs7562047	73578676	TRUE	0.995	TRUE	0.993	T	G	0.36728	2.85428e-21	-0.00693707	0.000714696	TRUE
3	Arg	Arginine	rs1403284	2p13.1	73580170	FALSE	FALSE	3.04062e-12	0.098973	0.0141039	1	rs1403284	73580170	TRUE	0.994	FALSE	1	G	A	0.774166	1.70094e-31	0.225152	0.0185683	TRUE
3	Q13:Arg/Cit	Arginine / Citrulline	rs1403284	2p13.1	73580170	FALSE	FALSE	1.53329e-13	0.0407265	0.00547875	1	rs1403284	73580170	TRUE	0.994	FALSE	1	G	A	0.774166	5.81232e-24	0.0321926	0.00309989	TRUE
3	Q14:Arg/Orn	Arginine / Ornithine	rs1403284	2p13.1	73580170	FALSE	FALSE	3.89348e-14	0.0215513	0.00282919	1	rs1403284	73580170	TRUE	0.994	FALSE	1	G	A	0.774166	3.59526e-25	0.0165313	0.00154812	TRUE
3	Q15:Arg/Gly	Arginine / Glycine	rs1403284	2p13.1	73580170	FALSE	FALSE	9.26767e-15	0.00721314	0.000924074	1	rs1403284	73580170	TRUE	0.994	FALSE	1	G	A	0.774166	6.89594e-20	0.00784153	0.000839308	TRUE
3	Arg	Arginine	rs10189578	2p13.1	73582117	FALSE	FALSE	2.2261e-08	0.0722308	0.0128637	1	rs10189578	73582117	TRUE	0.994	TRUE	0.993	C	A	0.632287	3.2211e-31	0.191343	0.0158596	TRUE
3	Q14:Arg/Orn	Arginine / Ornithine	rs10189578	2p13.1	73582117	FALSE	FALSE	1.03924e-08	0.0148605	0.00258561	1	rs10189578	73582117	TRUE	0.994	TRUE	0.993	C	A	0.632287	8.47124e-24	0.0136896	0.00132337	TRUE
3	Q15:Arg/Gly	Arginine / Glycine	rs10189578	2p13.1	73582117	FALSE	FALSE	8.82007e-09	0.00487886	0.000844752	1	rs10189578	73582117	TRUE	0.994	TRUE	0.993	C	A	0.632287	3.45606e-21	0.00691565	0.000714073	TRUE
3	Arg	Arginine	rs7607014	2p13.1	73583682	FALSE	FALSE	3.03873e-12	-0.0991866	0.0141341	1	rs7607014	73583682	FALSE	1	FALSE	1	G	A	0.231311	8.3708e-33	-0.226373	0.018242	TRUE
3	Q13:Arg/Cit	Arginine / Citrulline	rs7607014	2p13.1	73583682	FALSE	FALSE	1.55329e-13	-0.0408044	0.00549053	1	rs7607014	73583682	FALSE	1	FALSE	1	G	A	0.231311	3.07414e-25	-0.0325692	0.00304527	TRUE
3	Q14:Arg/Orn	Arginine / Ornithine	rs7607014	2p13.1	73583682	FALSE	FALSE	3.96878e-14	-0.0215905	0.00283528	1	rs7607014	73583682	FALSE	1	FALSE	1	G	A	0.231311	8.04161e-26	-0.0165021	0.00152321	TRUE
3	Q15:Arg/Gly	Arginine / Glycine	rs7607014	2p13.1	73583682	FALSE	FALSE	9.34076e-15	-0.0072277	0.00092606	1	rs7607014	73583682	FALSE	1	FALSE	1	G	A	0.231311	1.3666e-20	-0.0078691	0.000825808	TRUE
3	Q13:Arg/Cit	Arginine / Citrulline	rs1589576	2p13.1	73592312	FALSE	FALSE	4.02459e-08	-0.0346791	0.00629353	1	rs1589576	73592312	TRUE	0.952	TRUE	0.991	G	A	0.184707	1.31088e-16	-0.0286181	0.0033941	TRUE
3	Q14:Arg/Orn	Arginine / Ornithine	rs1589576	2p13.1	73592312	FALSE	FALSE	3.23212e-08	-0.0180441	0.00325159	1	rs1589576	73592312	TRUE	0.952	TRUE	0.991	G	A	0.184707	7.22927e-18	-0.0148996	0.00169496	TRUE
3	Q15:Arg/Gly	Arginine / Glycine	rs1589576	2p13.1	73592312	FALSE	FALSE	2.91817e-08	-0.00591701	0.0010628	1	rs1589576	73592312	TRUE	0.952	TRUE	0.991	G	A	0.184707	9.58567e-14	-0.00692652	0.000915921	TRUE
3	Arg	Arginine	rs7598660	2p13.1	73593933	FALSE	FALSE	2.62144e-09	0.0793178	0.0132644	1	rs7598660	73593933	FALSE	1	FALSE	1	G	A	0.587744	9.96691e-28	0.176003	0.0156035	TRUE
3	Q14:Arg/Orn	Arginine / Ornithine	rs7598660	2p13.1	73593933	FALSE	FALSE	3.36033e-10	0.016818	0.00266458	1	rs7598660	73593933	FALSE	1	FALSE	1	G	A	0.587744	1.40534e-21	0.0126971	0.00129748	TRUE
3	Q15:Arg/Gly	Arginine / Glycine	rs7598660	2p13.1	73593933	FALSE	FALSE	6.5381e-10	0.0054046	0.000870881	1	rs7598660	73593933	FALSE	1	FALSE	1	G	A	0.587744	6.47857e-21	0.00670025	0.000696939	TRUE
3	Arg	Arginine	rs10865398	2p13.1	73595005	FALSE	FALSE	3.27706e-08	-0.0718159	0.0129472	1	rs10865398	73595005	FALSE	1	FALSE	1	T	G	0.361727	2.16844e-28	-0.184149	0.0161085	TRUE
3	Q14:Arg/Orn	Arginine / Ornithine	rs10865398	2p13.1	73595005	FALSE	FALSE	9.9316e-09	-0.0149742	0.00260187	1	rs10865398	73595005	FALSE	1	FALSE	1	T	G	0.361727	1.65606e-21	-0.0131125	0.00134244	TRUE
3	Q15:Arg/Gly	Arginine / Glycine	rs10865398	2p13.1	73595005	FALSE	FALSE	1.06806e-08	-0.00488218	0.000850157	1	rs10865398	73595005	FALSE	1	FALSE	1	T	G	0.361727	2.78324e-20	-0.00681939	0.000721815	TRUE
3	Arg	Arginine	rs9309473	2p13.1	73597490	FALSE	FALSE	4.18741e-12	-0.0989817	0.014198	1	rs9309473	73597490	TRUE	0.986	TRUE	0.985	G	A	0.243049	5.35599e-37	-0.23533	0.0177062	TRUE
3	Q13:Arg/Cit	Arginine / Citrulline	rs9309473	2p13.1	73597490	FALSE	FALSE	2.48981e-13	-0.0406373	0.00551577	1	rs9309473	73597490	TRUE	0.986	TRUE	0.985	G	A	0.243049	1.18373e-28	-0.0340101	0.00295932	TRUE
3	Q14:Arg/Orn	Arginine / Ornithine	rs9309473	2p13.1	73597490	FALSE	FALSE	2.20841e-14	-0.0218995	0.0028469	1	rs9309473	73597490	TRUE	0.986	TRUE	0.985	G	A	0.243049	1.21466e-28	-0.017032	0.00148239	TRUE
3	Q15:Arg/Gly	Arginine / Glycine	rs9309473	2p13.1	73597490	FALSE	FALSE	9.77624e-15	-0.00725393	0.000930126	1	rs9309473	73597490	TRUE	0.986	TRUE	0.985	G	A	0.243049	1.44146e-23	-0.00827102	0.00080401	TRUE
3	Arg	Arginine	rs6711033	2p13.1	73600151	FALSE	FALSE	4.19269e-12	0.098809	0.0141736	1	rs6711033	73600151	TRUE	0.981	TRUE	0.989	T	C	0.758358	2.21645e-37	0.237035	0.0177297	TRUE
3	Q13:Arg/Cit	Arginine / Citrulline	rs6711033	2p13.1	73600151	FALSE	FALSE	2.4586e-13	0.0405767	0.00550626	1	rs6711033	73600151	TRUE	0.981	TRUE	0.989	T	C	0.758358	1.0302e-28	0.0341068	0.00296419	TRUE
3	Q14:Arg/Orn	Arginine / Ornithine	rs6711033	2p13.1	73600151	FALSE	FALSE	2.18034e-14	0.0218666	0.00284199	1	rs6711033	73600151	TRUE	0.981	TRUE	0.989	T	C	0.758358	6.22041e-29	0.0171482	0.00148398	TRUE
3	Q15:Arg/Gly	Arginine / Glycine	rs6711033	2p13.1	73600151	FALSE	FALSE	9.70767e-15	0.00724228	0.000928524	1	rs6711033	73600151	TRUE	0.981	TRUE	0.989	T	C	0.758358	5.98948e-24	0.00835772	0.000805082	TRUE
3	Arg	Arginine	rs11884776	2p13.1	73600431	FALSE	FALSE	1.06358e-11	-0.103322	0.015114	1	rs11884776	73600431	TRUE	0.979	FALSE	1	T	C	0.224018	4.09642e-33	-0.232087	0.0186024	TRUE
3	Q13:Arg/Cit	Arginine / Citrulline	rs11884776	2p13.1	73600431	FALSE	FALSE	1.10611e-12	-0.0420554	0.00587301	1	rs11884776	73600431	TRUE	0.979	FALSE	1	T	C	0.224018	5.3806e-25	-0.0330435	0.00310661	TRUE
3	Q14:Arg/Orn	Arginine / Ornithine	rs11884776	2p13.1	73600431	FALSE	FALSE	8.57791e-14	-0.0227702	0.00303117	1	rs11884776	73600431	TRUE	0.979	FALSE	1	T	C	0.224018	3.26585e-26	-0.0169519	0.00155145	TRUE
3	Q15:Arg/Gly	Arginine / Glycine	rs11884776	2p13.1	73600431	FALSE	FALSE	6.88497e-14	-0.00747064	0.00099061	1	rs11884776	73600431	TRUE	0.979	FALSE	1	T	C	0.224018	3.79516e-21	-0.00814199	0.000841614	TRUE
3	Arg	Arginine	rs10170849	2p13.1	73601440	FALSE	FALSE	1.05673e-11	0.103167	0.0150893	1	rs10170849	73601440	TRUE	0.977	TRUE	0.991	G	A	0.775242	1.67935e-33	0.233481	0.0185907	TRUE
3	Q13:Arg/Cit	Arginine / Citrulline	rs10170849	2p13.1	73601440	FALSE	FALSE	1.09229e-12	0.0419969	0.0058634	1	rs10170849	73601440	TRUE	0.977	TRUE	0.991	G	A	0.775242	2.94424e-25	0.033222	0.00310501	TRUE
3	Q14:Arg/Orn	Arginine / Ornithine	rs10170849	2p13.1	73601440	FALSE	FALSE	8.50716e-14	0.0227363	0.00302622	1	rs10170849	73601440	TRUE	0.977	TRUE	0.991	G	A	0.775242	1.94868e-26	0.0170267	0.00155079	TRUE
3	Q15:Arg/Gly	Arginine / Glycine	rs10170849	2p13.1	73601440	FALSE	FALSE	6.83236e-14	0.00745944	0.00098899	1	rs10170849	73601440	TRUE	0.977	TRUE	0.991	G	A	0.775242	1.95582e-21	0.00820156	0.000841293	TRUE
3	Arg	Arginine	rs13392691	2p13.1	73602488	FALSE	FALSE	1.0579e-11	0.103166	0.0150895	1	rs13392691	73602488	TRUE	0.976	TRUE	0.99	G	A	0.775605	1.00671e-33	0.234459	0.0185984	TRUE
3	Q13:Arg/Cit	Arginine / Citrulline	rs13392691	2p13.1	73602488	FALSE	FALSE	1.09402e-12	0.0419962	0.00586348	1	rs13392691	73602488	TRUE	0.976	TRUE	0.99	G	A	0.775605	2.21752e-25	0.0333294	0.00310647	TRUE
3	Q14:Arg/Orn	Arginine / Ornithine	rs13392691	2p13.1	73602488	FALSE	FALSE	8.50571e-14	0.0227367	0.00302626	1	rs13392691	73602488	TRUE	0.976	TRUE	0.99	G	A	0.775605	1.43009e-26	0.0170833	0.00155148	TRUE
3	Q15:Arg/Gly	Arginine / Glycine	rs13392691	2p13.1	73602488	FALSE	FALSE	6.84398e-14	0.00745932	0.000989004	1	rs13392691	73602488	TRUE	0.976	TRUE	0.99	G	A	0.775605	1.24649e-21	0.00824791	0.0008417	TRUE
3	Arg	Arginine	rs6707146	2p13.1	73602584	FALSE	FALSE	8.40779e-12	0.103203	0.0150211	1	rs6707146	73602584	TRUE	0.976	TRUE	0.99	T	C	0.759862	8.77645e-38	0.238874	0.0177581	TRUE
3	Q13:Arg/Cit	Arginine / Citrulline	rs6707146	2p13.1	73602584	FALSE	FALSE	1.1489e-12	0.0417714	0.00583769	1	rs6707146	73602584	TRUE	0.976	TRUE	0.99	T	C	0.759862	7.79987e-29	0.0342532	0.00296983	TRUE
3	Q14:Arg/Orn	Arginine / Ornithine	rs6707146	2p13.1	73602584	FALSE	FALSE	4.39679e-14	0.0228948	0.00301194	1	rs6707146	73602584	TRUE	0.976	TRUE	0.99	T	C	0.759862	4.43572e-29	0.0172292	0.00148672	TRUE
3	Q15:Arg/Gly	Arginine / Glycine	rs6707146	2p13.1	73602584	FALSE	FALSE	5.57083e-14	0.00745266	0.00098453	1	rs6707146	73602584	TRUE	0.976	TRUE	0.99	T	C	0.759862	2.71446e-24	0.00844023	0.000806493	TRUE
3	Arg	Arginine	rs10469966	2p13.1	73605876	FALSE	FALSE	4.24129e-12	0.100943	0.0144832	1	rs10469966	73605876	TRUE	0.891	TRUE	0.886	G	A	0.744823	4.42018e-37	0.242865	0.0182496	TRUE
3	Q13:Arg/Cit	Arginine / Citrulline	rs10469966	2p13.1	73605876	FALSE	FALSE	1.38126e-12	0.040148	0.00563123	1	rs10469966	73605876	TRUE	0.891	TRUE	0.886	G	A	0.744823	2.44093e-28	0.0348176	0.00304859	TRUE
3	Q14:Arg/Orn	Arginine / Ornithine	rs10469966	2p13.1	73605876	FALSE	FALSE	1.3255e-14	0.0225279	0.00290334	1	rs10469966	73605876	TRUE	0.891	TRUE	0.886	G	A	0.744823	1.28516e-28	0.0175255	0.00152608	TRUE
3	Q15:Arg/Gly	Arginine / Glycine	rs10469966	2p13.1	73605876	FALSE	FALSE	1.06879e-14	0.00738892	0.000948844	1	rs10469966	73605876	TRUE	0.891	TRUE	0.886	G	A	0.744823	5.4087e-24	0.00860446	0.000827982	TRUE
3	Arg	Arginine	rs7566385	2p13.1	73610325	FALSE	FALSE	3.66715e-12	-0.106251	0.0151991	1	rs7566385	73610325	TRUE	0.966	TRUE	0.982	T	G	0.217997	1.15593e-34	-0.241715	0.018876	TRUE
3	Q13:Arg/Cit	Arginine / Citrulline	rs7566385	2p13.1	73610325	FALSE	FALSE	6.37492e-13	-0.0427576	0.00590755	1	rs7566385	73610325	TRUE	0.966	TRUE	0.982	T	G	0.217997	9.66301e-26	-0.0341078	0.0031537	TRUE
3	Q14:Arg/Orn	Arginine / Ornithine	rs7566385	2p13.1	73610325	FALSE	FALSE	1.99842e-14	-0.0234841	0.00304769	1	rs7566385	73610325	TRUE	0.966	TRUE	0.982	T	G	0.217997	3.32755e-27	-0.0175643	0.00157402	TRUE
3	Q15:Arg/Gly	Arginine / Glycine	rs7566385	2p13.1	73610325	FALSE	FALSE	3.23159e-14	-0.00761412	0.000996334	1	rs7566385	73610325	TRUE	0.966	TRUE	0.982	T	G	0.217997	1.09259e-22	-0.00859814	0.000854021	TRUE
3	Arg	Arginine	rs11688718	2p13.1	73614447	FALSE	FALSE	3.31153e-08	-0.0717974	0.0129482	1	rs11688718	73614447	FALSE	1	FALSE	1	T	C	0.357529	6.76361e-32	-0.194382	0.0159159	TRUE
3	Q14:Arg/Orn	Arginine / Ornithine	rs11688718	2p13.1	73614447	FALSE	FALSE	9.95885e-09	-0.0149741	0.00260206	1	rs11688718	73614447	FALSE	1	FALSE	1	T	C	0.357529	2.15997e-23	-0.0136183	0.0013294	TRUE
3	Q15:Arg/Gly	Arginine / Glycine	rs11688718	2p13.1	73614447	FALSE	FALSE	1.07471e-08	-0.00488164	0.000850222	1	rs11688718	73614447	FALSE	1	FALSE	1	T	C	0.357529	4.68452e-22	-0.00709675	0.000716276	TRUE
3	Arg	Arginine	rs10199224	2p13.1	73614954	FALSE	FALSE	1.07654e-11	-0.103307	0.0151158	1	rs10199224	73614954	TRUE	0.992	TRUE	0.991	G	C	0.219596	1.2634e-35	-0.241722	0.0185842	TRUE
3	Q13:Arg/Cit	Arginine / Citrulline	rs10199224	2p13.1	73614954	FALSE	FALSE	1.11692e-12	-0.0420524	0.00587372	1	rs10199224	73614954	TRUE	0.992	TRUE	0.991	G	C	0.219596	2.58026e-26	-0.0340196	0.00310652	TRUE
3	Q14:Arg/Orn	Arginine / Ornithine	rs10199224	2p13.1	73614954	FALSE	FALSE	8.61821e-14	-0.022771	0.00303153	1	rs10199224	73614954	TRUE	0.992	TRUE	0.991	G	C	0.219596	1.27521e-27	-0.0174581	0.00155108	TRUE
3	Q15:Arg/Gly	Arginine / Glycine	rs10199224	2p13.1	73614954	FALSE	FALSE	6.94389e-14	-0.0074704	0.000990728	1	rs10199224	73614954	TRUE	0.992	TRUE	0.991	G	C	0.219596	1.6661e-23	-0.00863978	0.000841129	TRUE
3	Arg	Arginine	rs3738848	2p13.1	73615389	FALSE	FALSE	8.47499e-12	0.103194	0.0150223	1	rs3738848	73615389	TRUE	0.992	TRUE	0.991	G	A	0.763967	1.06934e-39	0.244791	0.0176898	TRUE
3	Q13:Arg/Cit	Arginine / Citrulline	rs3738848	2p13.1	73615389	FALSE	FALSE	1.15408e-12	0.041771	0.00583816	1	rs3738848	73615389	TRUE	0.992	TRUE	0.991	G	A	0.763967	8.92274e-30	0.0347833	0.0029613	TRUE
3	Q14:Arg/Orn	Arginine / Ornithine	rs3738848	2p13.1	73615389	FALSE	FALSE	4.38969e-14	0.0228972	0.00301217	1	rs3738848	73615389	TRUE	0.992	TRUE	0.991	G	A	0.763967	4.07881e-30	0.0175207	0.00148211	TRUE
3	Q15:Arg/Gly	Arginine / Glycine	rs3738848	2p13.1	73615389	FALSE	FALSE	5.58378e-14	0.00745295	0.000984607	1	rs3738848	73615389	TRUE	0.992	TRUE	0.991	G	A	0.763967	3.45064e-26	0.00877394	0.000803439	TRUE
3	Arg	Arginine	rs6729468	2p13.1	73618761	FALSE	FALSE	7.91029e-09	0.0725289	0.0125177	1	rs6729468	73618761	TRUE	0.995	TRUE	0.987	C	A	0.641414	4.53252e-33	0.19795	0.0158783	TRUE
3	Q13:Arg/Cit	Arginine / Citrulline	rs6729468	2p13.1	73618761	FALSE	FALSE	8.9668e-08	0.02616	0.00487561	1	rs6729468	73618761	TRUE	0.995	TRUE	0.987	C	A	0.641414	8.82203e-25	0.0280179	0.00264703	TRUE
3	Q14:Arg/Orn	Arginine / Ornithine	rs6729468	2p13.1	73618761	FALSE	FALSE	1.97654e-09	0.0151584	0.00251534	1	rs6729468	73618761	TRUE	0.995	TRUE	0.987	C	A	0.641414	5.89031e-25	0.0140804	0.001325	TRUE
3	Q15:Arg/Gly	Arginine / Glycine	rs6729468	2p13.1	73618761	FALSE	FALSE	1.03819e-09	0.00503765	0.00082161	1	rs6729468	73618761	TRUE	0.995	TRUE	0.987	C	A	0.641414	1.90855e-23	0.00732562	0.000714205	TRUE
3	Arg	Arginine	rs6744697	2p13.1	73618946	FALSE	FALSE	7.90677e-09	0.0725301	0.0125178	1	rs6744697	73618946	TRUE	0.995	TRUE	0.987	T	C	0.641411	4.51631e-33	0.197956	0.0158783	TRUE
3	Q13:Arg/Cit	Arginine / Citrulline	rs6744697	2p13.1	73618946	FALSE	FALSE	8.95983e-08	0.0261608	0.00487563	1	rs6744697	73618946	TRUE	0.995	TRUE	0.987	T	C	0.641411	8.79838e-25	0.0280187	0.00264704	TRUE
3	Q14:Arg/Orn	Arginine / Ornithine	rs6744697	2p13.1	73618946	FALSE	FALSE	1.97556e-09	0.0151587	0.00251535	1	rs6744697	73618946	TRUE	0.995	TRUE	0.987	T	C	0.641411	5.86944e-25	0.0140809	0.00132501	TRUE
3	Q15:Arg/Gly	Arginine / Glycine	rs6744697	2p13.1	73618946	FALSE	FALSE	1.03756e-09	0.00503775	0.000821613	1	rs6744697	73618946	TRUE	0.995	TRUE	0.987	T	C	0.641411	1.90501e-23	0.0073258	0.000714209	TRUE
3	Arg	Arginine	rs6704782	2p13.1	73619962	FALSE	FALSE	5.23336e-12	-0.0991192	0.0142836	1	rs6704782	73619962	TRUE	0.958	TRUE	0.952	T	A	0.226549	3.25164e-35	-0.241769	0.0187111	TRUE
3	Q13:Arg/Cit	Arginine / Citrulline	rs6704782	2p13.1	73619962	FALSE	FALSE	2.24851e-13	-0.0409534	0.00554817	1	rs6704782	73619962	TRUE	0.958	TRUE	0.952	T	A	0.226549	4.83115e-26	-0.0340387	0.00312664	TRUE
3	Q14:Arg/Orn	Arginine / Ornithine	rs6704782	2p13.1	73619962	FALSE	FALSE	5.12614e-14	-0.0217186	0.0028649	1	rs6704782	73619962	TRUE	0.958	TRUE	0.952	T	A	0.226549	1.6534e-27	-0.0175233	0.00156049	TRUE
3	Q15:Arg/Gly	Arginine / Glycine	rs6704782	2p13.1	73619962	FALSE	FALSE	1.17916e-14	-0.00727474	0.00093572	1	rs6704782	73619962	TRUE	0.958	TRUE	0.952	T	A	0.226549	2.57935e-23	-0.00865414	0.000846407	TRUE
3	Arg	Arginine	rs13386124	2p13.1	73625203	FALSE	FALSE	7.92816e-09	0.0725261	0.0125181	1	rs13386124	73625203	TRUE	0.995	FALSE	1	G	C	0.635918	8.07074e-33	0.19534	0.0157369	TRUE
3	Q13:Arg/Cit	Arginine / Citrulline	rs13386124	2p13.1	73625203	FALSE	FALSE	8.97912e-08	0.0261595	0.00487574	1	rs13386124	73625203	TRUE	0.995	FALSE	1	G	C	0.635918	6.06424e-24	0.0272727	0.00262729	TRUE
3	Q14:Arg/Orn	Arginine / Ornithine	rs13386124	2p13.1	73625203	FALSE	FALSE	1.97613e-09	0.0151589	0.00251541	1	rs13386124	73625203	TRUE	0.995	FALSE	1	G	C	0.635918	1.16381e-24	0.0138625	0.00131334	TRUE
3	Q15:Arg/Gly	Arginine / Glycine	rs13386124	2p13.1	73625203	FALSE	FALSE	1.038e-09	0.0050378	0.000821632	1	rs13386124	73625203	TRUE	0.995	FALSE	1	G	C	0.635918	1.84501e-23	0.00725818	0.000707378	TRUE
3	Arg	Arginine	rs10496193	2p13.1	73627011	FALSE	FALSE	8.54424e-12	0.103185	0.0150236	1	rs10496193	73627011	TRUE	0.992	TRUE	0.991	G	A	0.763972	1.06085e-39	0.244798	0.0176894	TRUE
3	Q13:Arg/Cit	Arginine / Citrulline	rs10496193	2p13.1	73627011	FALSE	FALSE	1.1624e-12	0.0417687	0.00583866	1	rs10496193	73627011	TRUE	0.992	TRUE	0.991	G	A	0.763972	8.89045e-30	0.0347838	0.00296125	TRUE
3	Q14:Arg/Orn	Arginine / Ornithine	rs10496193	2p13.1	73627011	FALSE	FALSE	4.3986e-14	0.0228983	0.00301242	1	rs10496193	73627011	TRUE	0.992	TRUE	0.991	G	A	0.763972	4.06083e-30	0.017521	0.00148209	TRUE
3	Q15:Arg/Gly	Arginine / Glycine	rs10496193	2p13.1	73627011	FALSE	FALSE	5.60286e-14	0.00745312	0.00098469	1	rs10496193	73627011	TRUE	0.992	TRUE	0.991	G	A	0.763972	3.42696e-26	0.00877436	0.000803425	TRUE
3	Arg	Arginine	rs11689588	2p13.1	73627199	FALSE	FALSE	4.27689e-12	-0.098955	0.0142004	1	rs11689588	73627199	TRUE	0.992	TRUE	0.989	G	A	0.235688	9.32245e-40	-0.24533	0.0177135	TRUE
3	Q13:Arg/Cit	Arginine / Citrulline	rs11689588	2p13.1	73627199	FALSE	FALSE	2.53421e-13	-0.0406307	0.00551668	1	rs11689588	73627199	TRUE	0.992	TRUE	0.989	G	A	0.235688	7.76337e-30	-0.03487	0.00296526	TRUE
3	Q14:Arg/Orn	Arginine / Ornithine	rs11689588	2p13.1	73627199	FALSE	FALSE	2.2273e-14	-0.0218999	0.00284736	1	rs11689588	73627199	TRUE	0.992	TRUE	0.989	G	A	0.235688	3.80663e-30	-0.0175554	0.00148421	TRUE
3	Q15:Arg/Gly	Arginine / Glycine	rs11689588	2p13.1	73627199	FALSE	FALSE	9.91509e-15	-0.00725341	0.000930278	1	rs11689588	73627199	TRUE	0.992	TRUE	0.989	G	A	0.235688	3.23121e-26	-0.00879181	0.000804578	TRUE
3	Arg	Arginine	rs13008860	2p13.1	73627527	FALSE	FALSE	2.6707e-09	0.079288	0.0132663	1	rs13008860	73627527	TRUE	0.979	TRUE	0.987	G	A	0.597514	2.99015e-29	0.182701	0.0157135	TRUE
3	Q14:Arg/Orn	Arginine / Ornithine	rs13008860	2p13.1	73627527	FALSE	FALSE	3.38079e-10	0.0168177	0.00266494	1	rs13008860	73627527	TRUE	0.979	TRUE	0.987	G	A	0.597514	6.35864e-23	0.0132195	0.00130536	TRUE
3	Q15:Arg/Gly	Arginine / Glycine	rs13008860	2p13.1	73627527	FALSE	FALSE	6.62039e-10	0.00540359	0.000871	1	rs13008860	73627527	TRUE	0.979	TRUE	0.987	G	A	0.597514	1.19824e-22	0.00705545	0.000701494	TRUE
3	Arg	Arginine	rs11126402	2p13.1	73630090	FALSE	FALSE	1.454e-08	0.0713334	0.0125379	1	rs11126402	73630090	TRUE	0.996	TRUE	0.995	G	C	0.643105	8.23457e-33	0.197186	0.015888	TRUE
3	Q14:Arg/Orn	Arginine / Ornithine	rs11126402	2p13.1	73630090	FALSE	FALSE	2.41257e-09	0.0150971	0.00251892	1	rs11126402	73630090	TRUE	0.996	TRUE	0.995	G	C	0.643105	7.62465e-25	0.0140477	0.0013253	TRUE
3	Q15:Arg/Gly	Arginine / Glycine	rs11126402	2p13.1	73630090	FALSE	FALSE	1.56949e-09	0.00498998	0.000822862	1	rs11126402	73630090	TRUE	0.996	TRUE	0.995	G	C	0.643105	2.5547e-23	0.00730523	0.000714406	TRUE
3	Q13:Arg/Cit	Arginine / Citrulline	rs11679594	2p13.1	73633015	FALSE	FALSE	5.05443e-08	0.034656	0.00633629	1	rs11679594	73633015	TRUE	0.959	TRUE	0.991	G	A	0.837437	1.08458e-14	0.0280641	0.00357107	TRUE
3	Q14:Arg/Orn	Arginine / Ornithine	rs11679594	2p13.1	73633015	FALSE	FALSE	6.74212e-08	0.0177392	0.00327446	1	rs11679594	73633015	TRUE	0.959	TRUE	0.991	G	A	0.837437	7.65001e-17	0.015124	0.00177946	TRUE
3	Q15:Arg/Gly	Arginine / Glycine	rs11679594	2p13.1	73633015	FALSE	FALSE	4.27605e-08	0.00588494	0.0010701	1	rs11679594	73633015	TRUE	0.959	TRUE	0.991	G	A	0.837437	1.33883e-13	0.00723408	0.00096248	TRUE
3	Arg	Arginine	rs6740766	2p13.1	73634421	FALSE	FALSE	9.18952e-12	-0.0977206	0.0142501	1	rs6740766	73634421	TRUE	0.995	TRUE	0.995	G	A	0.234739	1.17063e-39	-0.245002	0.0177151	TRUE
3	Q13:Arg/Cit	Arginine / Citrulline	rs6740766	2p13.1	73634421	FALSE	FALSE	5.02937e-13	-0.0402489	0.00553576	1	rs6740766	73634421	TRUE	0.995	TRUE	0.995	G	A	0.234739	1.0273e-29	-0.0347923	0.00296552	TRUE
3	Q14:Arg/Orn	Arginine / Ornithine	rs6740766	2p13.1	73634421	FALSE	FALSE	3.16964e-14	-0.0218393	0.00285677	1	rs6740766	73634421	TRUE	0.995	TRUE	0.995	G	A	0.234739	4.32139e-30	-0.0175359	0.0014841	TRUE
3	Q15:Arg/Gly	Arginine / Glycine	rs6740766	2p13.1	73634421	FALSE	FALSE	1.69086e-14	-0.00721303	0.000933434	1	rs6740766	73634421	TRUE	0.995	TRUE	0.995	G	A	0.234739	3.3152e-26	-0.00878857	0.000804476	TRUE
3	Arg	Arginine	rs10207220	2p13.1	73638554	FALSE	FALSE	1.16086e-11	0.097528	0.0142933	1	rs10207220	73638554	TRUE	0.995	TRUE	0.995	G	C	0.780314	1.1925e-35	0.241176	0.0185348	TRUE
3	Q13:Arg/Cit	Arginine / Citrulline	rs10207220	2p13.1	73638554	FALSE	FALSE	4.70208e-13	0.0404168	0.00555175	1	rs10207220	73638554	TRUE	0.995	TRUE	0.995	G	C	0.780314	2.58033e-26	0.033929	0.00309825	TRUE
3	Q14:Arg/Orn	Arginine / Ornithine	rs10207220	2p13.1	73638554	FALSE	FALSE	6.04303e-14	0.0216639	0.00286599	1	rs10207220	73638554	TRUE	0.995	TRUE	0.995	G	C	0.780314	1.20063e-27	0.0174199	0.00154685	TRUE
3	Q15:Arg/Gly	Arginine / Glycine	rs10207220	2p13.1	73638554	FALSE	FALSE	2.11828e-14	0.00720721	0.000936264	1	rs10207220	73638554	TRUE	0.995	TRUE	0.995	G	C	0.780314	1.45683e-23	0.0086282	0.000838824	TRUE
3	Arg	Arginine	rs6546847	2p13.1	73638866	FALSE	FALSE	9.24168e-12	-0.09771	0.0142503	1	rs6546847	73638866	TRUE	0.995	TRUE	0.995	G	A	0.234738	1.17041e-39	-0.245002	0.0177151	TRUE
3	Q13:Arg/Cit	Arginine / Citrulline	rs6546847	2p13.1	73638866	FALSE	FALSE	5.04708e-13	-0.0402466	0.00553582	1	rs6546847	73638866	TRUE	0.995	TRUE	0.995	G	A	0.234738	1.02648e-29	-0.0347924	0.00296552	TRUE
3	Q14:Arg/Orn	Arginine / Ornithine	rs6546847	2p13.1	73638866	FALSE	FALSE	3.18467e-14	-0.0218378	0.00285681	1	rs6546847	73638866	TRUE	0.995	TRUE	0.995	G	A	0.234738	4.32202e-30	-0.0175358	0.0014841	TRUE
3	Q15:Arg/Gly	Arginine / Glycine	rs6546847	2p13.1	73638866	FALSE	FALSE	1.69798e-14	-0.0072126	0.000933445	1	rs6546847	73638866	TRUE	0.995	TRUE	0.995	G	A	0.234738	3.31515e-26	-0.00878856	0.000804475	TRUE
3	Arg	Arginine	rs10169213	2p13.1	73640742	FALSE	FALSE	9.18183e-12	0.0975533	0.0142254	1	rs10169213	73640742	TRUE	0.995	TRUE	0.995	G	C	0.764628	1.12646e-39	0.244605	0.0176821	TRUE
3	Q13:Arg/Cit	Arginine / Citrulline	rs10169213	2p13.1	73640742	FALSE	FALSE	4.95822e-13	0.0401899	0.00552615	1	rs10169213	73640742	TRUE	0.995	TRUE	0.995	G	C	0.764628	9.86107e-30	0.0347392	0.00295999	TRUE
3	Q14:Arg/Orn	Arginine / Ornithine	rs10169213	2p13.1	73640742	FALSE	FALSE	3.12982e-14	0.0218062	0.00285182	1	rs10169213	73640742	TRUE	0.995	TRUE	0.995	G	C	0.764628	4.15695e-30	0.0175088	0.00148133	TRUE
3	Q15:Arg/Gly	Arginine / Glycine	rs10169213	2p13.1	73640742	FALSE	FALSE	1.67036e-14	0.00720201	0.000931815	1	rs10169213	73640742	TRUE	0.995	TRUE	0.995	G	C	0.764628	3.22931e-26	0.00877448	0.000802988	TRUE
3	Arg	Arginine	rs7604682	2p13.1	73641534	FALSE	FALSE	1.86042e-11	0.101861	0.0150821	1	rs7604682	73641534	TRUE	0.994	TRUE	0.996	G	A	0.764652	1.13861e-39	0.244599	0.0176829	TRUE
3	Q13:Arg/Cit	Arginine / Citrulline	rs7604682	2p13.1	73641534	FALSE	FALSE	2.30088e-12	0.0413632	0.00586111	1	rs7604682	73641534	TRUE	0.994	TRUE	0.996	G	A	0.764652	9.97031e-30	0.0347376	0.00296013	TRUE
3	Q14:Arg/Orn	Arginine / Ornithine	rs7604682	2p13.1	73641534	FALSE	FALSE	6.12314e-14	0.0228493	0.00302351	1	rs7604682	73641534	TRUE	0.994	TRUE	0.996	G	A	0.764652	4.24377e-30	0.0175068	0.00148142	TRUE
3	Q15:Arg/Gly	Arginine / Glycine	rs7604682	2p13.1	73641534	FALSE	FALSE	9.42917e-14	0.00741228	0.000988406	1	rs7604682	73641534	TRUE	0.994	TRUE	0.996	G	A	0.764652	3.25579e-26	0.00877418	0.000803022	TRUE
3	Arg	Arginine	rs6735946	2p13.1	73643566	FALSE	FALSE	9.27468e-12	-0.0977019	0.0142502	1	rs6735946	73643566	TRUE	0.995	TRUE	0.995	G	A	0.234733	1.16508e-39	-0.245008	0.017715	TRUE
3	Q13:Arg/Cit	Arginine / Citrulline	rs6735946	2p13.1	73643566	FALSE	FALSE	5.06742e-13	-0.0402433	0.00553579	1	rs6735946	73643566	TRUE	0.995	TRUE	0.995	G	A	0.234733	1.02996e-29	-0.0347916	0.00296553	TRUE
3	Q14:Arg/Orn	Arginine / Ornithine	rs6735946	2p13.1	73643566	FALSE	FALSE	3.18825e-14	-0.0218372	0.00285678	1	rs6735946	73643566	TRUE	0.995	TRUE	0.995	G	A	0.234733	4.32977e-30	-0.0175356	0.0014841	TRUE
3	Q15:Arg/Gly	Arginine / Glycine	rs6735946	2p13.1	73643566	FALSE	FALSE	1.70336e-14	-0.00721216	0.000933439	1	rs6735946	73643566	TRUE	0.995	TRUE	0.995	G	A	0.234733	3.28929e-26	-0.00878917	0.000804471	TRUE
3	Arg	Arginine	rs17009149	2p13.1	73643876	FALSE	FALSE	9.19954e-12	0.0975496	0.0142255	1	rs17009149	73643876	TRUE	0.995	TRUE	0.995	T	C	0.764627	1.12667e-39	0.244604	0.017682	TRUE
3	Q13:Arg/Cit	Arginine / Citrulline	rs17009149	2p13.1	73643876	FALSE	FALSE	4.96541e-13	0.0401889	0.00552617	1	rs17009149	73643876	TRUE	0.995	TRUE	0.995	T	C	0.764627	9.8583e-30	0.0347391	0.00295998	TRUE
3	Q14:Arg/Orn	Arginine / Ornithine	rs17009149	2p13.1	73643876	FALSE	FALSE	3.13148e-14	0.021806	0.00285182	1	rs17009149	73643876	TRUE	0.995	TRUE	0.995	T	C	0.764627	4.15385e-30	0.0175088	0.00148133	TRUE
3	Q15:Arg/Gly	Arginine / Glycine	rs17009149	2p13.1	73643876	FALSE	FALSE	1.67244e-14	0.00720187	0.000931817	1	rs17009149	73643876	TRUE	0.995	TRUE	0.995	T	C	0.764627	3.2282e-26	0.00877448	0.000802985	TRUE
3	Arg	Arginine	rs7566315	2p13.1	73645316	FALSE	FALSE	1.45706e-08	-0.0713891	0.0125485	1	rs7566315	73645316	FALSE	1	FALSE	1	T	C	0.358623	6.53886e-32	-0.193305	0.0158236	TRUE
3	Q14:Arg/Orn	Arginine / Ornithine	rs7566315	2p13.1	73645316	FALSE	FALSE	2.40912e-09	-0.0151104	0.00252104	1	rs7566315	73645316	FALSE	1	FALSE	1	T	C	0.358623	1.52014e-24	-0.0138741	0.00131795	TRUE
3	Q15:Arg/Gly	Arginine / Glycine	rs7566315	2p13.1	73645316	FALSE	FALSE	1.58587e-09	-0.00499282	0.00082356	1	rs7566315	73645316	FALSE	1	FALSE	1	T	C	0.358623	7.28154e-23	-0.00718688	0.000710722	TRUE
3	Arg	Arginine	rs10190002	2p13.1	73647562	FALSE	FALSE	1.4591e-08	-0.0713862	0.0125485	1	rs10190002	73647562	FALSE	1	FALSE	1	T	C	0.356998	6.65158e-33	-0.197264	0.0158688	TRUE
3	Q14:Arg/Orn	Arginine / Ornithine	rs10190002	2p13.1	73647562	FALSE	FALSE	2.40662e-09	-0.0151109	0.00252104	1	rs10190002	73647562	FALSE	1	FALSE	1	T	C	0.356998	4.90901e-25	-0.0140883	0.00132337	TRUE
3	Q15:Arg/Gly	Arginine / Glycine	rs10190002	2p13.1	73647562	FALSE	FALSE	1.58508e-09	-0.00499289	0.000823561	1	rs10190002	73647562	FALSE	1	FALSE	1	T	C	0.356998	2.91268e-23	-0.007289	0.000713807	TRUE
3	Arg	Arginine	rs10198549	2p13.1	73647912	FALSE	FALSE	9.32009e-12	-0.0976936	0.0142504	1	rs10198549	73647912	TRUE	0.995	TRUE	0.995	G	A	0.234728	1.16266e-39	-0.245015	0.0177152	TRUE
3	Q13:Arg/Cit	Arginine / Citrulline	rs10198549	2p13.1	73647912	FALSE	FALSE	5.08889e-13	-0.0402408	0.00553589	1	rs10198549	73647912	TRUE	0.995	TRUE	0.995	G	A	0.234728	1.03004e-29	-0.0347921	0.00296557	TRUE
3	Q14:Arg/Orn	Arginine / Ornithine	rs10198549	2p13.1	73647912	FALSE	FALSE	3.19704e-14	-0.0218365	0.00285684	1	rs10198549	73647912	TRUE	0.995	TRUE	0.995	G	A	0.234728	4.32623e-30	-0.017536	0.00148412	TRUE
3	Q15:Arg/Gly	Arginine / Glycine	rs10198549	2p13.1	73647912	FALSE	FALSE	1.70949e-14	-0.00721186	0.000933456	1	rs10198549	73647912	TRUE	0.995	TRUE	0.995	G	A	0.234728	3.28571e-26	-0.00878937	0.000804481	TRUE
3	Arg	Arginine	rs9653557	2p13.1	73649470	FALSE	FALSE	1.18209e-11	-0.0976421	0.0143156	1	rs9653557	73649470	TRUE	0.995	TRUE	0.995	C	A	0.219017	1.22958e-35	-0.241659	0.0185758	TRUE
3	Q13:Arg/Cit	Arginine / Citrulline	rs9653557	2p13.1	73649470	FALSE	FALSE	4.82371e-13	-0.0404604	0.00556043	1	rs9653557	73649470	TRUE	0.995	TRUE	0.995	C	A	0.219017	2.68348e-26	-0.033992	0.00310513	TRUE
3	Q14:Arg/Orn	Arginine / Ornithine	rs9653557	2p13.1	73649470	FALSE	FALSE	6.16178e-14	-0.0216903	0.00287047	1	rs9653557	73649470	TRUE	0.995	TRUE	0.995	C	A	0.219017	1.2432e-27	-0.0174531	0.00155028	TRUE
3	Q15:Arg/Gly	Arginine / Glycine	rs9653557	2p13.1	73649470	FALSE	FALSE	2.15617e-14	-0.00721627	0.000937725	1	rs9653557	73649470	TRUE	0.995	TRUE	0.995	C	A	0.219017	1.48043e-23	-0.00864573	0.000840669	TRUE
3	Arg	Arginine	rs11126404	2p13.1	73650432	FALSE	FALSE	1.17291e-11	0.0975089	0.0142937	1	rs11126404	73650432	TRUE	0.995	TRUE	0.995	T	A	0.780317	1.19489e-35	0.241176	0.018535	TRUE
3	Q13:Arg/Cit	Arginine / Citrulline	rs11126404	2p13.1	73650432	FALSE	FALSE	4.74967e-13	0.0404102	0.0055519	1	rs11126404	73650432	TRUE	0.995	TRUE	0.995	T	A	0.780317	2.58065e-26	0.0339293	0.00309828	TRUE
3	Q14:Arg/Orn	Arginine / Ornithine	rs11126404	2p13.1	73650432	FALSE	FALSE	6.07613e-14	0.0216624	0.00286606	1	rs11126404	73650432	TRUE	0.995	TRUE	0.995	T	A	0.780317	1.20196e-27	0.0174199	0.00154687	TRUE
3	Q15:Arg/Gly	Arginine / Glycine	rs11126404	2p13.1	73650432	FALSE	FALSE	2.13708e-14	0.00720631	0.000936289	1	rs11126404	73650432	TRUE	0.995	TRUE	0.995	T	A	0.780317	1.45593e-23	0.00862832	0.00083883	TRUE
3	Arg	Arginine	rs10185080	2p13.1	73651015	FALSE	FALSE	2.36718e-11	0.101861	0.0151624	1	rs10185080	73651015	TRUE	0.995	TRUE	0.995	C	A	0.780336	1.20339e-35	0.241172	0.0185356	TRUE
3	Q13:Arg/Cit	Arginine / Citrulline	rs10185080	2p13.1	73651015	FALSE	FALSE	2.15671e-12	0.0416317	0.00589146	1	rs10185080	73651015	TRUE	0.995	TRUE	0.995	C	A	0.780336	2.60582e-26	0.0339274	0.00309839	TRUE
3	Q14:Arg/Orn	Arginine / Ornithine	rs10185080	2p13.1	73651015	FALSE	FALSE	1.19444e-13	0.0227026	0.00304023	1	rs10185080	73651015	TRUE	0.995	TRUE	0.995	C	A	0.780336	1.22319e-27	0.0174179	0.00154694	TRUE
3	Q15:Arg/Gly	Arginine / Glycine	rs10185080	2p13.1	73651015	FALSE	FALSE	1.18876e-13	0.0074207	0.000993669	1	rs10185080	73651015	TRUE	0.995	TRUE	0.995	C	A	0.780336	1.4677e-23	0.00862789	0.000838859	TRUE
3	Arg	Arginine	rs10197755	2p13.1	73651131	FALSE	FALSE	2.36744e-11	0.101861	0.0151625	1	rs10197755	73651131	TRUE	0.995	TRUE	0.995	T	A	0.780336	1.20339e-35	0.241172	0.0185356	TRUE
3	Q13:Arg/Cit	Arginine / Citrulline	rs10197755	2p13.1	73651131	FALSE	FALSE	2.1559e-12	0.041632	0.00589146	1	rs10197755	73651131	TRUE	0.995	TRUE	0.995	T	A	0.780336	2.60582e-26	0.0339274	0.00309839	TRUE
3	Q14:Arg/Orn	Arginine / Ornithine	rs10197755	2p13.1	73651131	FALSE	FALSE	1.19527e-13	0.0227023	0.00304023	1	rs10197755	73651131	TRUE	0.995	TRUE	0.995	T	A	0.780336	1.22319e-27	0.0174179	0.00154694	TRUE
3	Q15:Arg/Gly	Arginine / Glycine	rs10197755	2p13.1	73651131	FALSE	FALSE	1.18866e-13	0.00742071	0.000993669	1	rs10197755	73651131	TRUE	0.995	TRUE	0.995	T	A	0.780336	1.4677e-23	0.00862789	0.000838859	TRUE
3	Arg	Arginine	rs17009159	2p13.1	73651270	FALSE	FALSE	1.18555e-11	-0.0976363	0.0143157	1	rs17009159	73651270	TRUE	0.995	TRUE	0.995	T	A	0.219017	1.22958e-35	-0.241659	0.0185758	TRUE
3	Q13:Arg/Cit	Arginine / Citrulline	rs17009159	2p13.1	73651270	FALSE	FALSE	4.8371e-13	-0.0404584	0.00556045	1	rs17009159	73651270	TRUE	0.995	TRUE	0.995	T	A	0.219017	2.68348e-26	-0.033992	0.00310513	TRUE
3	Q14:Arg/Orn	Arginine / Ornithine	rs17009159	2p13.1	73651270	FALSE	FALSE	6.17801e-14	-0.0216893	0.00287048	1	rs17009159	73651270	TRUE	0.995	TRUE	0.995	T	A	0.219017	1.2432e-27	-0.0174531	0.00155028	TRUE
3	Q15:Arg/Gly	Arginine / Glycine	rs17009159	2p13.1	73651270	FALSE	FALSE	2.16175e-14	-0.00721598	0.000937728	1	rs17009159	73651270	TRUE	0.995	TRUE	0.995	T	A	0.219017	1.48043e-23	-0.00864573	0.000840669	TRUE
3	Arg	Arginine	rs7583255	2p13.1	73651504	FALSE	FALSE	9.26709e-12	0.0975358	0.0142257	1	rs7583255	73651504	TRUE	0.995	TRUE	0.995	T	G	0.76463	1.12837e-39	0.244604	0.0176822	TRUE
3	Q13:Arg/Cit	Arginine / Citrulline	rs7583255	2p13.1	73651504	FALSE	FALSE	5.00412e-13	0.0401835	0.00552625	1	rs7583255	73651504	TRUE	0.995	TRUE	0.995	T	G	0.76463	9.85743e-30	0.0347395	0.00296001	TRUE
3	Q14:Arg/Orn	Arginine / Ornithine	rs7583255	2p13.1	73651504	FALSE	FALSE	3.15271e-14	0.0218038	0.00285186	1	rs7583255	73651504	TRUE	0.995	TRUE	0.995	T	G	0.76463	4.15575e-30	0.0175089	0.00148134	TRUE
3	Q15:Arg/Gly	Arginine / Glycine	rs7583255	2p13.1	73651504	FALSE	FALSE	1.68438e-14	0.00720111	0.000931831	1	rs7583255	73651504	TRUE	0.995	TRUE	0.995	T	G	0.76463	3.22435e-26	0.00877465	0.000802992	TRUE
3	Arg	Arginine	rs7598419	2p13.1	73651731	FALSE	FALSE	1.18536e-11	-0.0976366	0.0143157	1	rs7598419	73651731	TRUE	0.995	TRUE	0.995	G	A	0.219017	1.22958e-35	-0.241659	0.0185758	TRUE
3	Q13:Arg/Cit	Arginine / Citrulline	rs7598419	2p13.1	73651731	FALSE	FALSE	4.83594e-13	-0.0404585	0.00556045	1	rs7598419	73651731	TRUE	0.995	TRUE	0.995	G	A	0.219017	2.68348e-26	-0.033992	0.00310513	TRUE
3	Q14:Arg/Orn	Arginine / Ornithine	rs7598419	2p13.1	73651731	FALSE	FALSE	6.17749e-14	-0.0216893	0.00287048	1	rs7598419	73651731	TRUE	0.995	TRUE	0.995	G	A	0.219017	1.2432e-27	-0.0174531	0.00155028	TRUE
3	Q15:Arg/Gly	Arginine / Glycine	rs7598419	2p13.1	73651731	FALSE	FALSE	2.16024e-14	-0.00721606	0.000937728	1	rs7598419	73651731	TRUE	0.995	TRUE	0.995	G	A	0.219017	1.48043e-23	-0.00864573	0.000840669	TRUE
3	Arg	Arginine	rs7586463	2p13.1	73651984	FALSE	FALSE	1.17424e-11	0.097507	0.0142938	1	rs7586463	73651984	TRUE	0.995	TRUE	0.995	T	C	0.780317	1.19489e-35	0.241176	0.018535	TRUE
3	Q13:Arg/Cit	Arginine / Citrulline	rs7586463	2p13.1	73651984	FALSE	FALSE	4.74966e-13	0.0404103	0.00555192	1	rs7586463	73651984	TRUE	0.995	TRUE	0.995	T	C	0.780317	2.58065e-26	0.0339293	0.00309828	TRUE
3	Q14:Arg/Orn	Arginine / Ornithine	rs7586463	2p13.1	73651984	FALSE	FALSE	6.0945e-14	0.0216613	0.00286608	1	rs7586463	73651984	TRUE	0.995	TRUE	0.995	T	C	0.780317	1.20196e-27	0.0174199	0.00154687	TRUE
3	Q15:Arg/Gly	Arginine / Glycine	rs7586463	2p13.1	73651984	FALSE	FALSE	2.1373e-14	0.00720633	0.000936293	1	rs7586463	73651984	TRUE	0.995	TRUE	0.995	T	C	0.780317	1.45593e-23	0.00862832	0.00083883	TRUE
3	Arg	Arginine	rs1114380	2p13.1	73658216	FALSE	FALSE	1.19129e-11	-0.0976281	0.014316	1	rs1114380	73658216	TRUE	0.995	TRUE	0.995	G	A	0.219017	1.22958e-35	-0.241659	0.0185758	TRUE
3	Q13:Arg/Cit	Arginine / Citrulline	rs1114380	2p13.1	73658216	FALSE	FALSE	4.8607e-13	-0.0404554	0.00556056	1	rs1114380	73658216	TRUE	0.995	TRUE	0.995	G	A	0.219017	2.68348e-26	-0.033992	0.00310513	TRUE
3	Q14:Arg/Orn	Arginine / Ornithine	rs1114380	2p13.1	73658216	FALSE	FALSE	6.1882e-14	-0.0216891	0.00287053	1	rs1114380	73658216	TRUE	0.995	TRUE	0.995	G	A	0.219017	1.2432e-27	-0.0174531	0.00155028	TRUE
3	Q15:Arg/Gly	Arginine / Glycine	rs1114380	2p13.1	73658216	FALSE	FALSE	2.16546e-14	-0.0072159	0.000937746	1	rs1114380	73658216	TRUE	0.995	TRUE	0.995	G	A	0.219017	1.48043e-23	-0.00864573	0.000840669	TRUE
3	Arg	Arginine	rs6756885	2p13.1	73658680	FALSE	FALSE	9.39827e-12	-0.0976782	0.0142507	1	rs6756885	73658680	TRUE	0.995	TRUE	0.995	G	A	0.234729	1.16339e-39	-0.245013	0.0177152	TRUE
3	Q13:Arg/Cit	Arginine / Citrulline	rs6756885	2p13.1	73658680	FALSE	FALSE	5.13504e-13	-0.0402347	0.00553601	1	rs6756885	73658680	TRUE	0.995	TRUE	0.995	G	A	0.234729	1.0303e-29	-0.034792	0.00296557	TRUE
3	Q14:Arg/Orn	Arginine / Ornithine	rs6756885	2p13.1	73658680	FALSE	FALSE	3.21115e-14	-0.0218353	0.00285689	1	rs6756885	73658680	TRUE	0.995	TRUE	0.995	G	A	0.234729	4.32938e-30	-0.0175358	0.00148412	TRUE
3	Q15:Arg/Gly	Arginine / Glycine	rs6756885	2p13.1	73658680	FALSE	FALSE	1.7158e-14	-0.00721154	0.000933473	1	rs6756885	73658680	TRUE	0.995	TRUE	0.995	G	A	0.234729	3.28766e-26	-0.00878931	0.000804481	TRUE
3	Arg	Arginine	rs10169714	2p13.1	73662281	FALSE	FALSE	9.35875e-12	0.0975179	0.0142261	1	rs10169714	73662281	TRUE	0.995	TRUE	0.995	T	G	0.764629	1.1298e-39	0.244602	0.0176822	TRUE
3	Q13:Arg/Cit	Arginine / Citrulline	rs10169714	2p13.1	73662281	FALSE	FALSE	5.03689e-13	0.0401796	0.00552639	1	rs10169714	73662281	TRUE	0.995	TRUE	0.995	T	G	0.764629	9.86239e-30	0.0347393	0.00296	TRUE
3	Q14:Arg/Orn	Arginine / Ornithine	rs10169714	2p13.1	73662281	FALSE	FALSE	3.16642e-14	0.0218027	0.00285193	1	rs10169714	73662281	TRUE	0.995	TRUE	0.995	T	G	0.764629	4.16179e-30	0.0175087	0.00148134	TRUE
3	Q15:Arg/Gly	Arginine / Glycine	rs10169714	2p13.1	73662281	FALSE	FALSE	1.69501e-14	0.00720052	0.000931855	1	rs10169714	73662281	TRUE	0.995	TRUE	0.995	T	G	0.764629	3.22816e-26	0.00877454	0.00080299	TRUE
3	Arg	Arginine	rs6745368	2p13.1	73663482	FALSE	FALSE	1.19955e-11	-0.0976145	0.0143161	1	rs6745368	73663482	TRUE	0.995	TRUE	0.995	T	C	0.219017	1.23035e-35	-0.241658	0.0185758	TRUE
3	Q13:Arg/Cit	Arginine / Citrulline	rs6745368	2p13.1	73663482	FALSE	FALSE	4.89273e-13	-0.0404508	0.00556062	1	rs6745368	73663482	TRUE	0.995	TRUE	0.995	T	C	0.219017	2.68415e-26	-0.0339918	0.00310513	TRUE
3	Q14:Arg/Orn	Arginine / Ornithine	rs6745368	2p13.1	73663482	FALSE	FALSE	6.22128e-14	-0.0216872	0.00287056	1	rs6745368	73663482	TRUE	0.995	TRUE	0.995	T	C	0.219017	1.2441e-27	-0.017453	0.00155028	TRUE
3	Q15:Arg/Gly	Arginine / Glycine	rs6745368	2p13.1	73663482	FALSE	FALSE	2.17906e-14	-0.0072152	0.000937755	1	rs6745368	73663482	TRUE	0.995	TRUE	0.995	T	C	0.219017	1.48129e-23	-0.00864567	0.000840668	TRUE
3	Arg	Arginine	rs7558944	2p13.1	73664417	FALSE	FALSE	9.39116e-12	0.0975112	0.0142261	1	rs7558944	73664417	TRUE	0.995	TRUE	0.995	T	G	0.764629	1.1298e-39	0.244602	0.0176822	TRUE
3	Q13:Arg/Cit	Arginine / Citrulline	rs7558944	2p13.1	73664417	FALSE	FALSE	5.05621e-13	0.0401768	0.00552641	1	rs7558944	73664417	TRUE	0.995	TRUE	0.995	T	G	0.764629	9.86239e-30	0.0347393	0.00296	TRUE
3	Q14:Arg/Orn	Arginine / Ornithine	rs7558944	2p13.1	73664417	FALSE	FALSE	3.16962e-14	0.0218024	0.00285194	1	rs7558944	73664417	TRUE	0.995	TRUE	0.995	T	G	0.764629	4.16179e-30	0.0175087	0.00148134	TRUE
3	Q15:Arg/Gly	Arginine / Glycine	rs7558944	2p13.1	73664417	FALSE	FALSE	1.69958e-14	0.00720022	0.000931858	1	rs7558944	73664417	TRUE	0.995	TRUE	0.995	T	G	0.764629	3.22816e-26	0.00877454	0.00080299	TRUE
3	Arg	Arginine	rs13432605	2p13.1	73664489	FALSE	FALSE	1.20484e-11	-0.0976051	0.0143161	1	rs13432605	73664489	TRUE	0.995	TRUE	0.995	G	C	0.219017	1.23035e-35	-0.241658	0.0185758	TRUE
3	Q13:Arg/Cit	Arginine / Citrulline	rs13432605	2p13.1	73664489	FALSE	FALSE	4.91132e-13	-0.0404478	0.00556061	1	rs13432605	73664489	TRUE	0.995	TRUE	0.995	G	C	0.219017	2.68415e-26	-0.0339918	0.00310513	TRUE
3	Q14:Arg/Orn	Arginine / Ornithine	rs13432605	2p13.1	73664489	FALSE	FALSE	6.23867e-14	-0.0216861	0.00287055	1	rs13432605	73664489	TRUE	0.995	TRUE	0.995	G	C	0.219017	1.2441e-27	-0.017453	0.00155028	TRUE
3	Q15:Arg/Gly	Arginine / Glycine	rs13432605	2p13.1	73664489	FALSE	FALSE	2.18296e-14	-0.00721496	0.000937753	1	rs13432605	73664489	TRUE	0.995	TRUE	0.995	G	C	0.219017	1.48129e-23	-0.00864567	0.000840668	TRUE
3	Arg	Arginine	rs10173534	2p13.1	73666940	FALSE	FALSE	1.73256e-11	-0.0968887	0.0143235	1	rs10173534	73666940	TRUE	0.995	TRUE	0.995	T	C	0.219027	1.25233e-35	-0.241625	0.0185756	TRUE
3	Q13:Arg/Cit	Arginine / Citrulline	rs10173534	2p13.1	73666940	FALSE	FALSE	6.70388e-13	-0.0402275	0.00556335	1	rs10173534	73666940	TRUE	0.995	TRUE	0.995	T	C	0.219027	2.703e-26	-0.0339887	0.00310505	TRUE
3	Q14:Arg/Orn	Arginine / Ornithine	rs10173534	2p13.1	73666940	FALSE	FALSE	7.88632e-14	-0.0216059	0.00287187	1	rs10173534	73666940	TRUE	0.995	TRUE	0.995	T	C	0.219027	1.2634e-27	-0.0174503	0.00155025	TRUE
3	Q15:Arg/Gly	Arginine / Glycine	rs10173534	2p13.1	73666940	FALSE	FALSE	2.79917e-14	-0.00718759	0.000938189	1	rs10173534	73666940	TRUE	0.995	TRUE	0.995	T	C	0.219027	1.49816e-23	-0.00864446	0.00084065	TRUE
3	Arg	Arginine	rs7603647	2p13.1	73670746	FALSE	FALSE	6.73808e-11	0.0994824	0.0151638	1	rs7603647	73670746	TRUE	0.995	TRUE	0.995	G	A	0.780295	1.25692e-35	0.241077	0.0185339	TRUE
3	Q13:Arg/Cit	Arginine / Citrulline	rs7603647	2p13.1	73670746	FALSE	FALSE	5.33249e-12	0.0408679	0.00589158	1	rs7603647	73670746	TRUE	0.995	TRUE	0.995	G	A	0.780295	2.64104e-26	0.033919	0.00309801	TRUE
3	Q14:Arg/Orn	Arginine / Ornithine	rs7603647	2p13.1	73670746	FALSE	FALSE	2.46547e-13	0.0224016	0.00304004	1	rs7603647	73670746	TRUE	0.995	TRUE	0.995	G	A	0.780295	1.25934e-27	0.0174116	0.00154677	TRUE
3	Q15:Arg/Gly	Arginine / Glycine	rs7603647	2p13.1	73670746	FALSE	FALSE	2.53133e-13	0.00731823	0.000993623	1	rs7603647	73670746	TRUE	0.995	TRUE	0.995	G	A	0.780295	1.50656e-23	0.0086246	0.000838768	TRUE
3	Arg	Arginine	rs7607892	2p13.1	73672215	FALSE	FALSE	7.06083e-11	-0.0995112	0.0151847	1	rs7607892	73672215	FALSE	1	FALSE	1	T	C	0.219366	1.19435e-35	-0.240871	0.0185115	TRUE
3	Q13:Arg/Cit	Arginine / Citrulline	rs7607892	2p13.1	73672215	FALSE	FALSE	5.56204e-12	-0.0408882	0.00589968	1	rs7607892	73672215	FALSE	1	FALSE	1	T	C	0.219366	2.44306e-26	-0.0339016	0.00309417	TRUE
3	Q14:Arg/Orn	Arginine / Ornithine	rs7607892	2p13.1	73672215	FALSE	FALSE	2.55695e-13	-0.0224171	0.00304421	1	rs7607892	73672215	FALSE	1	FALSE	1	T	C	0.219366	1.32737e-27	-0.0173843	0.00154507	TRUE
3	Q15:Arg/Gly	Arginine / Glycine	rs7607892	2p13.1	73672215	FALSE	FALSE	2.62017e-13	-0.00732356	0.000994986	1	rs7607892	73672215	FALSE	1	FALSE	1	T	C	0.219366	1.43711e-23	-0.00861846	0.000837758	TRUE
3	Arg	Arginine	rs13391552	2p13.1	73672444	FALSE	FALSE	6.9938e-11	0.0993861	0.0151622	1	rs13391552	73672444	FALSE	1	FALSE	1	G	A	0.781148	1.28498e-35	0.240793	0.018515	TRUE
3	Q13:Arg/Cit	Arginine / Citrulline	rs13391552	2p13.1	73672444	FALSE	FALSE	5.51059e-12	0.0408356	0.00589095	1	rs13391552	73672444	FALSE	1	FALSE	1	G	A	0.781148	2.67932e-26	0.0338794	0.00309481	TRUE
3	Q14:Arg/Orn	Arginine / Ornithine	rs13391552	2p13.1	73672444	FALSE	FALSE	2.53006e-13	0.0223884	0.00303971	1	rs13391552	73672444	FALSE	1	FALSE	1	G	A	0.781148	1.2841e-27	0.0173907	0.00154518	TRUE
3	Q15:Arg/Gly	Arginine / Glycine	rs13391552	2p13.1	73672444	FALSE	FALSE	2.60779e-13	0.0073134	0.000993517	1	rs13391552	73672444	FALSE	1	FALSE	1	G	A	0.781148	1.50279e-23	0.00861577	0.000837887	TRUE
3	Arg	Arginine	rs6710438	2p13.1	73673616	FALSE	FALSE	5.59604e-11	0.0993392	0.0150771	1	rs6710438	73673616	FALSE	1	FALSE	1	G	C	0.760814	6.36113e-37	0.234626	0.0176736	TRUE
3	Q13:Arg/Cit	Arginine / Citrulline	rs6710438	2p13.1	73673616	FALSE	FALSE	5.83351e-12	0.0405637	0.0058587	1	rs6710438	73673616	FALSE	1	FALSE	1	G	C	0.760814	6.79246e-27	0.0328086	0.00295917	TRUE
3	Q14:Arg/Orn	Arginine / Ornithine	rs6710438	2p13.1	73673616	FALSE	FALSE	1.32425e-13	0.0225247	0.00302205	1	rs6710438	73673616	FALSE	1	FALSE	1	G	C	0.760814	3.30378e-29	0.0171218	0.00147377	TRUE
3	Q15:Arg/Gly	Arginine / Glycine	rs6710438	2p13.1	73673616	FALSE	FALSE	2.08569e-13	0.00730252	0.000987942	1	rs6710438	73673616	FALSE	1	FALSE	1	G	C	0.760814	5.15889e-25	0.00850689	0.000799503	TRUE
3	Q14:Arg/Orn	Arginine / Ornithine	rs6732440	2p13.1	73680607	FALSE	FALSE	1.76498e-08	-0.0146986	0.0025989	1	rs6732440	73680607	TRUE	0.996	TRUE	0.991	T	G	0.356767	8.18074e-25	-0.0140661	0.00132796	TRUE
3	Q15:Arg/Gly	Arginine / Glycine	rs6732440	2p13.1	73680607	FALSE	FALSE	2.59905e-08	-0.00474586	0.000849318	1	rs6732440	73680607	TRUE	0.996	TRUE	0.991	T	G	0.356767	2.42378e-23	-0.00732302	0.000715748	TRUE
3	Q14:Arg/Orn	Arginine / Ornithine	rs6745560	2p13.1	73680625	FALSE	FALSE	1.78476e-08	0.0146796	0.00259643	1	rs6745560	73680625	FALSE	1	FALSE	1	G	A	0.625562	8.50142e-24	0.0140016	0.00135358	TRUE
3	Q15:Arg/Gly	Arginine / Glycine	rs6745560	2p13.1	73680625	FALSE	FALSE	2.58123e-08	0.00474234	0.000848503	1	rs6745560	73680625	FALSE	1	FALSE	1	G	A	0.625562	1.80687e-20	0.00694833	0.000731628	TRUE
3	Arg	Arginine	rs1320374	2p13.1	73681818	FALSE	FALSE	3.18386e-08	-0.0695076	0.0125195	1	rs1320374	73681818	TRUE	0.996	TRUE	0.993	T	C	0.358242	2.84384e-32	-0.19589	0.0159328	TRUE
3	Q14:Arg/Orn	Arginine / Ornithine	rs1320374	2p13.1	73681818	FALSE	FALSE	3.60081e-09	-0.0149047	0.00251474	1	rs1320374	73681818	TRUE	0.996	TRUE	0.993	T	C	0.358242	1.36842e-24	-0.0139955	0.00132809	TRUE
3	Q15:Arg/Gly	Arginine / Glycine	rs1320374	2p13.1	73681818	FALSE	FALSE	2.62835e-09	-0.00491228	0.000821548	1	rs1320374	73681818	TRUE	0.996	TRUE	0.993	T	C	0.358242	2.7661e-23	-0.0073105	0.000715522	TRUE
3	Arg	Arginine	rs1052161	2p13.1	73682046	FALSE	FALSE	8.39568e-08	-0.0670701	0.0124724	1	rs1052161	73682046	TRUE	0.996	FALSE	1	G	A	0.358631	4.47141e-32	-0.194956	0.015912	TRUE
3	Q14:Arg/Orn	Arginine / Ornithine	rs1052161	2p13.1	73682046	FALSE	FALSE	1.01721e-08	-0.0144085	0.00250536	1	rs1052161	73682046	TRUE	0.996	FALSE	1	G	A	0.358631	1.72642e-24	-0.0139414	0.00132604	TRUE
3	Q15:Arg/Gly	Arginine / Glycine	rs1052161	2p13.1	73682046	FALSE	FALSE	7.75355e-09	-0.00474527	0.000818502	1	rs1052161	73682046	TRUE	0.996	FALSE	1	G	A	0.358631	3.16483e-23	-0.00728805	0.000714342	TRUE
3	Arg	Arginine	rs1052162	2p13.1	73682880	FALSE	FALSE	3.39535e-11	-0.0953888	0.0143139	1	rs1052162	73682880	TRUE	0.995	FALSE	1	T	C	0.22326	3.87853e-36	-0.239576	0.0182695	TRUE
3	Q13:Arg/Cit	Arginine / Citrulline	rs1052162	2p13.1	73682880	FALSE	FALSE	1.20942e-12	-0.0397398	0.00555939	1	rs1052162	73682880	TRUE	0.995	FALSE	1	T	C	0.22326	5.3958e-27	-0.033913	0.00305236	TRUE
3	Q14:Arg/Orn	Arginine / Ornithine	rs1052162	2p13.1	73682880	FALSE	FALSE	1.26807e-13	-0.0214057	0.00286967	1	rs1052162	73682880	TRUE	0.995	FALSE	1	T	C	0.22326	1.21963e-27	-0.0171888	0.00152654	TRUE
3	Q15:Arg/Gly	Arginine / Glycine	rs1052162	2p13.1	73682880	FALSE	FALSE	4.66341e-14	-0.00711878	0.000937488	1	rs1052162	73682880	TRUE	0.995	FALSE	1	T	C	0.22326	9.58805e-24	-0.00854831	0.000827448	TRUE
3	Arg	Arginine	rs6546849	2p13.1	73684545	FALSE	FALSE	2.67964e-11	-0.0954411	0.014246	1	rs6546849	73684545	TRUE	0.994	TRUE	0.995	G	A	0.234849	1.13578e-39	-0.245015	0.0177127	TRUE
3	Q13:Arg/Cit	Arginine / Citrulline	rs6546849	2p13.1	73684545	FALSE	FALSE	1.25983e-12	-0.0395249	0.00553377	1	rs6546849	73684545	TRUE	0.994	TRUE	0.995	G	A	0.234849	9.44406e-30	-0.0348097	0.00296494	TRUE
3	Q14:Arg/Orn	Arginine / Ornithine	rs6546849	2p13.1	73684545	FALSE	FALSE	6.61641e-14	-0.02155	0.00285551	1	rs6546849	73684545	TRUE	0.994	TRUE	0.995	G	A	0.234849	4.27053e-30	-0.0175355	0.00148392	TRUE
3	Q15:Arg/Gly	Arginine / Glycine	rs6546849	2p13.1	73684545	FALSE	FALSE	3.67608e-14	-0.00711451	0.000933042	1	rs6546849	73684545	TRUE	0.994	TRUE	0.995	G	A	0.234849	3.27388e-26	-0.00878859	0.000804382	TRUE
3	Arg	Arginine	rs6546850	2p13.1	73684655	FALSE	FALSE	2.67785e-11	-0.0954426	0.014246	1	rs6546850	73684655	TRUE	0.994	TRUE	0.995	T	A	0.234849	1.13578e-39	-0.245015	0.0177127	TRUE
3	Q13:Arg/Cit	Arginine / Citrulline	rs6546850	2p13.1	73684655	FALSE	FALSE	1.25871e-12	-0.0395257	0.00553378	1	rs6546850	73684655	TRUE	0.994	TRUE	0.995	T	A	0.234849	9.44406e-30	-0.0348097	0.00296494	TRUE
3	Q14:Arg/Orn	Arginine / Ornithine	rs6546850	2p13.1	73684655	FALSE	FALSE	6.61126e-14	-0.0215503	0.00285551	1	rs6546850	73684655	TRUE	0.994	TRUE	0.995	T	A	0.234849	4.27053e-30	-0.0175355	0.00148392	TRUE
3	Q15:Arg/Gly	Arginine / Glycine	rs6546850	2p13.1	73684655	FALSE	FALSE	3.67095e-14	-0.00711468	0.000933042	1	rs6546850	73684655	TRUE	0.994	TRUE	0.995	T	A	0.234849	3.27388e-26	-0.00878859	0.000804382	TRUE
3	Arg	Arginine	rs6546851	2p13.1	73686791	FALSE	FALSE	7.16569e-11	-0.0994871	0.0151862	1	rs6546851	73686791	TRUE	0.995	TRUE	0.994	T	C	0.219134	1.2249e-35	-0.241602	0.018571	TRUE
3	Q13:Arg/Cit	Arginine / Citrulline	rs6546851	2p13.1	73686791	FALSE	FALSE	5.64229e-12	-0.04088	0.00590027	1	rs6546851	73686791	TRUE	0.995	TRUE	0.994	T	C	0.219134	2.54083e-26	-0.0339985	0.00310415	TRUE
3	Q14:Arg/Orn	Arginine / Ornithine	rs6546851	2p13.1	73686791	FALSE	FALSE	2.58881e-13	-0.0224142	0.00304451	1	rs6546851	73686791	TRUE	0.995	TRUE	0.994	T	C	0.219134	1.23874e-27	-0.0174491	0.00154987	TRUE
3	Q15:Arg/Gly	Arginine / Glycine	rs6546851	2p13.1	73686791	FALSE	FALSE	2.64441e-13	-0.00732302	0.000995083	1	rs6546851	73686791	TRUE	0.995	TRUE	0.994	T	C	0.219134	1.47563e-23	-0.00864375	0.000840448	TRUE
3	Arg	Arginine	rs6546852	2p13.1	73686939	FALSE	FALSE	2.64734e-11	0.0953017	0.0142214	1	rs6546852	73686939	TRUE	0.994	TRUE	0.995	G	A	0.764483	1.08602e-39	0.244606	0.0176781	TRUE
3	Q13:Arg/Cit	Arginine / Citrulline	rs6546852	2p13.1	73686939	FALSE	FALSE	1.22722e-12	0.0394767	0.00552416	1	rs6546852	73686939	TRUE	0.994	TRUE	0.995	G	A	0.764483	8.9942e-30	0.0347557	0.00295915	TRUE
3	Q14:Arg/Orn	Arginine / Ornithine	rs6546852	2p13.1	73686939	FALSE	FALSE	6.54465e-14	0.0215169	0.00285057	1	rs6546852	73686939	TRUE	0.994	TRUE	0.995	G	A	0.764483	4.06331e-30	0.0175083	0.00148102	TRUE
3	Q15:Arg/Gly	Arginine / Glycine	rs6546852	2p13.1	73686939	FALSE	FALSE	3.61007e-14	0.00710441	0.000931424	1	rs6546852	73686939	TRUE	0.994	TRUE	0.995	G	A	0.764483	3.19109e-26	0.00877372	0.000802828	TRUE
3	Arg	Arginine	rs6546853	2p13.1	73687247	FALSE	FALSE	2.65182e-11	0.0952985	0.0142214	1	rs6546853	73687247	TRUE	0.994	TRUE	0.995	G	A	0.764483	1.08628e-39	0.244605	0.0176781	TRUE
3	Q13:Arg/Cit	Arginine / Citrulline	rs6546853	2p13.1	73687247	FALSE	FALSE	1.22869e-12	0.0394759	0.00552418	1	rs6546853	73687247	TRUE	0.994	TRUE	0.995	G	A	0.764483	8.99544e-30	0.0347556	0.00295914	TRUE
3	Q14:Arg/Orn	Arginine / Ornithine	rs6546853	2p13.1	73687247	FALSE	FALSE	6.53101e-14	0.0215178	0.00285058	1	rs6546853	73687247	TRUE	0.994	TRUE	0.995	G	A	0.764483	4.06515e-30	0.0175082	0.00148102	TRUE
3	Q15:Arg/Gly	Arginine / Glycine	rs6546853	2p13.1	73687247	FALSE	FALSE	3.61156e-14	0.00710438	0.000931427	1	rs6546853	73687247	TRUE	0.994	TRUE	0.995	G	A	0.764483	3.1908e-26	0.00877371	0.000802827	TRUE
3	Arg	Arginine	rs6546856	2p13.1	73691259	FALSE	FALSE	4.57671e-11	0.0960385	0.0145092	1	rs6546856	73691259	TRUE	0.936	TRUE	0.933	T	C	0.753183	2.9826e-39	0.246934	0.0179606	TRUE
3	Q13:Arg/Cit	Arginine / Citrulline	rs6546856	2p13.1	73691259	FALSE	FALSE	1.20364e-12	0.0402815	0.00563463	1	rs6546856	73691259	TRUE	0.936	TRUE	0.933	T	C	0.753183	2.4735e-29	0.0350126	0.00300628	TRUE
3	Q14:Arg/Orn	Arginine / Ornithine	rs6546856	2p13.1	73691259	FALSE	FALSE	1.05253e-13	0.0217657	0.00290812	1	rs6546856	73691259	TRUE	0.936	TRUE	0.933	T	C	0.753183	1.08298e-29	0.017644	0.00150461	TRUE
3	Q15:Arg/Gly	Arginine / Glycine	rs6546856	2p13.1	73691259	FALSE	FALSE	5.30861e-14	0.00719895	0.000950205	1	rs6546856	73691259	TRUE	0.936	TRUE	0.933	T	C	0.753183	1.22025e-25	0.00880429	0.000815945	TRUE
3	Arg	Arginine	rs6546857	2p13.1	73691463	FALSE	FALSE	4.59334e-11	-0.0960967	0.0145192	1	rs6546857	73691463	TRUE	0.936	TRUE	0.933	G	A	0.246374	3.00019e-39	-0.247119	0.0179746	TRUE
3	Q13:Arg/Cit	Arginine / Citrulline	rs6546857	2p13.1	73691463	FALSE	FALSE	1.21553e-12	-0.0403015	0.00563853	1	rs6546857	73691463	TRUE	0.936	TRUE	0.933	G	A	0.246374	2.51142e-29	-0.0350358	0.00300866	TRUE
3	Q14:Arg/Orn	Arginine / Ornithine	rs6546857	2p13.1	73691463	FALSE	FALSE	1.05778e-13	-0.0217788	0.00291013	1	rs6546857	73691463	TRUE	0.936	TRUE	0.933	G	A	0.246374	1.09431e-29	-0.0176564	0.00150579	TRUE
3	Q15:Arg/Gly	Arginine / Glycine	rs6546857	2p13.1	73691463	FALSE	FALSE	5.33303e-14	-0.00720333	0.00095086	1	rs6546857	73691463	TRUE	0.936	TRUE	0.933	G	A	0.246374	1.21511e-25	-0.00881145	0.000816575	TRUE
3	Arg	Arginine	rs6546858	2p13.1	73692121	FALSE	FALSE	2.63455e-11	0.0953251	0.0142233	1	rs6546858	73692121	TRUE	0.994	TRUE	0.995	G	A	0.764489	1.08282e-39	0.244613	0.0176783	TRUE
3	Q13:Arg/Cit	Arginine / Citrulline	rs6546858	2p13.1	73692121	FALSE	FALSE	1.22326e-12	0.0394846	0.00552492	1	rs6546858	73692121	TRUE	0.994	TRUE	0.995	G	A	0.764489	8.97513e-30	0.0347568	0.00295919	TRUE
3	Q14:Arg/Orn	Arginine / Ornithine	rs6546858	2p13.1	73692121	FALSE	FALSE	6.50516e-14	0.0215222	0.00285096	1	rs6546858	73692121	TRUE	0.994	TRUE	0.995	G	A	0.764489	4.04945e-30	0.017509	0.00148104	TRUE
3	Q15:Arg/Gly	Arginine / Glycine	rs6546858	2p13.1	73692121	FALSE	FALSE	3.58869e-14	0.00710612	0.000931552	1	rs6546858	73692121	TRUE	0.994	TRUE	0.995	G	A	0.764489	3.19302e-26	0.0087738	0.000802841	TRUE
3	Arg	Arginine	rs6745480	2p13.1	73693563	FALSE	FALSE	2.62952e-11	0.0953298	0.0142234	1	rs6745480	73693563	TRUE	0.994	FALSE	1	G	A	0.760152	3.65466e-40	0.242952	0.0174396	TRUE
3	Q13:Arg/Cit	Arginine / Citrulline	rs6745480	2p13.1	73693563	FALSE	FALSE	1.2219e-12	0.0394858	0.00552497	1	rs6745480	73693563	TRUE	0.994	FALSE	1	G	A	0.760152	3.79277e-30	0.0345392	0.00291989	TRUE
3	Q14:Arg/Orn	Arginine / Ornithine	rs6745480	2p13.1	73693563	FALSE	FALSE	6.50572e-14	0.0215223	0.00285098	1	rs6745480	73693563	TRUE	0.994	FALSE	1	G	A	0.760152	6.22552e-30	0.0172396	0.0014634	TRUE
3	Q15:Arg/Gly	Arginine / Glycine	rs6745480	2p13.1	73693563	FALSE	FALSE	3.57867e-14	0.00710651	0.000931558	1	rs6745480	73693563	TRUE	0.994	FALSE	1	G	A	0.760152	1.87055e-26	0.00870389	0.000792474	TRUE
3	Arg	Arginine	rs2421577	2p13.1	73694506	FALSE	FALSE	7.03752e-11	-0.0995555	0.0151903	1	rs2421577	73694506	TRUE	0.994	TRUE	0.994	T	G	0.219123	1.21268e-35	-0.241625	0.0185715	TRUE
3	Q13:Arg/Cit	Arginine / Citrulline	rs2421577	2p13.1	73694506	FALSE	FALSE	5.56851e-12	-0.0409023	0.00590186	1	rs2421577	73694506	TRUE	0.994	TRUE	0.994	T	G	0.219123	2.52739e-26	-0.0340013	0.00310424	TRUE
3	Q14:Arg/Orn	Arginine / Ornithine	rs2421577	2p13.1	73694506	FALSE	FALSE	2.56527e-13	-0.0224241	0.00304534	1	rs2421577	73694506	TRUE	0.994	TRUE	0.994	T	G	0.219123	1.22858e-27	-0.0174509	0.00154992	TRUE
3	Q15:Arg/Gly	Arginine / Glycine	rs2421577	2p13.1	73694506	FALSE	FALSE	2.606e-13	-0.00732699	0.000995351	1	rs2421577	73694506	TRUE	0.994	TRUE	0.994	T	G	0.219123	1.47102e-23	-0.00864433	0.000840477	TRUE
3	Arg	Arginine	rs6546859	2p13.1	73695563	FALSE	FALSE	2.61147e-11	0.0953579	0.0142254	1	rs6546859	73695563	TRUE	0.994	TRUE	0.995	C	A	0.764498	1.08456e-39	0.24462	0.017679	TRUE
3	Q13:Arg/Cit	Arginine / Citrulline	rs6546859	2p13.1	73695563	FALSE	FALSE	1.21869e-12	0.0394935	0.00552575	1	rs6546859	73695563	TRUE	0.994	TRUE	0.995	C	A	0.764498	9.02763e-30	0.0347566	0.00295931	TRUE
3	Q14:Arg/Orn	Arginine / Ornithine	rs6546859	2p13.1	73695563	FALSE	FALSE	6.49344e-14	0.0215261	0.00285139	1	rs6546859	73695563	TRUE	0.994	TRUE	0.995	C	A	0.764498	4.04941e-30	0.0175096	0.00148109	TRUE
3	Q15:Arg/Gly	Arginine / Glycine	rs6546859	2p13.1	73695563	FALSE	FALSE	3.56802e-14	0.00710789	0.000931691	1	rs6546859	73695563	TRUE	0.994	TRUE	0.995	C	A	0.764498	3.2046e-26	0.00877385	0.000802872	TRUE
3	Arg	Arginine	rs4346412	2p13.1	73697079	FALSE	FALSE	2.8489e-08	0.0697915	0.0125262	1	rs4346412	73697079	FALSE	1	FALSE	1	T	C	0.63922	3.83503e-31	0.191818	0.0159209	TRUE
3	Q14:Arg/Orn	Arginine / Ornithine	rs4346412	2p13.1	73697079	FALSE	FALSE	3.37204e-09	0.0149406	0.00251615	1	rs4346412	73697079	FALSE	1	FALSE	1	T	C	0.63922	5.09871e-23	0.0134862	0.00132855	TRUE
3	Q15:Arg/Gly	Arginine / Glycine	rs4346412	2p13.1	73697079	FALSE	FALSE	2.37207e-09	0.00492889	0.000821993	1	rs4346412	73697079	FALSE	1	FALSE	1	T	C	0.63922	7.81646e-22	0.00704897	0.000715553	TRUE
3	Arg	Arginine	rs6546860	2p13.1	73697757	FALSE	FALSE	2.41415e-11	0.095666	0.0142465	1	rs6546860	73697757	TRUE	0.992	TRUE	0.993	G	A	0.765003	7.51739e-40	0.245548	0.0177054	TRUE
3	Q13:Arg/Cit	Arginine / Citrulline	rs6546860	2p13.1	73697757	FALSE	FALSE	1.14831e-12	0.0395986	0.00553399	1	rs6546860	73697757	TRUE	0.992	TRUE	0.993	G	A	0.765003	7.82942e-30	0.0348581	0.00296446	TRUE
3	Q14:Arg/Orn	Arginine / Ornithine	rs6546860	2p13.1	73697757	FALSE	FALSE	6.26681e-14	0.021572	0.00285567	1	rs6546860	73697757	TRUE	0.992	TRUE	0.993	G	A	0.765003	3.1515e-30	0.017574	0.00148349	TRUE
3	Q15:Arg/Gly	Arginine / Glycine	rs6546860	2p13.1	73697757	FALSE	FALSE	3.30388e-14	0.00712793	0.000933072	1	rs6546860	73697757	TRUE	0.992	TRUE	0.993	G	A	0.765003	2.76632e-26	0.00880117	0.000804263	TRUE
3	Arg	Arginine	rs13427832	2p13.1	73698326	FALSE	FALSE	1.60998e-11	0.0982618	0.0145033	1	rs13427832	73698326	TRUE	0.967	TRUE	0.964	G	A	0.791976	3.92668e-39	0.261268	0.0190363	TRUE
3	Q13:Arg/Cit	Arginine / Citrulline	rs13427832	2p13.1	73698326	FALSE	FALSE	7.46031e-13	0.0406516	0.00563361	1	rs13427832	73698326	TRUE	0.967	TRUE	0.964	G	A	0.791976	1.06343e-27	0.0360657	0.00319899	TRUE
3	Q14:Arg/Orn	Arginine / Ornithine	rs13427832	2p13.1	73698326	FALSE	FALSE	1.04749e-13	0.0217696	0.00290839	1	rs13427832	73698326	TRUE	0.967	TRUE	0.964	G	A	0.791976	1.32586e-29	0.0186714	0.0015949	TRUE
3	Q15:Arg/Gly	Arginine / Glycine	rs13427832	2p13.1	73698326	FALSE	FALSE	2.45769e-14	0.00729388	0.000949936	1	rs13427832	73698326	TRUE	0.967	TRUE	0.964	G	A	0.791976	1.06933e-24	0.00915439	0.000866587	TRUE
3	Arg	Arginine	rs6726694	2p13.1	73700738	FALSE	FALSE	5.99784e-10	-0.10011	0.0160956	1	rs6726694	73700738	TRUE	0.867	TRUE	0.919	G	A	0.199044	7.32234e-38	-0.267644	0.0198732	TRUE
3	Q13:Arg/Cit	Arginine / Citrulline	rs6726694	2p13.1	73700738	FALSE	FALSE	7.63643e-12	-0.0430173	0.00624836	1	rs6726694	73700738	TRUE	0.867	TRUE	0.919	G	A	0.199044	1.04454e-27	-0.0375403	0.00332925	TRUE
3	Q14:Arg/Orn	Arginine / Ornithine	rs6726694	2p13.1	73700738	FALSE	FALSE	2.23553e-12	-0.0227859	0.00322684	1	rs6726694	73700738	TRUE	0.867	TRUE	0.919	G	A	0.199044	4.52656e-29	-0.0192582	0.00166208	TRUE
3	Q15:Arg/Gly	Arginine / Glycine	rs6726694	2p13.1	73700738	FALSE	FALSE	8.93426e-13	-0.00758065	0.00105423	1	rs6726694	73700738	TRUE	0.867	TRUE	0.919	G	A	0.199044	4.08261e-24	-0.00941241	0.000903127	TRUE
3	Q13:Arg/Cit	Arginine / Citrulline	rs6726975	2p13.1	73700911	FALSE	FALSE	6.50652e-09	-0.0343313	0.00589143	1	rs6726975	73700911	TRUE	0.762	TRUE	0.884	G	A	0.231384	5.96299e-27	-0.0369333	0.00332724	TRUE
3	Q14:Arg/Orn	Arginine / Ornithine	rs6726975	2p13.1	73700911	FALSE	FALSE	2.89646e-10	-0.0192579	0.00303989	1	rs6726975	73700911	TRUE	0.762	TRUE	0.884	G	A	0.231384	2.77784e-26	-0.0182683	0.00166939	TRUE
3	Q15:Arg/Gly	Arginine / Glycine	rs6726975	2p13.1	73700911	FALSE	FALSE	2.74154e-09	-0.0059401	0.000994608	1	rs6726975	73700911	TRUE	0.762	TRUE	0.884	G	A	0.231384	6.88298e-24	-0.00934461	0.000901435	TRUE
3	Arg	Arginine	rs6705977	2p13.1	73702678	FALSE	FALSE	1.15966e-11	-0.0987698	0.014475	1	rs6705977	73702678	TRUE	0.971	TRUE	0.972	G	C	0.221159	2.46806e-43	-0.263751	0.0181225	TRUE
3	Q13:Arg/Cit	Arginine / Citrulline	rs6705977	2p13.1	73702678	FALSE	FALSE	7.38918e-13	-0.0405862	0.0056235	1	rs6705977	73702678	TRUE	0.971	TRUE	0.972	G	C	0.221159	4.71046e-31	-0.0367096	0.00305162	TRUE
3	Q14:Arg/Orn	Arginine / Ornithine	rs6705977	2p13.1	73702678	FALSE	FALSE	5.46134e-14	-0.0219775	0.00290229	1	rs6705977	73702678	TRUE	0.971	TRUE	0.972	G	C	0.221159	5.32984e-32	-0.0186606	0.00152505	TRUE
3	Q15:Arg/Gly	Arginine / Glycine	rs6705977	2p13.1	73702678	FALSE	FALSE	1.81634e-14	-0.00731743	0.000948096	1	rs6705977	73702678	TRUE	0.971	TRUE	0.972	G	C	0.221159	2.98377e-27	-0.00925285	0.0008284	TRUE
3	Arg	Arginine	rs4852939	2p13.1	73710277	FALSE	FALSE	7.27835e-09	0.0738172	0.012709	1	rs4852939	73710277	FALSE	1	FALSE	1	G	C	0.666847	3.73493e-33	0.201984	0.0161784	TRUE
3	Q14:Arg/Orn	Arginine / Ornithine	rs4852939	2p13.1	73710277	FALSE	FALSE	2.22253e-09	0.0153419	0.00255398	1	rs4852939	73710277	FALSE	1	FALSE	1	G	C	0.666847	2.8794e-24	0.0141481	0.00135267	TRUE
3	Q15:Arg/Gly	Arginine / Glycine	rs4852939	2p13.1	73710277	FALSE	FALSE	9.49925e-10	0.00512658	0.000834159	1	rs4852939	73710277	FALSE	1	FALSE	1	G	C	0.666847	4.92097e-22	0.00723282	0.000730412	TRUE
3	Arg	Arginine	rs10188074	2p13.1	73711628	FALSE	FALSE	2.75055e-08	0.0755795	0.0135499	1	rs10188074	73711628	TRUE	0.863	TRUE	0.941	G	A	0.598886	2.57141e-25	0.185845	0.0173478	TRUE
3	Q14:Arg/Orn	Arginine / Ornithine	rs10188074	2p13.1	73711628	FALSE	FALSE	4.81546e-09	0.0160027	0.00272237	1	rs10188074	73711628	TRUE	0.863	TRUE	0.941	G	A	0.598886	2.69822e-15	0.0117141	0.00145647	TRUE
3	Q15:Arg/Gly	Arginine / Glycine	rs10188074	2p13.1	73711628	FALSE	FALSE	1.4719e-09	0.00540031	0.000888989	1	rs10188074	73711628	TRUE	0.863	TRUE	0.941	G	A	0.598886	9.50498e-15	0.00615954	0.000782058	TRUE
3	Arg	Arginine	rs2421664	2p13.1	73712389	FALSE	FALSE	6.56072e-09	0.0740852	0.0127165	1	rs2421664	73712389	TRUE	0.986	TRUE	0.994	T	C	0.665707	1.53379e-33	0.203532	0.0161952	TRUE
3	Q14:Arg/Orn	Arginine / Ornithine	rs2421664	2p13.1	73712389	FALSE	FALSE	2.59184e-09	0.0152879	0.0025558	1	rs2421664	73712389	TRUE	0.986	TRUE	0.994	T	C	0.665707	9.09075e-25	0.0143238	0.0013537	TRUE
3	Q15:Arg/Gly	Arginine / Glycine	rs2421664	2p13.1	73712389	FALSE	FALSE	1.01631e-09	0.00512091	0.00083472	1	rs2421664	73712389	TRUE	0.986	TRUE	0.994	T	C	0.665707	1.55303e-22	0.0073311	0.000730964	TRUE
3	Arg	Arginine	rs12472502	2p13.1	73712692	FALSE	FALSE	6.37418e-09	0.0741455	0.0127162	1	rs12472502	73712692	TRUE	0.984	TRUE	0.994	T	C	0.66557	1.26431e-33	0.20374	0.0161887	TRUE
3	Q14:Arg/Orn	Arginine / Ornithine	rs12472502	2p13.1	73712692	FALSE	FALSE	2.74497e-09	0.0152637	0.00255583	1	rs12472502	73712692	TRUE	0.984	TRUE	0.994	T	C	0.66557	6.54942e-25	0.0143626	0.00135297	TRUE
3	Q15:Arg/Gly	Arginine / Glycine	rs12472502	2p13.1	73712692	FALSE	FALSE	1.04533e-09	0.00511711	0.00083472	1	rs12472502	73712692	TRUE	0.984	TRUE	0.994	T	C	0.66557	1.12492e-22	0.00735294	0.000730571	TRUE
3	Arg	Arginine	rs6546862	2p13.1	73713856	FALSE	FALSE	6.02832e-09	-0.0742876	0.0127199	1	rs6546862	73713856	TRUE	0.982	TRUE	0.994	G	A	0.333989	8.88767e-34	-0.204158	0.01618	TRUE
3	Q14:Arg/Orn	Arginine / Ornithine	rs6546862	2p13.1	73713856	FALSE	FALSE	3.20463e-09	-0.0152039	0.00255683	1	rs6546862	73713856	TRUE	0.982	TRUE	0.994	G	A	0.333989	3.13361e-25	-0.0144532	0.0013517	TRUE
3	Q15:Arg/Gly	Arginine / Glycine	rs6546862	2p13.1	73713856	FALSE	FALSE	1.15781e-09	-0.00510516	0.000835028	1	rs6546862	73713856	TRUE	0.982	TRUE	0.994	G	A	0.333989	5.52436e-23	-0.00740267	0.000729894	TRUE
3	Arg	Arginine	rs13538	2p13.1	73721836	FALSE	FALSE	6.30722e-12	-0.101223	0.0146439	1	rs13538	73721836	TRUE	0.973	TRUE	0.993	G	A	0.218792	5.97202e-43	-0.261338	0.0180491	TRUE
3	Q13:Arg/Cit	Arginine / Citrulline	rs13538	2p13.1	73721836	FALSE	FALSE	6.03479e-13	-0.0412274	0.00569014	1	rs13538	73721836	TRUE	0.973	TRUE	0.993	G	A	0.218792	4.64208e-30	-0.0359492	0.00304412	TRUE
3	Q14:Arg/Orn	Arginine / Ornithine	rs13538	2p13.1	73721836	FALSE	FALSE	1.12477e-13	-0.0219628	0.00293797	1	rs13538	73721836	TRUE	0.973	TRUE	0.993	G	A	0.218792	3.55185e-31	-0.0183332	0.00152067	TRUE
3	Q15:Arg/Gly	Arginine / Glycine	rs13538	2p13.1	73721836	FALSE	FALSE	1.65008e-14	-0.00741664	0.000959386	1	rs13538	73721836	TRUE	0.973	TRUE	0.993	G	A	0.218792	1.45915e-26	-0.00908938	0.000825667	TRUE
3	Arg	Arginine	rs4852951	2p13.1	73723304	FALSE	FALSE	5.95364e-09	0.0741754	0.0126961	1	rs4852951	73723304	TRUE	0.981	TRUE	0.994	G	C	0.664762	9.26858e-34	0.203641	0.016144	TRUE
3	Q14:Arg/Orn	Arginine / Ornithine	rs4852951	2p13.1	73723304	FALSE	FALSE	3.75796e-09	0.0151088	0.00255224	1	rs4852951	73723304	TRUE	0.981	TRUE	0.994	G	C	0.664762	3.12349e-25	0.014421	0.00134864	TRUE
3	Q15:Arg/Gly	Arginine / Glycine	rs4852951	2p13.1	73723304	FALSE	FALSE	1.26631e-09	0.00508371	0.000833506	1	rs4852951	73723304	TRUE	0.981	TRUE	0.994	G	C	0.664762	5.07282e-23	0.00739194	0.000728172	TRUE
3	Arg	Arginine	rs12991161	2p13.1	73724879	FALSE	FALSE	5.90352e-09	-0.0742522	0.0127061	1	rs12991161	73724879	TRUE	0.981	TRUE	0.994	G	A	0.334529	9.59449e-34	-0.203797	0.0161605	TRUE
3	Q14:Arg/Orn	Arginine / Ornithine	rs12991161	2p13.1	73724879	FALSE	FALSE	3.77835e-09	-0.0151185	0.00255427	1	rs12991161	73724879	TRUE	0.981	TRUE	0.994	G	A	0.334529	3.32856e-25	-0.0144272	0.00135006	TRUE
3	Q15:Arg/Gly	Arginine / Glycine	rs12991161	2p13.1	73724879	FALSE	FALSE	1.28869e-09	-0.00508541	0.000834174	1	rs12991161	73724879	TRUE	0.981	TRUE	0.994	G	A	0.334529	5.31092e-23	-0.00739593	0.000728923	TRUE
3	Arg	Arginine	rs13410232	2p13.1	73725197	FALSE	FALSE	6.34536e-12	-0.101208	0.0146435	1	rs13410232	73725197	TRUE	0.973	TRUE	0.993	T	A	0.219035	7.11598e-43	-0.261013	0.0180451	TRUE
3	Q13:Arg/Cit	Arginine / Citrulline	rs13410232	2p13.1	73725197	FALSE	FALSE	6.24134e-13	-0.0412003	0.00569007	1	rs13410232	73725197	TRUE	0.973	TRUE	0.993	T	A	0.219035	5.35414e-30	-0.035898	0.00304335	TRUE
3	Q14:Arg/Orn	Arginine / Ornithine	rs13410232	2p13.1	73725197	FALSE	FALSE	1.21996e-13	-0.0219308	0.002938	1	rs13410232	73725197	TRUE	0.973	TRUE	0.993	T	A	0.219035	4.26555e-31	-0.0183028	0.00152035	TRUE
3	Q15:Arg/Gly	Arginine / Glycine	rs13410232	2p13.1	73725197	FALSE	FALSE	1.72358e-14	-0.00741111	0.00095938	1	rs13410232	73725197	TRUE	0.973	TRUE	0.993	T	A	0.219035	1.60222e-26	-0.00907869	0.000825411	TRUE
3	Arg	Arginine	rs4852959	2p13.1	73734109	FALSE	FALSE	5.9476e-09	-0.0741478	0.012691	1	rs4852959	73734109	TRUE	0.981	TRUE	0.994	C	A	0.33504	1.18703e-33	-0.203303	0.0161465	TRUE
3	Q14:Arg/Orn	Arginine / Ornithine	rs4852959	2p13.1	73734109	FALSE	FALSE	4.42349e-09	-0.0150341	0.0025514	1	rs4852959	73734109	TRUE	0.981	TRUE	0.994	C	A	0.33504	4.55738e-25	-0.0143721	0.00134904	TRUE
3	Q15:Arg/Gly	Arginine / Glycine	rs4852959	2p13.1	73734109	FALSE	FALSE	1.43464e-09	-0.00506502	0.000833219	1	rs4852959	73734109	TRUE	0.981	TRUE	0.994	C	A	0.33504	6.50207e-23	-0.00737342	0.000728283	TRUE
3	Arg	Arginine	rs2421668	2p13.1	73738604	FALSE	FALSE	5.99995e-09	-0.0740808	0.0126828	1	rs2421668	73738604	TRUE	0.981	TRUE	0.994	G	A	0.335319	1.33033e-33	-0.203029	0.0161382	TRUE
3	Q14:Arg/Orn	Arginine / Ornithine	rs2421668	2p13.1	73738604	FALSE	FALSE	4.80026e-09	-0.0149897	0.00254982	1	rs2421668	73738604	TRUE	0.981	TRUE	0.994	G	A	0.335319	5.37627e-25	-0.0143423	0.00134844	TRUE
3	Q15:Arg/Gly	Arginine / Glycine	rs2421668	2p13.1	73738604	FALSE	FALSE	1.51618e-09	-0.00505432	0.000832696	1	rs2421668	73738604	TRUE	0.981	TRUE	0.994	G	A	0.335319	7.2269e-23	-0.00736123	0.000727905	TRUE
3	Arg	Arginine	rs12618600	2p13.1	73744190	FALSE	FALSE	6.08107e-09	-0.0739834	0.012671	1	rs12618600	73744190	TRUE	0.981	TRUE	0.995	T	C	0.335665	1.55382e-33	-0.202649	0.0161265	TRUE
3	Q14:Arg/Orn	Arginine / Ornithine	rs12618600	2p13.1	73744190	FALSE	FALSE	5.32059e-09	-0.0149323	0.00254756	1	rs12618600	73744190	TRUE	0.981	TRUE	0.995	T	C	0.335665	6.60227e-25	-0.0143037	0.00134754	TRUE
3	Q15:Arg/Gly	Arginine / Glycine	rs12618600	2p13.1	73744190	FALSE	FALSE	1.62803e-09	-0.00504009	0.000831948	1	rs12618600	73744190	TRUE	0.981	TRUE	0.995	T	C	0.335665	8.32844e-23	-0.00734453	0.000727365	TRUE
3	Arg	Arginine	rs13017182	2p13.1	73744512	FALSE	FALSE	6.07509e-09	0.0739046	0.0126572	1	rs13017182	73744512	FALSE	1	FALSE	1	T	G	0.653308	1.99852e-31	0.192931	0.0159312	TRUE
3	Q14:Arg/Orn	Arginine / Ornithine	rs13017182	2p13.1	73744512	FALSE	FALSE	5.40156e-09	0.0149096	0.0025448	1	rs13017182	73744512	FALSE	1	FALSE	1	T	G	0.653308	1.37299e-23	0.0136989	0.00133093	TRUE
3	Q15:Arg/Gly	Arginine / Glycine	rs13017182	2p13.1	73744512	FALSE	FALSE	1.61942e-09	0.00503529	0.000831036	1	rs13017182	73744512	FALSE	1	FALSE	1	T	G	0.653308	1.56597e-20	0.00683857	0.000718834	TRUE
3	Arg	Arginine	rs13027816	2p13.1	73751199	FALSE	FALSE	6.22407e-09	0.0737569	0.0126408	1	rs13027816	73751199	TRUE	0.98	TRUE	0.986	T	C	0.664745	2.20347e-33	0.202569	0.0161618	TRUE
3	Q14:Arg/Orn	Arginine / Ornithine	rs13027816	2p13.1	73751199	FALSE	FALSE	6.17464e-09	0.0148335	0.00254162	1	rs13027816	73751199	TRUE	0.98	TRUE	0.986	T	C	0.664745	1.16485e-24	0.0142578	0.0013508	TRUE
3	Q15:Arg/Gly	Arginine / Glycine	rs13027816	2p13.1	73751199	FALSE	FALSE	1.78064e-09	0.00501602	0.000829986	1	rs13027816	73751199	TRUE	0.98	TRUE	0.986	T	C	0.664745	1.34679e-22	0.00732335	0.000729057	TRUE
3	Arg	Arginine	rs2421582	2p13.1	73751928	FALSE	FALSE	5.62464e-08	0.0724759	0.0132979	1	rs2421582	73751928	TRUE	0.94	TRUE	0.945	G	A	0.679155	9.77468e-32	0.202368	0.0166173	TRUE
3	Q14:Arg/Orn	Arginine / Ornithine	rs2421582	2p13.1	73751928	FALSE	FALSE	8.26158e-08	0.0143885	0.00267421	1	rs2421582	73751928	TRUE	0.94	TRUE	0.945	G	A	0.679155	1.60489e-23	0.0142544	0.00138715	TRUE
3	Q15:Arg/Gly	Arginine / Glycine	rs2421582	2p13.1	73751928	FALSE	FALSE	5.2046e-08	0.00477355	0.000873609	1	rs2421582	73751928	TRUE	0.94	TRUE	0.945	G	A	0.679155	1.61432e-21	0.00731339	0.000748539	TRUE
3	Arg	Arginine	rs2421583	2p13.1	73752293	FALSE	FALSE	6.2422e-09	0.0737332	0.0126378	1	rs2421583	73752293	TRUE	0.98	TRUE	0.984	G	C	0.664955	2.36044e-33	0.202568	0.0161699	TRUE
3	Q14:Arg/Orn	Arginine / Ornithine	rs2421583	2p13.1	73752293	FALSE	FALSE	6.29405e-09	0.0148218	0.00254104	1	rs2421583	73752293	TRUE	0.98	TRUE	0.984	G	C	0.664955	1.29442e-24	0.0142505	0.00135153	TRUE
3	Q15:Arg/Gly	Arginine / Glycine	rs2421583	2p13.1	73752293	FALSE	FALSE	1.80622e-09	0.00501292	0.000829794	1	rs2421583	73752293	TRUE	0.98	TRUE	0.984	G	C	0.664955	1.47552e-22	0.00731994	0.000729443	TRUE
3	Arg	Arginine	rs2421586	2p13.1	73753227	FALSE	FALSE	8.33691e-09	0.072822	0.0125878	1	rs2421586	73753227	TRUE	0.979	TRUE	0.983	T	C	0.665122	2.51074e-33	0.202561	0.0161768	TRUE
3	Q14:Arg/Orn	Arginine / Ornithine	rs2421586	2p13.1	73753227	FALSE	FALSE	6.88508e-09	0.0147234	0.00253077	1	rs2421586	73753227	TRUE	0.979	TRUE	0.983	T	C	0.665122	1.41946e-24	0.0142439	0.00135215	TRUE
3	Q15:Arg/Gly	Arginine / Glycine	rs2421586	2p13.1	73753227	FALSE	FALSE	3.29593e-09	0.00491159	0.000826634	1	rs2421586	73753227	TRUE	0.979	TRUE	0.983	T	C	0.665122	1.60466e-22	0.0073165	0.000729769	TRUE
3	Arg	Arginine	rs10206899	2p13.1	73754408	FALSE	FALSE	7.16622e-12	0.100729	0.0146116	1	rs10206899	73754408	TRUE	0.958	TRUE	0.97	T	C	0.77883	3.1929e-42	0.260328	0.0181573	TRUE
3	Q13:Arg/Cit	Arginine / Citrulline	rs10206899	2p13.1	73754408	FALSE	FALSE	8.92382e-13	0.0408319	0.00567829	1	rs10206899	73754408	TRUE	0.958	TRUE	0.97	T	C	0.77883	1.55934e-29	0.0357873	0.00306095	TRUE
3	Q14:Arg/Orn	Arginine / Ornithine	rs10206899	2p13.1	73754408	FALSE	FALSE	1.94561e-13	0.0217008	0.00293207	1	rs10206899	73754408	TRUE	0.958	TRUE	0.97	T	C	0.77883	3.12382e-30	0.018134	0.00153065	TRUE
3	Q15:Arg/Gly	Arginine / Glycine	rs10206899	2p13.1	73754408	FALSE	FALSE	2.35619e-14	0.00735632	0.000957376	1	rs10206899	73754408	TRUE	0.958	TRUE	0.97	T	C	0.77883	5.05423e-26	0.00903391	0.000830226	TRUE
3	Arg	Arginine	rs12620018	2p13.1	73759916	FALSE	FALSE	6.77073e-09	-0.0742155	0.0127506	1	rs12620018	73759916	TRUE	0.966	TRUE	0.976	G	A	0.332494	1.64932e-32	-0.201393	0.0163124	TRUE
3	Q14:Arg/Orn	Arginine / Ornithine	rs12620018	2p13.1	73759916	FALSE	FALSE	7.59353e-09	-0.0148732	0.00256387	1	rs12620018	73759916	TRUE	0.966	TRUE	0.976	G	A	0.332494	1.74312e-23	-0.0140084	0.0013644	TRUE
3	Q15:Arg/Gly	Arginine / Glycine	rs12620018	2p13.1	73759916	FALSE	FALSE	1.8733e-09	-0.00505254	0.000837183	1	rs12620018	73759916	TRUE	0.966	TRUE	0.976	G	A	0.332494	1.05845e-21	-0.00722446	0.000735887	TRUE
3	Q14:Arg/Orn	Arginine / Ornithine	rs12620074	2p13.1	73760106	TRUE	FALSE	5.82791e-09	-0.0186038	0.0031823	1	rs12620074	73760106	TRUE	0.584	TRUE	0.665	G	C	0.326642	7.37359e-15	-0.0138236	0.0017476	TRUE
3	Q15:Arg/Gly	Arginine / Glycine	rs12620074	2p13.1	73760106	TRUE	FALSE	4.4254e-08	-0.00571813	0.00104093	1	rs12620074	73760106	TRUE	0.584	TRUE	0.665	G	C	0.326642	4.04476e-17	-0.00800644	0.000933311	TRUE
3	Arg	Arginine	rs12620091	2p13.1	73760327	FALSE	FALSE	8.20551e-08	0.0718121	0.0133438	1	rs12620091	73760327	TRUE	0.784	TRUE	0.829	T	C	0.610954	1.27631e-30	0.209632	0.0175674	TRUE
3	Q14:Arg/Orn	Arginine / Ornithine	rs12620091	2p13.1	73760327	FALSE	FALSE	4.34205e-08	0.0147452	0.00268255	1	rs12620091	73760327	TRUE	0.784	TRUE	0.829	T	C	0.610954	1.04927e-22	0.0147583	0.0014652	TRUE
3	Q15:Arg/Gly	Arginine / Glycine	rs12620091	2p13.1	73760327	FALSE	FALSE	5.19484e-09	0.00513537	0.000875536	1	rs12620091	73760327	TRUE	0.784	TRUE	0.829	T	C	0.610954	4.11286e-21	0.0076349	0.000789938	TRUE
3	Arg	Arginine	rs2421574	2p13.1	73762275	FALSE	FALSE	6.60165e-09	0.0764875	0.0131312	1	rs2421574	73762275	TRUE	0.909	FALSE	1	G	C	0.591258	4.11426e-24	0.175609	0.0168511	TRUE
3	Q14:Arg/Orn	Arginine / Ornithine	rs2421574	2p13.1	73762275	FALSE	FALSE	9.74684e-09	0.0152071	0.00264085	1	rs2421574	73762275	TRUE	0.909	FALSE	1	G	C	0.591258	5.9343e-14	0.0107969	0.00141534	TRUE
3	Q15:Arg/Gly	Arginine / Glycine	rs2421574	2p13.1	73762275	FALSE	FALSE	1.00465e-09	0.00528948	0.000861935	1	rs2421574	73762275	TRUE	0.909	FALSE	1	G	C	0.591258	2.58131e-13	0.0056432	0.000760083	TRUE
3	Arg	Arginine	rs7606947	2p13.1	73763326	FALSE	FALSE	6.80392e-09	-0.0764913	0.0131434	1	rs7606947	73763326	TRUE	0.909	FALSE	1	T	C	0.408091	4.42132e-24	-0.175414	0.0168448	TRUE
3	Q14:Arg/Orn	Arginine / Ornithine	rs7606947	2p13.1	73763326	FALSE	FALSE	1.06468e-08	-0.0151816	0.00264338	1	rs7606947	73763326	TRUE	0.909	FALSE	1	T	C	0.408091	6.07471e-14	-0.0107877	0.00141474	TRUE
3	Q15:Arg/Gly	Arginine / Glycine	rs7606947	2p13.1	73763326	FALSE	FALSE	1.04991e-09	-0.00528829	0.000862743	1	rs7606947	73763326	TRUE	0.909	FALSE	1	T	C	0.408091	2.77476e-13	-0.00563334	0.000759795	TRUE
3	Arg	Arginine	rs12997018	2p13.1	73766407	FALSE	FALSE	7.76643e-11	0.0898861	0.0137464	1	rs12997018	73766407	TRUE	0.884	TRUE	0.964	G	A	0.64333	5.63901e-28	0.196974	0.0173749	TRUE
3	Q13:Arg/Cit	Arginine / Citrulline	rs12997018	2p13.1	73766407	FALSE	FALSE	7.34955e-09	0.0311202	0.00535943	1	rs12997018	73766407	TRUE	0.884	TRUE	0.964	G	A	0.64333	3.66486e-19	0.0265864	0.00290624	TRUE
3	Q14:Arg/Orn	Arginine / Ornithine	rs12997018	2p13.1	73766407	FALSE	FALSE	4.63216e-11	0.018285	0.00276318	1	rs12997018	73766407	TRUE	0.884	TRUE	0.964	G	A	0.64333	1.2951e-15	0.011948	0.00146808	TRUE
3	Q15:Arg/Gly	Arginine / Glycine	rs12997018	2p13.1	73766407	FALSE	FALSE	9.60429e-12	0.00618123	0.000902226	1	rs12997018	73766407	TRUE	0.884	TRUE	0.964	G	A	0.64333	9.19747e-15	0.00621334	0.00078845	TRUE
3	Arg	Arginine	rs7608328	2p13.1	73767527	FALSE	FALSE	8.43814e-09	-0.0766241	0.0132497	1	rs7608328	73767527	TRUE	0.877	TRUE	0.981	G	A	0.416908	9.82074e-24	-0.175179	0.0169609	TRUE
3	Q14:Arg/Orn	Arginine / Ornithine	rs7608328	2p13.1	73767527	FALSE	FALSE	5.21668e-08	-0.0145695	0.00266656	1	rs7608328	73767527	TRUE	0.877	TRUE	0.981	G	A	0.416908	7.0913e-14	-0.0108241	0.00142347	TRUE
3	Q15:Arg/Gly	Arginine / Glycine	rs7608328	2p13.1	73767527	FALSE	FALSE	2.01615e-09	-0.00523947	0.000869898	1	rs7608328	73767527	TRUE	0.877	TRUE	0.981	G	A	0.416908	2.91103e-13	-0.00566246	0.000764416	TRUE
3	Q15:Arg/Gly	Arginine / Glycine	rs12611487	2p13.1	73769961	FALSE	FALSE	2.35539e-08	0.00492238	0.000878183	1	rs12611487	73769961	TRUE	0.932	TRUE	0.993	T	C	0.599456	1.66803e-12	0.00551163	0.000769937	TRUE
3	Q15:Arg/Gly	Arginine / Glycine	rs4852972	2p13.1	73770180	FALSE	FALSE	2.37247e-08	0.00492119	0.000878172	1	rs4852972	73770180	TRUE	0.932	TRUE	0.993	T	C	0.599438	1.6745e-12	0.00551088	0.000769893	TRUE
3	Q15:Arg/Gly	Arginine / Glycine	rs13000788	2p13.1	73771820	FALSE	FALSE	2.37817e-08	0.0049208	0.000878168	1	rs13000788	73771820	TRUE	0.932	TRUE	0.993	T	C	0.599438	1.67563e-12	0.0055108	0.000769892	TRUE
3	Q15:Arg/Gly	Arginine / Glycine	rs2421575	2p13.1	73773030	FALSE	FALSE	3.42624e-08	-0.00483779	0.000873415	1	rs2421575	73773030	TRUE	0.931	TRUE	0.993	G	A	0.400007	1.80023e-12	-0.00550762	0.000770565	TRUE
3	Q15:Arg/Gly	Arginine / Glycine	rs4852316	2p13.1	73773166	FALSE	FALSE	3.2983e-08	-0.00474811	0.000856179	1	rs4852316	73773166	FALSE	1	FALSE	1	G	A	0.31636	7.01588e-20	-0.006931	0.000742008	TRUE
3	Q14:Arg/Orn	Arginine / Ornithine	rs13014700	2p13.1	73773629	FALSE	FALSE	8.63644e-08	0.0144679	0.00269304	1	rs13014700	73773629	TRUE	0.933	TRUE	0.995	G	C	0.599226	1.17419e-12	0.0103437	0.00143476	TRUE
3	Q15:Arg/Gly	Arginine / Glycine	rs13014700	2p13.1	73773629	FALSE	FALSE	1.53514e-08	0.00499373	0.000879181	1	rs13014700	73773629	TRUE	0.933	TRUE	0.995	G	C	0.599226	1.54155e-12	0.00551712	0.000769477	TRUE
3	Q15:Arg/Gly	Arginine / Glycine	rs13015885	2p13.1	73773990	FALSE	FALSE	2.38685e-08	0.00492026	0.000878171	1	rs13015885	73773990	TRUE	0.932	TRUE	0.993	T	G	0.599391	1.66994e-12	0.00551027	0.000769765	TRUE
3	Q15:Arg/Gly	Arginine / Glycine	rs4513320	2p13.1	73774249	FALSE	FALSE	3.42656e-08	-0.0048377	0.000873401	1	rs4513320	73774249	TRUE	0.931	TRUE	0.993	T	C	0.40006	1.78607e-12	-0.00550737	0.000770407	TRUE
3	Q15:Arg/Gly	Arginine / Glycine	rs6732812	2p13.1	73775983	FALSE	FALSE	3.43711e-08	-0.00483726	0.000873408	1	rs6732812	73775983	TRUE	0.931	TRUE	0.994	T	C	0.400148	1.76863e-12	-0.00550661	0.000770148	TRUE
3	Q14:Arg/Orn	Arginine / Ornithine	rs17350056	2p13.1	73776385	FALSE	FALSE	8.65914e-08	-0.014467	0.00269311	1	rs17350056	73776385	FALSE	1	TRUE	0.996	G	A	0.403778	2.2382e-12	-0.0101806	0.00143066	TRUE
3	Q15:Arg/Gly	Arginine / Glycine	rs17350056	2p13.1	73776385	FALSE	FALSE	1.54374e-08	-0.00499303	0.000879207	1	rs17350056	73776385	FALSE	1	TRUE	0.996	G	A	0.403778	3.47776e-12	-0.00541087	0.000767337	TRUE
3	Q14:Arg/Orn	Arginine / Ornithine	rs17434634	2p13.1	73776434	FALSE	FALSE	8.6526e-08	-0.0144674	0.00269311	1	rs17434634	73776434	TRUE	0.934	TRUE	0.996	T	A	0.40008	1.16424e-12	-0.0103477	0.00143507	TRUE
3	Q15:Arg/Gly	Arginine / Glycine	rs17434634	2p13.1	73776434	FALSE	FALSE	1.54304e-08	-0.0049931	0.000879208	1	rs17434634	73776434	TRUE	0.934	TRUE	0.996	T	A	0.40008	1.52675e-12	-0.00551935	0.000769639	TRUE
3	Q14:Arg/Orn	Arginine / Ornithine	rs17434655	2p13.1	73776597	FALSE	FALSE	8.65753e-08	-0.0144671	0.0026931	1	rs17434655	73776597	TRUE	0.934	FALSE	1	T	C	0.400276	1.22397e-12	-0.0103211	0.00143282	TRUE
3	Q15:Arg/Gly	Arginine / Glycine	rs17434655	2p13.1	73776597	FALSE	FALSE	1.54307e-08	-0.00499308	0.000879204	1	rs17434655	73776597	TRUE	0.934	FALSE	1	T	C	0.400276	1.60937e-12	-0.00550489	0.000768439	TRUE
3	Q14:Arg/Orn	Arginine / Ornithine	rs13006448	2p13.1	73777932	FALSE	FALSE	8.69825e-08	0.0144644	0.00269303	1	rs13006448	73777932	TRUE	0.934	TRUE	0.996	T	G	0.599078	1.14354e-12	0.010343	0.00143392	TRUE
3	Q15:Arg/Gly	Arginine / Glycine	rs13006448	2p13.1	73777932	FALSE	FALSE	1.54145e-08	0.00499308	0.000879177	1	rs13006448	73777932	TRUE	0.934	TRUE	0.996	T	G	0.599078	1.51079e-12	0.00551616	0.00076903	TRUE
3	Q14:Arg/Orn	Arginine / Ornithine	rs13013228	2p13.1	73778724	FALSE	FALSE	8.68339e-08	-0.0144658	0.00269313	1	rs13013228	73778724	TRUE	0.934	TRUE	0.996	G	A	0.400086	1.16053e-12	-0.010348	0.00143502	TRUE
3	Q15:Arg/Gly	Arginine / Glycine	rs13013228	2p13.1	73778724	FALSE	FALSE	1.54937e-08	-0.00499251	0.000879213	1	rs13013228	73778724	TRUE	0.934	TRUE	0.996	G	A	0.400086	1.52304e-12	-0.00551944	0.000769614	TRUE
3	Q14:Arg/Orn	Arginine / Ornithine	rs2001490	2p13.1	73781606	FALSE	FALSE	8.7205e-08	0.014463	0.00269301	1	rs2001490	73781606	TRUE	0.934	TRUE	0.996	G	C	0.599081	1.14596e-12	0.0103426	0.00143392	TRUE
3	Q15:Arg/Gly	Arginine / Glycine	rs2001490	2p13.1	73781606	FALSE	FALSE	1.54606e-08	0.00499259	0.000879171	1	rs2001490	73781606	TRUE	0.934	TRUE	0.996	G	C	0.599081	1.51209e-12	0.00551608	0.000769033	TRUE
3	Q15:Arg/Gly	Arginine / Glycine	rs2001436	2p13.1	73782473	FALSE	FALSE	2.38757e-08	0.0049201	0.00087815	1	rs2001436	73782473	TRUE	0.932	TRUE	0.994	T	A	0.599266	1.63474e-12	0.0055098	0.000769368	TRUE
3	Q14:Arg/Orn	Arginine / Ornithine	rs12998980	2p13.1	73784234	FALSE	FALSE	8.78088e-08	0.0144596	0.002693	1	rs12998980	73784234	TRUE	0.934	TRUE	0.996	C	A	0.599087	1.14578e-12	0.0103427	0.00143393	TRUE
3	Q15:Arg/Gly	Arginine / Glycine	rs12998980	2p13.1	73784234	FALSE	FALSE	1.55288e-08	0.0049919	0.000879167	1	rs12998980	73784234	TRUE	0.934	TRUE	0.996	C	A	0.599087	1.51093e-12	0.00551617	0.000769035	TRUE
3	Q15:Arg/Gly	Arginine / Glycine	rs12233112	2p13.1	73785272	FALSE	FALSE	3.46505e-08	-0.00483584	0.000873379	1	rs12233112	73785272	TRUE	0.931	TRUE	0.994	G	A	0.400178	1.75707e-12	-0.00550663	0.000770049	TRUE
3	Q15:Arg/Gly	Arginine / Glycine	rs11126414	2p13.1	73785552	FALSE	FALSE	3.46372e-08	-0.00483586	0.000873371	1	rs11126414	73785552	TRUE	0.931	TRUE	0.994	G	A	0.400178	1.75707e-12	-0.00550663	0.000770049	TRUE
3	Q15:Arg/Gly	Arginine / Glycine	rs4852975	2p13.1	73785973	FALSE	FALSE	2.39238e-08	0.00491975	0.000878145	1	rs4852975	73785973	TRUE	0.932	TRUE	0.994	T	C	0.599271	1.63311e-12	0.00550993	0.000769371	TRUE
3	Q15:Arg/Gly	Arginine / Glycine	rs12619258	2p13.1	73789423	FALSE	FALSE	2.397e-08	0.00491936	0.000878128	1	rs12619258	73789423	TRUE	0.932	TRUE	0.994	T	G	0.599275	1.62936e-12	0.00551019	0.00076937	TRUE
3	Q15:Arg/Gly	Arginine / Glycine	rs12052539	2p13.1	73790661	FALSE	FALSE	7.02566e-08	0.00460959	0.00085206	1	rs12052539	73790661	FALSE	1	FALSE	1	G	A	0.679848	8.39297e-20	0.00686662	0.000736757	TRUE
3	Q15:Arg/Gly	Arginine / Glycine	rs12053242	2p13.1	73790676	FALSE	FALSE	7.05596e-08	-0.00461022	0.000852299	1	rs12053242	73790676	TRUE	0.996	TRUE	0.996	G	A	0.320066	7.69324e-20	-0.00689218	0.000738698	TRUE
3	Q15:Arg/Gly	Arginine / Glycine	rs7599453	2p13.1	73791409	FALSE	FALSE	7.09122e-08	-0.00460925	0.000852262	1	rs7599453	73791409	TRUE	0.996	TRUE	0.996	T	G	0.320063	7.6566e-20	-0.0068928	0.00073872	TRUE
20	Q9:Lys/PiPA	Lysine / Pipecolic acid	rs13427620	2q33.3	207322225	TRUE	TRUE	9.23653e-08	0.0613268	0.0114415	1	rs13427620	207322225	FALSE	1	FALSE	1	G	A	0.465885	0.457711	-0.00370788	0.00499086	FALSE
4	Gly	Glycine	rs7422339	2q34	211248752	FALSE	FALSE	3.3875e-26	-0.0704803	0.00656676	1	rs7422339	211248752	TRUE	0.727	TRUE	0.758	C	A	0.614895	0.266512	0.0120682	0.0108546	FALSE
4	Q15:Arg/Gly	Arginine / Glycine	rs7422339	2q34	211248752	FALSE	FALSE	1.67478e-08	0.00523579	0.00092426	1	rs7422339	211248752	TRUE	0.727	TRUE	0.758	C	A	0.614895	0.571545	-0.000508632	0.000898673	FALSE
4	Q27:Sarc/Gly	Sarcosine / Glycine	rs7422339	2q34	211248752	FALSE	FALSE	8.89535e-14	0.0414804	0.00552551	1	rs7422339	211248752	TRUE	0.727	TRUE	0.758	C	A	0.614895	0.561955	-0.00643917	0.0110991	FALSE
4	Gly	Glycine	rs715	2q34	211251300	TRUE	TRUE	1.23223e-27	-0.0687852	0.00622391	1	rs715	211251300	TRUE	0.87	TRUE	0.892	T	C	0.699864	0.175016	0.0144595	0.0106531	FALSE
4	Q15:Arg/Gly	Arginine / Glycine	rs715	2q34	211251300	TRUE	TRUE	1.86798e-10	0.00560617	0.000875467	1	rs715	211251300	TRUE	0.87	TRUE	0.892	T	C	0.699864	0.256543	-0.000999713	0.000880566	FALSE
4	Q27:Sarc/Gly	Sarcosine / Glycine	rs715	2q34	211251300	TRUE	TRUE	1.05853e-15	0.0423047	0.00523386	1	rs715	211251300	TRUE	0.87	TRUE	0.892	T	C	0.699864	0.0858707	-0.0187107	0.0108819	FALSE
4	Gly	Glycine	rs7684	2q34	211251392	TRUE	FALSE	4.84221e-08	0.0344783	0.00629492	1	rs7684	211251392	TRUE	0.765	TRUE	0.928	T	G	0.714092	0.887481	-0.0015783	0.0111516	FALSE
4	Gly	Glycine	rs13386028	2q34	211255645	TRUE	FALSE	3.68114e-08	0.0327076	0.00591866	1	rs13386028	211255645	TRUE	0.962	TRUE	0.988	C	A	0.65364	0.705123	-0.00367265	0.00970237	FALSE
4	Gly	Glycine	rs7424145	2q34	211267781	FALSE	FALSE	2.63127e-14	-0.0537851	0.007013	1	rs7424145	211267781	TRUE	0.963	TRUE	0.982	G	A	0.781257	0.146685	0.0163187	0.0112344	FALSE
4	Q15:Arg/Gly	Arginine / Glycine	rs7424145	2q34	211267781	FALSE	FALSE	2.48948e-08	0.00545134	0.000974246	1	rs7424145	211267781	TRUE	0.963	TRUE	0.982	G	A	0.781257	0.388278	-0.000801612	0.000928701	FALSE
4	Gly	Glycine	rs12473077	2q34	211273715	FALSE	FALSE	4.30462e-08	0.033017	0.00600499	1	rs12473077	211273715	TRUE	0.992	TRUE	0.995	G	C	0.577388	0.552364	-0.00538982	0.00906704	FALSE
4	Gly	Glycine	rs4673545	2q34	211273780	TRUE	FALSE	2.30356e-08	0.0352074	0.00627683	1	rs4673545	211273780	TRUE	0.986	TRUE	0.992	C	A	0.313233	0.333579	-0.00935189	0.00966665	FALSE
4	Gly	Glycine	rs4673546	2q34	211273937	FALSE	FALSE	6.45384e-14	0.0527185	0.00698244	1	rs4673546	211273937	TRUE	0.989	TRUE	0.991	T	C	0.220535	0.143364	-0.0162761	0.0111128	FALSE
4	Q15:Arg/Gly	Arginine / Glycine	rs4673546	2q34	211273937	FALSE	FALSE	2.1203e-08	-0.00545227	0.000969528	1	rs4673546	211273937	TRUE	0.989	TRUE	0.991	T	C	0.220535	0.425134	0.000733075	0.000918754	FALSE
4	Gly	Glycine	rs10932350	2q34	211274017	TRUE	FALSE	4.16122e-08	-0.0330868	0.00601106	1	rs10932350	211274017	TRUE	0.992	TRUE	0.995	G	A	0.421637	0.551007	0.00541141	0.00907237	FALSE
4	Gly	Glycine	rs4560045	2q34	211274588	FALSE	FALSE	6.25185e-14	-0.0526311	0.00696694	1	rs4560045	211274588	TRUE	0.989	TRUE	0.991	T	A	0.778762	0.143247	0.0162413	0.0110858	FALSE
4	Q15:Arg/Gly	Arginine / Glycine	rs4560045	2q34	211274588	FALSE	FALSE	2.1048e-08	0.00544147	0.000967385	1	rs4560045	211274588	TRUE	0.989	TRUE	0.991	T	A	0.778762	0.421917	-0.000736383	0.000916516	FALSE
4	Gly	Glycine	rs10167685	2q34	211276300	FALSE	FALSE	4.27787e-08	-0.0330601	0.00601162	1	rs10167685	211276300	FALSE	1	FALSE	1	T	A	0.424702	0.536622	0.00557188	0.00901362	FALSE
4	Gly	Glycine	rs4517917	2q34	211277158	FALSE	FALSE	4.81377e-08	0.0329012	0.00600582	1	rs4517917	211277158	TRUE	0.992	TRUE	0.995	T	C	0.577412	0.552515	-0.00538748	0.00906656	FALSE
4	Gly	Glycine	rs12613336	2q34	211277644	FALSE	FALSE	8.67336e-14	-0.0523569	0.00697114	1	rs12613336	211277644	TRUE	0.989	TRUE	0.991	T	C	0.77875	0.143328	0.0162373	0.0110853	FALSE
4	Q15:Arg/Gly	Arginine / Glycine	rs12613336	2q34	211277644	FALSE	FALSE	1.61056e-08	0.00548845	0.000967699	1	rs12613336	211277644	TRUE	0.989	TRUE	0.991	T	C	0.77875	0.422416	-0.000735558	0.000916475	FALSE
4	Gly	Glycine	rs2371030	2q34	211277967	FALSE	FALSE	5.08402e-08	-0.0328692	0.00601075	1	rs2371030	211277967	FALSE	1	FALSE	1	G	A	0.426948	0.576399	0.0051312	0.00918168	FALSE
4	Gly	Glycine	rs4673548	2q34	211279872	FALSE	FALSE	5.7691e-08	-0.0327152	0.0060076	1	rs4673548	211279872	TRUE	0.992	TRUE	0.994	T	C	0.421823	0.557878	0.00531686	0.00906988	FALSE
4	Gly	Glycine	rs16844825	2q34	211280178	FALSE	FALSE	1.27361e-13	0.0521049	0.00698578	1	rs16844825	211280178	TRUE	0.989	TRUE	0.99	G	A	0.220408	0.145484	-0.0161935	0.011115	FALSE
4	Q15:Arg/Gly	Arginine / Glycine	rs16844825	2q34	211280178	FALSE	FALSE	1.25296e-08	-0.00554053	0.000969444	1	rs16844825	211280178	TRUE	0.989	TRUE	0.99	G	A	0.220408	0.42164	0.000738757	0.000918922	FALSE
4	Gly	Glycine	rs2216403	2q34	211281636	FALSE	FALSE	6.78406e-08	0.0324756	0.0059959	1	rs2216403	211281636	TRUE	0.991	TRUE	0.993	T	G	0.577008	0.565442	-0.00521021	0.00906147	FALSE
4	Gly	Glycine	rs2193618	2q34	211281709	FALSE	FALSE	6.60762e-08	-0.0325365	0.00600184	1	rs2193618	211281709	FALSE	1	FALSE	1	T	C	0.425662	0.467767	0.00651546	0.00896929	FALSE
4	Gly	Glycine	rs2193617	2q34	211281804	FALSE	FALSE	1.55218e-13	-0.0517744	0.00696651	1	rs2193617	211281804	TRUE	0.989	TRUE	0.99	G	A	0.778977	0.14687	0.0161003	0.0110891	FALSE
4	Q15:Arg/Gly	Arginine / Glycine	rs2193617	2q34	211281804	FALSE	FALSE	1.08173e-08	0.00554883	0.000966613	1	rs2193617	211281804	TRUE	0.989	TRUE	0.99	G	A	0.778977	0.415344	-0.000747061	0.000916758	FALSE
4	Gly	Glycine	rs2193616	2q34	211281951	FALSE	FALSE	6.75759e-08	-0.0323927	0.00597981	1	rs2193616	211281951	TRUE	0.991	TRUE	0.993	C	A	0.422029	0.564273	0.00522907	0.009067	FALSE
4	Gly	Glycine	rs10184528	2q34	211283379	FALSE	FALSE	6.95062e-08	0.0324428	0.00599471	1	rs10184528	211283379	TRUE	0.991	TRUE	0.993	T	A	0.577	0.565713	-0.00520651	0.00906133	FALSE
4	Gly	Glycine	rs4672590	2q34	211283567	FALSE	FALSE	6.79596e-08	-0.0325005	0.00600084	1	rs4672590	211283567	TRUE	0.991	TRUE	0.993	G	C	0.422028	0.564229	0.00522968	0.00906703	FALSE
4	Gly	Glycine	rs10211079	2q34	211283980	FALSE	FALSE	6.97139e-08	0.0324401	0.00599481	1	rs10211079	211283980	TRUE	0.991	TRUE	0.993	G	C	0.577	0.565672	-0.00520706	0.00906136	FALSE
4	Gly	Glycine	rs10211086	2q34	211283993	FALSE	FALSE	6.97497e-08	0.0324396	0.00599481	1	rs10211086	211283993	TRUE	0.991	TRUE	0.993	G	C	0.577	0.565672	-0.00520706	0.00906136	FALSE
4	Gly	Glycine	rs2111713	2q34	211284703	FALSE	FALSE	6.86044e-08	-0.0324934	0.00600143	1	rs2111713	211284703	TRUE	0.991	TRUE	0.993	G	A	0.42202	0.564163	0.00523053	0.00906697	FALSE
4	Gly	Glycine	rs3815630	2q34	211289387	FALSE	FALSE	1.00937e-12	-0.0507187	0.00707013	1	rs3815630	211289387	FALSE	1	TRUE	0.989	T	C	0.752548	0.0885196	0.0179598	0.0105332	FALSE
4	Q15:Arg/Gly	Arginine / Glycine	rs3815630	2q34	211289387	FALSE	FALSE	9.3505e-09	0.00565043	0.000980042	1	rs3815630	211289387	FALSE	1	TRUE	0.989	T	C	0.752548	0.189779	-0.00114276	0.000870871	FALSE
4	Gly	Glycine	rs16844839	2q34	211289490	FALSE	FALSE	1.03869e-12	0.0508045	0.00708606	1	rs16844839	211289490	FALSE	1	FALSE	1	T	C	0.195237	0.110176	-0.018384	0.0114976	FALSE
4	Q15:Arg/Gly	Arginine / Glycine	rs16844839	2q34	211289490	FALSE	FALSE	9.38849e-09	-0.00566242	0.000982239	1	rs16844839	211289490	FALSE	1	FALSE	1	T	C	0.195237	0.313189	0.000959001	0.000950346	FALSE
4	Gly	Glycine	rs10490322	2q34	211291267	FALSE	FALSE	1.04274e-12	0.0508013	0.00708616	1	rs10490322	211291267	TRUE	0.982	TRUE	0.989	T	C	0.215372	0.141983	-0.0164534	0.011195	FALSE
4	Q15:Arg/Gly	Arginine / Glycine	rs10490322	2q34	211291267	FALSE	FALSE	9.39804e-09	-0.00566232	0.000982252	1	rs10490322	211291267	TRUE	0.982	TRUE	0.989	T	C	0.215372	0.309905	0.000940103	0.000925314	FALSE
4	Gly	Glycine	rs10490323	2q34	211291498	FALSE	FALSE	1.00882e-12	-0.0507194	0.00707015	1	rs10490323	211291498	TRUE	0.982	TRUE	0.989	G	A	0.78394	0.141783	0.0164215	0.0111677	FALSE
4	Q15:Arg/Gly	Arginine / Glycine	rs10490323	2q34	211291498	FALSE	FALSE	9.35123e-09	0.00565044	0.000980045	1	rs10490323	211291498	TRUE	0.982	TRUE	0.989	G	A	0.78394	0.30762	-0.000942244	0.000923048	FALSE
4	Gly	Glycine	rs16844862	2q34	211295876	FALSE	FALSE	1.0453e-12	0.0508125	0.00708806	1	rs16844862	211295876	TRUE	0.981	TRUE	0.989	T	C	0.215418	0.141948	-0.0164566	0.0111962	FALSE
4	Q15:Arg/Gly	Arginine / Glycine	rs16844862	2q34	211295876	FALSE	FALSE	8.93118e-09	-0.00567227	0.000982491	1	rs16844862	211295876	TRUE	0.981	TRUE	0.989	T	C	0.215418	0.311056	0.000937973	0.000925418	FALSE
4	Gly	Glycine	rs35453995	2q34	211304704	FALSE	FALSE	1.84908e-13	0.0526163	0.00710253	0.903314	rs2216405	211325139	TRUE	0.948	FALSE	1	G	A	0.19836	0.0703957	-0.0209596	0.0115706	FALSE
4	Q15:Arg/Gly	Arginine / Glycine	rs35453995	2q34	211304704	FALSE	FALSE	6.59825e-08	-0.00534667	0.000986229	0.903314	rs2216405	211325139	TRUE	0.948	FALSE	1	G	A	0.19836	0.108519	0.0015363	0.000956333	FALSE
4	Q27:Sarc/Gly	Sarcosine / Glycine	rs35453995	2q34	211304704	FALSE	FALSE	4.3369e-08	-0.0325879	0.00592841	0.903314	rs2216405	211325139	TRUE	0.948	FALSE	1	G	A	0.19836	0.635714	0.00561272	0.0118448	FALSE
4	Gly	Glycine	rs11680929	2q34	211304743	FALSE	FALSE	1.08936e-12	-0.0507112	0.00707965	1	rs11680929	211304743	TRUE	0.981	TRUE	0.989	G	A	0.783884	0.141493	0.0164401	0.0111722	FALSE
4	Q15:Arg/Gly	Arginine / Glycine	rs11680929	2q34	211304743	FALSE	FALSE	8.77463e-09	0.00566834	0.000981295	1	rs11680929	211304743	TRUE	0.981	TRUE	0.989	G	A	0.783884	0.309688	-0.000938615	0.000923435	FALSE
4	Gly	Glycine	rs10490324	2q34	211306645	FALSE	FALSE	2.105e-12	0.0503546	0.00712237	1	rs10490324	211306645	TRUE	0.981	TRUE	0.989	T	C	0.21545	0.141772	-0.016468	0.011199	FALSE
4	Q15:Arg/Gly	Arginine / Glycine	rs10490324	2q34	211306645	FALSE	FALSE	1.05708e-08	-0.00566974	0.000986994	1	rs10490324	211306645	TRUE	0.981	TRUE	0.989	T	C	0.21545	0.312265	0.000935875	0.000925658	FALSE
4	Gly	Glycine	rs10932352	2q34	211307866	FALSE	FALSE	8.12982e-11	0.0462902	0.00708676	0.991975	rs10932355	211308556	TRUE	0.98	TRUE	0.988	G	A	0.215337	0.141082	-0.0165056	0.0112051	FALSE
4	Q15:Arg/Gly	Arginine / Glycine	rs10932352	2q34	211307866	FALSE	FALSE	2.74861e-08	-0.00547095	0.000980812	0.991975	rs10932355	211308556	TRUE	0.98	TRUE	0.988	G	A	0.215337	0.310298	0.000940208	0.00092617	FALSE
4	Gly	Glycine	rs10932355	2q34	211308556	FALSE	FALSE	3.00019e-11	0.0477493	0.00714526	1	rs10932355	211308556	TRUE	0.98	TRUE	0.988	G	A	0.215337	0.141082	-0.0165056	0.0112051	FALSE
4	Q15:Arg/Gly	Arginine / Glycine	rs10932355	2q34	211308556	FALSE	FALSE	2.81111e-08	-0.00551477	0.000989373	1	rs10932355	211308556	TRUE	0.98	TRUE	0.988	G	A	0.215337	0.310298	0.000940208	0.00092617	FALSE
4	Gly	Glycine	rs2160847	2q34	211309361	FALSE	FALSE	3.19111e-10	-0.0487149	0.00770825	1	rs2160847	211309361	TRUE	0.877	TRUE	0.898	T	C	0.793397	0.22226	0.0144116	0.0117996	FALSE
4	Gly	Glycine	rs7421152	2q34	211309484	FALSE	FALSE	4.6221e-11	0.0481835	0.00728102	1	rs7421152	211309484	TRUE	0.943	TRUE	0.983	T	A	0.200622	0.0757593	-0.0206151	0.0115955	FALSE
4	Q15:Arg/Gly	Arginine / Glycine	rs7421152	2q34	211309484	FALSE	FALSE	7.42862e-08	-0.00544522	0.00100841	1	rs7421152	211309484	TRUE	0.943	TRUE	0.983	T	A	0.200622	0.123568	0.00147738	0.000958477	FALSE
4	Q27:Sarc/Gly	Sarcosine / Glycine	rs7421152	2q34	211309484	FALSE	FALSE	4.41773e-08	-0.0332992	0.00606146	1	rs7421152	211309484	TRUE	0.943	TRUE	0.983	T	A	0.200622	0.625143	0.00580123	0.0118698	FALSE
4	Gly	Glycine	rs16844874	2q34	211310661	FALSE	FALSE	4.52264e-11	-0.0480943	0.00726393	1	rs16844874	211310661	TRUE	0.944	TRUE	0.983	T	C	0.798847	0.0751486	0.0206066	0.0115665	FALSE
4	Q15:Arg/Gly	Arginine / Glycine	rs16844874	2q34	211310661	FALSE	FALSE	7.47983e-08	0.00543124	0.00100606	1	rs16844874	211310661	TRUE	0.944	TRUE	0.983	T	C	0.798847	0.121763	-0.0014808	0.000956064	FALSE
4	Q27:Sarc/Gly	Sarcosine / Glycine	rs16844874	2q34	211310661	FALSE	FALSE	4.34834e-08	0.0332383	0.00604725	1	rs16844874	211310661	TRUE	0.944	TRUE	0.983	T	C	0.798847	0.625874	-0.00577447	0.0118401	FALSE
4	Gly	Glycine	rs4513233	2q34	211311716	FALSE	FALSE	4.56234e-11	-0.0480858	0.00726409	1	rs4513233	211311716	TRUE	0.944	TRUE	0.984	G	A	0.798931	0.0749437	0.0206205	0.0115661	FALSE
4	Q15:Arg/Gly	Arginine / Glycine	rs4513233	2q34	211311716	FALSE	FALSE	7.52611e-08	0.00543023	0.00100608	1	rs4513233	211311716	TRUE	0.944	TRUE	0.984	G	A	0.798931	0.121092	-0.00148341	0.000956026	FALSE
4	Q27:Sarc/Gly	Sarcosine / Glycine	rs4513233	2q34	211311716	FALSE	FALSE	4.32878e-08	0.0332437	0.00604735	1	rs4513233	211311716	TRUE	0.944	TRUE	0.984	G	A	0.798931	0.626244	-0.00576809	0.0118396	FALSE
4	Gly	Glycine	rs4673553	2q34	211316624	FALSE	FALSE	1.59018e-08	-0.0331659	0.00584537	1	rs4673553	211316624	TRUE	0.944	TRUE	0.989	T	G	0.546872	0.261084	0.0104146	0.00926136	FALSE
4	Gly	Glycine	rs10490325	2q34	211318146	FALSE	FALSE	4.827e-11	0.0481476	0.0072828	1	rs10490325	211318146	TRUE	0.944	TRUE	0.986	G	C	0.200057	0.0742582	-0.0207207	0.0115949	FALSE
4	Q15:Arg/Gly	Arginine / Glycine	rs10490325	2q34	211318146	FALSE	FALSE	7.85886e-08	-0.00543624	0.00100866	1	rs10490325	211318146	TRUE	0.944	TRUE	0.986	G	C	0.200057	0.119163	0.00149483	0.00095838	FALSE
4	Q27:Sarc/Gly	Sarcosine / Glycine	rs10490325	2q34	211318146	FALSE	FALSE	4.20239e-08	-0.0333601	0.00606268	1	rs10490325	211318146	TRUE	0.944	TRUE	0.986	G	C	0.200057	0.626936	0.00577079	0.011869	FALSE
4	Gly	Glycine	rs10206976	2q34	211322883	FALSE	FALSE	4.96868e-11	0.0481221	0.00728375	1	rs10206976	211322883	TRUE	0.945	TRUE	0.988	T	G	0.199681	0.0733364	-0.0207861	0.0115943	FALSE
4	Q15:Arg/Gly	Arginine / Glycine	rs10206976	2q34	211322883	FALSE	FALSE	8.12152e-08	-0.00543092	0.0010088	1	rs10206976	211322883	TRUE	0.945	TRUE	0.988	T	G	0.199681	0.116524	0.00150554	0.000958323	FALSE
4	Q27:Sarc/Gly	Sarcosine / Glycine	rs10206976	2q34	211322883	FALSE	FALSE	3.98455e-08	-0.0334209	0.00606325	1	rs10206976	211322883	TRUE	0.945	TRUE	0.988	T	G	0.199681	0.628899	0.00573773	0.0118686	FALSE
4	Gly	Glycine	rs2216405	2q34	211325139	FALSE	FALSE	5.39323e-11	0.0480452	0.0072858	1	rs2216405	211325139	TRUE	0.948	FALSE	1	G	A	0.19836	0.0703957	-0.0209596	0.0115706	FALSE
4	Q15:Arg/Gly	Arginine / Glycine	rs2216405	2q34	211325139	FALSE	FALSE	8.80323e-08	-0.00541759	0.00100908	1	rs2216405	211325139	TRUE	0.948	FALSE	1	G	A	0.19836	0.108519	0.0015363	0.000956333	FALSE
4	Q27:Sarc/Gly	Sarcosine / Glycine	rs2216405	2q34	211325139	FALSE	FALSE	3.48567e-08	-0.0335715	0.00606435	1	rs2216405	211325139	TRUE	0.948	FALSE	1	G	A	0.19836	0.635714	0.00561272	0.0118448	FALSE
4	Gly	Glycine	rs10172053	2q34	211352892	FALSE	FALSE	4.79505e-10	-0.0459876	0.00735166	1	rs10172053	211352892	TRUE	0.895	TRUE	0.926	T	G	0.793146	0.166326	0.0163955	0.0118362	FALSE
21	C6	Hexanoylcarnitine	rs1603050	3p24.1	27353234	TRUE	TRUE	2.18539e-08	0.0473687	0.00843107	0.0303444	rs12631829	27396461	TRUE	0.98	TRUE	0.962	T	C	0.376134	0.361471	0.00188077	0.00205994	FALSE
5	C5OH+HMG	2-Hydroxyisovalerylcarnitine	rs6791884	3q27.1	184207100	FALSE	FALSE	4.66271e-08	0.0222966	0.00406578	1	rs6791884	184207100	TRUE	0.856	TRUE	0.955	G	A	0.315184	0.00204391	0.0240012	0.00776084	TRUE
5	C5OH+HMG	2-Hydroxyisovalerylcarnitine	rs4074110	3q27.1	184211363	TRUE	TRUE	1.25501e-08	-0.0239152	0.00418469	1	rs4074110	184211363	TRUE	0.844	TRUE	0.953	G	A	0.704025	0.00200322	-0.024441	0.00788767	TRUE
5	C5OH+HMG	2-Hydroxyisovalerylcarnitine	rs10937106	3q27.1	184220981	FALSE	FALSE	1.89274e-08	0.0229801	0.00407193	1	rs10937106	184220981	TRUE	0.938	TRUE	0.917	G	A	0.334673	0.000633407	0.0256427	0.00747884	TRUE
5	C5OH+HMG	2-Hydroxyisovalerylcarnitine	rs11928508	3q27.1	184222432	FALSE	FALSE	2.28525e-08	-0.0222498	0.00396572	1	rs11928508	184222432	FALSE	1	FALSE	1	G	C	0.681547	0.00117444	-0.023832	0.00732117	TRUE
5	C5OH+HMG	2-Hydroxyisovalerylcarnitine	rs7640612	3q27.1	184225961	FALSE	FALSE	2.28824e-08	0.0222652	0.00396863	1	rs7640612	184225961	TRUE	0.993	TRUE	0.994	C	A	0.318553	0.000931566	0.024348	0.00733106	TRUE
5	C5OH+HMG	2-Hydroxyisovalerylcarnitine	rs2270967	3q27.1	184239778	FALSE	FALSE	2.34131e-08	0.0222397	0.00396692	1	rs2270967	184239778	TRUE	0.994	TRUE	0.994	G	A	0.318781	0.000871767	0.0244765	0.0073285	TRUE
5	C5OH+HMG	2-Hydroxyisovalerylcarnitine	rs2292057	3q27.1	184242449	FALSE	FALSE	3.30101e-08	0.0217231	0.00391719	0.986739	rs2270967	184239778	TRUE	0.994	TRUE	0.994	G	A	0.318781	0.000871767	0.0244765	0.0073285	TRUE
5	C5OH+HMG	2-Hydroxyisovalerylcarnitine	rs13078931	3q27.1	184261635	FALSE	FALSE	9.18382e-08	0.0228973	0.004271	1	rs13078931	184261635	FALSE	1	FALSE	1	G	A	0.258424	0.00303307	0.0234728	0.00789726	TRUE
5	C5OH+HMG	2-Hydroxyisovalerylcarnitine	rs7624867	3q27.1	184273336	FALSE	FALSE	9.42867e-08	-0.022847	0.00426544	1	rs7624867	184273336	TRUE	0.996	TRUE	0.996	T	C	0.740696	0.00259701	-0.0237957	0.0078792	TRUE
6	C10	Decanoylcarnitine	rs7679753	4q32.1	159839485	FALSE	FALSE	8.34891e-09	-0.0219324	0.00379129	1	rs7679753	159839485	TRUE	0.877	TRUE	0.896	C	A	0.321958	0.00509738	-0.0128889	0.0045908	TRUE
6	C10	Decanoylcarnitine	rs11737481	4q32.1	159840700	TRUE	TRUE	8.0682e-09	0.0228192	0.00394061	1	rs11737481	159840700	TRUE	0.98	TRUE	0.989	T	C	0.722285	9.60216e-05	0.017571	0.00448507	TRUE
6	C10	Decanoylcarnitine	rs4690909	4q32.1	159848601	FALSE	FALSE	8.49644e-09	-0.0228158	0.00394604	1	rs4690909	159848601	FALSE	1	FALSE	1	G	C	0.281575	0.000115442	-0.0172021	0.00444236	TRUE
6	C10	Decanoylcarnitine	rs8396	4q32.1	159850267	FALSE	FALSE	1.03274e-08	0.0225669	0.0039257	1	rs8396	159850267	TRUE	0.981	FALSE	1	T	C	0.723752	7.25886e-05	0.0178413	0.00447629	TRUE
6	C10	Decanoylcarnitine	rs7689418	4q32.1	159851441	FALSE	FALSE	8.66581e-09	-0.0227953	0.00394479	1	rs7689418	159851441	TRUE	0.981	TRUE	0.99	T	G	0.277246	9.47689e-05	-0.0175953	0.00448758	TRUE
6	C10	Decanoylcarnitine	rs12505475	4q32.1	159854694	FALSE	FALSE	8.57589e-09	-0.0228026	0.00394484	1	rs12505475	159854694	TRUE	0.981	TRUE	0.99	T	C	0.277242	9.51111e-05	-0.0175938	0.0044882	TRUE
6	C10	Decanoylcarnitine	rs2070630	4q32.1	159863944	FALSE	FALSE	8.398e-09	0.0227951	0.0039411	1	rs2070630	159863944	TRUE	0.98	TRUE	0.988	G	C	0.72231	9.56634e-05	0.0175773	0.00448564	TRUE
22	Q21:(C5OH+HMG)/(Leu|Ile)	2-Hydroxyisovalerylcarnitine / Leucine|Isoleucine	rs2907084	5p15.2	12347663	TRUE	TRUE	8.83262e-08	-0.0011971	0.000222994	0.0632522	rs7448157	12320346	TRUE	0.993	TRUE	0.996	C	T	0.561189	0.0751132	8.37192e-05	4.6986e-05	FALSE
7	AC-total	Acylcarnitine total	rs162890	5q31.1	131651557	TRUE	TRUE	2.31163e-08	0.046973	0.00837536	1	rs162890	131651557	TRUE	0.86	TRUE	0.909	T	C	0.331632	1.09997e-05	0.0628098	0.0142075	TRUE
8	C0	Carnitine free	rs9386891	6q21	110799053	FALSE	FALSE	5.52996e-10	-0.0579901	0.00930421	1	rs9386891	110799053	TRUE	0.863	TRUE	0.869	C	A	0.507705	0.00154116	-0.0485405	0.015282	TRUE
8	C2	Acetylcarnitine	rs9386891	6q21	110799053	FALSE	FALSE	4.68435e-12	-0.065021	0.00934833	1	rs9386891	110799053	TRUE	0.863	TRUE	0.869	C	A	0.507705	0.038117	-0.0267237	0.0128691	TRUE
8	C3	Propionylcarnitine	rs9386891	6q21	110799053	FALSE	FALSE	3.69993e-12	-0.0748629	0.0107111	1	rs9386891	110799053	TRUE	0.863	TRUE	0.869	C	A	0.507705	0.334217	-0.0178168	0.0184408	FALSE
8	C18:1	Octadecenoylcarnitine	rs9386891	6q21	110799053	FALSE	FALSE	4.03042e-09	-0.0431597	0.00730522	1	rs9386891	110799053	TRUE	0.863	TRUE	0.869	C	A	0.507705	0.339583	-0.0140481	0.0147026	FALSE
8	C18:2	Trans,trans-9,12-octadecadienoic acid (Linoelaidic)	rs9386891	6q21	110799053	FALSE	FALSE	9.246e-08	-0.0168573	0.0031451	1	rs9386891	110799053	TRUE	0.863	TRUE	0.869	C	A	0.507705	0.0442779	-0.0144166	0.00715745	TRUE
8	AC-total	Acylcarnitine total	rs9386891	6q21	110799053	FALSE	FALSE	9.87906e-14	-0.0541053	0.00722083	1	rs9386891	110799053	TRUE	0.863	TRUE	0.869	C	A	0.507705	0.109875	-0.0206201	0.0128851	FALSE
8	Q11:Ala/C2	Alanine / Acetylcarnitine	rs9386891	6q21	110799053	FALSE	FALSE	5.62037e-08	0.062769	0.0115166	1	rs9386891	110799053	TRUE	0.863	TRUE	0.869	C	A	0.507705	0.0263034	0.0349955	0.0157263	TRUE
8	Q19:(Leu|Ile)/C3	Leucine|Isoleucine / Propionylcarnitine	rs9386891	6q21	110799053	FALSE	FALSE	5.15395e-10	0.0820586	0.0131422	1	rs9386891	110799053	TRUE	0.863	TRUE	0.869	C	A	0.507705	0.315014	0.022619	0.0224996	FALSE
8	C2	Acetylcarnitine	rs2334069	6q21	110806556	FALSE	FALSE	8.35323e-08	-0.0540271	0.0100452	1	rs2334069	110806556	TRUE	0.938	TRUE	0.984	T	C	0.276371	0.357675	-0.0125393	0.0136258	FALSE
8	AC-total	Acylcarnitine total	rs2334069	6q21	110806556	FALSE	FALSE	5.27344e-08	-0.0424463	0.00777148	1	rs2334069	110806556	TRUE	0.938	TRUE	0.984	T	C	0.276371	0.487604	-0.00946648	0.0136325	FALSE
8	C2	Acetylcarnitine	rs2014323	6q21	110806739	FALSE	FALSE	8.39766e-08	0.0539281	0.0100286	1	rs2014323	110806739	TRUE	0.94	TRUE	0.988	G	A	0.723465	0.358396	0.0124974	0.0136006	FALSE
8	AC-total	Acylcarnitine total	rs2014323	6q21	110806739	FALSE	FALSE	5.19222e-08	0.0423974	0.00775856	1	rs2014323	110806739	TRUE	0.94	TRUE	0.988	G	A	0.723465	0.484492	0.00951663	0.0136073	FALSE
8	AC-total	Acylcarnitine total	rs7748253	6q21	110808144	FALSE	FALSE	5.8692e-08	0.0419832	0.00771395	1	rs7748253	110808144	TRUE	0.942	FALSE	1	G	A	0.715349	0.412946	0.0109796	0.0134046	FALSE
8	C2	Acetylcarnitine	rs4945856	6q21	110812540	FALSE	FALSE	8.36772e-08	-0.0539798	0.010037	1	rs4945856	110812540	TRUE	0.942	FALSE	1	G	C	0.273371	0.376617	-0.0121625	0.0137495	FALSE
8	AC-total	Acylcarnitine total	rs4945856	6q21	110812540	FALSE	FALSE	5.14602e-08	-0.0424454	0.00776505	1	rs4945856	110812540	TRUE	0.942	FALSE	1	G	C	0.273371	0.45077	-0.0103777	0.0137552	FALSE
8	C2	Acetylcarnitine	rs4945857	6q21	110816269	FALSE	FALSE	9.09777e-08	0.0536554	0.0100051	1	rs4945857	110816269	TRUE	0.942	TRUE	0.989	G	A	0.724788	0.363525	0.012357	0.0135923	FALSE
8	AC-total	Acylcarnitine total	rs4945857	6q21	110816269	FALSE	FALSE	5.79485e-08	0.0421456	0.00774051	1	rs4945857	110816269	TRUE	0.942	TRUE	0.989	G	A	0.724788	0.535389	0.00843222	0.0135996	FALSE
8	C0	Carnitine free	rs6939019	6q21	110817718	TRUE	FALSE	2.40084e-10	-0.0587118	0.00922491	1	rs6939019	110817718	TRUE	0.944	TRUE	0.974	G	A	0.479613	0.00119294	-0.046842	0.0144098	TRUE
8	C2	Acetylcarnitine	rs6939019	6q21	110817718	TRUE	FALSE	2.49252e-12	-0.0653114	0.00926952	1	rs6939019	110817718	TRUE	0.944	TRUE	0.974	G	A	0.479613	0.0305706	-0.0262844	0.0121352	TRUE
8	C3	Propionylcarnitine	rs6939019	6q21	110817718	TRUE	FALSE	2.23892e-12	-0.0749988	0.0106214	1	rs6939019	110817718	TRUE	0.944	TRUE	0.974	G	A	0.479613	0.20813	-0.0219005	0.0173867	FALSE
8	C16	Palmitoylcarnitine	rs6939019	6q21	110817718	TRUE	FALSE	9.07132e-08	-0.0394911	0.00736315	1	rs6939019	110817718	TRUE	0.944	TRUE	0.974	G	A	0.479613	0.0730536	-0.0240464	0.0133997	FALSE
8	C18:1	Octadecenoylcarnitine	rs6939019	6q21	110817718	TRUE	FALSE	3.28784e-09	-0.043051	0.0072451	1	rs6939019	110817718	TRUE	0.944	TRUE	0.974	G	A	0.479613	0.390752	-0.0119082	0.0138684	FALSE
8	AC-total	Acylcarnitine total	rs6939019	6q21	110817718	TRUE	FALSE	1.77634e-14	-0.0552534	0.0071563	1	rs6939019	110817718	TRUE	0.944	TRUE	0.974	G	A	0.479613	0.0928745	-0.0204402	0.0121511	FALSE
8	Q11:Ala/C2	Alanine / Acetylcarnitine	rs6939019	6q21	110817718	TRUE	FALSE	4.11212e-08	0.0628899	0.0114212	1	rs6939019	110817718	TRUE	0.944	TRUE	0.974	G	A	0.479613	0.0168881	0.0354868	0.0148263	TRUE
8	Q19:(Leu|Ile)/C3	Leucine|Isoleucine / Propionylcarnitine	rs6939019	6q21	110817718	TRUE	FALSE	2.36656e-10	0.082962	0.0130306	1	rs6939019	110817718	TRUE	0.944	TRUE	0.974	G	A	0.479613	0.191354	0.0277369	0.021213	FALSE
8	C2	Acetylcarnitine	rs2057149	6q21	110824186	FALSE	FALSE	7.91295e-08	0.053069	0.00984894	1	rs2057149	110824186	FALSE	1	FALSE	1	T	C	0.734561	0.445517	0.0102651	0.0134495	FALSE
8	AC-total	Acylcarnitine total	rs2057149	6q21	110824186	FALSE	FALSE	3.57858e-08	0.0421394	0.0076185	1	rs2057149	110824186	FALSE	1	FALSE	1	T	C	0.734561	0.388559	0.0116045	0.0134523	FALSE
8	C16	Palmitoylcarnitine	rs17492667	6q21	110832929	TRUE	FALSE	6.48336e-08	0.050172	0.00924913	1	rs17492667	110832929	TRUE	0.966	TRUE	0.975	G	A	0.845241	0.245632	0.0212334	0.0182769	FALSE
8	AC-total	Acylcarnitine total	rs17492667	6q21	110832929	TRUE	FALSE	3.34804e-08	0.0501738	0.00905167	1	rs17492667	110832929	TRUE	0.966	TRUE	0.975	G	A	0.845241	0.449473	0.0125426	0.0165773	FALSE
8	C18:1	Octadecenoylcarnitine	rs9481067	6q21	110857245	TRUE	FALSE	7.77113e-08	0.0386786	0.00717386	1	rs9481067	110857245	TRUE	0.978	TRUE	0.987	G	A	0.475185	0.0682269	0.0256597	0.0140551	FALSE
8	C0	Carnitine free	rs761590	6q21	110858177	FALSE	FALSE	3.03993e-10	0.0846726	0.0133818	1	rs761590	110858177	TRUE	0.578	TRUE	0.617	G	A	0.897536	8.78895e-06	0.131492	0.0294155	TRUE
8	C2	Acetylcarnitine	rs761590	6q21	110858177	FALSE	FALSE	1.10661e-14	0.10436	0.0134091	1	rs761590	110858177	TRUE	0.578	TRUE	0.617	G	A	0.897536	0.00111389	0.0811605	0.0248168	TRUE
8	C3	Propionylcarnitine	rs761590	6q21	110858177	FALSE	FALSE	2.08728e-09	0.0929874	0.0154531	1	rs761590	110858177	TRUE	0.578	TRUE	0.617	G	A	0.897536	2.04695e-06	0.168552	0.0352674	TRUE
8	C16	Palmitoylcarnitine	rs761590	6q21	110858177	FALSE	FALSE	2.88208e-10	0.0674764	0.01065	1	rs761590	110858177	TRUE	0.578	TRUE	0.617	G	A	0.897536	1.63455e-05	0.118123	0.027263	TRUE
8	C18	Stearoylcarnitine	rs761590	6q21	110858177	FALSE	FALSE	2.09533e-08	0.0498187	0.00885554	1	rs761590	110858177	TRUE	0.578	TRUE	0.617	G	A	0.897536	0.00913852	0.0633329	0.0242436	TRUE
8	C18:1	Octadecenoylcarnitine	rs761590	6q21	110858177	FALSE	FALSE	9.36973e-15	0.0815139	0.0104446	1	rs761590	110858177	TRUE	0.578	TRUE	0.617	G	A	0.897536	6.36128e-05	0.113367	0.0282181	TRUE
8	C18:2	Trans,trans-9,12-octadecadienoic acid (Linoelaidic)	rs761590	6q21	110858177	FALSE	FALSE	2.03401e-11	0.0303798	0.004507	1	rs761590	110858177	TRUE	0.578	TRUE	0.617	G	A	0.897536	0.00109201	0.0452105	0.0138003	TRUE
8	AC-total	Acylcarnitine total	rs761590	6q21	110858177	FALSE	FALSE	1.45998e-14	0.080391	0.0103776	1	rs761590	110858177	TRUE	0.578	TRUE	0.617	G	A	0.897536	1.52933e-06	0.119313	0.0246565	TRUE
8	Q11:Ala/C2	Alanine / Acetylcarnitine	rs761590	6q21	110858177	FALSE	FALSE	7.02602e-10	-0.102408	0.0165324	1	rs761590	110858177	TRUE	0.578	TRUE	0.617	G	A	0.897536	0.0729766	-0.0546759	0.0304596	FALSE
8	Q19:(Leu|Ile)/C3	Leucine|Isoleucine / Propionylcarnitine	rs761590	6q21	110858177	FALSE	FALSE	4.80321e-08	-0.103789	0.0189445	1	rs761590	110858177	TRUE	0.578	TRUE	0.617	G	A	0.897536	9.27289e-06	-0.192742	0.0432305	TRUE
8	C0	Carnitine free	rs12210538	6q21	110866701	TRUE	TRUE	6.07237e-25	-0.109467	0.0104772	1	rs12210538	110866701	TRUE	0.659	TRUE	0.725	G	A	0.196095	3.47805e-13	-0.155752	0.0210981	TRUE
8	C2	Acetylcarnitine	rs12210538	6q21	110866701	TRUE	TRUE	7.67358e-29	-0.118815	0.0105028	1	rs12210538	110866701	TRUE	0.659	TRUE	0.725	G	A	0.196095	2.65577e-08	-0.10058	0.0179244	TRUE
8	C3	Propionylcarnitine	rs12210538	6q21	110866701	TRUE	TRUE	2.94791e-25	-0.127106	0.0120823	1	rs12210538	110866701	TRUE	0.659	TRUE	0.725	G	A	0.196095	4.43392e-08	-0.141571	0.0256518	TRUE
8	C4	Butyrylcarnitine	rs12210538	6q21	110866701	TRUE	TRUE	5.51642e-08	-0.0259221	0.00475306	1	rs12210538	110866701	TRUE	0.659	TRUE	0.725	G	A	0.196095	0.00105361	-0.0346725	0.0105507	TRUE
8	C5OH+HMG	2-Hydroxyisovalerylcarnitine	rs12210538	6q21	110866701	TRUE	TRUE	1.15678e-10	-0.0272694	0.00420962	1	rs12210538	110866701	TRUE	0.659	TRUE	0.725	G	A	0.196095	0.000273534	-0.0379198	0.0103796	TRUE
8	C14	Myristoylcarnitine	rs12210538	6q21	110866701	TRUE	TRUE	2.20291e-08	-0.0141771	0.00252399	1	rs12210538	110866701	TRUE	0.659	TRUE	0.725	G	A	0.196095	0.000556145	-0.0228813	0.00660491	TRUE
8	C16	Palmitoylcarnitine	rs12210538	6q21	110866701	TRUE	TRUE	7.33582e-31	-0.0972394	0.00828373	1	rs12210538	110866701	TRUE	0.659	TRUE	0.725	G	A	0.196095	4.72151e-07	-0.100641	0.0198362	TRUE
8	C16:1	Hexadecenoylcarnitine	rs12210538	6q21	110866701	TRUE	TRUE	3.27339e-10	-0.0115163	0.00182339	1	rs12210538	110866701	TRUE	0.659	TRUE	0.725	G	A	0.196095	0.0151784	-0.0112339	0.00461798	TRUE
8	C18	Stearoylcarnitine	rs12210538	6q21	110866701	TRUE	TRUE	2.02022e-19	-0.0633513	0.00696057	1	rs12210538	110866701	TRUE	0.659	TRUE	0.725	G	A	0.196095	1.16229e-05	-0.0775297	0.0175855	TRUE
8	C18:1	Octadecenoylcarnitine	rs12210538	6q21	110866701	TRUE	TRUE	3.15151e-32	-0.0979743	0.00815129	1	rs12210538	110866701	TRUE	0.659	TRUE	0.725	G	A	0.196095	1.58555e-05	-0.089298	0.0205776	TRUE
8	C18:2	Trans,trans-9,12-octadecadienoic acid (Linoelaidic)	rs12210538	6q21	110866701	TRUE	TRUE	8.9381e-20	-0.0326678	0.00355348	1	rs12210538	110866701	TRUE	0.659	TRUE	0.725	G	A	0.196095	9.89669e-05	-0.0393119	0.0100535	TRUE
8	C20:3	Cis-11,14,17-eicosatrienoic acid methyl ester	rs12210538	6q21	110866701	TRUE	TRUE	2.06154e-08	-0.422079	0.0752805	1	rs12210538	110866701	TRUE	0.659	TRUE	0.725	G	A	0.196095	0.0178347	-0.0784393	0.0330508	TRUE
8	AC-total	Acylcarnitine total	rs12210538	6q21	110866701	TRUE	TRUE	7.39723e-37	-0.104183	0.00805635	1	rs12210538	110866701	TRUE	0.659	TRUE	0.725	G	A	0.196095	2.00311e-11	-0.120825	0.0177937	TRUE
8	Q11:Ala/C2	Alanine / Acetylcarnitine	rs12210538	6q21	110866701	TRUE	TRUE	3.60209e-21	0.124011	0.0129905	1	rs12210538	110866701	TRUE	0.659	TRUE	0.725	G	A	0.196095	5.59846e-05	0.0894106	0.0220873	TRUE
8	Q19:(Leu|Ile)/C3	Leucine|Isoleucine / Propionylcarnitine	rs12210538	6q21	110866701	TRUE	TRUE	2.25615e-26	0.159135	0.0147726	1	rs12210538	110866701	TRUE	0.659	TRUE	0.725	G	A	0.196095	6.13556e-08	0.171103	0.0313391	TRUE
8	Q20:C5/(Leu|Ile)	Isovalerylcarnitine / Leucine|Isoleucine	rs12210538	6q21	110866701	TRUE	TRUE	4.97932e-08	-0.000136921	2.50212e-05	1	rs12210538	110866701	TRUE	0.659	TRUE	0.725	G	A	0.196095	5.89356e-06	-0.000143772	3.15509e-05	TRUE
8	Q21:(C5OH+HMG)/(Leu|Ile)	2-Hydroxyisovalerylcarnitine / Leucine|Isoleucine	rs12210538	6q21	110866701	TRUE	TRUE	8.53948e-11	-0.000294726	4.51721e-05	1	rs12210538	110866701	TRUE	0.659	TRUE	0.725	G	A	0.196095	0.000187067	-0.00026315	7.01526e-05	TRUE
8	C0	Carnitine free	rs12195708	6q21	110883423	FALSE	FALSE	6.89352e-16	-0.0752411	0.00924716	1	rs12195708	110883423	TRUE	0.901	TRUE	0.912	C	A	0.512031	2.19942e-07	-0.0749657	0.0143583	TRUE
8	C2	Acetylcarnitine	rs12195708	6q21	110883423	FALSE	FALSE	1.00393e-16	-0.0778611	0.00929769	1	rs12195708	110883423	TRUE	0.901	TRUE	0.912	C	A	0.512031	0.000223383	-0.0449894	0.0121406	TRUE
8	C3	Propionylcarnitine	rs12195708	6q21	110883423	FALSE	FALSE	1.75254e-15	-0.0855544	0.0106686	1	rs12195708	110883423	TRUE	0.901	TRUE	0.912	C	A	0.512031	0.000346461	-0.0623911	0.0173729	TRUE
8	C4	Butyrylcarnitine	rs12195708	6q21	110883423	FALSE	FALSE	8.63516e-09	-0.0239828	0.00414985	1	rs12195708	110883423	TRUE	0.901	TRUE	0.912	C	A	0.512031	0.572536	-0.00401911	0.00711949	FALSE
8	C16	Palmitoylcarnitine	rs12195708	6q21	110883423	FALSE	FALSE	3.41899e-11	-0.0492636	0.00739357	1	rs12195708	110883423	TRUE	0.901	TRUE	0.912	C	A	0.512031	0.000108513	-0.0520356	0.0133851	TRUE
8	C18:1	Octadecenoylcarnitine	rs12195708	6q21	110883423	FALSE	FALSE	6.17221e-15	-0.0570269	0.00725682	1	rs12195708	110883423	TRUE	0.901	TRUE	0.912	C	A	0.512031	0.00435637	-0.0396897	0.0138862	TRUE
8	C18:2	Trans,trans-9,12-octadecadienoic acid (Linoelaidic)	rs12195708	6q21	110883423	FALSE	FALSE	1.10826e-10	-0.0203323	0.00313555	1	rs12195708	110883423	TRUE	0.901	TRUE	0.912	C	A	0.512031	4.16705e-05	-0.0277536	0.00673974	TRUE
8	AC-total	Acylcarnitine total	rs12195708	6q21	110883423	FALSE	FALSE	3.19007e-19	-0.0649341	0.00717523	1	rs12195708	110883423	TRUE	0.901	TRUE	0.912	C	A	0.512031	1.13942e-05	-0.0534301	0.0121071	TRUE
8	Q11:Ala/C2	Alanine / Acetylcarnitine	rs12195708	6q21	110883423	FALSE	FALSE	3.21605e-12	0.0803271	0.0114599	1	rs12195708	110883423	TRUE	0.901	TRUE	0.912	C	A	0.512031	0.000493738	0.0519356	0.0148532	TRUE
8	Q19:(Leu|Ile)/C3	Leucine|Isoleucine / Propionylcarnitine	rs12195708	6q21	110883423	FALSE	FALSE	2.81328e-13	0.0962296	0.0130912	1	rs12195708	110883423	TRUE	0.901	TRUE	0.912	C	A	0.512031	0.00162197	0.0671164	0.0212305	TRUE
8	C3	Propionylcarnitine	rs2428192	6q21	110894064	TRUE	FALSE	1.45377e-08	-0.0852145	0.0149777	1	rs2428192	110894064	FALSE	1	FALSE	1	C	A	0.826652	0.252184	-0.0256987	0.022429	FALSE
8	AC-total	Acylcarnitine total	rs2428192	6q21	110894064	TRUE	FALSE	6.52783e-08	-0.054891	0.0101214	1	rs2428192	110894064	FALSE	1	FALSE	1	C	A	0.826652	0.00162821	-0.0493377	0.0156123	TRUE
8	C0	Carnitine free	rs7763591	6q21	110905478	TRUE	FALSE	8.69166e-09	-0.0548159	0.00948697	1	rs7763591	110905478	TRUE	0.967	FALSE	1	G	C	0.335446	0.00174241	-0.0464235	0.0147838	TRUE
8	C2	Acetylcarnitine	rs7763591	6q21	110905478	TRUE	FALSE	1.45975e-11	-0.0646696	0.00952478	1	rs7763591	110905478	TRUE	0.967	FALSE	1	G	C	0.335446	0.00720171	-0.0334741	0.0124283	TRUE
8	C3	Propionylcarnitine	rs7763591	6q21	110905478	TRUE	FALSE	4.09601e-09	-0.0646235	0.0109432	1	rs7763591	110905478	TRUE	0.967	FALSE	1	G	C	0.335446	0.000849098	-0.0593776	0.017739	TRUE
8	C16	Palmitoylcarnitine	rs7763591	6q21	110905478	TRUE	FALSE	3.96361e-13	-0.0548954	0.00751622	1	rs7763591	110905478	TRUE	0.967	FALSE	1	G	C	0.335446	0.00242553	-0.0416532	0.0136977	TRUE
8	C18	Stearoylcarnitine	rs7763591	6q21	110905478	TRUE	FALSE	2.36802e-09	-0.037555	0.00626276	1	rs7763591	110905478	TRUE	0.967	FALSE	1	G	C	0.335446	0.0429825	-0.0245969	0.0121366	TRUE
8	C18:1	Octadecenoylcarnitine	rs7763591	6q21	110905478	TRUE	FALSE	5.58045e-11	-0.0489199	0.00742431	1	rs7763591	110905478	TRUE	0.967	FALSE	1	G	C	0.335446	0.00144069	-0.0452252	0.0141504	TRUE
8	AC-total	Acylcarnitine total	rs7763591	6q21	110905478	TRUE	FALSE	8.11831e-14	-0.0552863	0.00735253	1	rs7763591	110905478	TRUE	0.967	FALSE	1	G	C	0.335446	0.00057214	-0.0428637	0.0124007	TRUE
8	Q19:(Leu|Ile)/C3	Leucine|Isoleucine / Propionylcarnitine	rs7763591	6q21	110905478	TRUE	FALSE	1.09215e-09	0.0819769	0.0133879	1	rs7763591	110905478	TRUE	0.967	FALSE	1	G	C	0.335446	0.000590506	0.0746096	0.0216389	TRUE
8	C0	Carnitine free	rs6928183	6q21	110905894	FALSE	FALSE	1.67181e-10	0.0679461	0.010582	1	rs6928183	110905894	FALSE	1	FALSE	1	G	A	0.78169	7.4178e-05	0.0689618	0.0173249	TRUE
8	C2	Acetylcarnitine	rs6928183	6q21	110905894	FALSE	FALSE	1.17327e-12	0.0760204	0.0106285	1	rs6928183	110905894	FALSE	1	FALSE	1	G	A	0.78169	0.000686115	0.0496592	0.0145771	TRUE
8	C3	Propionylcarnitine	rs6928183	6q21	110905894	FALSE	FALSE	1.13645e-11	0.0832293	0.0121922	1	rs6928183	110905894	FALSE	1	FALSE	1	G	A	0.78169	2.659e-05	0.0877422	0.0207811	TRUE
8	C16	Palmitoylcarnitine	rs6928183	6q21	110905894	FALSE	FALSE	8.21925e-16	0.067942	0.00837276	1	rs6928183	110905894	FALSE	1	FALSE	1	G	A	0.78169	0.000911816	0.0535282	0.0160878	TRUE
8	C18	Stearoylcarnitine	rs6928183	6q21	110905894	FALSE	FALSE	4.09121e-10	0.0439076	0.00699104	1	rs6928183	110905894	FALSE	1	FALSE	1	G	A	0.78169	0.00681512	0.038626	0.0142433	TRUE
8	C18:1	Octadecenoylcarnitine	rs6928183	6q21	110905894	FALSE	FALSE	1.48842e-14	0.0639854	0.00826248	1	rs6928183	110905894	FALSE	1	FALSE	1	G	A	0.78169	0.000365231	0.059429	0.0166128	TRUE
8	AC-total	Acylcarnitine total	rs6928183	6q21	110905894	FALSE	FALSE	1.4471e-18	0.0725405	0.00817204	1	rs6928183	110905894	FALSE	1	FALSE	1	G	A	0.78169	3.06853e-05	0.0608911	0.0145352	TRUE
8	Q11:Ala/C2	Alanine / Acetylcarnitine	rs6928183	6q21	110905894	FALSE	FALSE	2.72773e-08	-0.0730768	0.0130978	1	rs6928183	110905894	FALSE	1	FALSE	1	G	A	0.78169	0.0151855	-0.0434789	0.0178743	TRUE
8	Q19:(Leu|Ile)/C3	Leucine|Isoleucine / Propionylcarnitine	rs6928183	6q21	110905894	FALSE	FALSE	6.41333e-12	-0.103103	0.0149211	1	rs6928183	110905894	FALSE	1	FALSE	1	G	A	0.78169	1.81833e-05	-0.109267	0.0253591	TRUE
8	C0	Carnitine free	rs2188553	6q21	110928608	FALSE	FALSE	1.0894e-09	0.0709613	0.0115881	1	rs2188553	110928608	FALSE	1	FALSE	1	G	A	0.813109	6.69329e-06	0.081743	0.0180474	TRUE
8	C2	Acetylcarnitine	rs2188553	6q21	110928608	FALSE	FALSE	4.20542e-10	0.0731815	0.0116602	1	rs2188553	110928608	FALSE	1	FALSE	1	G	A	0.813109	1.19132e-05	0.0667523	0.0151597	TRUE
8	C3	Propionylcarnitine	rs2188553	6q21	110928608	FALSE	FALSE	8.88013e-08	0.0718924	0.0133947	1	rs2188553	110928608	FALSE	1	FALSE	1	G	A	0.813109	3.04627e-05	0.0909615	0.0217046	TRUE
8	C16	Palmitoylcarnitine	rs2188553	6q21	110928608	FALSE	FALSE	1.48563e-13	0.0682985	0.00918262	1	rs2188553	110928608	FALSE	1	FALSE	1	G	A	0.813109	0.000584315	0.057949	0.0167929	TRUE
8	C18	Stearoylcarnitine	rs2188553	6q21	110928608	FALSE	FALSE	2.2591e-09	0.0459609	0.00765462	1	rs2188553	110928608	FALSE	1	FALSE	1	G	A	0.813109	0.017533	0.0354273	0.0148878	TRUE
8	C18:1	Octadecenoylcarnitine	rs2188553	6q21	110928608	FALSE	FALSE	1.29346e-12	0.0646667	0.00905853	1	rs2188553	110928608	FALSE	1	FALSE	1	G	A	0.813109	0.000332287	0.062489	0.017347	TRUE
8	AC-total	Acylcarnitine total	rs2188553	6q21	110928608	FALSE	FALSE	1.80067e-13	0.066632	0.00899014	1	rs2188553	110928608	FALSE	1	FALSE	1	G	A	0.813109	1.46656e-05	0.0660853	0.0151675	TRUE
8	C0	Carnitine free	rs9487435	6q21	110931768	FALSE	FALSE	3.777e-08	0.0600486	0.0108752	1	rs9487435	110931768	TRUE	0.929	TRUE	0.935	G	A	0.778991	1.01762e-05	0.077045	0.0173601	TRUE
8	C2	Acetylcarnitine	rs9487435	6q21	110931768	FALSE	FALSE	1.93488e-08	0.0617141	0.0109429	1	rs9487435	110931768	TRUE	0.929	TRUE	0.935	G	A	0.778991	2.59306e-05	0.061677	0.0145878	TRUE
8	C16	Palmitoylcarnitine	rs9487435	6q21	110931768	FALSE	FALSE	3.5138e-10	0.0544326	0.00863377	1	rs9487435	110931768	TRUE	0.929	TRUE	0.935	G	A	0.778991	0.000606064	0.0555585	0.016147	TRUE
8	C18:1	Octadecenoylcarnitine	rs9487435	6q21	110931768	FALSE	FALSE	3.73836e-10	0.0535607	0.00850869	1	rs9487435	110931768	TRUE	0.929	TRUE	0.935	G	A	0.778991	0.000331542	0.0600929	0.0166791	TRUE
8	AC-total	Acylcarnitine total	rs9487435	6q21	110931768	FALSE	FALSE	5.10494e-10	0.0527956	0.0084535	1	rs9487435	110931768	TRUE	0.929	TRUE	0.935	G	A	0.778991	3.73463e-05	0.0604861	0.0145977	TRUE
8	C0	Carnitine free	rs9481083	6q21	110934575	FALSE	FALSE	5.55631e-08	-0.0588924	0.0108012	1	rs9481083	110934575	TRUE	0.968	TRUE	0.977	T	C	0.210808	8.1945e-06	-0.0775918	0.0172985	TRUE
8	C2	Acetylcarnitine	rs9481083	6q21	110934575	FALSE	FALSE	6.38184e-08	-0.0590088	0.0108725	1	rs9481083	110934575	TRUE	0.968	TRUE	0.977	T	C	0.210808	1.5088e-05	-0.0632205	0.0145312	TRUE
8	C16	Palmitoylcarnitine	rs9481083	6q21	110934575	FALSE	FALSE	1.05416e-09	-0.0525734	0.00857786	1	rs9481083	110934575	TRUE	0.968	TRUE	0.977	T	C	0.210808	0.000687777	-0.0548206	0.0160954	TRUE
8	C18:1	Octadecenoylcarnitine	rs9481083	6q21	110934575	FALSE	FALSE	8.58561e-10	-0.0520856	0.00845253	1	rs9481083	110934575	TRUE	0.968	TRUE	0.977	T	C	0.210808	0.000269227	-0.0607865	0.0166201	TRUE
8	AC-total	Acylcarnitine total	rs9481083	6q21	110934575	FALSE	FALSE	1.94855e-09	-0.0506392	0.0083997	1	rs9481083	110934575	TRUE	0.968	TRUE	0.977	T	C	0.210808	2.84657e-05	-0.0611843	0.0145451	TRUE
8	C0	Carnitine free	rs12215879	6q21	110935096	FALSE	FALSE	9.64624e-10	-0.0712939	0.0116051	1	rs12215879	110935096	TRUE	0.982	FALSE	1	G	A	0.18344	8.66802e-06	-0.0819943	0.0183301	TRUE
8	C2	Acetylcarnitine	rs12215879	6q21	110935096	FALSE	FALSE	5.75921e-10	-0.0727199	0.0116797	1	rs12215879	110935096	TRUE	0.982	FALSE	1	G	A	0.18344	5.18659e-05	-0.0626869	0.0154165	TRUE
8	C16	Palmitoylcarnitine	rs12215879	6q21	110935096	FALSE	FALSE	2.60518e-13	-0.0677168	0.00919908	1	rs12215879	110935096	TRUE	0.982	FALSE	1	G	A	0.18344	0.0009407	-0.0566113	0.0170596	TRUE
8	C18	Stearoylcarnitine	rs12215879	6q21	110935096	FALSE	FALSE	3.19101e-09	-0.0455995	0.00766756	1	rs12215879	110935096	TRUE	0.982	FALSE	1	G	A	0.18344	0.0142777	-0.0371028	0.015114	TRUE
8	C18:1	Octadecenoylcarnitine	rs12215879	6q21	110935096	FALSE	FALSE	2.17935e-12	-0.0641115	0.00907459	1	rs12215879	110935096	TRUE	0.982	FALSE	1	G	A	0.18344	0.00018986	-0.0659677	0.017604	TRUE
8	AC-total	Acylcarnitine total	rs12215879	6q21	110935096	FALSE	FALSE	3.68061e-13	-0.0658747	0.00900691	1	rs12215879	110935096	TRUE	0.982	FALSE	1	G	A	0.18344	1.38528e-05	-0.0672946	0.0154001	TRUE
8	C16	Palmitoylcarnitine	rs12205108	6q21	110976958	TRUE	FALSE	2.43569e-08	-0.0917282	0.0163821	1	rs12205108	110976958	TRUE	0.43	TRUE	0.518	C	A	0.072402	0.00153302	-0.11908	0.0374716	TRUE
9	Q14:Arg/Orn	Arginine / Ornithine	rs2781633	6q23.2	131875812	FALSE	FALSE	8.60728e-08	0.0154881	0.00288259	1	rs2781633	131875812	TRUE	0.99	TRUE	0.996	C	A	0.220303	0.850242	-0.000308736	0.00163471	FALSE
9	Q14:Arg/Orn	Arginine / Ornithine	rs2608924	6q23.2	131876558	FALSE	FALSE	8.64822e-08	-0.0154571	0.00287729	1	rs2608924	131876558	FALSE	1	FALSE	1	T	A	0.779308	0.954716	9.24867e-05	0.00162824	FALSE
9	Q14:Arg/Orn	Arginine / Ornithine	rs2781637	6q23.2	131880402	FALSE	FALSE	9.38222e-08	0.015581	0.00290843	1	rs2781637	131880402	TRUE	0.987	TRUE	0.994	C	A	0.21899	0.792887	-0.000431153	0.00164161	FALSE
9	Q14:Arg/Orn	Arginine / Ornithine	rs2608900	6q23.2	131884876	FALSE	FALSE	9.26787e-08	-0.0155561	0.00290256	1	rs2608900	131884876	TRUE	0.987	TRUE	0.994	T	A	0.780415	0.793947	0.000428081	0.00163849	FALSE
9	Q14:Arg/Orn	Arginine / Ornithine	rs2749934	6q23.2	131928321	FALSE	FALSE	6.01152e-08	-0.0180826	0.0033251	1	rs2749934	131928321	TRUE	0.814	TRUE	0.875	T	C	0.827197	0.736717	0.000649641	0.00193169	FALSE
9	Q14:Arg/Orn	Arginine / Ornithine	rs2608937	6q23.2	131929840	FALSE	FALSE	5.71914e-08	-0.0181191	0.00332631	1	rs2608937	131929840	TRUE	0.813	TRUE	0.874	G	A	0.827109	0.736106	0.000651492	0.00193254	FALSE
9	Arg	Arginine	rs2781668	6q23.2	131938971	FALSE	FALSE	1.56788e-10	0.111637	0.0173597	1	rs2781668	131938971	TRUE	0.795	TRUE	0.864	T	C	0.153185	0.259843	0.0294743	0.0261422	FALSE
9	Q13:Arg/Cit	Arginine / Citrulline	rs2781668	6q23.2	131938971	FALSE	FALSE	8.70162e-09	0.03909	0.00676552	1	rs2781668	131938971	TRUE	0.795	TRUE	0.864	T	C	0.153185	0.392307	0.00365404	0.00426951	FALSE
9	Q14:Arg/Orn	Arginine / Ornithine	rs2781668	6q23.2	131938971	FALSE	FALSE	1.45734e-11	0.0236639	0.00348516	1	rs2781668	131938971	TRUE	0.795	TRUE	0.864	T	C	0.153185	0.540616	0.00130951	0.00213934	FALSE
9	Q15:Arg/Gly	Arginine / Glycine	rs2781668	6q23.2	131938971	FALSE	FALSE	1.65376e-10	0.00732506	0.00114052	1	rs2781668	131938971	TRUE	0.795	TRUE	0.864	T	C	0.153185	0.452378	0.000863423	0.00114851	FALSE
9	Arg	Arginine	rs2246012	6q23.2	131939901	TRUE	FALSE	1.80665e-10	-0.10993	0.0171529	1	rs2246012	131939901	TRUE	0.843	TRUE	0.906	T	C	0.851488	0.270702	-0.0284546	0.0258183	FALSE
9	Q13:Arg/Cit	Arginine / Citrulline	rs2246012	6q23.2	131939901	TRUE	FALSE	9.34777e-09	-0.038541	0.00668468	1	rs2246012	131939901	TRUE	0.843	TRUE	0.906	T	C	0.851488	0.405044	-0.00351279	0.00421687	FALSE
9	Q14:Arg/Orn	Arginine / Ornithine	rs2246012	6q23.2	131939901	TRUE	FALSE	1.2875e-11	-0.0234422	0.00344325	1	rs2246012	131939901	TRUE	0.843	TRUE	0.906	T	C	0.851488	0.590563	-0.00113715	0.00211283	FALSE
9	Q15:Arg/Gly	Arginine / Glycine	rs2246012	6q23.2	131939901	TRUE	FALSE	1.43458e-10	-0.00726168	0.00112679	1	rs2246012	131939901	TRUE	0.843	TRUE	0.906	T	C	0.851488	0.486973	-0.000788802	0.00113429	FALSE
9	Arg	Arginine	rs17657775	6q23.2	131940965	TRUE	TRUE	1.76582e-18	0.309166	0.0349196	1	rs17657775	131940965	FALSE	1	TRUE	0.781	G	A	0.95759	0.177608	0.0601992	0.0446187	FALSE
9	Q13:Arg/Cit	Arginine / Citrulline	rs17657775	6q23.2	131940965	TRUE	TRUE	5.31521e-13	0.0992333	0.0136628	1	rs17657775	131940965	FALSE	1	TRUE	0.781	G	A	0.95759	0.0663646	0.0133759	0.00727688	FALSE
9	Q14:Arg/Orn	Arginine / Ornithine	rs17657775	6q23.2	131940965	TRUE	TRUE	2.60633e-15	0.0561136	0.00704154	1	rs17657775	131940965	FALSE	1	TRUE	0.781	G	A	0.95759	0.0193443	0.00853231	0.00364168	TRUE
9	Q15:Arg/Gly	Arginine / Glycine	rs17657775	6q23.2	131940965	TRUE	TRUE	1.66333e-13	0.0171203	0.00230655	1	rs17657775	131940965	FALSE	1	TRUE	0.781	G	A	0.95759	0.0573718	0.00372499	0.00195758	FALSE
9	Arg	Arginine	rs17657817	6q23.2	131943499	FALSE	FALSE	3.43548e-18	0.3665	0.0417601	1	rs17657817	131943499	TRUE	0.762	FALSE	1	T	C	0.967839	0.426086	0.0413137	0.0518846	FALSE
9	Q13:Arg/Cit	Arginine / Citrulline	rs17657817	6q23.2	131943499	FALSE	FALSE	4.57281e-13	0.118967	0.016333	1	rs17657817	131943499	TRUE	0.762	FALSE	1	T	C	0.967839	0.101945	0.0138493	0.00845946	FALSE
9	Q14:Arg/Orn	Arginine / Ornithine	rs17657817	6q23.2	131943499	FALSE	FALSE	7.86803e-15	0.0660084	0.00843334	1	rs17657817	131943499	TRUE	0.762	FALSE	1	T	C	0.967839	0.0312688	0.00913216	0.00423384	TRUE
9	Q15:Arg/Gly	Arginine / Glycine	rs17657817	6q23.2	131943499	FALSE	FALSE	1.69639e-13	0.0204604	0.00275754	1	rs17657817	131943499	TRUE	0.762	FALSE	1	T	C	0.967839	0.142953	0.00333796	0.00227671	FALSE
9	Arg	Arginine	rs2608985	6q23.2	131959072	FALSE	FALSE	8.75236e-10	0.102311	0.0166116	1	rs2608985	131959072	TRUE	0.959	TRUE	0.992	G	A	0.138217	0.288051	0.0269655	0.0253668	FALSE
9	Q13:Arg/Cit	Arginine / Citrulline	rs2608985	6q23.2	131959072	FALSE	FALSE	4.43388e-08	0.0355591	0.00647359	1	rs2608985	131959072	TRUE	0.959	TRUE	0.992	G	A	0.138217	0.405507	0.00344758	0.00414268	FALSE
9	Q14:Arg/Orn	Arginine / Ornithine	rs2608985	6q23.2	131959072	FALSE	FALSE	1.66776e-10	0.0214233	0.0033363	1	rs2608985	131959072	TRUE	0.959	TRUE	0.992	G	A	0.138217	0.617529	0.0010369	0.00207577	FALSE
9	Q15:Arg/Gly	Arginine / Glycine	rs2608985	6q23.2	131959072	FALSE	FALSE	1.02118e-09	0.00669489	0.00109142	1	rs2608985	131959072	TRUE	0.959	TRUE	0.992	G	A	0.138217	0.540939	0.000681637	0.00111447	FALSE
9	Arg	Arginine	rs2608984	6q23.2	131960532	FALSE	FALSE	8.75194e-10	0.102278	0.0166062	1	rs2608984	131960532	TRUE	0.959	TRUE	0.993	T	A	0.138236	0.287642	0.0269845	0.0253631	FALSE
9	Q13:Arg/Cit	Arginine / Citrulline	rs2608984	6q23.2	131960532	FALSE	FALSE	4.42548e-08	0.0355498	0.00647149	1	rs2608984	131960532	TRUE	0.959	TRUE	0.993	T	A	0.138236	0.405227	0.00344914	0.00414209	FALSE
9	Q14:Arg/Orn	Arginine / Ornithine	rs2608984	6q23.2	131960532	FALSE	FALSE	1.6689e-10	0.021416	0.00333522	1	rs2608984	131960532	TRUE	0.959	TRUE	0.993	T	A	0.138236	0.61691	0.00103858	0.00207548	FALSE
9	Q15:Arg/Gly	Arginine / Glycine	rs2608984	6q23.2	131960532	FALSE	FALSE	1.02196e-09	0.0066926	0.00109107	1	rs2608984	131960532	TRUE	0.959	TRUE	0.993	T	A	0.138236	0.540715	0.000681917	0.00111432	FALSE
9	Arg	Arginine	rs2248551	6q23.2	131966382	FALSE	FALSE	8.75803e-10	-0.10191	0.0165467	1	rs2248551	131966382	FALSE	1	FALSE	1	G	A	0.865337	0.3422	-0.024139	0.025401	FALSE
9	Q13:Arg/Cit	Arginine / Citrulline	rs2248551	6q23.2	131966382	FALSE	FALSE	4.42264e-08	-0.0354231	0.0064483	1	rs2248551	131966382	FALSE	1	FALSE	1	G	A	0.865337	0.512273	-0.00271945	0.00414829	FALSE
9	Q14:Arg/Orn	Arginine / Ornithine	rs2248551	6q23.2	131966382	FALSE	FALSE	1.68849e-10	-0.0213334	0.0033233	1	rs2248551	131966382	FALSE	1	FALSE	1	G	A	0.865337	0.717873	-0.000751176	0.00207843	FALSE
9	Q15:Arg/Gly	Arginine / Glycine	rs2248551	6q23.2	131966382	FALSE	FALSE	1.03472e-09	-0.00666648	0.00108717	1	rs2248551	131966382	FALSE	1	FALSE	1	G	A	0.865337	0.647234	-0.00051083	0.00111594	FALSE
9	Arg	Arginine	rs2608953	6q23.2	131968027	FALSE	FALSE	1.40529e-09	0.100318	0.0164936	1	rs2608953	131968027	TRUE	0.96	FALSE	1	T	C	0.138151	0.285253	0.0270483	0.0252973	FALSE
9	Q13:Arg/Cit	Arginine / Citrulline	rs2608953	6q23.2	131968027	FALSE	FALSE	4.04348e-08	0.0354034	0.00642596	1	rs2608953	131968027	TRUE	0.96	FALSE	1	T	C	0.138151	0.40107	0.00347075	0.00413134	FALSE
9	Q14:Arg/Orn	Arginine / Ornithine	rs2608953	6q23.2	131968027	FALSE	FALSE	2.56571e-10	0.0210486	0.00331261	1	rs2608953	131968027	TRUE	0.96	FALSE	1	T	C	0.138151	0.608164	0.00106169	0.00207008	FALSE
9	Q15:Arg/Gly	Arginine / Glycine	rs2608953	6q23.2	131968027	FALSE	FALSE	2.22839e-09	0.00651012	0.00108383	1	rs2608953	131968027	TRUE	0.96	FALSE	1	T	C	0.138151	0.535281	0.000689303	0.00111142	FALSE
9	Arg	Arginine	rs2245133	6q23.2	131972785	FALSE	FALSE	6.53423e-10	-0.102875	0.0165767	1	rs2245133	131972785	TRUE	0.96	TRUE	0.994	T	C	0.860917	0.288442	-0.0268211	0.0252515	FALSE
9	Q13:Arg/Cit	Arginine / Citrulline	rs2245133	6q23.2	131972785	FALSE	FALSE	3.53058e-08	-0.0357483	0.00646021	1	rs2245133	131972785	TRUE	0.96	TRUE	0.994	T	C	0.860917	0.400442	-0.00346906	0.00412382	FALSE
9	Q14:Arg/Orn	Arginine / Ornithine	rs2245133	6q23.2	131972785	FALSE	FALSE	1.05903e-10	-0.0216098	0.00332897	1	rs2245133	131972785	TRUE	0.96	TRUE	0.994	T	C	0.860917	0.610721	-0.00105221	0.00206633	FALSE
9	Q15:Arg/Gly	Arginine / Glycine	rs2245133	6q23.2	131972785	FALSE	FALSE	7.05018e-10	-0.00674562	0.00108909	1	rs2245133	131972785	TRUE	0.96	TRUE	0.994	T	C	0.860917	0.537464	-0.000684374	0.0011094	FALSE
9	Arg	Arginine	rs3756785	6q23.2	131992094	FALSE	FALSE	6.66641e-10	-0.104297	0.0168145	1	rs3756785	131992094	FALSE	1	FALSE	1	T	C	0.856429	0.391877	-0.0209649	0.024474	FALSE
9	Q13:Arg/Cit	Arginine / Citrulline	rs3756785	6q23.2	131992094	FALSE	FALSE	4.42393e-08	-0.0360009	0.00655353	1	rs3756785	131992094	FALSE	1	FALSE	1	T	C	0.856429	0.453816	-0.0029948	0.00399632	FALSE
9	Q14:Arg/Orn	Arginine / Ornithine	rs3756785	6q23.2	131992094	FALSE	FALSE	9.10131e-11	-0.0219966	0.00337647	1	rs3756785	131992094	FALSE	1	FALSE	1	T	C	0.856429	0.625366	-0.000977973	0.0020023	FALSE
9	Q15:Arg/Gly	Arginine / Glycine	rs3756785	6q23.2	131992094	FALSE	FALSE	6.96064e-10	-0.00684457	0.0011047	1	rs3756785	131992094	FALSE	1	FALSE	1	T	C	0.856429	0.610378	-0.00054798	0.00107508	FALSE
9	Arg	Arginine	rs3843995	6q23.2	131992491	FALSE	FALSE	6.83534e-10	0.104704	0.016891	1	rs3843995	131992491	TRUE	0.961	FALSE	1	G	A	0.140012	0.328723	0.0245902	0.0251637	FALSE
9	Q13:Arg/Cit	Arginine / Citrulline	rs3843995	6q23.2	131992491	FALSE	FALSE	4.72401e-08	0.0360878	0.00658346	1	rs3843995	131992491	TRUE	0.961	FALSE	1	G	A	0.140012	0.401406	0.00344962	0.00410912	FALSE
9	Q14:Arg/Orn	Arginine / Ornithine	rs3843995	6q23.2	131992491	FALSE	FALSE	9.00726e-11	0.0221017	0.00339178	1	rs3843995	131992491	TRUE	0.961	FALSE	1	G	A	0.140012	0.641519	0.000958937	0.002059	FALSE
9	Q15:Arg/Gly	Arginine / Glycine	rs3843995	6q23.2	131992491	FALSE	FALSE	7.02794e-10	0.00687394	0.00110972	1	rs3843995	131992491	TRUE	0.961	FALSE	1	G	A	0.140012	0.56561	0.000635356	0.00110547	FALSE
9	Arg	Arginine	rs12663047	6q23.2	132002591	FALSE	FALSE	1.1782e-08	0.0979858	0.0171131	1	rs12663047	132002591	TRUE	0.903	TRUE	0.946	G	A	0.142729	0.265587	0.0284512	0.0255405	FALSE
9	Q14:Arg/Orn	Arginine / Ornithine	rs12663047	6q23.2	132002591	FALSE	FALSE	4.32982e-10	0.0215386	0.00343431	1	rs12663047	132002591	TRUE	0.903	TRUE	0.946	G	A	0.142729	0.548099	0.00125575	0.00209001	FALSE
9	Q15:Arg/Gly	Arginine / Glycine	rs12663047	6q23.2	132002591	FALSE	FALSE	5.78434e-09	0.00657185	0.00112392	1	rs12663047	132002591	TRUE	0.903	TRUE	0.946	G	A	0.142729	0.518206	0.000725316	0.00112215	FALSE
9	Arg	Arginine	rs11154641	6q23.2	132014424	FALSE	FALSE	7.00817e-08	-0.101297	0.0187228	1	rs11154641	132014424	TRUE	0.819	TRUE	0.867	G	C	0.871944	0.0910338	-0.0471612	0.0278773	FALSE
9	Q14:Arg/Orn	Arginine / Ornithine	rs11154641	6q23.2	132014424	FALSE	FALSE	1.21375e-09	-0.0229344	0.00375597	1	rs11154641	132014424	TRUE	0.819	TRUE	0.867	G	C	0.871944	0.298876	-0.00237232	0.00228231	FALSE
9	Q15:Arg/Gly	Arginine / Glycine	rs11154641	6q23.2	132014424	FALSE	FALSE	4.20123e-08	-0.00676682	0.00122975	1	rs11154641	132014424	TRUE	0.819	TRUE	0.867	G	C	0.871944	0.257943	-0.00138702	0.00122532	FALSE
9	Arg	Arginine	rs3765562	6q23.2	132015625	FALSE	FALSE	3.8338e-08	0.094952	0.0172048	1	rs3765562	132015625	TRUE	0.875	TRUE	0.918	G	C	0.141638	0.271398	0.0286221	0.026008	FALSE
9	Q14:Arg/Orn	Arginine / Ornithine	rs3765562	6q23.2	132015625	FALSE	FALSE	1.08478e-09	0.0211427	0.00345223	1	rs3765562	132015625	TRUE	0.875	TRUE	0.918	G	C	0.141638	0.558834	0.00124458	0.00212826	FALSE
9	Q15:Arg/Gly	Arginine / Glycine	rs3765562	6q23.2	132015625	FALSE	FALSE	1.49363e-08	0.00642275	0.00112982	1	rs3765562	132015625	TRUE	0.875	TRUE	0.918	G	C	0.141638	0.527831	0.000721674	0.00114268	FALSE
9	Arg	Arginine	rs12665245	6q23.2	132016676	TRUE	FALSE	3.77054e-08	-0.103583	0.0187586	0.0387521	rs9483319	132050856	TRUE	0.881	TRUE	0.915	C	T	0.0326538	0.534792	0.0314527	0.0506533	FALSE
10	Asp	Aspartic acid	rs2721195	8q24.3	145647819	FALSE	FALSE	3.01945e-11	0.174794	0.0261602	1	rs2721195	145647819	TRUE	0.902	TRUE	0.972	T	C	0.448482	1.59087e-16	0.143377	0.0170553	TRUE
10	Q12:Ala/Asp	Alanine / Aspartic acid	rs2721195	8q24.3	145647819	FALSE	FALSE	2.82064e-12	-0.0732764	0.010426	1	rs2721195	145647819	TRUE	0.902	TRUE	0.972	T	C	0.448482	1.75813e-10	-0.136899	0.0212111	TRUE
10	Q16:Asp/Cit	Aspartic acid / Citrulline	rs2721195	8q24.3	145647819	FALSE	FALSE	2.58437e-09	0.161822	0.0270511	1	rs2721195	145647819	TRUE	0.902	TRUE	0.972	T	C	0.448482	2.2801e-15	0.153776	0.0190686	TRUE
10	Q34:Asp/C2	Aspartic acid / Acetylcarnitine	rs2721195	8q24.3	145647819	FALSE	FALSE	4.61193e-10	0.180779	0.0288712	1	rs2721195	145647819	TRUE	0.902	TRUE	0.972	T	C	0.448482	3.47025e-10	0.127099	0.0200294	TRUE
10	Asp	Aspartic acid	rs6599530	8q24.3	145648226	FALSE	FALSE	2.97194e-11	-0.174486	0.026105	1	rs6599530	145648226	TRUE	0.907	TRUE	0.977	G	C	0.551206	1.64663e-16	-0.142896	0.0170069	TRUE
10	Q12:Ala/Asp	Alanine / Aspartic acid	rs6599530	8q24.3	145648226	FALSE	FALSE	2.76934e-12	0.0731488	0.010404	1	rs6599530	145648226	TRUE	0.907	TRUE	0.977	G	C	0.551206	1.81048e-10	0.136412	0.0211508	TRUE
10	Q16:Asp/Cit	Aspartic acid / Citrulline	rs6599530	8q24.3	145648226	FALSE	FALSE	2.54751e-09	-0.161544	0.0269939	1	rs6599530	145648226	TRUE	0.907	TRUE	0.977	G	C	0.551206	2.33435e-15	-0.15328	0.0190143	TRUE
10	Q34:Asp/C2	Aspartic acid / Acetylcarnitine	rs6599530	8q24.3	145648226	FALSE	FALSE	4.52435e-10	-0.180484	0.0288102	1	rs6599530	145648226	TRUE	0.907	TRUE	0.977	G	C	0.551206	3.50185e-10	-0.126706	0.019972	TRUE
10	Asp	Aspartic acid	rs748193	8q24.3	145652923	FALSE	FALSE	3.1292e-11	0.171869	0.0257431	1	rs748193	145652923	TRUE	0.918	FALSE	1	T	C	0.448246	4.29207e-16	0.139938	0.0168999	TRUE
10	Q12:Ala/Asp	Alanine / Aspartic acid	rs748193	8q24.3	145652923	FALSE	FALSE	3.08894e-12	-0.0719766	0.01026	1	rs748193	145652923	TRUE	0.918	FALSE	1	T	C	0.448246	2.89453e-10	-0.133913	0.0210067	TRUE
10	Q16:Asp/Cit	Aspartic acid / Citrulline	rs748193	8q24.3	145652923	FALSE	FALSE	2.23608e-09	0.159865	0.0266175	1	rs748193	145652923	TRUE	0.918	FALSE	1	T	C	0.448246	5.07089e-15	0.150358	0.0188909	TRUE
10	Q34:Asp/C2	Aspartic acid / Acetylcarnitine	rs748193	8q24.3	145652923	FALSE	FALSE	3.59772e-10	0.17899	0.0284071	1	rs748193	145652923	TRUE	0.918	FALSE	1	T	C	0.448246	7.76156e-10	0.123325	0.0198428	TRUE
10	Asp	Aspartic acid	rs748195	8q24.3	145653322	FALSE	FALSE	3.11579e-11	-0.171869	0.0257406	1	rs748195	145653322	TRUE	0.918	TRUE	0.991	T	C	0.551284	2.56303e-16	-0.140968	0.0168902	TRUE
10	Q12:Ala/Asp	Alanine / Aspartic acid	rs748195	8q24.3	145653322	FALSE	FALSE	3.06125e-12	0.0719827	0.010259	1	rs748195	145653322	TRUE	0.918	TRUE	0.991	T	C	0.551284	2.19214e-10	0.134802	0.0209999	TRUE
10	Q16:Asp/Cit	Aspartic acid / Citrulline	rs748195	8q24.3	145653322	FALSE	FALSE	2.22775e-09	-0.159866	0.026615	1	rs748195	145653322	TRUE	0.918	TRUE	0.991	T	C	0.551284	3.57965e-15	-0.151166	0.0188834	TRUE
10	Q34:Asp/C2	Aspartic acid / Acetylcarnitine	rs748195	8q24.3	145653322	FALSE	FALSE	3.60014e-10	-0.17897	0.0284044	1	rs748195	145653322	TRUE	0.918	TRUE	0.991	T	C	0.551284	5.79346e-10	-0.12423	0.0198362	TRUE
10	Asp	Aspartic acid	rs7002959	8q24.3	145656204	FALSE	FALSE	1.61978e-08	0.171772	0.0302914	1	rs7002959	145656204	TRUE	0.651	TRUE	0.732	T	C	0.511664	5.84473e-12	0.138826	0.019904	TRUE
10	Q12:Ala/Asp	Alanine / Aspartic acid	rs7002959	8q24.3	145656204	FALSE	FALSE	2.07419e-09	-0.072675	0.0120754	1	rs7002959	145656204	TRUE	0.651	TRUE	0.732	T	C	0.511664	1.59354e-08	-0.140313	0.0246071	TRUE
10	Q34:Asp/C2	Aspartic acid / Acetylcarnitine	rs7002959	8q24.3	145656204	FALSE	FALSE	4.90883e-08	0.182882	0.0334051	1	rs7002959	145656204	TRUE	0.651	TRUE	0.732	T	C	0.511664	1.26923e-07	0.123851	0.0232584	TRUE
10	Asp	Aspartic acid	rs10108150	8q24.3	145658283	FALSE	FALSE	3.11064e-11	-0.171419	0.0256722	1	rs10108150	145658283	TRUE	0.924	FALSE	1	G	A	0.550976	2.60655e-16	-0.140581	0.0168482	TRUE
10	Q12:Ala/Asp	Alanine / Aspartic acid	rs10108150	8q24.3	145658283	FALSE	FALSE	3.06859e-12	0.0717879	0.0102318	1	rs10108150	145658283	TRUE	0.924	FALSE	1	G	A	0.550976	2.31607e-10	0.134288	0.0209486	TRUE
10	Q16:Asp/Cit	Aspartic acid / Citrulline	rs10108150	8q24.3	145658283	FALSE	FALSE	2.22468e-09	-0.159448	0.0265442	1	rs10108150	145658283	TRUE	0.924	FALSE	1	G	A	0.550976	3.22727e-15	-0.151027	0.0188341	TRUE
10	Q34:Asp/C2	Aspartic acid / Acetylcarnitine	rs10108150	8q24.3	145658283	FALSE	FALSE	3.57758e-10	-0.178522	0.0283289	1	rs10108150	145658283	TRUE	0.924	FALSE	1	G	A	0.550976	7.01705e-10	-0.123326	0.0197905	TRUE
10	Asp	Aspartic acid	rs750472	8q24.3	145672261	TRUE	TRUE	2.14427e-11	-0.165243	0.0245434	1	rs750472	145672261	TRUE	0.992	TRUE	0.994	C	A	0.540553	6.09161e-19	-0.148219	0.0163109	TRUE
10	Q12:Ala/Asp	Alanine / Aspartic acid	rs750472	8q24.3	145672261	TRUE	TRUE	2.38965e-12	0.0689809	0.00978193	1	rs750472	145672261	TRUE	0.992	TRUE	0.994	C	A	0.540553	1.41246e-11	0.139273	0.020352	TRUE
10	Q16:Asp/Cit	Aspartic acid / Citrulline	rs750472	8q24.3	145672261	TRUE	TRUE	1.65001e-09	-0.153689	0.025378	1	rs750472	145672261	TRUE	0.992	TRUE	0.994	C	A	0.540553	4.49855e-17	-0.156469	0.0182685	TRUE
10	Q34:Asp/C2	Aspartic acid / Acetylcarnitine	rs750472	8q24.3	145672261	TRUE	TRUE	4.33884e-10	-0.169891	0.0270904	1	rs750472	145672261	TRUE	0.992	TRUE	0.994	C	A	0.540553	8.5801e-12	-0.132782	0.0191943	TRUE
10	Asp	Aspartic acid	rs1480000	8q24.3	145672815	FALSE	FALSE	2.18495e-11	-0.163707	0.0243253	1	rs1480000	145672815	FALSE	1	FALSE	1	T	C	0.54117	1.17643e-18	-0.146558	0.0162683	TRUE
10	Q12:Ala/Asp	Alanine / Aspartic acid	rs1480000	8q24.3	145672815	FALSE	FALSE	2.53623e-12	0.0682867	0.00969515	1	rs1480000	145672815	FALSE	1	FALSE	1	T	C	0.54117	1.45995e-11	0.138714	0.0202851	TRUE
10	Q16:Asp/Cit	Aspartic acid / Citrulline	rs1480000	8q24.3	145672815	FALSE	FALSE	1.42271e-09	-0.15292	0.0251504	1	rs1480000	145672815	FALSE	1	FALSE	1	T	C	0.54117	1.04276e-16	-0.154174	0.0182243	TRUE
10	Q34:Asp/C2	Aspartic acid / Acetylcarnitine	rs1480000	8q24.3	145672815	FALSE	FALSE	3.37249e-10	-0.169429	0.0268462	1	rs1480000	145672815	FALSE	1	FALSE	1	T	C	0.54117	1.54169e-11	-0.130742	0.0191425	TRUE
10	Asp	Aspartic acid	rs7003836	8q24.3	145680856	FALSE	FALSE	6.97353e-12	0.162658	0.0235813	1	rs7003836	145680856	TRUE	0.895	TRUE	0.905	T	G	0.426214	6.50872e-22	0.170418	0.0172648	TRUE
10	Q12:Ala/Asp	Alanine / Aspartic acid	rs7003836	8q24.3	145680856	FALSE	FALSE	7.0367e-12	-0.0648664	0.00940571	1	rs7003836	145680856	TRUE	0.895	TRUE	0.905	T	G	0.426214	1.63635e-12	-0.155053	0.0216518	TRUE
10	Q16:Asp/Cit	Aspartic acid / Citrulline	rs7003836	8q24.3	145680856	FALSE	FALSE	5.24619e-10	0.152176	0.024383	1	rs7003836	145680856	TRUE	0.895	TRUE	0.905	T	G	0.426214	2.30407e-19	0.178234	0.0193696	TRUE
10	Q34:Asp/C2	Aspartic acid / Acetylcarnitine	rs7003836	8q24.3	145680856	FALSE	FALSE	2.08857e-11	0.175187	0.0260053	1	rs7003836	145680856	TRUE	0.895	TRUE	0.905	T	G	0.426214	2.528e-14	0.157518	0.0203398	TRUE
10	Asp	Aspartic acid	rs2721149	8q24.3	145694227	FALSE	FALSE	6.63038e-11	-0.166376	0.0253507	1	rs2721149	145694227	TRUE	0.737	TRUE	0.806	T	G	0.485849	7.98172e-20	-0.174041	0.018663	TRUE
10	Q12:Ala/Asp	Alanine / Aspartic acid	rs2721149	8q24.3	145694227	FALSE	FALSE	1.35972e-10	0.0652707	0.0101149	1	rs2721149	145694227	TRUE	0.737	TRUE	0.806	T	G	0.485849	3.77704e-12	0.164049	0.0233049	TRUE
10	Q16:Asp/Cit	Aspartic acid / Citrulline	rs2721149	8q24.3	145694227	FALSE	FALSE	4.82325e-09	-0.154071	0.0262119	1	rs2721149	145694227	TRUE	0.737	TRUE	0.806	T	G	0.485849	8.67071e-17	-0.177831	0.0209633	TRUE
10	Q34:Asp/C2	Aspartic acid / Acetylcarnitine	rs2721149	8q24.3	145694227	FALSE	FALSE	6.06795e-10	-0.173919	0.027971	1	rs2721149	145694227	TRUE	0.737	TRUE	0.806	T	G	0.485849	2.18155e-12	-0.15647	0.021978	TRUE
10	Asp	Aspartic acid	rs3816732	8q24.3	145695083	FALSE	FALSE	1.16912e-11	-0.153824	0.0225473	1	rs3816732	145695083	TRUE	0.951	TRUE	0.968	T	C	0.571291	9.82618e-21	-0.160059	0.016732	TRUE
10	Q12:Ala/Asp	Alanine / Aspartic acid	rs3816732	8q24.3	145695083	FALSE	FALSE	8.63738e-12	0.0617444	0.00899194	1	rs3816732	145695083	TRUE	0.951	TRUE	0.968	T	C	0.571291	9.44331e-12	0.144709	0.0209614	TRUE
10	Q16:Asp/Cit	Aspartic acid / Citrulline	rs3816732	8q24.3	145695083	FALSE	FALSE	8.17891e-10	-0.143839	0.0233129	1	rs3816732	145695083	TRUE	0.951	TRUE	0.968	T	C	0.571291	1.66961e-18	-0.168193	0.018757	TRUE
10	Q34:Asp/C2	Aspartic acid / Acetylcarnitine	rs3816732	8q24.3	145695083	FALSE	FALSE	9.22483e-11	-0.162007	0.0248762	1	rs3816732	145695083	TRUE	0.951	TRUE	0.968	T	C	0.571291	5.84311e-13	-0.144135	0.0197207	TRUE
10	Asp	Aspartic acid	rs1063739	8q24.3	145700535	FALSE	FALSE	2.19658e-11	-0.157135	0.0233515	1	rs1063739	145700535	TRUE	0.914	TRUE	0.964	C	A	0.582028	1.31859e-18	-0.154463	0.0171717	TRUE
10	Q12:Ala/Asp	Alanine / Aspartic acid	rs1063739	8q24.3	145700535	FALSE	FALSE	1.50495e-11	0.0631856	0.00931233	1	rs1063739	145700535	TRUE	0.914	TRUE	0.964	C	A	0.582028	1.18274e-10	0.13983	0.0214573	TRUE
10	Q16:Asp/Cit	Aspartic acid / Citrulline	rs1063739	8q24.3	145700535	FALSE	FALSE	2.11138e-09	-0.145262	0.024148	1	rs1063739	145700535	TRUE	0.914	TRUE	0.964	C	A	0.582028	6.54955e-17	-0.163756	0.0192245	TRUE
10	Q34:Asp/C2	Aspartic acid / Acetylcarnitine	rs1063739	8q24.3	145700535	FALSE	FALSE	1.96279e-10	-0.16479	0.0257649	1	rs1063739	145700535	TRUE	0.914	TRUE	0.964	C	A	0.582028	1.62362e-11	-0.137836	0.0202042	TRUE
10	Asp	Aspartic acid	rs756627	8q24.3	145708094	FALSE	FALSE	1.1873e-11	-0.152708	0.0223912	1	rs756627	145708094	TRUE	0.955	TRUE	0.971	G	A	0.569757	2.08328e-20	-0.158526	0.0167216	TRUE
10	Q12:Ala/Asp	Alanine / Aspartic acid	rs756627	8q24.3	145708094	FALSE	FALSE	8.75887e-12	0.0612987	0.0089297	1	rs756627	145708094	TRUE	0.955	TRUE	0.971	G	A	0.569757	1.69221e-11	0.142757	0.0209445	TRUE
10	Q16:Asp/Cit	Aspartic acid / Citrulline	rs756627	8q24.3	145708094	FALSE	FALSE	8.32223e-10	-0.142779	0.0231516	1	rs756627	145708094	TRUE	0.955	TRUE	0.971	G	A	0.569757	2.89811e-18	-0.166811	0.0187413	TRUE
10	Q34:Asp/C2	Aspartic acid / Acetylcarnitine	rs756627	8q24.3	145708094	FALSE	FALSE	9.34798e-11	-0.160836	0.0247039	1	rs756627	145708094	TRUE	0.955	TRUE	0.971	G	A	0.569757	1.05485e-12	-0.142356	0.0197049	TRUE
10	Asp	Aspartic acid	rs4251689	8q24.3	145711938	FALSE	FALSE	1.1136e-11	0.145469	0.0213003	1	rs4251689	145711938	TRUE	0.942	TRUE	0.98	T	C	0.430754	2.14391e-19	0.154622	0.0167882	TRUE
10	Q12:Ala/Asp	Alanine / Aspartic acid	rs4251689	8q24.3	145711938	FALSE	FALSE	9.73002e-12	-0.0581873	0.00849545	1	rs4251689	145711938	TRUE	0.942	TRUE	0.98	T	C	0.430754	1.50097e-10	-0.136218	0.0210241	TRUE
10	Q16:Asp/Cit	Aspartic acid / Citrulline	rs4251689	8q24.3	145711938	FALSE	FALSE	5.07501e-10	0.13754	0.0220192	1	rs4251689	145711938	TRUE	0.942	TRUE	0.98	T	C	0.430754	4.20773e-17	0.161373	0.0188228	TRUE
10	Q34:Asp/C2	Aspartic acid / Acetylcarnitine	rs4251689	8q24.3	145711938	FALSE	FALSE	1.11453e-10	0.152382	0.023503	1	rs4251689	145711938	TRUE	0.942	TRUE	0.98	T	C	0.430754	1.16275e-12	0.142304	0.019736	TRUE
10	Asp	Aspartic acid	rs4244613	8q24.3	145712573	FALSE	FALSE	1.6868e-11	-0.144955	0.0214169	1	rs4244613	145712573	TRUE	0.921	TRUE	0.945	G	A	0.576176	4.29285e-20	-0.159964	0.0170225	TRUE
10	Q12:Ala/Asp	Alanine / Aspartic acid	rs4244613	8q24.3	145712573	FALSE	FALSE	1.31721e-11	0.0581233	0.00854153	1	rs4244613	145712573	TRUE	0.921	TRUE	0.945	G	A	0.576176	3.31805e-11	0.143136	0.0213203	TRUE
10	Q16:Asp/Cit	Aspartic acid / Citrulline	rs4244613	8q24.3	145712573	FALSE	FALSE	8.17015e-10	-0.136609	0.0221403	1	rs4244613	145712573	TRUE	0.921	TRUE	0.945	G	A	0.576176	2.99062e-17	-0.164658	0.0191116	TRUE
10	Q34:Asp/C2	Aspartic acid / Acetylcarnitine	rs4244613	8q24.3	145712573	FALSE	FALSE	1.96522e-10	-0.151152	0.0236333	1	rs4244613	145712573	TRUE	0.921	TRUE	0.945	G	A	0.576176	8.88929e-13	-0.145271	0.0200403	TRUE
10	Asp	Aspartic acid	rs2306386	8q24.3	145713687	FALSE	FALSE	2.52329e-11	-0.153898	0.0229408	1	rs2306386	145713687	TRUE	0.849	TRUE	0.87	T	C	0.545551	2.80613e-20	-0.169783	0.0179738	TRUE
10	Q12:Ala/Asp	Alanine / Aspartic acid	rs2306386	8q24.3	145713687	FALSE	FALSE	2.04661e-11	0.0616633	0.00914933	1	rs2306386	145713687	TRUE	0.849	TRUE	0.87	T	C	0.545551	8.1238e-12	0.155759	0.022489	TRUE
10	Q16:Asp/Cit	Aspartic acid / Citrulline	rs2306386	8q24.3	145713687	FALSE	FALSE	7.11199e-10	-0.14682	0.0237097	1	rs2306386	145713687	TRUE	0.849	TRUE	0.87	T	C	0.545551	7.3721e-18	-0.177144	0.0201585	TRUE
10	Q34:Asp/C2	Aspartic acid / Acetylcarnitine	rs2306386	8q24.3	145713687	FALSE	FALSE	9.66962e-11	-0.164597	0.0253018	1	rs2306386	145713687	TRUE	0.849	TRUE	0.87	T	C	0.545551	6.9531e-13	-0.154162	0.0211644	TRUE
10	Asp	Aspartic acid	rs2721173	8q24.3	145715237	FALSE	FALSE	1.10723e-11	0.144158	0.0211057	1	rs2721173	145715237	FALSE	1	FALSE	1	T	C	0.438098	4.22545e-19	0.150721	0.0165076	TRUE
10	Q12:Ala/Asp	Alanine / Aspartic acid	rs2721173	8q24.3	145715237	FALSE	FALSE	8.61025e-12	-0.0578021	0.00841727	1	rs2721173	145715237	FALSE	1	FALSE	1	T	C	0.438098	1.93699e-10	-0.133046	0.0206632	TRUE
10	Q16:Asp/Cit	Aspartic acid / Citrulline	rs2721173	8q24.3	145715237	FALSE	FALSE	6.42141e-10	0.135479	0.0218205	1	rs2721173	145715237	FALSE	1	FALSE	1	T	C	0.438098	7.43488e-17	0.157343	0.0185061	TRUE
10	Q34:Asp/C2	Aspartic acid / Acetylcarnitine	rs2721173	8q24.3	145715237	FALSE	FALSE	1.37587e-10	0.150249	0.0232906	1	rs2721173	145715237	FALSE	1	FALSE	1	T	C	0.438098	5.04096e-12	0.135892	0.0194224	TRUE
10	Asp	Aspartic acid	rs3757966	8q24.3	145715426	FALSE	FALSE	1.11984e-11	-0.143064	0.0209507	1	rs3757966	145715426	TRUE	0.978	TRUE	0.992	G	A	0.560797	1.85621e-19	-0.153102	0.0165927	TRUE
10	Q12:Ala/Asp	Alanine / Aspartic acid	rs3757966	8q24.3	145715426	FALSE	FALSE	8.99888e-12	0.0573247	0.00835559	1	rs3757966	145715426	TRUE	0.978	TRUE	0.992	G	A	0.560797	8.59844e-11	0.136388	0.0207701	TRUE
10	Q16:Asp/Cit	Aspartic acid / Citrulline	rs3757966	8q24.3	145715426	FALSE	FALSE	5.57062e-10	-0.134966	0.0216587	1	rs3757966	145715426	TRUE	0.978	TRUE	0.992	G	A	0.560797	2.88913e-17	-0.160321	0.018599	TRUE
10	Q34:Asp/C2	Aspartic acid / Acetylcarnitine	rs3757966	8q24.3	145715426	FALSE	FALSE	1.09502e-10	-0.149943	0.023117	1	rs3757966	145715426	TRUE	0.978	TRUE	0.992	G	A	0.560797	2.31426e-12	-0.138828	0.0195235	TRUE
10	Asp	Aspartic acid	rs2721138	8q24.3	145720946	FALSE	FALSE	1.11193e-11	-0.143302	0.0209824	1	rs2721138	145720946	TRUE	0.964	TRUE	0.978	T	C	0.558229	7.28551e-20	-0.156161	0.0167267	TRUE
10	Q12:Ala/Asp	Alanine / Aspartic acid	rs2721138	8q24.3	145720946	FALSE	FALSE	8.6828e-12	0.0574543	0.00836811	1	rs2721138	145720946	TRUE	0.964	TRUE	0.978	T	C	0.558229	4.38408e-11	0.139714	0.0209438	TRUE
10	Q16:Asp/Cit	Aspartic acid / Citrulline	rs2721138	8q24.3	145720946	FALSE	FALSE	6.42192e-10	-0.134687	0.021693	1	rs2721138	145720946	TRUE	0.964	TRUE	0.978	T	C	0.558229	1.20758e-17	-0.163641	0.0187505	TRUE
10	Q34:Asp/C2	Aspartic acid / Acetylcarnitine	rs2721138	8q24.3	145720946	FALSE	FALSE	1.38516e-10	-0.149347	0.0231546	1	rs2721138	145720946	TRUE	0.964	TRUE	0.978	T	C	0.558229	9.71484e-13	-0.142428	0.0196827	TRUE
10	Asp	Aspartic acid	rs9071	8q24.3	145721314	FALSE	FALSE	1.11235e-11	-0.143279	0.0209792	1	rs9071	145721314	TRUE	0.964	TRUE	0.977	G	A	0.558179	7.22458e-20	-0.156197	0.0167289	TRUE
10	Q12:Ala/Asp	Alanine / Aspartic acid	rs9071	8q24.3	145721314	FALSE	FALSE	8.72018e-12	0.0574403	0.00836683	1	rs9071	145721314	TRUE	0.964	TRUE	0.977	G	A	0.558179	4.33788e-11	0.139766	0.0209465	TRUE
10	Q16:Asp/Cit	Aspartic acid / Citrulline	rs9071	8q24.3	145721314	FALSE	FALSE	6.41829e-10	-0.134668	0.0216896	1	rs9071	145721314	TRUE	0.964	TRUE	0.977	G	A	0.558179	1.19936e-17	-0.163679	0.018753	TRUE
10	Q34:Asp/C2	Aspartic acid / Acetylcarnitine	rs9071	8q24.3	145721314	FALSE	FALSE	1.37943e-10	-0.149339	0.023151	1	rs9071	145721314	TRUE	0.964	TRUE	0.977	G	A	0.558179	9.64284e-13	-0.142468	0.0196853	TRUE
10	Asp	Aspartic acid	rs10110962	8q24.3	145751131	FALSE	FALSE	6.43808e-12	0.141259	0.0204446	1	rs10110962	145751131	TRUE	0.962	TRUE	0.97	T	C	0.440276	1.11549e-19	0.155756	0.0167723	TRUE
10	Q12:Ala/Asp	Alanine / Aspartic acid	rs10110962	8q24.3	145751131	FALSE	FALSE	5.92631e-12	-0.0564389	0.00815424	1	rs10110962	145751131	TRUE	0.962	TRUE	0.97	T	C	0.440276	3.30571e-11	-0.140897	0.020985	TRUE
10	Q16:Asp/Cit	Aspartic acid / Citrulline	rs10110962	8q24.3	145751131	FALSE	FALSE	2.63784e-10	0.134192	0.0211336	1	rs10110962	145751131	TRUE	0.962	TRUE	0.97	T	C	0.440276	1.02706e-17	0.164356	0.0187898	TRUE
10	Q34:Asp/C2	Aspartic acid / Acetylcarnitine	rs10110962	8q24.3	145751131	FALSE	FALSE	3.84735e-11	0.149874	0.0225534	1	rs10110962	145751131	TRUE	0.962	TRUE	0.97	T	C	0.440276	1.27213e-12	0.142028	0.019733	TRUE
10	Asp	Aspartic acid	rs4925811	8q24.3	145773255	FALSE	FALSE	8.16161e-12	-0.136817	0.0199011	1	rs4925811	145773255	FALSE	1	FALSE	1	T	G	0.559593	2.36809e-19	-0.151232	0.0164409	TRUE
10	Q12:Ala/Asp	Alanine / Aspartic acid	rs4925811	8q24.3	145773255	FALSE	FALSE	6.62282e-12	0.0548071	0.00793697	1	rs4925811	145773255	FALSE	1	FALSE	1	T	G	0.559593	4.41621e-11	0.137131	0.02056	TRUE
10	Q16:Asp/Cit	Aspartic acid / Citrulline	rs4925811	8q24.3	145773255	FALSE	FALSE	3.60712e-10	-0.129616	0.0205725	1	rs4925811	145773255	FALSE	1	FALSE	1	T	G	0.559593	1.27594e-17	-0.160527	0.0184079	TRUE
10	Q34:Asp/C2	Aspartic acid / Acetylcarnitine	rs4925811	8q24.3	145773255	FALSE	FALSE	4.90514e-11	-0.145086	0.0219539	1	rs4925811	145773255	FALSE	1	FALSE	1	T	G	0.559593	1.24474e-12	-0.139166	0.019327	TRUE
10	Asp	Aspartic acid	rs4925812	8q24.3	145778843	FALSE	FALSE	8.2963e-12	0.137759	0.020045	1	rs4925812	145778843	TRUE	0.979	TRUE	0.98	T	C	0.444919	2.06501e-19	0.153301	0.0166368	TRUE
10	Q12:Ala/Asp	Alanine / Aspartic acid	rs4925812	8q24.3	145778843	FALSE	FALSE	6.7933e-12	-0.0551742	0.00799441	1	rs4925812	145778843	TRUE	0.979	TRUE	0.98	T	C	0.444919	4.04367e-11	-0.139054	0.0208061	TRUE
10	Q16:Asp/Cit	Aspartic acid / Citrulline	rs4925812	8q24.3	145778843	FALSE	FALSE	3.74688e-10	0.130431	0.0207215	1	rs4925812	145778843	TRUE	0.979	TRUE	0.98	T	C	0.444919	2.78013e-17	0.160811	0.0186456	TRUE
10	Q34:Asp/C2	Aspartic acid / Acetylcarnitine	rs4925812	8q24.3	145778843	FALSE	FALSE	5.14394e-11	0.145979	0.022113	1	rs4925812	145778843	TRUE	0.979	TRUE	0.98	T	C	0.444919	1.29691e-12	0.140736	0.0195611	TRUE
10	Asp	Aspartic acid	rs6989368	8q24.3	145784265	FALSE	FALSE	3.53398e-11	0.136689	0.0205298	1	rs6989368	145784265	TRUE	0.922	TRUE	0.929	G	A	0.442743	9.49447e-20	0.160525	0.017251	TRUE
10	Q12:Ala/Asp	Alanine / Aspartic acid	rs6989368	8q24.3	145784265	FALSE	FALSE	1.49438e-11	-0.0555464	0.0081852	1	rs6989368	145784265	TRUE	0.922	TRUE	0.929	G	A	0.442743	5.23785e-11	-0.143487	0.0215983	TRUE
10	Q16:Asp/Cit	Aspartic acid / Citrulline	rs6989368	8q24.3	145784265	FALSE	FALSE	9.11298e-10	0.130538	0.021217	1	rs6989368	145784265	TRUE	0.922	TRUE	0.929	G	A	0.442743	1.51418e-17	0.168227	0.0193375	TRUE
10	Q34:Asp/C2	Aspartic acid / Acetylcarnitine	rs6989368	8q24.3	145784265	FALSE	FALSE	4.13404e-10	0.142245	0.0226544	1	rs6989368	145784265	TRUE	0.922	TRUE	0.929	G	A	0.442743	7.81535e-13	0.147449	0.0202892	TRUE
10	Asp	Aspartic acid	rs13275065	8q24.3	145789489	FALSE	FALSE	5.56381e-12	0.142405	0.0205475	1	rs13275065	145789489	TRUE	0.929	TRUE	0.949	T	C	0.426118	1.35717e-20	0.162107	0.0170115	TRUE
10	Q12:Ala/Asp	Alanine / Aspartic acid	rs13275065	8q24.3	145789489	FALSE	FALSE	5.15482e-12	-0.0568884	0.00819531	1	rs13275065	145789489	TRUE	0.929	TRUE	0.949	T	C	0.426118	5.13316e-12	-0.148907	0.0212904	TRUE
10	Q16:Asp/Cit	Aspartic acid / Citrulline	rs13275065	8q24.3	145789489	FALSE	FALSE	2.41629e-10	0.135164	0.0212406	1	rs13275065	145789489	TRUE	0.929	TRUE	0.949	T	C	0.426118	6.20526e-18	0.16816	0.0190905	TRUE
10	Q34:Asp/C2	Aspartic acid / Acetylcarnitine	rs13275065	8q24.3	145789489	FALSE	FALSE	1.89295e-11	0.152989	0.022661	1	rs13275065	145789489	TRUE	0.929	TRUE	0.949	T	C	0.426118	6.69615e-14	0.152206	0.0199968	TRUE
10	Asp	Aspartic acid	rs2976602	8q24.3	145815920	FALSE	FALSE	4.2011e-12	0.151209	0.021691	1	rs2976602	145815920	TRUE	0.81	TRUE	0.843	T	C	0.396548	5.2428e-19	0.167353	0.0183806	TRUE
10	Q12:Ala/Asp	Alanine / Aspartic acid	rs2976602	8q24.3	145815920	FALSE	FALSE	4.75338e-12	-0.0601611	0.00865217	1	rs2976602	145815920	TRUE	0.81	TRUE	0.843	T	C	0.396548	2.92054e-11	-0.154572	0.022957	TRUE
10	Q16:Asp/Cit	Aspartic acid / Citrulline	rs2976602	8q24.3	145815920	FALSE	FALSE	1.61929e-10	0.144076	0.0224213	1	rs2976602	145815920	TRUE	0.81	TRUE	0.843	T	C	0.396548	9.57007e-17	0.17455	0.0206066	TRUE
10	Q34:Asp/C2	Aspartic acid / Acetylcarnitine	rs2976602	8q24.3	145815920	FALSE	FALSE	1.23633e-11	0.162995	0.0239204	1	rs2976602	145815920	TRUE	0.81	TRUE	0.843	T	C	0.396548	3.46564e-13	0.159168	0.0215594	TRUE
10	Asp	Aspartic acid	rs4610795	8q24.3	145852141	FALSE	FALSE	5.13036e-09	-0.120557	0.0205465	1	rs4610795	145852141	TRUE	0.775	FALSE	1	T	C	0.538039	6.94934e-15	-0.138287	0.0174661	TRUE
10	Q12:Ala/Asp	Alanine / Aspartic acid	rs4610795	8q24.3	145852141	FALSE	FALSE	2.56513e-09	0.0490189	0.00819255	1	rs4610795	145852141	TRUE	0.775	FALSE	1	T	C	0.538039	1.47294e-09	0.132475	0.0216831	TRUE
10	Q34:Asp/C2	Aspartic acid / Acetylcarnitine	rs4610795	8q24.3	145852141	FALSE	FALSE	2.72255e-08	-0.12646	0.0226644	1	rs4610795	145852141	TRUE	0.775	FALSE	1	T	C	0.538039	5.14963e-11	-0.135497	0.0203878	TRUE
10	Asp	Aspartic acid	rs997258	8q24.3	145873885	FALSE	FALSE	9.18694e-11	0.136045	0.0208877	1	rs997258	145873885	TRUE	0.852	TRUE	0.954	C	A	0.431751	4.3698e-17	0.148408	0.0173201	TRUE
10	Q12:Ala/Asp	Alanine / Aspartic acid	rs997258	8q24.3	145873885	FALSE	FALSE	4.79925e-11	-0.0550697	0.00832873	1	rs997258	145873885	TRUE	0.852	TRUE	0.954	C	A	0.431751	2.55287e-10	-0.137995	0.021579	TRUE
10	Q16:Asp/Cit	Aspartic acid / Citrulline	rs997258	8q24.3	145873885	FALSE	FALSE	3.91787e-09	0.127669	0.0215919	1	rs997258	145873885	TRUE	0.852	TRUE	0.954	C	A	0.431751	4.39445e-15	0.154817	0.0194051	TRUE
10	Q34:Asp/C2	Aspartic acid / Acetylcarnitine	rs997258	8q24.3	145873885	FALSE	FALSE	5.22053e-10	0.143822	0.0230416	1	rs997258	145873885	TRUE	0.852	TRUE	0.954	C	A	0.431751	1.4288e-12	0.145409	0.0202499	TRUE
10	Asp	Aspartic acid	rs4532636	8q24.3	145875231	FALSE	FALSE	1.88938e-10	-0.148276	0.0231613	1	rs4532636	145875231	TRUE	0.77	TRUE	0.854	C	A	0.603831	2.04304e-17	-0.160058	0.0184768	TRUE
10	Q12:Ala/Asp	Alanine / Aspartic acid	rs4532636	8q24.3	145875231	FALSE	FALSE	8.28195e-11	0.0602946	0.00923475	1	rs4532636	145875231	TRUE	0.77	TRUE	0.854	C	A	0.603831	2.43865e-10	0.147529	0.0230435	TRUE
10	Q16:Asp/Cit	Aspartic acid / Citrulline	rs4532636	8q24.3	145875231	FALSE	FALSE	1.49666e-08	-0.136136	0.0239491	1	rs4532636	145875231	TRUE	0.77	TRUE	0.854	C	A	0.603831	1.85025e-16	-0.173183	0.0206478	TRUE
10	Q34:Asp/C2	Aspartic acid / Acetylcarnitine	rs4532636	8q24.3	145875231	FALSE	FALSE	6.80331e-10	-0.158362	0.0255442	1	rs4532636	145875231	TRUE	0.77	TRUE	0.854	C	A	0.603831	3.13546e-13	-0.159661	0.021585	TRUE
10	Asp	Aspartic acid	rs2958492	8q24.3	145889935	FALSE	FALSE	6.58573e-08	0.119432	0.0220287	1	rs2958492	145889935	TRUE	0.738	FALSE	1	T	C	0.381541	1.68783e-10	0.116722	0.018067	TRUE
10	Q12:Ala/Asp	Alanine / Aspartic acid	rs2958492	8q24.3	145889935	FALSE	FALSE	5.28451e-08	-0.0479989	0.00878868	1	rs2958492	145889935	TRUE	0.738	FALSE	1	T	C	0.381541	1.37768e-06	-0.108633	0.022351	TRUE
11	MMA	Methylmalonylcarnitine	rs12554930	9q34.11	130666661	TRUE	FALSE	1.26945e-08	0.0370797	0.00649052	1	rs12554930	130666661	TRUE	0.625	TRUE	0.948	G	C	0.163481	0.283591	0.0120104	0.0111942	FALSE
11	MMA	Methylmalonylcarnitine	rs4836632	9q34.11	130685480	FALSE	FALSE	8.66635e-08	-0.0279164	0.00519695	1	rs4836632	130685480	TRUE	0.948	TRUE	0.971	G	C	0.700952	0.150454	-0.0114987	0.00799002	FALSE
11	MMA	Methylmalonylcarnitine	rs4837329	9q34.11	130694989	FALSE	FALSE	8.36281e-08	0.0277465	0.00515905	1	rs4837329	130694989	TRUE	0.902	TRUE	0.963	T	C	0.30282	0.167826	0.0111384	0.00806947	FALSE
11	MMA	Methylmalonylcarnitine	rs941959	9q34.11	130700708	FALSE	FALSE	8.40918e-09	0.0791588	0.0136866	0.0780232	rs10760581	130677256	TRUE	0.926	FALSE	1	G	A	0.297508	0.149652	0.0115829	0.00803271	FALSE
11	MMA	Methylmalonylcarnitine	rs10118140	9q34.11	130707563	FALSE	FALSE	9.12164e-08	-0.0282423	0.0052668	1	rs10118140	130707563	TRUE	0.896	TRUE	0.925	G	A	0.704797	0.121282	-0.0127291	0.00820785	FALSE
11	MMA	Methylmalonylcarnitine	rs7048932	9q34.11	130727159	FALSE	FALSE	7.11557e-13	-0.0356543	0.00493657	1	rs7048932	130727159	TRUE	0.915	TRUE	0.942	T	C	0.648033	0.0219589	-0.0181139	0.00789283	TRUE
11	Q38:MMA/C3	Methylmalonylcarnitine / Propionylcarnitine	rs7048932	9q34.11	130727159	FALSE	FALSE	2.68366e-08	-0.022517	0.00403372	1	rs7048932	130727159	TRUE	0.915	TRUE	0.942	T	C	0.648033	0.080388	-0.0104921	0.00599421	FALSE
11	MMA	Methylmalonylcarnitine	rs12553820	9q34.11	130728249	FALSE	FALSE	1.6423e-14	0.037013	0.00478747	1	rs12553820	130728249	TRUE	0.981	TRUE	0.996	T	C	0.347056	0.0182652	0.0181363	0.00767052	TRUE
11	Q38:MMA/C3	Methylmalonylcarnitine / Propionylcarnitine	rs12553820	9q34.11	130728249	FALSE	FALSE	1.89802e-09	0.0236132	0.00391399	1	rs12553820	130728249	TRUE	0.981	TRUE	0.996	T	C	0.347056	0.079841	0.0102166	0.00582624	FALSE
11	MMA	Methylmalonylcarnitine	rs751340	9q34.11	130729182	FALSE	FALSE	1.15797e-12	-0.0349254	0.00488171	1	rs751340	130729182	TRUE	0.933	FALSE	1	G	A	0.652248	0.0233543	-0.0176346	0.00776383	TRUE
11	Q38:MMA/C3	Methylmalonylcarnitine / Propionylcarnitine	rs751340	9q34.11	130729182	FALSE	FALSE	3.23066e-08	-0.0221327	0.00398831	1	rs751340	130729182	TRUE	0.933	FALSE	1	G	A	0.652248	0.075825	-0.010479	0.0058955	FALSE
11	MMA	Methylmalonylcarnitine	rs2417134	9q34.11	130729521	FALSE	FALSE	7.84596e-12	-0.0345566	0.00502232	1	rs2417134	130729521	TRUE	0.854	TRUE	0.901	T	G	0.619509	0.175404	-0.0108709	0.00801633	FALSE
11	Q38:MMA/C3	Methylmalonylcarnitine / Propionylcarnitine	rs2417134	9q34.11	130729521	FALSE	FALSE	7.45218e-08	-0.0221428	0.0041011	1	rs2417134	130729521	TRUE	0.854	TRUE	0.901	T	G	0.619509	0.246616	-0.00705176	0.00608253	FALSE
11	MMA	Methylmalonylcarnitine	rs2008526	9q34.11	130729524	FALSE	FALSE	1.1583e-12	-0.034925	0.00488169	1	rs2008526	130729524	TRUE	0.933	TRUE	0.995	G	A	0.652177	0.0242466	-0.0175318	0.00776801	TRUE
11	Q38:MMA/C3	Methylmalonylcarnitine / Propionylcarnitine	rs2008526	9q34.11	130729524	FALSE	FALSE	3.2305e-08	-0.0221326	0.0039883	1	rs2008526	130729524	TRUE	0.933	TRUE	0.995	G	A	0.652177	0.0915464	-0.00996459	0.00589947	FALSE
11	MMA	Methylmalonylcarnitine	rs7854927	9q34.11	130730994	FALSE	FALSE	1.64336e-14	0.0370123	0.00478743	1	rs7854927	130730994	TRUE	0.981	TRUE	0.996	T	G	0.347052	0.0182725	0.0181351	0.0076705	TRUE
11	Q38:MMA/C3	Methylmalonylcarnitine / Propionylcarnitine	rs7854927	9q34.11	130730994	FALSE	FALSE	1.90163e-09	0.0236119	0.00391397	1	rs7854927	130730994	TRUE	0.981	TRUE	0.996	T	G	0.347052	0.0798603	0.0102159	0.00582622	FALSE
11	MMA	Methylmalonylcarnitine	rs7849529	9q34.11	130736513	FALSE	FALSE	1.64579e-14	0.0370106	0.00478733	1	rs7849529	130736513	TRUE	0.981	TRUE	0.996	G	A	0.347048	0.0182711	0.0181354	0.00767052	TRUE
11	Q38:MMA/C3	Methylmalonylcarnitine / Propionylcarnitine	rs7849529	9q34.11	130736513	FALSE	FALSE	1.89878e-09	0.0236123	0.00391388	1	rs7849529	130736513	TRUE	0.981	TRUE	0.996	G	A	0.347048	0.0798626	0.0102159	0.00582624	FALSE
11	MMA	Methylmalonylcarnitine	rs7849649	9q34.11	130736525	FALSE	FALSE	1.72148e-12	-0.0348051	0.00490324	1	rs7849649	130736525	TRUE	0.912	TRUE	0.993	C	A	0.64763	0.0359287	-0.0163991	0.00780606	TRUE
11	Q38:MMA/C3	Methylmalonylcarnitine / Propionylcarnitine	rs7849649	9q34.11	130736525	FALSE	FALSE	4.32945e-08	-0.0220202	0.0040057	1	rs7849649	130736525	TRUE	0.912	TRUE	0.993	C	A	0.64763	0.122807	-0.00915536	0.00592764	FALSE
11	MMA	Methylmalonylcarnitine	rs17455218	9q34.11	130737019	FALSE	FALSE	3.2743e-14	-0.0376527	0.0049281	1	rs17455218	130737019	TRUE	0.915	TRUE	0.972	G	A	0.658258	0.017513	-0.0187628	0.00788334	TRUE
11	Q38:MMA/C3	Methylmalonylcarnitine / Propionylcarnitine	rs17455218	9q34.11	130737019	FALSE	FALSE	4.6583e-09	-0.0237077	0.00402934	1	rs17455218	130737019	TRUE	0.915	TRUE	0.972	G	A	0.658258	0.0827671	-0.0104004	0.00598842	FALSE
11	MMA	Methylmalonylcarnitine	rs10988158	9q34.11	130738980	FALSE	FALSE	1.15927e-12	-0.0349233	0.00488153	1	rs10988158	130738980	TRUE	0.934	TRUE	0.995	T	C	0.652173	0.0242782	-0.0175271	0.00776764	TRUE
11	Q38:MMA/C3	Methylmalonylcarnitine / Propionylcarnitine	rs10988158	9q34.11	130738980	FALSE	FALSE	3.23383e-08	-0.0221312	0.00398817	1	rs10988158	130738980	TRUE	0.934	TRUE	0.995	T	C	0.652173	0.0916989	-0.00995942	0.00589918	FALSE
11	MMA	Methylmalonylcarnitine	rs17432804	9q34.11	130739571	FALSE	FALSE	1.97889e-08	0.0494437	0.00877326	1	rs17432804	130739571	TRUE	0.551	TRUE	0.55	T	C	0.11884	0.583105	0.00842194	0.0153392	FALSE
11	MMA	Methylmalonylcarnitine	rs12686860	9q34.11	130739668	FALSE	FALSE	1.15873e-12	-0.0349236	0.00488153	1	rs12686860	130739668	TRUE	0.934	TRUE	0.995	G	A	0.652174	0.024285	-0.0175263	0.00776766	TRUE
11	Q38:MMA/C3	Methylmalonylcarnitine / Propionylcarnitine	rs12686860	9q34.11	130739668	FALSE	FALSE	3.23542e-08	-0.0221308	0.00398817	1	rs12686860	130739668	TRUE	0.934	TRUE	0.995	G	A	0.652174	0.0917213	-0.00995876	0.0058992	FALSE
11	MMA	Methylmalonylcarnitine	rs10113912	9q34.11	130740030	FALSE	FALSE	1.64012e-14	0.0370123	0.00478727	1	rs10113912	130740030	FALSE	1	FALSE	1	T	C	0.346679	0.0220767	0.017384	0.00758158	TRUE
11	Q38:MMA/C3	Methylmalonylcarnitine / Propionylcarnitine	rs10113912	9q34.11	130740030	FALSE	FALSE	1.89296e-09	0.023614	0.00391383	1	rs10113912	130740030	FALSE	1	FALSE	1	T	C	0.346679	0.0834608	0.00997742	0.00575786	FALSE
11	MMA	Methylmalonylcarnitine	rs2273866	9q34.11	130742712	FALSE	FALSE	1.63791e-14	0.0370126	0.0047872	1	rs2273866	130742712	TRUE	0.981	TRUE	0.996	G	A	0.347041	0.0180605	0.0181714	0.00767172	TRUE
11	Q38:MMA/C3	Methylmalonylcarnitine / Propionylcarnitine	rs2273866	9q34.11	130742712	FALSE	FALSE	1.89012e-09	0.0236146	0.00391377	1	rs2273866	130742712	TRUE	0.981	TRUE	0.996	G	A	0.347041	0.0801582	0.0102076	0.00582722	FALSE
11	MMA	Methylmalonylcarnitine	rs10120352	9q34.11	130745158	FALSE	FALSE	1.63703e-14	0.0370128	0.00478719	1	rs10120352	130745158	TRUE	0.981	TRUE	0.996	G	A	0.347036	0.0178626	0.0182053	0.00767275	TRUE
11	Q38:MMA/C3	Methylmalonylcarnitine / Propionylcarnitine	rs10120352	9q34.11	130745158	FALSE	FALSE	1.89206e-09	0.0236139	0.00391377	1	rs10120352	130745158	TRUE	0.981	TRUE	0.996	G	A	0.347036	0.0803897	0.0102013	0.00582809	FALSE
11	MMA	Methylmalonylcarnitine	rs17432839	9q34.11	130745584	FALSE	FALSE	1.15926e-12	-0.0349227	0.00488145	1	rs17432839	130745584	TRUE	0.934	TRUE	0.994	G	A	0.652186	0.0237323	-0.0176009	0.00777014	TRUE
11	Q38:MMA/C3	Methylmalonylcarnitine / Propionylcarnitine	rs17432839	9q34.11	130745584	FALSE	FALSE	3.22927e-08	-0.0221318	0.0039881	1	rs17432839	130745584	TRUE	0.934	TRUE	0.994	G	A	0.652186	0.0924191	-0.00994084	0.00590125	FALSE
11	MMA	Methylmalonylcarnitine	rs2146294	9q34.11	130753617	FALSE	FALSE	5.06706e-15	0.178269	0.022612	0.832406	rs2181261	130753697	TRUE	0.307	TRUE	0.719	A	G	0.947639	0.000123693	0.0870812	0.0225882	TRUE
11	Q38:MMA/C3	Methylmalonylcarnitine / Propionylcarnitine	rs2146294	9q34.11	130753617	FALSE	FALSE	9.84199e-09	0.106565	0.0185114	0.832406	rs2181261	130753697	TRUE	0.307	TRUE	0.719	A	G	0.947639	0.0203828	0.0400105	0.0172217	TRUE
11	MMA	Methylmalonylcarnitine	rs2181261	9q34.11	130753697	FALSE	FALSE	3.08314e-13	-0.11323	0.0154304	1	rs2181261	130753697	TRUE	0.307	TRUE	0.719	G	A	0.0523613	0.000123693	-0.0870812	0.0225882	TRUE
11	Q38:MMA/C3	Methylmalonylcarnitine / Propionylcarnitine	rs2181261	9q34.11	130753697	FALSE	FALSE	5.01274e-10	-0.0786684	0.0125903	1	rs2181261	130753697	TRUE	0.307	TRUE	0.719	G	A	0.0523613	0.0203828	-0.0400105	0.0172217	TRUE
11	MMA	Methylmalonylcarnitine	rs17432874	9q34.11	130756037	FALSE	FALSE	4.64158e-08	-0.160568	0.0292754	0.120639	rs3750320	130710278	TRUE	0.315	TRUE	0.755	C	T	0.141257	0.695056	0.00577889	0.0147373	FALSE
11	MMA	Methylmalonylcarnitine	rs7855915	9q34.11	130756086	FALSE	FALSE	1.64296e-14	0.0370095	0.00478705	1	rs7855915	130756086	TRUE	0.981	TRUE	0.995	T	C	0.34701	0.017077	0.018343	0.00767686	TRUE
11	Q38:MMA/C3	Methylmalonylcarnitine / Propionylcarnitine	rs7855915	9q34.11	130756086	FALSE	FALSE	1.8903e-09	0.0236137	0.00391364	1	rs7855915	130756086	TRUE	0.981	TRUE	0.995	T	C	0.34701	0.0816509	0.010165	0.00583154	FALSE
11	MMA	Methylmalonylcarnitine	rs7034952	9q34.11	130762463	FALSE	FALSE	1.68499e-14	-0.036987	0.00478618	1	rs7034952	130762463	TRUE	0.981	TRUE	0.995	G	A	0.65214	0.0168132	-0.0183708	0.00767002	TRUE
11	Q38:MMA/C3	Methylmalonylcarnitine / Propionylcarnitine	rs7034952	9q34.11	130762463	FALSE	FALSE	1.93056e-09	-0.0235959	0.00391293	1	rs7034952	130762463	TRUE	0.981	TRUE	0.995	G	A	0.65214	0.0830404	-0.0101102	0.00582653	FALSE
11	MMA	Methylmalonylcarnitine	rs10123283	9q34.11	130763012	FALSE	FALSE	1.68553e-14	-0.0369867	0.00478618	1	rs10123283	130763012	TRUE	0.981	TRUE	0.995	T	C	0.652143	0.0167687	-0.0183785	0.00767014	TRUE
11	Q38:MMA/C3	Methylmalonylcarnitine / Propionylcarnitine	rs10123283	9q34.11	130763012	FALSE	FALSE	1.93233e-09	-0.0235953	0.00391292	1	rs10123283	130763012	TRUE	0.981	TRUE	0.995	T	C	0.652143	0.0830889	-0.0101088	0.00582664	FALSE
11	MMA	Methylmalonylcarnitine	rs17452428	9q34.11	130775380	FALSE	FALSE	1.30061e-14	-0.0372423	0.00479821	1	rs17452428	130775380	TRUE	0.972	TRUE	0.989	T	C	0.647671	0.010554	-0.0197129	0.00769321	TRUE
11	Q38:MMA/C3	Methylmalonylcarnitine / Propionylcarnitine	rs17452428	9q34.11	130775380	FALSE	FALSE	1.79886e-09	-0.0237028	0.00392311	1	rs17452428	130775380	TRUE	0.972	TRUE	0.989	T	C	0.647671	0.0475551	-0.0115939	0.00584377	TRUE
11	MMA	Methylmalonylcarnitine	rs10760583	9q34.11	130777160	FALSE	FALSE	9.09483e-13	-0.0346833	0.00482503	1	rs10760583	130777160	TRUE	0.596	TRUE	0.898	T	C	0.421091	0.0673722	-0.0157484	0.00859934	FALSE
11	MMA	Methylmalonylcarnitine	rs17455384	9q34.11	130779339	FALSE	FALSE	1.67902e-14	-0.0369872	0.00478593	1	rs17455384	130779339	TRUE	0.981	TRUE	0.995	C	A	0.652185	0.0157065	-0.018572	0.00767386	TRUE
11	Q38:MMA/C3	Methylmalonylcarnitine / Propionylcarnitine	rs17455384	9q34.11	130779339	FALSE	FALSE	1.92976e-09	-0.0235949	0.00391273	1	rs17455384	130779339	TRUE	0.981	TRUE	0.995	C	A	0.652185	0.0851409	-0.0100477	0.00582997	FALSE
11	MMA	Methylmalonylcarnitine	rs719703	9q34.11	130785369	FALSE	FALSE	1.68858e-14	-0.0369826	0.00478579	1	rs719703	130785369	FALSE	1	FALSE	1	T	C	0.650054	0.0132663	-0.0189141	0.00762251	TRUE
11	Q38:MMA/C3	Methylmalonylcarnitine / Propionylcarnitine	rs719703	9q34.11	130785369	FALSE	FALSE	1.93283e-09	-0.0235932	0.00391261	1	rs719703	130785369	FALSE	1	FALSE	1	T	C	0.650054	0.102723	-0.00946206	0.00579277	FALSE
11	MMA	Methylmalonylcarnitine	rs12685378	9q34.11	130787532	FALSE	FALSE	4.88093e-14	0.0357993	0.00471826	1	rs12685378	130787532	TRUE	0.881	TRUE	0.993	G	A	0.335172	0.00841287	0.0209485	0.00793282	TRUE
11	Q38:MMA/C3	Methylmalonylcarnitine / Propionylcarnitine	rs12685378	9q34.11	130787532	FALSE	FALSE	1.29226e-09	0.0234984	0.00385478	1	rs12685378	130787532	TRUE	0.881	TRUE	0.993	G	A	0.335172	0.0515985	0.0117485	0.00602793	FALSE
11	MMA	Methylmalonylcarnitine	rs2146293	9q34.11	130794986	FALSE	FALSE	3.42789e-14	-0.0361661	0.0047373	1	rs2146293	130794986	TRUE	0.88	TRUE	0.993	G	C	0.664378	0.00838568	-0.0209437	0.00792771	TRUE
11	Q38:MMA/C3	Methylmalonylcarnitine / Propionylcarnitine	rs2146293	9q34.11	130794986	FALSE	FALSE	1.0651e-09	-0.0237165	0.00387062	1	rs2146293	130794986	TRUE	0.88	TRUE	0.993	G	C	0.664378	0.0514599	-0.011748	0.00602406	FALSE
11	MMA	Methylmalonylcarnitine	rs3866886	9q34.11	130798340	FALSE	FALSE	1.36486e-14	-0.0365813	0.00471687	1	rs3866886	130798340	TRUE	0.858	TRUE	0.994	T	C	0.654835	0.00459397	-0.0225588	0.00793994	TRUE
11	Q38:MMA/C3	Methylmalonylcarnitine / Propionylcarnitine	rs3866886	9q34.11	130798340	FALSE	FALSE	1.33473e-09	-0.0234855	0.00385599	1	rs3866886	130798340	TRUE	0.858	TRUE	0.994	T	C	0.654835	0.0235154	-0.0136858	0.00603234	TRUE
11	MMA	Methylmalonylcarnitine	rs17452484	9q34.11	130799069	FALSE	FALSE	3.28069e-14	0.0362305	0.00474212	1	rs17452484	130799069	TRUE	0.88	TRUE	0.993	T	C	0.335194	0.0082273	0.0210082	0.00793259	TRUE
11	Q38:MMA/C3	Methylmalonylcarnitine / Propionylcarnitine	rs17452484	9q34.11	130799069	FALSE	FALSE	1.02418e-09	0.0237652	0.00387457	1	rs17452484	130799069	TRUE	0.88	TRUE	0.993	T	C	0.335194	0.0508934	0.011784	0.00602781	FALSE
11	MMA	Methylmalonylcarnitine	rs2004632	9q34.11	130801258	FALSE	FALSE	1.3376e-14	0.0366196	0.00472021	1	rs2004632	130801258	TRUE	0.858	TRUE	0.994	G	A	0.344743	0.00452539	0.0226099	0.00794442	TRUE
11	Q38:MMA/C3	Methylmalonylcarnitine / Propionylcarnitine	rs2004632	9q34.11	130801258	FALSE	FALSE	1.31008e-09	0.0235138	0.00385872	1	rs2004632	130801258	TRUE	0.858	TRUE	0.994	G	A	0.344743	0.0233714	0.0137079	0.00603577	TRUE
11	MMA	Methylmalonylcarnitine	rs2302813	9q34.11	130801480	FALSE	FALSE	1.33524e-14	0.0366204	0.00472017	1	rs2302813	130801480	TRUE	0.858	TRUE	0.994	G	A	0.344744	0.00452534	0.0226099	0.0079444	TRUE
11	Q38:MMA/C3	Methylmalonylcarnitine / Propionylcarnitine	rs2302813	9q34.11	130801480	FALSE	FALSE	1.30829e-09	0.0235145	0.0038587	1	rs2302813	130801480	TRUE	0.858	TRUE	0.994	G	A	0.344744	0.0233741	0.0137076	0.00603576	TRUE
11	MMA	Methylmalonylcarnitine	rs2302812	9q34.11	130801537	FALSE	FALSE	1.33406e-14	0.036621	0.00472018	1	rs2302812	130801537	TRUE	0.858	TRUE	0.994	T	A	0.344744	0.00452534	0.0226099	0.0079444	TRUE
11	Q38:MMA/C3	Methylmalonylcarnitine / Propionylcarnitine	rs2302812	9q34.11	130801537	FALSE	FALSE	1.3087e-09	0.0235144	0.0038587	1	rs2302812	130801537	TRUE	0.858	TRUE	0.994	T	A	0.344744	0.0233741	0.0137076	0.00603576	TRUE
11	MMA	Methylmalonylcarnitine	rs2302811	9q34.11	130801720	FALSE	FALSE	1.33461e-14	0.0366205	0.00472015	1	rs2302811	130801720	TRUE	0.858	TRUE	0.994	G	A	0.344742	0.00452716	0.0226089	0.00794441	TRUE
11	Q38:MMA/C3	Methylmalonylcarnitine / Propionylcarnitine	rs2302811	9q34.11	130801720	FALSE	FALSE	1.30835e-09	0.0235144	0.00385868	1	rs2302811	130801720	TRUE	0.858	TRUE	0.994	G	A	0.344742	0.0233808	0.0137069	0.00603577	TRUE
11	MMA	Methylmalonylcarnitine	rs12554574	9q34.11	130802201	FALSE	FALSE	1.39978e-14	-0.0364415	0.00470085	1	rs12554574	130802201	TRUE	0.858	TRUE	0.994	T	C	0.654824	0.00456114	-0.0225766	0.00793978	TRUE
11	Q38:MMA/C3	Methylmalonylcarnitine / Propionylcarnitine	rs12554574	9q34.11	130802201	FALSE	FALSE	1.55066e-09	-0.023313	0.00384311	1	rs12554574	130802201	TRUE	0.858	TRUE	0.994	T	C	0.654824	0.0234427	-0.0136928	0.00603224	TRUE
11	MMA	Methylmalonylcarnitine	rs12685210	9q34.11	130804678	FALSE	FALSE	1.31543e-14	-0.0366029	0.00471672	1	rs12685210	130804678	TRUE	0.858	FALSE	1	G	A	0.65477	0.005004	-0.0223172	0.007932	TRUE
11	Q38:MMA/C3	Methylmalonylcarnitine / Propionylcarnitine	rs12685210	9q34.11	130804678	FALSE	FALSE	1.31333e-09	-0.0234951	0.00385591	1	rs12685210	130804678	TRUE	0.858	FALSE	1	G	A	0.65477	0.0249217	-0.0135365	0.00602611	TRUE
11	MMA	Methylmalonylcarnitine	rs2302810	9q34.11	130805199	FALSE	FALSE	1.28409e-14	-0.0366204	0.00471707	1	rs2302810	130805199	TRUE	0.857	TRUE	0.994	T	C	0.654856	0.00450065	-0.0226141	0.00794099	TRUE
11	Q38:MMA/C3	Methylmalonylcarnitine / Propionylcarnitine	rs2302810	9q34.11	130805199	FALSE	FALSE	1.29161e-09	-0.0235074	0.00385621	1	rs2302810	130805199	TRUE	0.857	TRUE	0.994	T	C	0.654856	0.0233207	-0.0137071	0.00603321	TRUE
11	MMA	Methylmalonylcarnitine	rs10739740	9q34.11	130805808	FALSE	FALSE	1.89461e-15	-0.0385743	0.00481612	1	rs10739740	130805808	TRUE	0.81	TRUE	0.961	T	C	0.632216	0.00485825	-0.0226744	0.00803165	TRUE
11	Q38:MMA/C3	Methylmalonylcarnitine / Propionylcarnitine	rs10739740	9q34.11	130805808	FALSE	FALSE	3.76811e-10	-0.024787	0.00393845	1	rs10739740	130805808	TRUE	0.81	TRUE	0.961	T	C	0.632216	0.0253568	-0.0136628	0.00610061	TRUE
11	MMA	Methylmalonylcarnitine	rs12685767	9q34.11	130806173	FALSE	FALSE	2.62024e-14	0.0364058	0.00474662	1	rs12685767	130806173	TRUE	0.875	TRUE	0.989	T	C	0.33521	0.00763294	0.021251	0.0079479	TRUE
11	Q38:MMA/C3	Methylmalonylcarnitine / Propionylcarnitine	rs12685767	9q34.11	130806173	FALSE	FALSE	9.10977e-10	0.0238624	0.00387844	1	rs12685767	130806173	TRUE	0.875	TRUE	0.989	T	C	0.33521	0.048459	0.0119341	0.00603965	TRUE
11	MMA	Methylmalonylcarnitine	rs2287363	9q34.11	130807489	FALSE	FALSE	9.40552e-16	0.0392382	0.00484557	1	rs2287363	130807489	TRUE	0.795	TRUE	0.942	C	A	0.367524	0.00355579	0.0237017	0.0081097	TRUE
11	Q38:MMA/C3	Methylmalonylcarnitine / Propionylcarnitine	rs2287363	9q34.11	130807489	FALSE	FALSE	2.55021e-10	0.0251858	0.00396312	1	rs2287363	130807489	TRUE	0.795	TRUE	0.942	C	A	0.367524	0.0204089	0.0143099	0.00616068	TRUE
11	MMA	Methylmalonylcarnitine	rs10819457	9q34.11	130815862	FALSE	FALSE	3.2142e-17	-0.0419616	0.00492979	1	rs10819457	130815862	TRUE	0.763	TRUE	0.911	T	C	0.628233	0.003128	-0.0244714	0.00825982	TRUE
11	Q38:MMA/C3	Methylmalonylcarnitine / Propionylcarnitine	rs10819457	9q34.11	130815862	FALSE	FALSE	8.36007e-12	-0.0277052	0.00403197	1	rs10819457	130815862	TRUE	0.763	TRUE	0.911	T	C	0.628233	0.0235417	-0.0142302	0.00627347	TRUE
11	MMA	Methylmalonylcarnitine	rs7850015	9q34.11	130817423	FALSE	FALSE	1.66627e-16	0.0403968	0.00485984	1	rs7850015	130817423	TRUE	0.796	TRUE	0.922	T	C	0.348472	0.0024179	0.0250818	0.00824555	TRUE
11	Q38:MMA/C3	Methylmalonylcarnitine / Propionylcarnitine	rs7850015	9q34.11	130817423	FALSE	FALSE	2.62111e-11	0.0266358	0.00397382	1	rs7850015	130817423	TRUE	0.796	TRUE	0.922	T	C	0.348472	0.0203395	0.0145582	0.00626411	TRUE
11	MMA	Methylmalonylcarnitine	rs17455517	9q34.11	130825190	FALSE	FALSE	1.60649e-27	0.0556238	0.00504461	1	rs17455517	130825190	TRUE	0.658	TRUE	0.838	T	G	0.41968	4.98479e-05	0.0348806	0.00855827	TRUE
11	Q38:MMA/C3	Methylmalonylcarnitine / Propionylcarnitine	rs17455517	9q34.11	130825190	FALSE	FALSE	1.22602e-16	0.0346574	0.00415062	1	rs17455517	130825190	TRUE	0.658	TRUE	0.838	T	G	0.41968	0.00503304	0.01833	0.0065192	TRUE
11	MMA	Methylmalonylcarnitine	rs4837333	9q34.11	130825724	FALSE	FALSE	5.47396e-28	0.0561887	0.0050491	1	rs4837333	130825724	TRUE	0.651	TRUE	0.837	T	C	0.442962	6.89306e-05	0.0341713	0.0085466	TRUE
11	Q38:MMA/C3	Methylmalonylcarnitine / Propionylcarnitine	rs4837333	9q34.11	130825724	FALSE	FALSE	5.9742e-17	0.035057	0.00415503	1	rs4837333	130825724	TRUE	0.651	TRUE	0.837	T	C	0.442962	0.00574975	0.0180169	0.00650846	TRUE
11	MMA	Methylmalonylcarnitine	rs7870053	9q34.11	130827950	FALSE	FALSE	1.11118e-27	0.0558815	0.00505192	1	rs7870053	130827950	TRUE	0.655	TRUE	0.834	G	C	0.419705	4.20486e-05	0.0353034	0.00857754	TRUE
11	Q38:MMA/C3	Methylmalonylcarnitine / Propionylcarnitine	rs7870053	9q34.11	130827950	FALSE	FALSE	1.04097e-16	0.034794	0.00415705	1	rs7870053	130827950	TRUE	0.655	TRUE	0.834	G	C	0.419705	0.00462207	0.018553	0.00653453	TRUE
11	MMA	Methylmalonylcarnitine	rs7874044	9q34.11	130828747	TRUE	FALSE	3.62209e-28	0.0564723	0.00505689	1	rs7874044	130828747	TRUE	0.648	TRUE	0.833	T	C	0.443073	5.82651e-05	0.0345982	0.00856698	TRUE
11	Q38:MMA/C3	Methylmalonylcarnitine / Propionylcarnitine	rs7874044	9q34.11	130828747	TRUE	FALSE	4.84514e-17	0.0352198	0.00416185	1	rs7874044	130828747	TRUE	0.648	TRUE	0.833	T	C	0.443073	0.00518235	0.018283	0.0065245	TRUE
11	MMA	Methylmalonylcarnitine	rs4837334	9q34.11	130828990	FALSE	FALSE	8.04055e-21	0.0489127	0.00517097	1	rs4837334	130828990	TRUE	0.572	TRUE	0.857	G	A	0.582567	0.00500999	0.0245872	0.00874002	TRUE
11	Q38:MMA/C3	Methylmalonylcarnitine / Propionylcarnitine	rs4837334	9q34.11	130828990	FALSE	FALSE	8.09138e-11	0.0277665	0.00425043	1	rs4837334	130828990	TRUE	0.572	TRUE	0.857	G	A	0.582567	0.0102436	0.0170632	0.00663211	TRUE
11	MMA	Methylmalonylcarnitine	rs10732397	9q34.11	130849393	FALSE	FALSE	1.29155e-09	-0.0846351	0.0138838	1	rs10732397	130849393	TRUE	0.309	TRUE	0.717	T	G	0.0860704	0.000710643	-0.0616579	0.018151	TRUE
11	MMA	Methylmalonylcarnitine	rs17452603	9q34.11	130861088	TRUE	FALSE	5.16093e-24	0.0917475	0.00896624	1	rs17452603	130861088	TRUE	0.439	TRUE	0.749	G	A	0.789287	0.000995447	0.0390973	0.011839	TRUE
11	Q38:MMA/C3	Methylmalonylcarnitine / Propionylcarnitine	rs17452603	9q34.11	130861088	TRUE	FALSE	1.63762e-12	0.0524641	0.0073836	1	rs17452603	130861088	TRUE	0.439	TRUE	0.749	G	A	0.789287	0.140081	0.0133261	0.00902381	FALSE
11	MMA	Methylmalonylcarnitine	rs11564099	9q34.11	130876223	FALSE	FALSE	1.40732e-45	0.0787311	0.00542278	1	rs11564099	130876223	TRUE	0.523	TRUE	0.81	C	A	0.439454	3.71829e-11	0.0600338	0.00896537	TRUE
11	Q38:MMA/C3	Methylmalonylcarnitine / Propionylcarnitine	rs11564099	9q34.11	130876223	FALSE	FALSE	6.15074e-25	0.0471149	0.00450994	1	rs11564099	130876223	TRUE	0.523	TRUE	0.81	C	A	0.439454	4.75198e-07	0.0348794	0.00687625	TRUE
11	C5OH+HMG	2-Hydroxyisovalerylcarnitine	rs4295766	9q34.11	130878642	FALSE	FALSE	7.53763e-09	-0.0341193	0.00588024	1	rs4295766	130878642	TRUE	0.615	TRUE	0.906	T	C	0.207626	1.60421e-06	-0.0479585	0.00993076	TRUE
11	MMA	Methylmalonylcarnitine	rs4295766	9q34.11	130878642	FALSE	FALSE	1.01937e-58	-0.118814	0.00712482	1	rs4295766	130878642	TRUE	0.615	TRUE	0.906	T	C	0.207626	4.05363e-14	-0.0805469	0.0104874	TRUE
11	Q21:(C5OH+HMG)/(Leu|Ile)	2-Hydroxyisovalerylcarnitine / Leucine|Isoleucine	rs4295766	9q34.11	130878642	FALSE	FALSE	5.29305e-08	-0.000345082	6.31878e-05	1	rs4295766	130878642	TRUE	0.615	TRUE	0.906	T	C	0.207626	6.02876e-07	-0.0003371	6.70762e-05	TRUE
11	Q38:MMA/C3	Methylmalonylcarnitine / Propionylcarnitine	rs4295766	9q34.11	130878642	FALSE	FALSE	2.85351e-31	-0.0706072	0.00597173	1	rs4295766	130878642	TRUE	0.615	TRUE	0.906	T	C	0.207626	5.3995e-10	-0.0504509	0.00804066	TRUE
11	C5OH+HMG	2-Hydroxyisovalerylcarnitine	rs11789383	9q34.11	130878852	FALSE	FALSE	2.86588e-08	0.0461909	0.00829186	1	rs11789383	130878852	TRUE	0.566	TRUE	0.861	C	A	0.887699	1.6032e-06	0.0619385	0.0128252	TRUE
11	MMA	Methylmalonylcarnitine	rs11789383	9q34.11	130878852	FALSE	FALSE	8.22426e-43	0.143413	0.010221	1	rs11789383	130878852	TRUE	0.566	TRUE	0.861	C	A	0.887699	2.11782e-14	0.105145	0.013535	TRUE
11	Q38:MMA/C3	Methylmalonylcarnitine / Propionylcarnitine	rs11789383	9q34.11	130878852	FALSE	FALSE	1.62454e-22	0.0839208	0.00849709	1	rs11789383	130878852	TRUE	0.566	TRUE	0.861	C	A	0.887699	4.26956e-08	0.0577515	0.0104509	TRUE
11	C5OH+HMG	2-Hydroxyisovalerylcarnitine	rs12346996	9q34.11	130880677	FALSE	FALSE	5.55152e-12	-0.029314	0.00422947	1	rs12346996	130880677	TRUE	0.836	TRUE	0.989	T	C	0.318472	8.7542e-12	-0.0532866	0.00770608	TRUE
11	MMA	Methylmalonylcarnitine	rs12346996	9q34.11	130880677	FALSE	FALSE	4.03837e-80	-0.099468	0.0050234	1	rs12346996	130880677	TRUE	0.836	TRUE	0.989	T	C	0.318472	5.34823e-27	-0.088711	0.00798467	TRUE
11	Q21:(C5OH+HMG)/(Leu|Ile)	2-Hydroxyisovalerylcarnitine / Leucine|Isoleucine	rs12346996	9q34.11	130880677	FALSE	FALSE	3.38406e-09	-0.000270324	4.55291e-05	1	rs12346996	130880677	TRUE	0.836	TRUE	0.989	T	C	0.318472	2.54385e-11	-0.000352314	5.21624e-05	TRUE
11	Q38:MMA/C3	Methylmalonylcarnitine / Propionylcarnitine	rs12346996	9q34.11	130880677	FALSE	FALSE	7.05361e-42	-0.0590592	0.00425996	1	rs12346996	130880677	TRUE	0.836	TRUE	0.989	T	C	0.318472	9.73884e-17	-0.0526392	0.00621556	TRUE
11	C5OH+HMG	2-Hydroxyisovalerylcarnitine	rs10819461	9q34.11	130881708	FALSE	FALSE	1.84299e-12	0.029709	0.00419096	1	rs10819461	130881708	TRUE	0.901	TRUE	0.99	T	C	0.697235	3.76078e-12	0.052422	0.00744641	TRUE
11	MMA	Methylmalonylcarnitine	rs10819461	9q34.11	130881708	FALSE	FALSE	6.76624e-80	0.0984772	0.00498113	1	rs10819461	130881708	TRUE	0.901	TRUE	0.99	T	C	0.697235	1.87625e-28	0.0880715	0.00769473	TRUE
11	Q21:(C5OH+HMG)/(Leu|Ile)	2-Hydroxyisovalerylcarnitine / Leucine|Isoleucine	rs10819461	9q34.11	130881708	FALSE	FALSE	1.58367e-09	0.000273562	4.51213e-05	1	rs10819461	130881708	TRUE	0.901	TRUE	0.99	T	C	0.697235	1.64757e-11	0.000343911	5.04268e-05	TRUE
11	Q38:MMA/C3	Methylmalonylcarnitine / Propionylcarnitine	rs10819461	9q34.11	130881708	FALSE	FALSE	1.24865e-41	0.0583737	0.00422417	1	rs10819461	130881708	TRUE	0.901	TRUE	0.99	T	C	0.697235	2.53721e-17	0.0518401	0.00600244	TRUE
11	C5OH+HMG	2-Hydroxyisovalerylcarnitine	rs10760587	9q34.11	130885837	FALSE	FALSE	1.79445e-12	-0.0296604	0.00418188	1	rs10760587	130885837	TRUE	0.841	FALSE	1	G	C	0.320415	9.07176e-12	-0.0528963	0.00765552	TRUE
11	MMA	Methylmalonylcarnitine	rs10760587	9q34.11	130885837	FALSE	FALSE	2.87852e-80	-0.0984772	0.00496828	1	rs10760587	130885837	TRUE	0.841	FALSE	1	G	C	0.320415	2.94987e-27	-0.0885462	0.00792694	TRUE
11	Q21:(C5OH+HMG)/(Leu|Ile)	2-Hydroxyisovalerylcarnitine / Leucine|Isoleucine	rs10760587	9q34.11	130885837	FALSE	FALSE	1.57962e-09	-0.00027299	4.50238e-05	1	rs10760587	130885837	TRUE	0.841	FALSE	1	G	C	0.320415	2.40622e-11	-0.000350407	5.18151e-05	TRUE
11	Q38:MMA/C3	Methylmalonylcarnitine / Propionylcarnitine	rs10760587	9q34.11	130885837	FALSE	FALSE	1.69506e-41	-0.0581544	0.00421563	1	rs10760587	130885837	TRUE	0.841	FALSE	1	G	C	0.320415	6.46109e-17	-0.0525861	0.00617182	TRUE
11	C5OH+HMG	2-Hydroxyisovalerylcarnitine	rs10988198	9q34.11	130885946	FALSE	FALSE	5.57509e-12	-0.0292868	0.00422591	1	rs10988198	130885946	TRUE	0.838	TRUE	0.992	T	C	0.318583	8.78345e-12	-0.0532131	0.00769601	TRUE
11	MMA	Methylmalonylcarnitine	rs10988198	9q34.11	130885946	FALSE	FALSE	3.99106e-80	-0.0993869	0.00501912	1	rs10988198	130885946	TRUE	0.838	TRUE	0.992	T	C	0.318583	5.55099e-27	-0.0885686	0.00797457	TRUE
11	Q21:(C5OH+HMG)/(Leu|Ile)	2-Hydroxyisovalerylcarnitine / Leucine|Isoleucine	rs10988198	9q34.11	130885946	FALSE	FALSE	3.3674e-09	-0.000270133	4.54906e-05	1	rs10988198	130885946	TRUE	0.838	TRUE	0.992	T	C	0.318583	2.60047e-11	-0.000351686	5.20953e-05	TRUE
11	Q38:MMA/C3	Methylmalonylcarnitine / Propionylcarnitine	rs10988198	9q34.11	130885946	FALSE	FALSE	7.08721e-42	-0.0590079	0.00425638	1	rs10988198	130885946	TRUE	0.838	TRUE	0.992	T	C	0.318583	9.84555e-17	-0.0525623	0.00620748	TRUE
11	C5OH+HMG	2-Hydroxyisovalerylcarnitine	rs10988199	9q34.11	130886595	FALSE	FALSE	4.41058e-10	-0.0273478	0.0043626	1	rs10988199	130886595	TRUE	0.658	TRUE	0.971	G	A	0.431303	1.48357e-08	-0.0437582	0.00765705	TRUE
11	MMA	Methylmalonylcarnitine	rs10988199	9q34.11	130886595	FALSE	FALSE	2.78131e-69	-0.0955841	0.0052327	1	rs10988199	130886595	TRUE	0.658	TRUE	0.971	G	A	0.431303	5.39549e-19	-0.0730052	0.00802106	TRUE
11	Q38:MMA/C3	Methylmalonylcarnitine / Propionylcarnitine	rs10988199	9q34.11	130886595	FALSE	FALSE	2.76512e-35	-0.0557759	0.00441675	1	rs10988199	130886595	TRUE	0.658	TRUE	0.971	G	A	0.431303	4.72992e-09	-0.0370028	0.00625769	TRUE
11	C5OH+HMG	2-Hydroxyisovalerylcarnitine	rs11564096	9q34.11	130886778	FALSE	FALSE	4.41169e-10	-0.0273476	0.00436258	1	rs11564096	130886778	TRUE	0.658	TRUE	0.971	T	C	0.431302	1.48375e-08	-0.0437579	0.00765704	TRUE
11	MMA	Methylmalonylcarnitine	rs11564096	9q34.11	130886778	FALSE	FALSE	2.77557e-69	-0.0955843	0.00523267	1	rs11564096	130886778	TRUE	0.658	TRUE	0.971	T	C	0.431302	5.39503e-19	-0.0730051	0.00802104	TRUE
11	Q38:MMA/C3	Methylmalonylcarnitine / Propionylcarnitine	rs11564096	9q34.11	130886778	FALSE	FALSE	2.75822e-35	-0.0557766	0.00441673	1	rs11564096	130886778	TRUE	0.658	TRUE	0.971	T	C	0.431302	4.73003e-09	-0.0370027	0.00625767	TRUE
11	C5OH+HMG	2-Hydroxyisovalerylcarnitine	rs7859344	9q34.11	130888203	FALSE	FALSE	1.79357e-12	-0.0296595	0.00418171	1	rs7859344	130888203	TRUE	0.841	TRUE	0.995	T	A	0.320164	8.70714e-12	-0.0530357	0.0076689	TRUE
11	MMA	Methylmalonylcarnitine	rs7859344	9q34.11	130888203	FALSE	FALSE	2.90062e-80	-0.0984713	0.0049681	1	rs7859344	130888203	TRUE	0.841	TRUE	0.995	T	A	0.320164	2.34298e-27	-0.0888671	0.00793916	TRUE
11	Q21:(C5OH+HMG)/(Leu|Ile)	2-Hydroxyisovalerylcarnitine / Leucine|Isoleucine	rs7859344	9q34.11	130888203	FALSE	FALSE	1.58445e-09	-0.000272957	4.5022e-05	1	rs7859344	130888203	TRUE	0.841	TRUE	0.995	T	A	0.320164	2.4452e-11	-0.000350914	5.19088e-05	TRUE
11	Q38:MMA/C3	Methylmalonylcarnitine / Propionylcarnitine	rs7859344	9q34.11	130888203	FALSE	FALSE	1.70887e-41	-0.0581495	0.00421547	1	rs7859344	130888203	TRUE	0.841	TRUE	0.995	T	A	0.320164	5.90705e-17	-0.0527442	0.00618226	TRUE
11	C5OH+HMG	2-Hydroxyisovalerylcarnitine	rs7865337	9q34.11	130893899	FALSE	FALSE	1.77876e-12	-0.0296607	0.00418118	1	rs7865337	130893899	TRUE	0.841	TRUE	0.995	C	A	0.320174	8.68249e-12	-0.0530349	0.00766832	TRUE
11	MMA	Methylmalonylcarnitine	rs7865337	9q34.11	130893899	FALSE	FALSE	2.86137e-80	-0.0984626	0.00496745	1	rs7865337	130893899	TRUE	0.841	TRUE	0.995	C	A	0.320174	2.33689e-27	-0.0888625	0.00793857	TRUE
11	Q21:(C5OH+HMG)/(Leu|Ile)	2-Hydroxyisovalerylcarnitine / Leucine|Isoleucine	rs7865337	9q34.11	130893899	FALSE	FALSE	1.56733e-09	-0.000273002	4.50163e-05	1	rs7865337	130893899	TRUE	0.841	TRUE	0.995	C	A	0.320174	2.44232e-11	-0.000350897	5.1905e-05	TRUE
11	Q38:MMA/C3	Methylmalonylcarnitine / Propionylcarnitine	rs7865337	9q34.11	130893899	FALSE	FALSE	1.71495e-41	-0.0581413	0.00421496	1	rs7865337	130893899	TRUE	0.841	TRUE	0.995	C	A	0.320174	5.94131e-17	-0.0527363	0.00618185	TRUE
11	C5OH+HMG	2-Hydroxyisovalerylcarnitine	rs6478861	9q34.11	130894124	FALSE	FALSE	5.70944e-12	0.0293261	0.00423368	1	rs6478861	130894124	TRUE	0.899	TRUE	0.989	T	C	0.698837	3.82485e-12	0.0525778	0.00747116	TRUE
11	MMA	Methylmalonylcarnitine	rs6478861	9q34.11	130894124	FALSE	FALSE	1.03968e-79	0.0993274	0.00503068	1	rs6478861	130894124	TRUE	0.899	TRUE	0.989	T	C	0.698837	4.2907e-28	0.0878068	0.00772707	TRUE
11	Q21:(C5OH+HMG)/(Leu|Ile)	2-Hydroxyisovalerylcarnitine / Leucine|Isoleucine	rs6478861	9q34.11	130894124	FALSE	FALSE	3.37382e-09	0.000270614	4.55742e-05	1	rs6478861	130894124	TRUE	0.899	TRUE	0.989	T	C	0.698837	1.77095e-11	0.000344523	5.05974e-05	TRUE
11	Q38:MMA/C3	Methylmalonylcarnitine / Propionylcarnitine	rs6478861	9q34.11	130894124	FALSE	FALSE	5.39353e-42	0.0592	0.00426365	1	rs6478861	130894124	TRUE	0.899	TRUE	0.989	T	C	0.698837	4.12452e-17	0.051676	0.00602545	TRUE
11	C5OH+HMG	2-Hydroxyisovalerylcarnitine	rs4642748	9q34.11	130894768	FALSE	FALSE	1.77747e-12	-0.0296603	0.00418107	1	rs4642748	130894768	TRUE	0.841	TRUE	0.995	T	C	0.320174	8.6709e-12	-0.0530357	0.00766822	TRUE
11	MMA	Methylmalonylcarnitine	rs4642748	9q34.11	130894768	FALSE	FALSE	2.84656e-80	-0.0984612	0.0049673	1	rs4642748	130894768	TRUE	0.841	TRUE	0.995	T	C	0.320174	2.34157e-27	-0.08886	0.00793849	TRUE
11	Q21:(C5OH+HMG)/(Leu|Ile)	2-Hydroxyisovalerylcarnitine / Leucine|Isoleucine	rs4642748	9q34.11	130894768	FALSE	FALSE	1.56583e-09	-0.000273001	4.5015e-05	1	rs4642748	130894768	TRUE	0.841	TRUE	0.995	T	C	0.320174	2.44161e-11	-0.000350895	5.19044e-05	TRUE
11	Q38:MMA/C3	Methylmalonylcarnitine / Propionylcarnitine	rs4642748	9q34.11	130894768	FALSE	FALSE	1.70804e-41	-0.0581409	0.00421484	1	rs4642748	130894768	TRUE	0.841	TRUE	0.995	T	C	0.320174	5.94792e-17	-0.0527348	0.00618178	TRUE
11	C5OH+HMG	2-Hydroxyisovalerylcarnitine	rs10739741	9q34.11	130894981	FALSE	FALSE	1.77688e-12	-0.0296606	0.00418109	1	rs10739741	130894981	TRUE	0.841	TRUE	0.995	G	C	0.320174	8.66885e-12	-0.0530361	0.00766823	TRUE
11	MMA	Methylmalonylcarnitine	rs10739741	9q34.11	130894981	FALSE	FALSE	2.83834e-80	-0.0984624	0.00496732	1	rs10739741	130894981	TRUE	0.841	TRUE	0.995	G	C	0.320174	2.34163e-27	-0.0888602	0.0079385	TRUE
11	Q21:(C5OH+HMG)/(Leu|Ile)	2-Hydroxyisovalerylcarnitine / Leucine|Isoleucine	rs10739741	9q34.11	130894981	FALSE	FALSE	1.56671e-09	-0.000272998	4.50153e-05	1	rs10739741	130894981	TRUE	0.841	TRUE	0.995	G	C	0.320174	2.44173e-11	-0.000350895	5.19045e-05	TRUE
11	Q38:MMA/C3	Methylmalonylcarnitine / Propionylcarnitine	rs10739741	9q34.11	130894981	FALSE	FALSE	1.70824e-41	-0.0581412	0.00421486	1	rs10739741	130894981	TRUE	0.841	TRUE	0.995	G	C	0.320174	5.94964e-17	-0.0527347	0.0061818	TRUE
11	C5OH+HMG	2-Hydroxyisovalerylcarnitine	rs7042928	9q34.11	130895096	FALSE	FALSE	1.77725e-12	-0.0296604	0.00418108	1	rs7042928	130895096	TRUE	0.841	TRUE	0.994	T	G	0.320174	8.67302e-12	-0.0530354	0.00766822	TRUE
11	MMA	Methylmalonylcarnitine	rs7042928	9q34.11	130895096	FALSE	FALSE	2.83609e-80	-0.0984623	0.00496731	1	rs7042928	130895096	TRUE	0.841	TRUE	0.994	T	G	0.320174	2.34453e-27	-0.0888591	0.00793849	TRUE
11	Q21:(C5OH+HMG)/(Leu|Ile)	2-Hydroxyisovalerylcarnitine / Leucine|Isoleucine	rs7042928	9q34.11	130895096	FALSE	FALSE	1.56686e-09	-0.000272997	4.50152e-05	1	rs7042928	130895096	TRUE	0.841	TRUE	0.994	T	G	0.320174	2.4443e-11	-0.000350887	5.19044e-05	TRUE
11	Q38:MMA/C3	Methylmalonylcarnitine / Propionylcarnitine	rs7042928	9q34.11	130895096	FALSE	FALSE	1.70821e-41	-0.0581411	0.00421485	1	rs7042928	130895096	TRUE	0.841	TRUE	0.994	T	G	0.320174	5.95188e-17	-0.0527343	0.00618178	TRUE
11	C5OH+HMG	2-Hydroxyisovalerylcarnitine	rs3118639	9q34.11	130895424	FALSE	FALSE	5.6975e-12	0.0293262	0.00423352	1	rs3118639	130895424	TRUE	0.899	TRUE	0.989	G	A	0.698831	3.81791e-12	0.0525777	0.00747087	TRUE
11	MMA	Methylmalonylcarnitine	rs3118639	9q34.11	130895424	FALSE	FALSE	1.02087e-79	0.0993282	0.00503044	1	rs3118639	130895424	TRUE	0.899	TRUE	0.989	G	A	0.698831	4.2779e-28	0.0878055	0.00772676	TRUE
11	Q21:(C5OH+HMG)/(Leu|Ile)	2-Hydroxyisovalerylcarnitine / Leucine|Isoleucine	rs3118639	9q34.11	130895424	FALSE	FALSE	3.36261e-09	0.000270629	4.55723e-05	1	rs3118639	130895424	TRUE	0.899	TRUE	0.989	G	A	0.698831	1.76989e-11	0.000344514	5.05954e-05	TRUE
11	Q38:MMA/C3	Methylmalonylcarnitine / Propionylcarnitine	rs3118639	9q34.11	130895424	FALSE	FALSE	5.32034e-42	0.0592019	0.00426346	1	rs3118639	130895424	TRUE	0.899	TRUE	0.989	G	A	0.698831	4.12406e-17	0.0516741	0.00602522	TRUE
11	MMA	Methylmalonylcarnitine	rs17455678	9q34.11	130895575	FALSE	FALSE	3.20307e-10	-0.185863	0.0294124	1	rs17455678	130895575	TRUE	0.651	TRUE	0.611	T	C	0.0255244	0.000523145	-0.101162	0.0290618	TRUE
11	C5OH+HMG	2-Hydroxyisovalerylcarnitine	rs3124495	9q34.11	130895831	FALSE	FALSE	1.7736e-12	-0.0296612	0.00418101	1	rs3124495	130895831	TRUE	0.841	TRUE	0.994	G	C	0.320173	8.65181e-12	-0.0530381	0.0076682	TRUE
11	MMA	Methylmalonylcarnitine	rs3124495	9q34.11	130895831	FALSE	FALSE	2.82955e-80	-0.0984615	0.00496723	1	rs3124495	130895831	TRUE	0.841	TRUE	0.994	G	C	0.320173	2.34052e-27	-0.0888604	0.00793849	TRUE
11	Q21:(C5OH+HMG)/(Leu|Ile)	2-Hydroxyisovalerylcarnitine / Leucine|Isoleucine	rs3124495	9q34.11	130895831	FALSE	FALSE	1.56506e-09	-0.000273001	4.50145e-05	1	rs3124495	130895831	TRUE	0.841	TRUE	0.994	G	C	0.320173	2.43545e-11	-0.000350914	5.19043e-05	TRUE
11	Q38:MMA/C3	Methylmalonylcarnitine / Propionylcarnitine	rs3124495	9q34.11	130895831	FALSE	FALSE	1.70631e-41	-0.0581406	0.00421479	1	rs3124495	130895831	TRUE	0.841	TRUE	0.994	G	C	0.320173	5.92e-17	-0.0527382	0.00618175	TRUE
11	C5OH+HMG	2-Hydroxyisovalerylcarnitine	rs7046990	9q34.11	130895959	FALSE	FALSE	1.77334e-12	-0.0296611	0.00418099	1	rs7046990	130895959	TRUE	0.841	TRUE	0.994	G	C	0.320173	8.64748e-12	-0.0530386	0.00766819	TRUE
11	MMA	Methylmalonylcarnitine	rs7046990	9q34.11	130895959	FALSE	FALSE	2.83603e-80	-0.0984605	0.00496722	1	rs7046990	130895959	TRUE	0.841	TRUE	0.994	G	C	0.320173	2.34038e-27	-0.0888603	0.00793848	TRUE
11	Q21:(C5OH+HMG)/(Leu|Ile)	2-Hydroxyisovalerylcarnitine / Leucine|Isoleucine	rs7046990	9q34.11	130895959	FALSE	FALSE	1.5661e-09	-0.000272996	4.50143e-05	1	rs7046990	130895959	TRUE	0.841	TRUE	0.994	G	C	0.320173	2.43461e-11	-0.000350917	5.19042e-05	TRUE
11	Q38:MMA/C3	Methylmalonylcarnitine / Propionylcarnitine	rs7046990	9q34.11	130895959	FALSE	FALSE	1.70517e-41	-0.0581405	0.00421477	1	rs7046990	130895959	TRUE	0.841	TRUE	0.994	G	C	0.320173	5.91812e-17	-0.0527384	0.00618175	TRUE
11	C5OH+HMG	2-Hydroxyisovalerylcarnitine	rs10988200	9q34.11	130896406	FALSE	FALSE	1.83214e-12	0.029703	0.00418962	1	rs10988200	130896406	TRUE	0.902	TRUE	0.991	T	C	0.697216	3.77304e-12	0.052402	0.00744406	TRUE
11	MMA	Methylmalonylcarnitine	rs10988200	9q34.11	130896406	FALSE	FALSE	6.81345e-80	0.0984441	0.00497956	1	rs10988200	130896406	TRUE	0.902	TRUE	0.991	T	C	0.697216	1.88488e-28	0.0880405	0.00769233	TRUE
11	Q21:(C5OH+HMG)/(Leu|Ile)	2-Hydroxyisovalerylcarnitine / Leucine|Isoleucine	rs10988200	9q34.11	130896406	FALSE	FALSE	1.56688e-09	0.000273553	4.51069e-05	1	rs10988200	130896406	TRUE	0.902	TRUE	0.991	T	C	0.697216	1.65886e-11	0.000343752	5.04111e-05	TRUE
11	Q38:MMA/C3	Methylmalonylcarnitine / Propionylcarnitine	rs10988200	9q34.11	130896406	FALSE	FALSE	1.27298e-41	0.0583494	0.00422287	1	rs10988200	130896406	TRUE	0.902	TRUE	0.991	T	C	0.697216	2.53787e-17	0.0518234	0.00600053	TRUE
11	C5OH+HMG	2-Hydroxyisovalerylcarnitine	rs3124496	9q34.11	130896683	FALSE	FALSE	1.83392e-12	0.0297021	0.00418958	1	rs3124496	130896683	TRUE	0.902	TRUE	0.991	T	C	0.697213	3.76924e-12	0.0524031	0.00744406	TRUE
11	MMA	Methylmalonylcarnitine	rs3124496	9q34.11	130896683	FALSE	FALSE	6.82778e-80	0.0984425	0.00497951	1	rs3124496	130896683	TRUE	0.902	TRUE	0.991	T	C	0.697213	1.87277e-28	0.0880449	0.00769229	TRUE
11	Q21:(C5OH+HMG)/(Leu|Ile)	2-Hydroxyisovalerylcarnitine / Leucine|Isoleucine	rs3124496	9q34.11	130896683	FALSE	FALSE	1.56845e-09	0.000273543	4.51064e-05	1	rs3124496	130896683	TRUE	0.902	TRUE	0.991	T	C	0.697213	1.65591e-11	0.000343765	5.0411e-05	TRUE
11	Q38:MMA/C3	Methylmalonylcarnitine / Propionylcarnitine	rs3124496	9q34.11	130896683	FALSE	FALSE	1.27511e-41	0.0583482	0.00422283	1	rs3124496	130896683	TRUE	0.902	TRUE	0.991	T	C	0.697213	2.53182e-17	0.0518251	0.00600052	TRUE
11	C5OH+HMG	2-Hydroxyisovalerylcarnitine	rs2229419	9q34.11	130897451	FALSE	FALSE	1.77634e-12	-0.0296567	0.00418051	1	rs2229419	130897451	TRUE	0.842	TRUE	0.994	T	C	0.320184	8.65603e-12	-0.0530328	0.0076675	TRUE
11	MMA	Methylmalonylcarnitine	rs2229419	9q34.11	130897451	FALSE	FALSE	2.81933e-80	-0.0984506	0.00496662	1	rs2229419	130897451	TRUE	0.842	TRUE	0.994	T	C	0.320184	2.33635e-27	-0.0888535	0.00793774	TRUE
11	Q21:(C5OH+HMG)/(Leu|Ile)	2-Hydroxyisovalerylcarnitine / Leucine|Isoleucine	rs2229419	9q34.11	130897451	FALSE	FALSE	1.56271e-09	-0.00027298	4.50091e-05	1	rs2229419	130897451	TRUE	0.842	TRUE	0.994	T	C	0.320184	2.44222e-11	-0.000350861	5.18997e-05	TRUE
11	Q38:MMA/C3	Methylmalonylcarnitine / Propionylcarnitine	rs2229419	9q34.11	130897451	FALSE	FALSE	1.6817e-41	-0.058138	0.00421425	1	rs2229419	130897451	TRUE	0.842	TRUE	0.994	T	C	0.320184	5.91536e-17	-0.052734	0.00618118	TRUE
11	C5OH+HMG	2-Hydroxyisovalerylcarnitine	rs7866897	9q34.11	130902900	FALSE	FALSE	6.53925e-13	-0.0340977	0.00471333	1	rs7866897	130902900	TRUE	0.782	TRUE	0.854	T	C	0.266945	3.13738e-11	-0.0558443	0.00830745	TRUE
11	MMA	Methylmalonylcarnitine	rs7866897	9q34.11	130902900	FALSE	FALSE	3.95882e-74	-0.106963	0.00564046	1	rs7866897	130902900	TRUE	0.782	TRUE	0.854	T	C	0.266945	1.35047e-26	-0.0947898	0.00860471	TRUE
11	Q21:(C5OH+HMG)/(Leu|Ile)	2-Hydroxyisovalerylcarnitine / Leucine|Isoleucine	rs7866897	9q34.11	130902900	FALSE	FALSE	1.01693e-09	-0.000311377	5.0755e-05	1	rs7866897	130902900	TRUE	0.782	TRUE	0.854	T	C	0.266945	3.81505e-10	-0.000356523	5.63186e-05	TRUE
11	Q38:MMA/C3	Methylmalonylcarnitine / Propionylcarnitine	rs7866897	9q34.11	130902900	FALSE	FALSE	5.31826e-39	-0.0635681	0.00476653	1	rs7866897	130902900	TRUE	0.782	TRUE	0.854	T	C	0.266945	1.71958e-16	-0.0562287	0.00669606	TRUE
11	C5OH+HMG	2-Hydroxyisovalerylcarnitine	rs10819463	9q34.11	130903058	FALSE	FALSE	1.5607e-12	-0.0296801	0.00417303	1	rs10819463	130903058	TRUE	0.848	TRUE	0.949	G	A	0.327983	1.34968e-11	-0.0526763	0.00768991	TRUE
11	MMA	Methylmalonylcarnitine	rs10819463	9q34.11	130903058	FALSE	FALSE	4.15081e-80	-0.0981815	0.00495884	1	rs10819463	130903058	TRUE	0.848	TRUE	0.949	G	A	0.327983	3.65861e-28	-0.0903515	0.00793993	TRUE
11	Q21:(C5OH+HMG)/(Leu|Ile)	2-Hydroxyisovalerylcarnitine / Leucine|Isoleucine	rs10819463	9q34.11	130903058	FALSE	FALSE	1.81447e-09	-0.000271431	4.49351e-05	1	rs10819463	130903058	TRUE	0.848	TRUE	0.949	G	A	0.327983	3.64785e-11	-0.000348682	5.20489e-05	TRUE
11	Q38:MMA/C3	Methylmalonylcarnitine / Propionylcarnitine	rs10819463	9q34.11	130903058	FALSE	FALSE	1.12208e-41	-0.0581594	0.00420611	1	rs10819463	130903058	TRUE	0.848	TRUE	0.949	G	A	0.327983	1.86276e-17	-0.0536849	0.00618873	TRUE
11	C5OH+HMG	2-Hydroxyisovalerylcarnitine	rs746873	9q34.11	130904771	FALSE	FALSE	1.55524e-12	-0.0292362	0.00411033	1	rs746873	130904771	TRUE	0.895	TRUE	0.989	T	C	0.32694	1.06387e-11	-0.0519682	0.00754722	TRUE
11	MMA	Methylmalonylcarnitine	rs746873	9q34.11	130904771	FALSE	FALSE	4.21929e-83	-0.0983914	0.00486877	1	rs746873	130904771	TRUE	0.895	TRUE	0.989	T	C	0.32694	1.44851e-28	-0.0893397	0.0077881	TRUE
11	Q21:(C5OH+HMG)/(Leu|Ile)	2-Hydroxyisovalerylcarnitine / Leucine|Isoleucine	rs746873	9q34.11	130904771	FALSE	FALSE	1.19619e-09	-0.000270306	4.42503e-05	1	rs746873	130904771	TRUE	0.895	TRUE	0.989	T	C	0.32694	4.42013e-11	-0.000340861	5.11065e-05	TRUE
11	Q38:MMA/C3	Methylmalonylcarnitine / Propionylcarnitine	rs746873	9q34.11	130904771	FALSE	FALSE	2.7346e-43	-0.0583854	0.00413595	1	rs746873	130904771	TRUE	0.895	TRUE	0.989	T	C	0.32694	1.80004e-17	-0.0527242	0.00607502	TRUE
11	C5OH+HMG	2-Hydroxyisovalerylcarnitine	rs746872	9q34.11	130904848	TRUE	TRUE	1.55771e-12	-0.0292351	0.00411031	1	rs746872	130904848	TRUE	0.895	TRUE	0.989	T	C	0.32694	1.06388e-11	-0.0519679	0.00754717	TRUE
11	MMA	Methylmalonylcarnitine	rs746872	9q34.11	130904848	TRUE	TRUE	4.21412e-83	-0.0983912	0.00486874	1	rs746872	130904848	TRUE	0.895	TRUE	0.989	T	C	0.32694	1.44977e-28	-0.0893385	0.00778806	TRUE
11	Q21:(C5OH+HMG)/(Leu|Ile)	2-Hydroxyisovalerylcarnitine / Leucine|Isoleucine	rs746872	9q34.11	130904848	TRUE	TRUE	1.19704e-09	-0.000270299	4.42501e-05	1	rs746872	130904848	TRUE	0.895	TRUE	0.989	T	C	0.32694	4.42042e-11	-0.000340858	5.11062e-05	TRUE
11	Q38:MMA/C3	Methylmalonylcarnitine / Propionylcarnitine	rs746872	9q34.11	130904848	TRUE	TRUE	2.72927e-43	-0.0583856	0.00413592	1	rs746872	130904848	TRUE	0.895	TRUE	0.989	T	C	0.32694	1.80082e-17	-0.0527235	0.00607498	TRUE
11	C5OH+HMG	2-Hydroxyisovalerylcarnitine	rs3124498	9q34.11	130905314	FALSE	FALSE	1.55457e-12	-0.0292344	0.00411006	1	rs3124498	130905314	TRUE	0.895	TRUE	0.989	T	C	0.326933	1.06501e-11	-0.0519637	0.00754674	TRUE
11	MMA	Methylmalonylcarnitine	rs3124498	9q34.11	130905314	FALSE	FALSE	4.28306e-83	-0.0983812	0.00486848	1	rs3124498	130905314	TRUE	0.895	TRUE	0.989	T	C	0.326933	1.46894e-28	-0.0893244	0.00778772	TRUE
11	Q21:(C5OH+HMG)/(Leu|Ile)	2-Hydroxyisovalerylcarnitine / Leucine|Isoleucine	rs3124498	9q34.11	130905314	FALSE	FALSE	1.19286e-09	-0.000270307	4.42473e-05	1	rs3124498	130905314	TRUE	0.895	TRUE	0.989	T	C	0.326933	4.42666e-11	-0.000340828	5.11033e-05	TRUE
11	Q38:MMA/C3	Methylmalonylcarnitine / Propionylcarnitine	rs3124498	9q34.11	130905314	FALSE	FALSE	2.74441e-43	-0.0583804	0.00413568	1	rs3124498	130905314	TRUE	0.895	TRUE	0.989	T	C	0.326933	1.81036e-17	-0.0527168	0.00607466	TRUE
11	C5OH+HMG	2-Hydroxyisovalerylcarnitine	rs2768630	9q34.11	130906209	FALSE	FALSE	4.23614e-13	-0.0294758	0.00404083	1	rs2768630	130906209	TRUE	0.996	TRUE	0.995	T	C	0.309267	4.03678e-12	-0.0507819	0.00722411	TRUE
11	MMA	Methylmalonylcarnitine	rs2768630	9q34.11	130906209	FALSE	FALSE	4.93448e-83	-0.0967403	0.00478926	1	rs2768630	130906209	TRUE	0.996	TRUE	0.995	T	C	0.309267	4.59191e-30	-0.087796	0.00743465	TRUE
11	Q21:(C5OH+HMG)/(Leu|Ile)	2-Hydroxyisovalerylcarnitine / Leucine|Isoleucine	rs2768630	9q34.11	130906209	FALSE	FALSE	4.44165e-10	-0.000272692	4.35078e-05	1	rs2768630	130906209	TRUE	0.996	TRUE	0.995	T	C	0.309267	3.18938e-11	-0.000328942	4.89521e-05	TRUE
11	Q38:MMA/C3	Methylmalonylcarnitine / Propionylcarnitine	rs2768630	9q34.11	130906209	FALSE	FALSE	4.77514e-43	-0.0572672	0.00406916	1	rs2768630	130906209	TRUE	0.996	TRUE	0.995	T	C	0.309267	4.10647e-18	-0.0514826	0.00581119	TRUE
11	C5OH+HMG	2-Hydroxyisovalerylcarnitine	rs1977447	9q34.11	130908017	FALSE	FALSE	4.23529e-13	-0.0294759	0.00404083	1	rs1977447	130908017	TRUE	0.996	TRUE	0.995	T	C	0.309267	4.03678e-12	-0.0507819	0.00722411	TRUE
11	MMA	Methylmalonylcarnitine	rs1977447	9q34.11	130908017	FALSE	FALSE	4.93145e-83	-0.0967405	0.00478926	1	rs1977447	130908017	TRUE	0.996	TRUE	0.995	T	C	0.309267	4.59191e-30	-0.087796	0.00743465	TRUE
11	Q21:(C5OH+HMG)/(Leu|Ile)	2-Hydroxyisovalerylcarnitine / Leucine|Isoleucine	rs1977447	9q34.11	130908017	FALSE	FALSE	4.44116e-10	-0.000272692	4.35078e-05	1	rs1977447	130908017	TRUE	0.996	TRUE	0.995	T	C	0.309267	3.18938e-11	-0.000328942	4.89521e-05	TRUE
11	Q38:MMA/C3	Methylmalonylcarnitine / Propionylcarnitine	rs1977447	9q34.11	130908017	FALSE	FALSE	4.77006e-43	-0.0572675	0.00406916	1	rs1977447	130908017	TRUE	0.996	TRUE	0.995	T	C	0.309267	4.10647e-18	-0.0514826	0.00581119	TRUE
11	C5OH+HMG	2-Hydroxyisovalerylcarnitine	rs10988209	9q34.11	130911748	FALSE	FALSE	1.44283e-09	0.033616	0.00553078	1	rs10988209	130911748	TRUE	0.692	TRUE	0.943	G	A	0.78664	2.13437e-06	0.0455421	0.00954627	TRUE
11	MMA	Methylmalonylcarnitine	rs10988209	9q34.11	130911748	FALSE	FALSE	4.27497e-62	0.114902	0.00668174	1	rs10988209	130911748	TRUE	0.692	TRUE	0.943	G	A	0.78664	4.08959e-15	0.0803099	0.0100541	TRUE
11	Q21:(C5OH+HMG)/(Leu|Ile)	2-Hydroxyisovalerylcarnitine / Leucine|Isoleucine	rs10988209	9q34.11	130911748	FALSE	FALSE	1.48266e-08	0.000337975	5.94387e-05	1	rs10988209	130911748	TRUE	0.692	TRUE	0.943	G	A	0.78664	1.02048e-06	0.000317376	6.44955e-05	TRUE
11	Q38:MMA/C3	Methylmalonylcarnitine / Propionylcarnitine	rs10988209	9q34.11	130911748	FALSE	FALSE	8.40277e-33	0.0681038	0.00561178	1	rs10988209	130911748	TRUE	0.692	TRUE	0.943	G	A	0.78664	1.37111e-10	0.0501023	0.00771567	TRUE
11	C5OH+HMG	2-Hydroxyisovalerylcarnitine	rs3814492	9q34.11	130913043	FALSE	FALSE	4.24334e-13	-0.0294746	0.00404079	1	rs3814492	130913043	TRUE	0.996	TRUE	0.995	G	A	0.309267	4.03678e-12	-0.0507819	0.00722411	TRUE
11	MMA	Methylmalonylcarnitine	rs3814492	9q34.11	130913043	FALSE	FALSE	4.9311e-83	-0.0967396	0.00478921	1	rs3814492	130913043	TRUE	0.996	TRUE	0.995	G	A	0.309267	4.59191e-30	-0.087796	0.00743465	TRUE
11	Q21:(C5OH+HMG)/(Leu|Ile)	2-Hydroxyisovalerylcarnitine / Leucine|Isoleucine	rs3814492	9q34.11	130913043	FALSE	FALSE	4.44675e-10	-0.000272681	4.35074e-05	1	rs3814492	130913043	TRUE	0.996	TRUE	0.995	G	A	0.309267	3.18938e-11	-0.000328942	4.89521e-05	TRUE
11	Q38:MMA/C3	Methylmalonylcarnitine / Propionylcarnitine	rs3814492	9q34.11	130913043	FALSE	FALSE	4.76964e-43	-0.057267	0.00406912	1	rs3814492	130913043	TRUE	0.996	TRUE	0.995	G	A	0.309267	4.10647e-18	-0.0514826	0.00581119	TRUE
11	C5OH+HMG	2-Hydroxyisovalerylcarnitine	rs3118625	9q34.11	130913077	FALSE	FALSE	4.24334e-13	-0.0294746	0.00404079	1	rs3118625	130913077	TRUE	0.996	TRUE	0.995	C	A	0.309267	4.03678e-12	-0.0507819	0.00722411	TRUE
11	MMA	Methylmalonylcarnitine	rs3118625	9q34.11	130913077	FALSE	FALSE	4.9311e-83	-0.0967396	0.00478921	1	rs3118625	130913077	TRUE	0.996	TRUE	0.995	C	A	0.309267	4.59191e-30	-0.087796	0.00743465	TRUE
11	Q21:(C5OH+HMG)/(Leu|Ile)	2-Hydroxyisovalerylcarnitine / Leucine|Isoleucine	rs3118625	9q34.11	130913077	FALSE	FALSE	4.44675e-10	-0.000272681	4.35074e-05	1	rs3118625	130913077	TRUE	0.996	TRUE	0.995	C	A	0.309267	3.18938e-11	-0.000328942	4.89521e-05	TRUE
11	Q38:MMA/C3	Methylmalonylcarnitine / Propionylcarnitine	rs3118625	9q34.11	130913077	FALSE	FALSE	4.76964e-43	-0.057267	0.00406912	1	rs3118625	130913077	TRUE	0.996	TRUE	0.995	C	A	0.309267	4.10647e-18	-0.0514826	0.00581119	TRUE
11	C5OH+HMG	2-Hydroxyisovalerylcarnitine	rs7849160	9q34.11	130914373	FALSE	FALSE	4.22084e-13	0.029478	0.00404085	1	rs7849160	130914373	TRUE	0.996	TRUE	0.995	T	A	0.68987	4.09929e-12	0.0506872	0.00721296	TRUE
11	MMA	Methylmalonylcarnitine	rs7849160	9q34.11	130914373	FALSE	FALSE	4.85377e-83	0.0967449	0.00478925	1	rs7849160	130914373	TRUE	0.996	TRUE	0.995	T	A	0.68987	4.55709e-30	0.0876637	0.00742299	TRUE
11	Q21:(C5OH+HMG)/(Leu|Ile)	2-Hydroxyisovalerylcarnitine / Leucine|Isoleucine	rs7849160	9q34.11	130914373	FALSE	FALSE	4.44438e-10	0.000272689	4.35082e-05	1	rs7849160	130914373	TRUE	0.996	TRUE	0.995	T	A	0.68987	3.29635e-11	0.000328194	4.88775e-05	TRUE
11	Q38:MMA/C3	Methylmalonylcarnitine / Propionylcarnitine	rs7849160	9q34.11	130914373	FALSE	FALSE	4.75609e-43	0.0572688	0.00406918	1	rs7849160	130914373	TRUE	0.996	TRUE	0.995	T	A	0.68987	3.98023e-18	0.0514226	0.00580194	TRUE
11	C5OH+HMG	2-Hydroxyisovalerylcarnitine	rs7849270	9q34.11	130914462	FALSE	FALSE	4.22084e-13	0.029478	0.00404085	1	rs7849270	130914462	TRUE	0.996	TRUE	0.995	G	A	0.68987	4.09929e-12	0.0506872	0.00721296	TRUE
11	MMA	Methylmalonylcarnitine	rs7849270	9q34.11	130914462	FALSE	FALSE	4.85377e-83	0.0967449	0.00478925	1	rs7849270	130914462	TRUE	0.996	TRUE	0.995	G	A	0.68987	4.55709e-30	0.0876637	0.00742299	TRUE
11	Q21:(C5OH+HMG)/(Leu|Ile)	2-Hydroxyisovalerylcarnitine / Leucine|Isoleucine	rs7849270	9q34.11	130914462	FALSE	FALSE	4.44438e-10	0.000272689	4.35082e-05	1	rs7849270	130914462	TRUE	0.996	TRUE	0.995	G	A	0.68987	3.29635e-11	0.000328194	4.88775e-05	TRUE
11	Q38:MMA/C3	Methylmalonylcarnitine / Propionylcarnitine	rs7849270	9q34.11	130914462	FALSE	FALSE	4.75609e-43	0.0572688	0.00406918	1	rs7849270	130914462	TRUE	0.996	TRUE	0.995	G	A	0.68987	3.98023e-18	0.0514226	0.00580194	TRUE
11	C5OH+HMG	2-Hydroxyisovalerylcarnitine	rs10819464	9q34.11	130916098	FALSE	FALSE	4.24138e-13	-0.0294746	0.00404075	1	rs10819464	130916098	TRUE	0.996	TRUE	0.995	G	A	0.309267	4.03678e-12	-0.0507819	0.00722411	TRUE
11	MMA	Methylmalonylcarnitine	rs10819464	9q34.11	130916098	FALSE	FALSE	4.92891e-83	-0.0967388	0.00478916	1	rs10819464	130916098	TRUE	0.996	TRUE	0.995	G	A	0.309267	4.59191e-30	-0.087796	0.00743465	TRUE
11	Q21:(C5OH+HMG)/(Leu|Ile)	2-Hydroxyisovalerylcarnitine / Leucine|Isoleucine	rs10819464	9q34.11	130916098	FALSE	FALSE	4.44568e-10	-0.00027268	4.3507e-05	1	rs10819464	130916098	TRUE	0.996	TRUE	0.995	G	A	0.309267	3.18938e-11	-0.000328942	4.89521e-05	TRUE
11	Q38:MMA/C3	Methylmalonylcarnitine / Propionylcarnitine	rs10819464	9q34.11	130916098	FALSE	FALSE	4.76554e-43	-0.0572667	0.00406908	1	rs10819464	130916098	TRUE	0.996	TRUE	0.995	G	A	0.309267	4.10647e-18	-0.0514826	0.00581119	TRUE
11	C5OH+HMG	2-Hydroxyisovalerylcarnitine	rs2541164	9q34.11	130916729	FALSE	FALSE	4.22493e-13	0.0294772	0.00404081	1	rs2541164	130916729	FALSE	1	FALSE	1	G	A	0.690683	4.06695e-12	0.0506333	0.00720409	TRUE
11	MMA	Methylmalonylcarnitine	rs2541164	9q34.11	130916729	FALSE	FALSE	4.83219e-83	0.0967451	0.0047892	1	rs2541164	130916729	FALSE	1	FALSE	1	G	A	0.690683	4.57205e-30	0.0875547	0.00741395	TRUE
11	Q21:(C5OH+HMG)/(Leu|Ile)	2-Hydroxyisovalerylcarnitine / Leucine|Isoleucine	rs2541164	9q34.11	130916729	FALSE	FALSE	4.45091e-10	0.000272677	4.35078e-05	1	rs2541164	130916729	FALSE	1	FALSE	1	G	A	0.690683	3.24212e-11	0.000327911	4.88169e-05	TRUE
11	Q38:MMA/C3	Methylmalonylcarnitine / Propionylcarnitine	rs2541164	9q34.11	130916729	FALSE	FALSE	4.7419e-43	0.0572691	0.00406914	1	rs2541164	130916729	FALSE	1	FALSE	1	G	A	0.690683	4.04101e-18	0.0513499	0.00579495	TRUE
11	C5OH+HMG	2-Hydroxyisovalerylcarnitine	rs10760588	9q34.11	130917295	FALSE	FALSE	4.22181e-13	0.0294776	0.00404082	1	rs10760588	130917295	TRUE	0.996	TRUE	0.995	T	C	0.68987	4.09929e-12	0.0506872	0.00721296	TRUE
11	MMA	Methylmalonylcarnitine	rs10760588	9q34.11	130917295	FALSE	FALSE	4.8256e-83	0.0967455	0.0047892	1	rs10760588	130917295	TRUE	0.996	TRUE	0.995	T	C	0.68987	4.55709e-30	0.0876637	0.00742299	TRUE
11	Q21:(C5OH+HMG)/(Leu|Ile)	2-Hydroxyisovalerylcarnitine / Leucine|Isoleucine	rs10760588	9q34.11	130917295	FALSE	FALSE	4.44918e-10	0.00027268	4.35078e-05	1	rs10760588	130917295	TRUE	0.996	TRUE	0.995	T	C	0.68987	3.29635e-11	0.000328194	4.88775e-05	TRUE
11	Q38:MMA/C3	Methylmalonylcarnitine / Propionylcarnitine	rs10760588	9q34.11	130917295	FALSE	FALSE	4.73674e-43	0.0572695	0.00406914	1	rs10760588	130917295	TRUE	0.996	TRUE	0.995	T	C	0.68987	3.98023e-18	0.0514226	0.00580194	TRUE
11	C5OH+HMG	2-Hydroxyisovalerylcarnitine	rs6478864	9q34.11	130920451	FALSE	FALSE	4.21792e-13	0.0294781	0.0040408	1	rs6478864	130920451	TRUE	0.996	TRUE	0.996	G	C	0.68987	4.09929e-12	0.0506872	0.00721296	TRUE
11	MMA	Methylmalonylcarnitine	rs6478864	9q34.11	130920451	FALSE	FALSE	4.83636e-83	0.0967447	0.00478919	1	rs6478864	130920451	TRUE	0.996	TRUE	0.996	G	C	0.68987	4.55709e-30	0.0876637	0.00742299	TRUE
11	Q21:(C5OH+HMG)/(Leu|Ile)	2-Hydroxyisovalerylcarnitine / Leucine|Isoleucine	rs6478864	9q34.11	130920451	FALSE	FALSE	4.44747e-10	0.000272682	4.35077e-05	1	rs6478864	130920451	TRUE	0.996	TRUE	0.996	G	C	0.68987	3.29635e-11	0.000328194	4.88775e-05	TRUE
11	Q38:MMA/C3	Methylmalonylcarnitine / Propionylcarnitine	rs6478864	9q34.11	130920451	FALSE	FALSE	4.75012e-43	0.0572685	0.00406913	1	rs6478864	130920451	TRUE	0.996	TRUE	0.996	G	C	0.68987	3.98023e-18	0.0514226	0.00580194	TRUE
11	C5OH+HMG	2-Hydroxyisovalerylcarnitine	rs7861663	9q34.11	130920767	FALSE	FALSE	3.76398e-13	-0.030783	0.00421062	1	rs7861663	130920767	TRUE	0.886	TRUE	0.945	G	A	0.315254	2.3469e-11	-0.0514486	0.00760351	TRUE
11	MMA	Methylmalonylcarnitine	rs7861663	9q34.11	130920767	FALSE	FALSE	9.41417e-80	-0.098925	0.00500879	1	rs7861663	130920767	TRUE	0.886	TRUE	0.945	G	A	0.315254	2.17822e-29	-0.0912031	0.00782351	TRUE
11	Q21:(C5OH+HMG)/(Leu|Ile)	2-Hydroxyisovalerylcarnitine / Leucine|Isoleucine	rs7861663	9q34.11	130920767	FALSE	FALSE	4.31453e-10	-0.000284422	4.53461e-05	1	rs7861663	130920767	TRUE	0.886	TRUE	0.945	G	A	0.315254	6.76792e-11	-0.000339882	5.14677e-05	TRUE
11	Q38:MMA/C3	Methylmalonylcarnitine / Propionylcarnitine	rs7861663	9q34.11	130920767	FALSE	FALSE	3.80421e-41	-0.0583475	0.00424926	1	rs7861663	130920767	TRUE	0.886	TRUE	0.945	G	A	0.315254	6.28107e-18	-0.0537678	0.00610466	TRUE
11	C5OH+HMG	2-Hydroxyisovalerylcarnitine	rs10819466	9q34.11	130921313	FALSE	FALSE	4.24824e-13	-0.0294735	0.00404073	1	rs10819466	130921313	TRUE	0.996	TRUE	0.996	G	C	0.309267	4.03678e-12	-0.0507819	0.00722411	TRUE
11	MMA	Methylmalonylcarnitine	rs10819466	9q34.11	130921313	FALSE	FALSE	4.92794e-83	-0.0967381	0.00478913	1	rs10819466	130921313	TRUE	0.996	TRUE	0.996	G	C	0.309267	4.59191e-30	-0.087796	0.00743465	TRUE
11	Q21:(C5OH+HMG)/(Leu|Ile)	2-Hydroxyisovalerylcarnitine / Leucine|Isoleucine	rs10819466	9q34.11	130921313	FALSE	FALSE	4.44863e-10	-0.000272674	4.35067e-05	1	rs10819466	130921313	TRUE	0.996	TRUE	0.996	G	C	0.309267	3.18938e-11	-0.000328942	4.89521e-05	TRUE
11	Q38:MMA/C3	Methylmalonylcarnitine / Propionylcarnitine	rs10819466	9q34.11	130921313	FALSE	FALSE	4.76173e-43	-0.0572665	0.00406905	1	rs10819466	130921313	TRUE	0.996	TRUE	0.996	G	C	0.309267	4.10647e-18	-0.0514826	0.00581119	TRUE
11	C5OH+HMG	2-Hydroxyisovalerylcarnitine	rs10819467	9q34.11	130921599	FALSE	FALSE	4.21056e-13	0.0294789	0.00404079	1	rs10819467	130921599	TRUE	0.996	TRUE	0.996	G	A	0.68987	4.09929e-12	0.0506872	0.00721296	TRUE
11	MMA	Methylmalonylcarnitine	rs10819467	9q34.11	130921599	FALSE	FALSE	4.84242e-83	0.096744	0.00478918	1	rs10819467	130921599	TRUE	0.996	TRUE	0.996	G	A	0.68987	4.55709e-30	0.0876637	0.00742299	TRUE
11	Q21:(C5OH+HMG)/(Leu|Ile)	2-Hydroxyisovalerylcarnitine / Leucine|Isoleucine	rs10819467	9q34.11	130921599	FALSE	FALSE	4.44516e-10	0.000272684	4.35075e-05	1	rs10819467	130921599	TRUE	0.996	TRUE	0.996	G	A	0.68987	3.29635e-11	0.000328194	4.88775e-05	TRUE
11	Q38:MMA/C3	Methylmalonylcarnitine / Propionylcarnitine	rs10819467	9q34.11	130921599	FALSE	FALSE	4.75323e-43	0.0572681	0.00406912	1	rs10819467	130921599	TRUE	0.996	TRUE	0.996	G	A	0.68987	3.98023e-18	0.0514226	0.00580194	TRUE
11	C5OH+HMG	2-Hydroxyisovalerylcarnitine	rs10819469	9q34.11	130921888	FALSE	FALSE	4.21069e-13	0.0294788	0.00404078	1	rs10819469	130921888	TRUE	0.996	TRUE	0.996	T	G	0.68987	4.09929e-12	0.0506872	0.00721296	TRUE
11	MMA	Methylmalonylcarnitine	rs10819469	9q34.11	130921888	FALSE	FALSE	4.84655e-83	0.0967437	0.00478917	1	rs10819469	130921888	TRUE	0.996	TRUE	0.996	T	G	0.68987	4.55709e-30	0.0876637	0.00742299	TRUE
11	Q21:(C5OH+HMG)/(Leu|Ile)	2-Hydroxyisovalerylcarnitine / Leucine|Isoleucine	rs10819469	9q34.11	130921888	FALSE	FALSE	4.44597e-10	0.000272683	4.35075e-05	1	rs10819469	130921888	TRUE	0.996	TRUE	0.996	T	G	0.68987	3.29635e-11	0.000328194	4.88775e-05	TRUE
11	Q38:MMA/C3	Methylmalonylcarnitine / Propionylcarnitine	rs10819469	9q34.11	130921888	FALSE	FALSE	4.75376e-43	0.057268	0.00406911	1	rs10819469	130921888	TRUE	0.996	TRUE	0.996	T	G	0.68987	3.98023e-18	0.0514226	0.00580194	TRUE
11	C5OH+HMG	2-Hydroxyisovalerylcarnitine	rs3739843	9q34.11	130922782	FALSE	FALSE	4.24731e-13	-0.0294737	0.00404073	1	rs3739843	130922782	TRUE	0.996	TRUE	0.996	G	A	0.309267	4.03678e-12	-0.0507819	0.00722411	TRUE
11	MMA	Methylmalonylcarnitine	rs3739843	9q34.11	130922782	FALSE	FALSE	4.92509e-83	-0.0967384	0.00478914	1	rs3739843	130922782	TRUE	0.996	TRUE	0.996	G	A	0.309267	4.59191e-30	-0.087796	0.00743465	TRUE
11	Q21:(C5OH+HMG)/(Leu|Ile)	2-Hydroxyisovalerylcarnitine / Leucine|Isoleucine	rs3739843	9q34.11	130922782	FALSE	FALSE	4.44862e-10	-0.000272674	4.35068e-05	1	rs3739843	130922782	TRUE	0.996	TRUE	0.996	G	A	0.309267	3.18938e-11	-0.000328942	4.89521e-05	TRUE
11	Q38:MMA/C3	Methylmalonylcarnitine / Propionylcarnitine	rs3739843	9q34.11	130922782	FALSE	FALSE	4.76374e-43	-0.0572665	0.00406906	1	rs3739843	130922782	TRUE	0.996	TRUE	0.996	G	A	0.309267	4.10647e-18	-0.0514826	0.00581119	TRUE
11	C5OH+HMG	2-Hydroxyisovalerylcarnitine	rs10988214	9q34.11	130923573	FALSE	FALSE	4.21158e-13	0.0294787	0.00404077	1	rs10988214	130923573	TRUE	0.996	TRUE	0.996	G	A	0.68987	4.09929e-12	0.0506872	0.00721296	TRUE
11	MMA	Methylmalonylcarnitine	rs10988214	9q34.11	130923573	FALSE	FALSE	4.85431e-83	0.0967432	0.00478917	1	rs10988214	130923573	TRUE	0.996	TRUE	0.996	G	A	0.68987	4.55709e-30	0.0876637	0.00742299	TRUE
11	Q21:(C5OH+HMG)/(Leu|Ile)	2-Hydroxyisovalerylcarnitine / Leucine|Isoleucine	rs10988214	9q34.11	130923573	FALSE	FALSE	4.4468e-10	0.000272681	4.35074e-05	1	rs10988214	130923573	TRUE	0.996	TRUE	0.996	G	A	0.68987	3.29635e-11	0.000328194	4.88775e-05	TRUE
11	Q38:MMA/C3	Methylmalonylcarnitine / Propionylcarnitine	rs10988214	9q34.11	130923573	FALSE	FALSE	4.75666e-43	0.0572677	0.00406911	1	rs10988214	130923573	TRUE	0.996	TRUE	0.996	G	A	0.68987	3.98023e-18	0.0514226	0.00580194	TRUE
11	C5OH+HMG	2-Hydroxyisovalerylcarnitine	rs932833	9q34.11	130923862	FALSE	FALSE	4.24591e-13	-0.0294738	0.00404073	1	rs932833	130923862	TRUE	0.996	TRUE	0.996	T	A	0.309267	4.03678e-12	-0.0507819	0.00722411	TRUE
11	MMA	Methylmalonylcarnitine	rs932833	9q34.11	130923862	FALSE	FALSE	4.91957e-83	-0.0967386	0.00478913	1	rs932833	130923862	TRUE	0.996	TRUE	0.996	T	A	0.309267	4.59191e-30	-0.087796	0.00743465	TRUE
11	Q21:(C5OH+HMG)/(Leu|Ile)	2-Hydroxyisovalerylcarnitine / Leucine|Isoleucine	rs932833	9q34.11	130923862	FALSE	FALSE	4.45052e-10	-0.000272671	4.35067e-05	1	rs932833	130923862	TRUE	0.996	TRUE	0.996	T	A	0.309267	3.18938e-11	-0.000328942	4.89521e-05	TRUE
11	Q38:MMA/C3	Methylmalonylcarnitine / Propionylcarnitine	rs932833	9q34.11	130923862	FALSE	FALSE	4.77045e-43	-0.057266	0.00406905	1	rs932833	130923862	TRUE	0.996	TRUE	0.996	T	A	0.309267	4.10647e-18	-0.0514826	0.00581119	TRUE
11	C5OH+HMG	2-Hydroxyisovalerylcarnitine	rs2541161	9q34.11	130924623	FALSE	FALSE	4.2444e-13	-0.029474	0.00404073	1	rs2541161	130924623	FALSE	1	FALSE	1	T	C	0.308776	7.19418e-12	-0.05017	0.00722484	TRUE
11	MMA	Methylmalonylcarnitine	rs2541161	9q34.11	130924623	FALSE	FALSE	4.92471e-83	-0.0967383	0.00478913	1	rs2541161	130924623	FALSE	1	FALSE	1	T	C	0.308776	4.74881e-30	-0.0877298	0.00743109	TRUE
11	Q21:(C5OH+HMG)/(Leu|Ile)	2-Hydroxyisovalerylcarnitine / Leucine|Isoleucine	rs2541161	9q34.11	130924623	FALSE	FALSE	4.45016e-10	-0.000272672	4.35067e-05	1	rs2541161	130924623	FALSE	1	FALSE	1	T	C	0.308776	5.24941e-11	-0.0003252	4.89529e-05	TRUE
11	Q38:MMA/C3	Methylmalonylcarnitine / Propionylcarnitine	rs2541161	9q34.11	130924623	FALSE	FALSE	4.77313e-43	-0.0572658	0.00406905	1	rs2541161	130924623	FALSE	1	FALSE	1	T	C	0.308776	3.75798e-18	-0.0515137	0.00580767	TRUE
11	C5OH+HMG	2-Hydroxyisovalerylcarnitine	rs7020708	9q34.11	130924952	FALSE	FALSE	4.21325e-13	0.0294784	0.00404077	1	rs7020708	130924952	TRUE	0.996	TRUE	0.996	G	A	0.68987	4.09929e-12	0.0506872	0.00721296	TRUE
11	MMA	Methylmalonylcarnitine	rs7020708	9q34.11	130924952	FALSE	FALSE	4.86026e-83	0.0967427	0.00478916	1	rs7020708	130924952	TRUE	0.996	TRUE	0.996	G	A	0.68987	4.55709e-30	0.0876637	0.00742299	TRUE
11	Q21:(C5OH+HMG)/(Leu|Ile)	2-Hydroxyisovalerylcarnitine / Leucine|Isoleucine	rs7020708	9q34.11	130924952	FALSE	FALSE	4.44618e-10	0.000272681	4.35073e-05	1	rs7020708	130924952	TRUE	0.996	TRUE	0.996	G	A	0.68987	3.29635e-11	0.000328194	4.88775e-05	TRUE
11	Q38:MMA/C3	Methylmalonylcarnitine / Propionylcarnitine	rs7020708	9q34.11	130924952	FALSE	FALSE	4.74796e-43	0.0572681	0.0040691	1	rs7020708	130924952	TRUE	0.996	TRUE	0.996	G	A	0.68987	3.98023e-18	0.0514226	0.00580194	TRUE
11	C5OH+HMG	2-Hydroxyisovalerylcarnitine	rs932835	9q34.11	130926892	FALSE	FALSE	4.20613e-13	0.0294792	0.00404074	1	rs932835	130926892	TRUE	0.996	TRUE	0.996	G	A	0.689872	4.10771e-12	0.0506856	0.00721304	TRUE
11	MMA	Methylmalonylcarnitine	rs932835	9q34.11	130926892	FALSE	FALSE	4.86303e-83	0.096742	0.00478914	1	rs932835	130926892	TRUE	0.996	TRUE	0.996	G	A	0.689872	4.56043e-30	0.0876641	0.00742306	TRUE
11	Q21:(C5OH+HMG)/(Leu|Ile)	2-Hydroxyisovalerylcarnitine / Leucine|Isoleucine	rs932835	9q34.11	130926892	FALSE	FALSE	4.44001e-10	0.000272689	4.3507e-05	1	rs932835	130926892	TRUE	0.996	TRUE	0.996	G	A	0.689872	3.30047e-11	0.000328188	4.8878e-05	TRUE
11	Q38:MMA/C3	Methylmalonylcarnitine / Propionylcarnitine	rs932835	9q34.11	130926892	FALSE	FALSE	4.74885e-43	0.0572678	0.00406907	1	rs932835	130926892	TRUE	0.996	TRUE	0.996	G	A	0.689872	3.97437e-18	0.051424	0.00580199	TRUE
11	MMA	Methylmalonylcarnitine	rs3124505	9q34.11	130927677	TRUE	FALSE	3.04782e-19	0.151134	0.0166909	1	rs3124505	130927677	TRUE	0.362	TRUE	0.886	C	A	0.95291	3.00658e-05	0.0878491	0.0209467	TRUE
11	Q38:MMA/C3	Methylmalonylcarnitine / Propionylcarnitine	rs3124505	9q34.11	130927677	TRUE	FALSE	9.14441e-12	0.0938325	0.0136816	1	rs3124505	130927677	TRUE	0.362	TRUE	0.886	C	A	0.95291	0.0018918	0.0497108	0.0159547	TRUE
11	C5OH+HMG	2-Hydroxyisovalerylcarnitine	rs10988217	9q34.11	130927937	FALSE	FALSE	7.41789e-11	0.0274489	0.00419327	1	rs10988217	130927937	TRUE	0.804	FALSE	1	G	A	0.586374	3.68382e-09	0.0427981	0.00718616	TRUE
11	MMA	Methylmalonylcarnitine	rs10988217	9q34.11	130927937	FALSE	FALSE	4.56205e-73	0.0942919	0.00501221	1	rs10988217	130927937	TRUE	0.804	FALSE	1	G	A	0.586374	3.29212e-22	0.0744058	0.0074806	TRUE
11	Q21:(C5OH+HMG)/(Leu|Ile)	2-Hydroxyisovalerylcarnitine / Leucine|Isoleucine	rs10988217	9q34.11	130927937	FALSE	FALSE	7.44054e-08	0.000243825	4.51563e-05	1	rs10988217	130927937	TRUE	0.804	FALSE	1	G	A	0.586374	9.30278e-09	0.000281912	4.86354e-05	TRUE
11	Q38:MMA/C3	Methylmalonylcarnitine / Propionylcarnitine	rs10988217	9q34.11	130927937	FALSE	FALSE	2.00975e-37	0.0552667	0.00423834	1	rs10988217	130927937	TRUE	0.804	FALSE	1	G	A	0.586374	3.66542e-10	0.0371596	0.00586385	TRUE
11	MMA	Methylmalonylcarnitine	rs11788369	9q34.11	130929353	FALSE	FALSE	2.54976e-10	-0.185309	0.0291594	1	rs11788369	130929353	TRUE	0.722	TRUE	0.622	G	A	0.0265005	0.000536466	-0.0957815	0.0275701	TRUE
11	C5OH+HMG	2-Hydroxyisovalerylcarnitine	rs7023900	9q34.11	130930973	FALSE	FALSE	4.21655e-13	0.0294778	0.00404075	1	rs7023900	130930973	TRUE	0.996	TRUE	0.996	G	C	0.689877	4.11902e-12	0.0506841	0.00721324	TRUE
11	MMA	Methylmalonylcarnitine	rs7023900	9q34.11	130930973	FALSE	FALSE	4.87232e-83	0.0967416	0.00478914	1	rs7023900	130930973	TRUE	0.996	TRUE	0.996	G	C	0.689877	4.56743e-30	0.0876652	0.00742325	TRUE
11	Q21:(C5OH+HMG)/(Leu|Ile)	2-Hydroxyisovalerylcarnitine / Leucine|Isoleucine	rs7023900	9q34.11	130930973	FALSE	FALSE	4.44536e-10	0.000272681	4.35071e-05	1	rs7023900	130930973	TRUE	0.996	TRUE	0.996	G	C	0.689877	3.30756e-11	0.000328181	4.88793e-05	TRUE
11	Q38:MMA/C3	Methylmalonylcarnitine / Propionylcarnitine	rs7023900	9q34.11	130930973	FALSE	FALSE	4.7369e-43	0.0572685	0.00406907	1	rs7023900	130930973	TRUE	0.996	TRUE	0.996	G	C	0.689877	3.97904e-18	0.0514245	0.00580214	TRUE
11	C5OH+HMG	2-Hydroxyisovalerylcarnitine	rs7032712	9q34.11	130932908	FALSE	FALSE	4.21649e-13	0.0294777	0.00404072	1	rs7032712	130932908	TRUE	0.996	TRUE	0.996	T	C	0.689879	4.12244e-12	0.050684	0.00721334	TRUE
11	MMA	Methylmalonylcarnitine	rs7032712	9q34.11	130932908	FALSE	FALSE	4.88526e-83	0.0967404	0.00478912	1	rs7032712	130932908	TRUE	0.996	TRUE	0.996	T	C	0.689879	4.5717e-30	0.0876659	0.00742336	TRUE
11	Q21:(C5OH+HMG)/(Leu|Ile)	2-Hydroxyisovalerylcarnitine / Leucine|Isoleucine	rs7032712	9q34.11	130932908	FALSE	FALSE	4.44404e-10	0.000272682	4.35068e-05	1	rs7032712	130932908	TRUE	0.996	TRUE	0.996	T	C	0.689879	3.30899e-11	0.000328182	4.888e-05	TRUE
11	Q38:MMA/C3	Methylmalonylcarnitine / Propionylcarnitine	rs7032712	9q34.11	130932908	FALSE	FALSE	4.74292e-43	0.0572678	0.00406905	1	rs7032712	130932908	TRUE	0.996	TRUE	0.996	T	C	0.689879	3.98133e-18	0.0514248	0.00580222	TRUE
11	C5OH+HMG	2-Hydroxyisovalerylcarnitine	rs7036114	9q34.11	130933227	FALSE	FALSE	4.21706e-13	0.0294776	0.00404072	1	rs7036114	130933227	TRUE	0.996	TRUE	0.996	T	C	0.68988	4.12352e-12	0.0506839	0.00721337	TRUE
11	MMA	Methylmalonylcarnitine	rs7036114	9q34.11	130933227	FALSE	FALSE	4.88061e-83	0.0967406	0.00478912	1	rs7036114	130933227	TRUE	0.996	TRUE	0.996	T	C	0.68988	4.57386e-30	0.0876659	0.00742339	TRUE
11	Q21:(C5OH+HMG)/(Leu|Ile)	2-Hydroxyisovalerylcarnitine / Leucine|Isoleucine	rs7036114	9q34.11	130933227	FALSE	FALSE	4.44405e-10	0.000272681	4.35068e-05	1	rs7036114	130933227	TRUE	0.996	TRUE	0.996	T	C	0.68988	3.30983e-11	0.000328182	4.88802e-05	TRUE
11	Q38:MMA/C3	Methylmalonylcarnitine / Propionylcarnitine	rs7036114	9q34.11	130933227	FALSE	FALSE	4.74839e-43	0.0572674	0.00406905	1	rs7036114	130933227	TRUE	0.996	TRUE	0.996	T	C	0.68988	3.98285e-18	0.0514248	0.00580224	TRUE
11	C5OH+HMG	2-Hydroxyisovalerylcarnitine	rs7037163	9q34.11	130934161	FALSE	FALSE	4.21364e-13	0.0294779	0.00404071	1	rs7037163	130934161	TRUE	0.996	TRUE	0.996	C	A	0.689881	4.12789e-12	0.0506831	0.00721342	TRUE
11	MMA	Methylmalonylcarnitine	rs7037163	9q34.11	130934161	FALSE	FALSE	4.88681e-83	0.09674	0.0047891	1	rs7037163	130934161	TRUE	0.996	TRUE	0.996	C	A	0.689881	4.57307e-30	0.0876665	0.00742343	TRUE
11	Q21:(C5OH+HMG)/(Leu|Ile)	2-Hydroxyisovalerylcarnitine / Leucine|Isoleucine	rs7037163	9q34.11	130934161	FALSE	FALSE	4.44127e-10	0.000272685	4.35067e-05	1	rs7037163	130934161	TRUE	0.996	TRUE	0.996	C	A	0.689881	3.31208e-11	0.000328179	4.88805e-05	TRUE
11	Q38:MMA/C3	Methylmalonylcarnitine / Propionylcarnitine	rs7037163	9q34.11	130934161	FALSE	FALSE	4.75607e-43	0.0572668	0.00406904	1	rs7037163	130934161	TRUE	0.996	TRUE	0.996	C	A	0.689881	3.98136e-18	0.0514253	0.00580227	TRUE
11	C5OH+HMG	2-Hydroxyisovalerylcarnitine	rs6478866	9q34.11	130935685	FALSE	FALSE	6.19192e-12	0.0296661	0.00429005	1	rs6478866	130935685	FALSE	1	FALSE	1	G	C	0.746479	3.91814e-10	0.0485509	0.00767462	TRUE
11	MMA	Methylmalonylcarnitine	rs6478866	9q34.11	130935685	FALSE	FALSE	1.37669e-74	0.0975251	0.0051252	1	rs6478866	130935685	FALSE	1	FALSE	1	G	C	0.746479	3.44259e-20	0.0758999	0.00805487	TRUE
11	Q21:(C5OH+HMG)/(Leu|Ile)	2-Hydroxyisovalerylcarnitine / Leucine|Isoleucine	rs6478866	9q34.11	130935685	FALSE	FALSE	5.6643e-10	0.000287381	4.61364e-05	1	rs6478866	130935685	FALSE	1	FALSE	1	G	C	0.746479	1.47678e-09	0.000317453	5.19635e-05	TRUE
11	Q38:MMA/C3	Methylmalonylcarnitine / Propionylcarnitine	rs6478866	9q34.11	130935685	FALSE	FALSE	1.24686e-39	0.0582624	0.00433072	1	rs6478866	130935685	FALSE	1	FALSE	1	G	C	0.746479	2.15109e-12	0.0443789	0.00623145	TRUE
11	C5OH+HMG	2-Hydroxyisovalerylcarnitine	rs10819471	9q34.11	130936146	FALSE	FALSE	4.23348e-13	-0.0294749	0.00404066	1	rs10819471	130936146	FALSE	1	FALSE	1	T	G	0.285159	1.08179e-10	-0.0507019	0.00776369	TRUE
11	MMA	Methylmalonylcarnitine	rs10819471	9q34.11	130936146	FALSE	FALSE	4.87543e-83	-0.0967391	0.00478903	1	rs10819471	130936146	FALSE	1	FALSE	1	T	G	0.285159	7.16403e-26	-0.0872519	0.00804538	TRUE
11	Q21:(C5OH+HMG)/(Leu|Ile)	2-Hydroxyisovalerylcarnitine / Leucine|Isoleucine	rs10819471	9q34.11	130936146	FALSE	FALSE	4.44849e-10	-0.00027267	4.3506e-05	1	rs10819471	130936146	FALSE	1	FALSE	1	T	G	0.285159	3.75597e-10	-0.000332875	5.25621e-05	TRUE
11	Q38:MMA/C3	Methylmalonylcarnitine / Propionylcarnitine	rs10819471	9q34.11	130936146	FALSE	FALSE	4.74817e-43	-0.0572664	0.00406898	1	rs10819471	130936146	FALSE	1	FALSE	1	T	G	0.285159	5.47513e-16	-0.0516161	0.00625672	TRUE
11	C5OH+HMG	2-Hydroxyisovalerylcarnitine	rs10988219	9q34.11	130936424	FALSE	FALSE	4.22793e-13	-0.0294756	0.00404065	1	rs10988219	130936424	TRUE	0.996	TRUE	0.996	T	G	0.309257	4.05549e-12	-0.0507802	0.00722457	TRUE
11	MMA	Methylmalonylcarnitine	rs10988219	9q34.11	130936424	FALSE	FALSE	4.86656e-83	-0.0967395	0.00478902	1	rs10988219	130936424	TRUE	0.996	TRUE	0.996	T	G	0.309257	4.61059e-30	-0.0877985	0.00743511	TRUE
11	Q21:(C5OH+HMG)/(Leu|Ile)	2-Hydroxyisovalerylcarnitine / Leucine|Isoleucine	rs10988219	9q34.11	130936424	FALSE	FALSE	4.44512e-10	-0.000272675	4.3506e-05	1	rs10988219	130936424	TRUE	0.996	TRUE	0.996	T	G	0.309257	3.2012e-11	-0.000328935	4.89551e-05	TRUE
11	Q38:MMA/C3	Methylmalonylcarnitine / Propionylcarnitine	rs10988219	9q34.11	130936424	FALSE	FALSE	4.74986e-43	-0.0572663	0.00406898	1	rs10988219	130936424	TRUE	0.996	TRUE	0.996	T	G	0.309257	4.11811e-18	-0.0514837	0.00581154	TRUE
11	C5OH+HMG	2-Hydroxyisovalerylcarnitine	rs3124509	9q34.11	130936820	FALSE	FALSE	4.22655e-13	-0.0294758	0.00404066	1	rs3124509	130936820	TRUE	0.996	TRUE	0.996	T	C	0.309257	4.05549e-12	-0.0507802	0.00722457	TRUE
11	MMA	Methylmalonylcarnitine	rs3124509	9q34.11	130936820	FALSE	FALSE	4.84981e-83	-0.0967404	0.00478902	1	rs3124509	130936820	TRUE	0.996	TRUE	0.996	T	C	0.309257	4.61059e-30	-0.0877985	0.00743511	TRUE
11	Q21:(C5OH+HMG)/(Leu|Ile)	2-Hydroxyisovalerylcarnitine / Leucine|Isoleucine	rs3124509	9q34.11	130936820	FALSE	FALSE	4.44466e-10	-0.000272676	4.3506e-05	1	rs3124509	130936820	TRUE	0.996	TRUE	0.996	T	C	0.309257	3.2012e-11	-0.000328935	4.89551e-05	TRUE
11	Q38:MMA/C3	Methylmalonylcarnitine / Propionylcarnitine	rs3124509	9q34.11	130936820	FALSE	FALSE	4.7343e-43	-0.0572673	0.00406897	1	rs3124509	130936820	TRUE	0.996	TRUE	0.996	T	C	0.309257	4.11811e-18	-0.0514837	0.00581154	TRUE
11	C5OH+HMG	2-Hydroxyisovalerylcarnitine	rs7019373	9q34.11	130937042	FALSE	FALSE	4.21873e-13	0.0294772	0.0040407	1	rs7019373	130937042	TRUE	0.996	TRUE	0.996	T	C	0.689882	4.13044e-12	0.0506828	0.00721348	TRUE
11	MMA	Methylmalonylcarnitine	rs7019373	9q34.11	130937042	FALSE	FALSE	4.85478e-83	0.0967413	0.00478907	1	rs7019373	130937042	TRUE	0.996	TRUE	0.996	T	C	0.689882	4.57499e-30	0.0876668	0.00742349	TRUE
11	Q21:(C5OH+HMG)/(Leu|Ile)	2-Hydroxyisovalerylcarnitine / Leucine|Isoleucine	rs7019373	9q34.11	130937042	FALSE	FALSE	4.44291e-10	0.000272682	4.35065e-05	1	rs7019373	130937042	TRUE	0.996	TRUE	0.996	T	C	0.689882	3.31397e-11	0.000328177	4.88808e-05	TRUE
11	Q38:MMA/C3	Methylmalonylcarnitine / Propionylcarnitine	rs7019373	9q34.11	130937042	FALSE	FALSE	4.74453e-43	0.0572673	0.00406902	1	rs7019373	130937042	TRUE	0.996	TRUE	0.996	T	C	0.689882	3.98293e-18	0.0514254	0.00580232	TRUE
11	C5OH+HMG	2-Hydroxyisovalerylcarnitine	rs7039031	9q34.11	130939216	FALSE	FALSE	4.219e-13	0.0294772	0.0040407	1	rs7039031	130939216	TRUE	0.996	TRUE	0.996	G	A	0.689882	4.13044e-12	0.0506828	0.00721348	TRUE
11	MMA	Methylmalonylcarnitine	rs7039031	9q34.11	130939216	FALSE	FALSE	4.88075e-83	0.0967401	0.00478909	1	rs7039031	130939216	TRUE	0.996	TRUE	0.996	G	A	0.689882	4.57499e-30	0.0876668	0.00742349	TRUE
11	Q21:(C5OH+HMG)/(Leu|Ile)	2-Hydroxyisovalerylcarnitine / Leucine|Isoleucine	rs7039031	9q34.11	130939216	FALSE	FALSE	4.44279e-10	0.000272682	4.35066e-05	1	rs7039031	130939216	TRUE	0.996	TRUE	0.996	G	A	0.689882	3.31397e-11	0.000328177	4.88808e-05	TRUE
11	Q38:MMA/C3	Methylmalonylcarnitine / Propionylcarnitine	rs7039031	9q34.11	130939216	FALSE	FALSE	4.75648e-43	0.0572667	0.00406903	1	rs7039031	130939216	TRUE	0.996	TRUE	0.996	G	A	0.689882	3.98293e-18	0.0514254	0.00580232	TRUE
11	C5OH+HMG	2-Hydroxyisovalerylcarnitine	rs3124510	9q34.11	130939511	FALSE	FALSE	4.23172e-13	-0.0294751	0.00404065	1	rs3124510	130939511	TRUE	0.996	FALSE	1	T	C	0.309287	4.10406e-12	-0.0506998	0.00721493	TRUE
11	MMA	Methylmalonylcarnitine	rs3124510	9q34.11	130939511	FALSE	FALSE	4.85123e-83	-0.0967401	0.00478901	1	rs3124510	130939511	TRUE	0.996	FALSE	1	T	C	0.309287	4.74963e-30	-0.0876617	0.00742534	TRUE
11	Q21:(C5OH+HMG)/(Leu|Ile)	2-Hydroxyisovalerylcarnitine / Leucine|Isoleucine	rs3124510	9q34.11	130939511	FALSE	FALSE	4.44889e-10	-0.000272669	4.35059e-05	1	rs3124510	130939511	TRUE	0.996	FALSE	1	T	C	0.309287	3.2021e-11	-0.00032849	4.88892e-05	TRUE
11	Q38:MMA/C3	Methylmalonylcarnitine / Propionylcarnitine	rs3124510	9q34.11	130939511	FALSE	FALSE	4.73223e-43	-0.0572673	0.00406896	1	rs3124510	130939511	TRUE	0.996	FALSE	1	T	C	0.309287	4.11142e-18	-0.0514156	0.00580373	TRUE
11	C5OH+HMG	2-Hydroxyisovalerylcarnitine	rs2297112	9q34.11	130940001	FALSE	FALSE	4.23195e-13	-0.029475	0.00404065	1	rs2297112	130940001	TRUE	0.996	TRUE	0.996	G	A	0.309257	4.05549e-12	-0.0507802	0.00722457	TRUE
11	MMA	Methylmalonylcarnitine	rs2297112	9q34.11	130940001	FALSE	FALSE	4.8546e-83	-0.0967399	0.00478901	1	rs2297112	130940001	TRUE	0.996	TRUE	0.996	G	A	0.309257	4.61059e-30	-0.0877985	0.00743511	TRUE
11	Q21:(C5OH+HMG)/(Leu|Ile)	2-Hydroxyisovalerylcarnitine / Leucine|Isoleucine	rs2297112	9q34.11	130940001	FALSE	FALSE	4.44956e-10	-0.000272667	4.35059e-05	1	rs2297112	130940001	TRUE	0.996	TRUE	0.996	G	A	0.309257	3.2012e-11	-0.000328935	4.89551e-05	TRUE
11	Q38:MMA/C3	Methylmalonylcarnitine / Propionylcarnitine	rs2297112	9q34.11	130940001	FALSE	FALSE	4.73511e-43	-0.0572671	0.00406896	1	rs2297112	130940001	TRUE	0.996	TRUE	0.996	G	A	0.309257	4.11811e-18	-0.0514837	0.00581154	TRUE
11	C5OH+HMG	2-Hydroxyisovalerylcarnitine	rs713218	9q34.11	130940591	FALSE	FALSE	4.23195e-13	-0.029475	0.00404065	1	rs713218	130940591	TRUE	0.996	TRUE	0.996	G	C	0.309257	4.05549e-12	-0.0507802	0.00722457	TRUE
11	MMA	Methylmalonylcarnitine	rs713218	9q34.11	130940591	FALSE	FALSE	4.8546e-83	-0.0967399	0.00478901	1	rs713218	130940591	TRUE	0.996	TRUE	0.996	G	C	0.309257	4.61059e-30	-0.0877985	0.00743511	TRUE
11	Q21:(C5OH+HMG)/(Leu|Ile)	2-Hydroxyisovalerylcarnitine / Leucine|Isoleucine	rs713218	9q34.11	130940591	FALSE	FALSE	4.44956e-10	-0.000272667	4.35059e-05	1	rs713218	130940591	TRUE	0.996	TRUE	0.996	G	C	0.309257	3.2012e-11	-0.000328935	4.89551e-05	TRUE
11	Q38:MMA/C3	Methylmalonylcarnitine / Propionylcarnitine	rs713218	9q34.11	130940591	FALSE	FALSE	4.73511e-43	-0.0572671	0.00406896	1	rs713218	130940591	TRUE	0.996	TRUE	0.996	G	C	0.309257	4.11811e-18	-0.0514837	0.00581154	TRUE
11	C5OH+HMG	2-Hydroxyisovalerylcarnitine	rs713219	9q34.11	130940741	FALSE	FALSE	4.23195e-13	-0.029475	0.00404065	1	rs713219	130940741	TRUE	0.996	TRUE	0.996	T	C	0.309257	4.05549e-12	-0.0507802	0.00722457	TRUE
11	MMA	Methylmalonylcarnitine	rs713219	9q34.11	130940741	FALSE	FALSE	4.8546e-83	-0.0967399	0.00478901	1	rs713219	130940741	TRUE	0.996	TRUE	0.996	T	C	0.309257	4.61059e-30	-0.0877985	0.00743511	TRUE
11	Q21:(C5OH+HMG)/(Leu|Ile)	2-Hydroxyisovalerylcarnitine / Leucine|Isoleucine	rs713219	9q34.11	130940741	FALSE	FALSE	4.44956e-10	-0.000272667	4.35059e-05	1	rs713219	130940741	TRUE	0.996	TRUE	0.996	T	C	0.309257	3.2012e-11	-0.000328935	4.89551e-05	TRUE
11	Q38:MMA/C3	Methylmalonylcarnitine / Propionylcarnitine	rs713219	9q34.11	130940741	FALSE	FALSE	4.73511e-43	-0.0572671	0.00406896	1	rs713219	130940741	TRUE	0.996	TRUE	0.996	T	C	0.309257	4.11811e-18	-0.0514837	0.00581154	TRUE
11	C5OH+HMG	2-Hydroxyisovalerylcarnitine	rs3118632	9q34.11	130941105	FALSE	FALSE	4.22164e-13	0.0294767	0.00404069	1	rs3118632	130941105	TRUE	0.996	TRUE	0.996	G	A	0.689882	4.13044e-12	0.0506828	0.00721348	TRUE
11	MMA	Methylmalonylcarnitine	rs3118632	9q34.11	130941105	FALSE	FALSE	4.8793e-83	0.0967397	0.00478907	1	rs3118632	130941105	TRUE	0.996	TRUE	0.996	G	A	0.689882	4.57499e-30	0.0876668	0.00742349	TRUE
11	Q21:(C5OH+HMG)/(Leu|Ile)	2-Hydroxyisovalerylcarnitine / Leucine|Isoleucine	rs3118632	9q34.11	130941105	FALSE	FALSE	4.44502e-10	0.000272677	4.35064e-05	1	rs3118632	130941105	TRUE	0.996	TRUE	0.996	G	A	0.689882	3.31397e-11	0.000328177	4.88808e-05	TRUE
11	Q38:MMA/C3	Methylmalonylcarnitine / Propionylcarnitine	rs3118632	9q34.11	130941105	FALSE	FALSE	4.74106e-43	0.0572674	0.00406901	1	rs3118632	130941105	TRUE	0.996	TRUE	0.996	G	A	0.689882	3.98293e-18	0.0514254	0.00580232	TRUE
11	C5OH+HMG	2-Hydroxyisovalerylcarnitine	rs3124511	9q34.11	130941279	FALSE	FALSE	4.23241e-13	-0.0294748	0.00404062	1	rs3124511	130941279	TRUE	0.996	TRUE	0.996	T	C	0.309257	4.05549e-12	-0.0507802	0.00722457	TRUE
11	MMA	Methylmalonylcarnitine	rs3124511	9q34.11	130941279	FALSE	FALSE	4.854e-83	-0.0967392	0.00478897	1	rs3124511	130941279	TRUE	0.996	TRUE	0.996	T	C	0.309257	4.61059e-30	-0.0877985	0.00743511	TRUE
11	Q21:(C5OH+HMG)/(Leu|Ile)	2-Hydroxyisovalerylcarnitine / Leucine|Isoleucine	rs3124511	9q34.11	130941279	FALSE	FALSE	4.44908e-10	-0.000272666	4.35056e-05	1	rs3124511	130941279	TRUE	0.996	TRUE	0.996	T	C	0.309257	3.2012e-11	-0.000328935	4.89551e-05	TRUE
11	Q38:MMA/C3	Methylmalonylcarnitine / Propionylcarnitine	rs3124511	9q34.11	130941279	FALSE	FALSE	4.73782e-43	-0.0572665	0.00406893	1	rs3124511	130941279	TRUE	0.996	TRUE	0.996	T	C	0.309257	4.11811e-18	-0.0514837	0.00581154	TRUE
11	C5OH+HMG	2-Hydroxyisovalerylcarnitine	rs17433444	9q34.11	130941546	FALSE	FALSE	1.65163e-08	-0.0454985	0.00802824	1	rs17433444	130941546	TRUE	0.647	TRUE	0.909	T	C	0.116621	1.32779e-06	-0.0587931	0.012078	TRUE
11	MMA	Methylmalonylcarnitine	rs17433444	9q34.11	130941546	FALSE	FALSE	1.35026e-42	-0.138535	0.00990056	1	rs17433444	130941546	TRUE	0.647	TRUE	0.909	T	C	0.116621	1.79226e-14	-0.0993101	0.0127469	TRUE
11	Q38:MMA/C3	Methylmalonylcarnitine / Propionylcarnitine	rs17433444	9q34.11	130941546	FALSE	FALSE	1.4066e-22	-0.0813891	0.00822817	1	rs17433444	130941546	TRUE	0.647	TRUE	0.909	T	C	0.116621	4.08069e-08	-0.0544576	0.00984028	TRUE
11	C5OH+HMG	2-Hydroxyisovalerylcarnitine	rs10988223	9q34.11	130942842	FALSE	FALSE	4.22934e-13	-0.0294616	0.00403876	1	rs10988223	130942842	TRUE	0.996	TRUE	0.996	T	C	0.309257	4.05549e-12	-0.0507802	0.00722457	TRUE
11	MMA	Methylmalonylcarnitine	rs10988223	9q34.11	130942842	FALSE	FALSE	4.96385e-83	-0.0966893	0.00478681	1	rs10988223	130942842	TRUE	0.996	TRUE	0.996	T	C	0.309257	4.61059e-30	-0.0877985	0.00743511	TRUE
11	Q21:(C5OH+HMG)/(Leu|Ile)	2-Hydroxyisovalerylcarnitine / Leucine|Isoleucine	rs10988223	9q34.11	130942842	FALSE	FALSE	4.42886e-10	-0.000272572	4.34855e-05	1	rs10988223	130942842	TRUE	0.996	TRUE	0.996	T	C	0.309257	3.2012e-11	-0.000328935	4.89551e-05	TRUE
11	Q38:MMA/C3	Methylmalonylcarnitine / Propionylcarnitine	rs10988223	9q34.11	130942842	FALSE	FALSE	4.82034e-43	-0.0572352	0.00406709	1	rs10988223	130942842	TRUE	0.996	TRUE	0.996	T	C	0.309257	4.11811e-18	-0.0514837	0.00581154	TRUE
11	C5OH+HMG	2-Hydroxyisovalerylcarnitine	rs10988224	9q34.11	130943155	FALSE	FALSE	3.71389e-13	0.0289759	0.00396244	1	rs10988224	130943155	TRUE	0.996	TRUE	0.996	T	A	0.689869	4.09765e-12	0.0506875	0.00721294	TRUE
11	MMA	Methylmalonylcarnitine	rs10988224	9q34.11	130943155	FALSE	FALSE	8.76827e-83	0.0947338	0.00469782	1	rs10988224	130943155	TRUE	0.996	TRUE	0.996	T	A	0.689869	4.55341e-30	0.0876641	0.00742297	TRUE
11	Q21:(C5OH+HMG)/(Leu|Ile)	2-Hydroxyisovalerylcarnitine / Leucine|Isoleucine	rs10988224	9q34.11	130943155	FALSE	FALSE	3.47494e-10	0.000269044	4.26615e-05	1	rs10988224	130943155	TRUE	0.996	TRUE	0.996	T	A	0.689869	3.29588e-11	0.000328194	4.88773e-05	TRUE
11	Q38:MMA/C3	Methylmalonylcarnitine / Propionylcarnitine	rs10988224	9q34.11	130943155	FALSE	FALSE	7.3857e-43	0.056036	0.00399126	1	rs10988224	130943155	TRUE	0.996	TRUE	0.996	T	A	0.689869	3.97721e-18	0.051423	0.00580193	TRUE
11	C5OH+HMG	2-Hydroxyisovalerylcarnitine	rs3124512	9q34.11	130943702	FALSE	FALSE	3.7432e-13	-0.0289203	0.00395542	1	rs3124512	130943702	FALSE	1	FALSE	1	T	C	0.309859	4.45894e-12	-0.0505563	0.00720702	TRUE
11	MMA	Methylmalonylcarnitine	rs3124512	9q34.11	130943702	FALSE	FALSE	9.6955e-83	-0.094542	0.00468969	1	rs3124512	130943702	FALSE	1	FALSE	1	T	C	0.309859	1.13216e-29	-0.0870138	0.00742349	TRUE
11	Q21:(C5OH+HMG)/(Leu|Ile)	2-Hydroxyisovalerylcarnitine / Leucine|Isoleucine	rs3124512	9q34.11	130943702	FALSE	FALSE	3.397e-10	-0.000268716	4.25853e-05	1	rs3124512	130943702	FALSE	1	FALSE	1	T	C	0.309859	2.83403e-11	-0.000328969	4.8825e-05	TRUE
11	Q38:MMA/C3	Methylmalonylcarnitine / Propionylcarnitine	rs3124512	9q34.11	130943702	FALSE	FALSE	7.81401e-43	-0.0559205	0.00398427	1	rs3124512	130943702	FALSE	1	FALSE	1	T	C	0.309859	1.15707e-17	-0.0506808	0.0058033	TRUE
11	C5OH+HMG	2-Hydroxyisovalerylcarnitine	rs6478867	9q34.11	130943744	FALSE	FALSE	3.7469e-13	0.0288977	0.0039524	1	rs6478867	130943744	FALSE	1	FALSE	1	T	G	0.692308	2.44009e-12	0.0514954	0.00724962	TRUE
11	MMA	Methylmalonylcarnitine	rs6478867	9q34.11	130943744	FALSE	FALSE	9.59669e-83	0.0944721	0.00468608	1	rs6478867	130943744	FALSE	1	FALSE	1	T	G	0.692308	3.64576e-30	0.0882979	0.00746305	TRUE
11	Q21:(C5OH+HMG)/(Leu|Ile)	2-Hydroxyisovalerylcarnitine / Leucine|Isoleucine	rs6478867	9q34.11	130943744	FALSE	FALSE	3.40965e-10	0.000268486	4.25528e-05	1	rs6478867	130943744	FALSE	1	FALSE	1	T	G	0.692308	2.30822e-11	0.000332589	4.91344e-05	TRUE
11	Q38:MMA/C3	Methylmalonylcarnitine / Propionylcarnitine	rs6478867	9q34.11	130943744	FALSE	FALSE	7.80069e-43	0.0558782	0.00398122	1	rs6478867	130943744	FALSE	1	FALSE	1	T	G	0.692308	1.55419e-18	0.0523202	0.00582879	TRUE
11	C5OH+HMG	2-Hydroxyisovalerylcarnitine	rs2297111	9q34.11	130944115	FALSE	FALSE	3.74902e-13	-0.0289188	0.00395532	1	rs2297111	130944115	TRUE	0.996	TRUE	0.996	G	A	0.30928	4.04901e-12	-0.0507808	0.00722441	TRUE
11	MMA	Methylmalonylcarnitine	rs2297111	9q34.11	130944115	FALSE	FALSE	9.73097e-83	-0.0945389	0.00468958	1	rs2297111	130944115	TRUE	0.996	TRUE	0.996	G	A	0.30928	4.75025e-30	-0.0877781	0.0074352	TRUE
11	Q21:(C5OH+HMG)/(Leu|Ile)	2-Hydroxyisovalerylcarnitine / Leucine|Isoleucine	rs2297111	9q34.11	130944115	FALSE	FALSE	3.4009e-10	-0.000268702	4.25842e-05	1	rs2297111	130944115	TRUE	0.996	TRUE	0.996	G	A	0.30928	3.23451e-11	-0.000328854	4.89547e-05	TRUE
11	Q38:MMA/C3	Methylmalonylcarnitine / Propionylcarnitine	rs2297111	9q34.11	130944115	FALSE	FALSE	7.85225e-43	-0.0559178	0.00398418	1	rs2297111	130944115	TRUE	0.996	TRUE	0.996	G	A	0.30928	4.20964e-18	-0.0514684	0.00581156	TRUE
11	C5OH+HMG	2-Hydroxyisovalerylcarnitine	rs3124513	9q34.11	130944414	FALSE	FALSE	3.75137e-13	-0.0289184	0.00395533	1	rs3124513	130944414	TRUE	0.996	TRUE	0.996	T	C	0.309288	4.05683e-12	-0.05078	0.00722459	TRUE
11	MMA	Methylmalonylcarnitine	rs3124513	9q34.11	130944414	FALSE	FALSE	9.73729e-83	-0.0945388	0.00468959	1	rs3124513	130944414	TRUE	0.996	TRUE	0.996	T	C	0.309288	4.85247e-30	-0.0877667	0.00743554	TRUE
11	Q21:(C5OH+HMG)/(Leu|Ile)	2-Hydroxyisovalerylcarnitine / Leucine|Isoleucine	rs3124513	9q34.11	130944414	FALSE	FALSE	3.40243e-10	-0.000268699	4.25843e-05	1	rs3124513	130944414	TRUE	0.996	TRUE	0.996	T	C	0.309288	3.26315e-11	-0.000328799	4.89563e-05	TRUE
11	Q38:MMA/C3	Methylmalonylcarnitine / Propionylcarnitine	rs3124513	9q34.11	130944414	FALSE	FALSE	7.85496e-43	-0.0559177	0.00398419	1	rs3124513	130944414	TRUE	0.996	TRUE	0.996	T	C	0.309288	4.27568e-18	-0.0514595	0.00581179	TRUE
11	C5OH+HMG	2-Hydroxyisovalerylcarnitine	rs3124514	9q34.11	130944429	FALSE	FALSE	3.75137e-13	-0.0289184	0.00395533	1	rs3124514	130944429	TRUE	0.996	TRUE	0.996	T	C	0.309288	4.05735e-12	-0.0507799	0.0072246	TRUE
11	MMA	Methylmalonylcarnitine	rs3124514	9q34.11	130944429	FALSE	FALSE	9.73729e-83	-0.0945388	0.00468959	1	rs3124514	130944429	TRUE	0.996	TRUE	0.996	T	C	0.309288	4.85938e-30	-0.087766	0.00743556	TRUE
11	Q21:(C5OH+HMG)/(Leu|Ile)	2-Hydroxyisovalerylcarnitine / Leucine|Isoleucine	rs3124514	9q34.11	130944429	FALSE	FALSE	3.40243e-10	-0.000268699	4.25843e-05	1	rs3124514	130944429	TRUE	0.996	TRUE	0.996	T	C	0.309288	3.26507e-11	-0.000328795	4.89564e-05	TRUE
11	Q38:MMA/C3	Methylmalonylcarnitine / Propionylcarnitine	rs3124514	9q34.11	130944429	FALSE	FALSE	7.85496e-43	-0.0559177	0.00398419	1	rs3124514	130944429	TRUE	0.996	TRUE	0.996	T	C	0.309288	4.28012e-18	-0.0514589	0.00581181	TRUE
11	C5OH+HMG	2-Hydroxyisovalerylcarnitine	rs2254230	9q34.11	130944998	FALSE	FALSE	3.76048e-13	0.0288956	0.00395239	1	rs2254230	130944998	TRUE	0.996	TRUE	0.996	T	G	0.689832	4.13419e-12	0.0506839	0.00721376	TRUE
11	MMA	Methylmalonylcarnitine	rs2254230	9q34.11	130944998	FALSE	FALSE	9.59241e-83	0.0944718	0.00468606	1	rs2254230	130944998	TRUE	0.996	TRUE	0.996	T	G	0.689832	5.02144e-30	0.0876121	0.00742452	TRUE
11	Q21:(C5OH+HMG)/(Leu|Ile)	2-Hydroxyisovalerylcarnitine / Leucine|Isoleucine	rs2254230	9q34.11	130944998	FALSE	FALSE	3.40694e-10	0.000268491	4.25527e-05	1	rs2254230	130944998	TRUE	0.996	TRUE	0.996	T	G	0.689832	3.43202e-11	0.00032794	4.88845e-05	TRUE
11	Q38:MMA/C3	Methylmalonylcarnitine / Propionylcarnitine	rs2254230	9q34.11	130944998	FALSE	FALSE	7.80306e-43	0.0558779	0.0039812	1	rs2254230	130944998	TRUE	0.996	TRUE	0.996	T	G	0.689832	4.27218e-18	0.051382	0.00580298	TRUE
11	MMA	Methylmalonylcarnitine	rs3118634	9q34.11	130945675	FALSE	FALSE	6.16155e-22	0.135468	0.0139147	1	rs3118634	130945675	TRUE	0.425	FALSE	1	G	A	0.938419	1.33427e-05	0.0748879	0.017105	TRUE
11	Q38:MMA/C3	Methylmalonylcarnitine / Propionylcarnitine	rs3118634	9q34.11	130945675	FALSE	FALSE	7.46146e-13	0.0824492	0.0114261	1	rs3118634	130945675	TRUE	0.425	FALSE	1	G	A	0.938419	0.00035389	0.046678	0.0130178	TRUE
11	C5OH+HMG	2-Hydroxyisovalerylcarnitine	rs10760589	9q34.11	130946114	FALSE	FALSE	3.75215e-13	-0.0289184	0.00395534	1	rs10760589	130946114	TRUE	0.995	TRUE	0.996	T	C	0.309334	4.10426e-12	-0.0507743	0.00722554	TRUE
11	MMA	Methylmalonylcarnitine	rs10760589	9q34.11	130946114	FALSE	FALSE	9.71981e-83	-0.0945394	0.00468959	1	rs10760589	130946114	TRUE	0.995	TRUE	0.996	T	C	0.309334	5.49073e-30	-0.0876998	0.00743741	TRUE
11	Q21:(C5OH+HMG)/(Leu|Ile)	2-Hydroxyisovalerylcarnitine / Leucine|Isoleucine	rs10760589	9q34.11	130946114	FALSE	FALSE	3.39999e-10	-0.000268704	4.25843e-05	1	rs10760589	130946114	TRUE	0.995	TRUE	0.996	T	C	0.309334	3.43399e-11	-0.000328474	4.89647e-05	TRUE
11	Q38:MMA/C3	Methylmalonylcarnitine / Propionylcarnitine	rs10760589	9q34.11	130946114	FALSE	FALSE	7.88611e-43	-0.0559167	0.0039842	1	rs10760589	130946114	TRUE	0.995	TRUE	0.996	T	C	0.309334	4.67867e-18	-0.0514072	0.00581305	TRUE
11	C5OH+HMG	2-Hydroxyisovalerylcarnitine	rs10988229	9q34.11	130947331	FALSE	FALSE	3.22396e-11	0.0312014	0.00467654	1	rs10988229	130947331	TRUE	0.834	TRUE	0.988	T	C	0.752182	1.84089e-11	0.0544057	0.00799702	TRUE
11	MMA	Methylmalonylcarnitine	rs10988229	9q34.11	130947331	FALSE	FALSE	6.55113e-74	0.10578	0.00558725	1	rs10988229	130947331	TRUE	0.834	TRUE	0.988	T	C	0.752182	4.27651e-24	0.0868703	0.00833948	TRUE
11	Q21:(C5OH+HMG)/(Leu|Ile)	2-Hydroxyisovalerylcarnitine / Leucine|Isoleucine	rs10988229	9q34.11	130947331	FALSE	FALSE	9.17852e-08	0.000270096	5.03791e-05	1	rs10988229	130947331	TRUE	0.834	TRUE	0.988	T	C	0.752182	3.60396e-10	0.000343871	5.42416e-05	TRUE
11	Q38:MMA/C3	Methylmalonylcarnitine / Propionylcarnitine	rs10988229	9q34.11	130947331	FALSE	FALSE	1.35147e-38	0.0626323	0.00472315	1	rs10988229	130947331	TRUE	0.834	TRUE	0.988	T	C	0.752182	2.83276e-14	0.0501209	0.00648453	TRUE
11	C5OH+HMG	2-Hydroxyisovalerylcarnitine	rs1360172	9q34.11	130947801	FALSE	FALSE	3.76664e-13	0.0288945	0.00395236	1	rs1360172	130947801	TRUE	0.995	TRUE	0.996	G	A	0.689754	4.21922e-12	0.0506723	0.00721519	TRUE
11	MMA	Methylmalonylcarnitine	rs1360172	9q34.11	130947801	FALSE	FALSE	9.60878e-83	0.0944706	0.00468602	1	rs1360172	130947801	TRUE	0.995	TRUE	0.996	G	A	0.689754	6.1825e-30	0.0874974	0.0074275	TRUE
11	Q21:(C5OH+HMG)/(Leu|Ile)	2-Hydroxyisovalerylcarnitine / Leucine|Isoleucine	rs1360172	9q34.11	130947801	FALSE	FALSE	3.41008e-10	0.000268482	4.25523e-05	1	rs1360172	130947801	TRUE	0.995	TRUE	0.996	G	A	0.689754	3.73866e-11	0.000327386	4.88976e-05	TRUE
11	Q38:MMA/C3	Methylmalonylcarnitine / Propionylcarnitine	rs1360172	9q34.11	130947801	FALSE	FALSE	7.80601e-43	0.0558773	0.00398117	1	rs1360172	130947801	TRUE	0.995	TRUE	0.996	G	A	0.689754	4.96937e-18	0.0512931	0.00580495	TRUE
11	MMA	Methylmalonylcarnitine	rs2480452	9q34.11	130949557	FALSE	FALSE	6.03729e-22	-0.13563	0.0139282	1	rs2480452	130949557	TRUE	0.424	TRUE	0.977	T	C	0.0615536	1.4043e-05	-0.0753445	0.0172542	TRUE
11	Q38:MMA/C3	Methylmalonylcarnitine / Propionylcarnitine	rs2480452	9q34.11	130949557	FALSE	FALSE	7.42956e-13	-0.0825367	0.0114373	1	rs2480452	130949557	TRUE	0.424	TRUE	0.977	T	C	0.0615536	0.000364211	-0.0469839	0.013131	TRUE
11	MMA	Methylmalonylcarnitine	rs11789753	9q34.11	130949834	TRUE	FALSE	5.28246e-12	-0.127089	0.0183178	1	rs11789753	130949834	TRUE	0.952	TRUE	0.974	T	C	0.0559556	4.4898e-07	-0.0804447	0.0158248	TRUE
11	C5OH+HMG	2-Hydroxyisovalerylcarnitine	rs746489	9q34.11	130949914	FALSE	FALSE	3.77287e-13	0.0288932	0.0039523	1	rs746489	130949914	TRUE	0.994	TRUE	0.996	T	G	0.689696	4.29139e-12	0.0506601	0.00721602	TRUE
11	MMA	Methylmalonylcarnitine	rs746489	9q34.11	130949914	FALSE	FALSE	9.56937e-83	0.09447	0.00468593	1	rs746489	130949914	TRUE	0.994	TRUE	0.996	T	G	0.689696	7.25686e-30	0.0874055	0.00742951	TRUE
11	Q21:(C5OH+HMG)/(Leu|Ile)	2-Hydroxyisovalerylcarnitine / Leucine|Isoleucine	rs746489	9q34.11	130949914	FALSE	FALSE	3.40519e-10	0.000268488	4.25517e-05	1	rs746489	130949914	TRUE	0.994	TRUE	0.996	T	G	0.689696	3.99179e-11	0.000326949	4.89058e-05	TRUE
11	Q38:MMA/C3	Methylmalonylcarnitine / Propionylcarnitine	rs746489	9q34.11	130949914	FALSE	FALSE	7.79192e-43	0.0558769	0.0039811	1	rs746489	130949914	TRUE	0.994	TRUE	0.996	T	G	0.689696	5.57861e-18	0.051223	0.00580624	TRUE
11	C5OH+HMG	2-Hydroxyisovalerylcarnitine	rs913275	9q34.11	130950465	FALSE	FALSE	3.75447e-13	-0.028918	0.00395533	1	rs913275	130950465	TRUE	0.994	TRUE	0.996	G	A	0.309453	4.24662e-12	-0.0507509	0.00722737	TRUE
11	MMA	Methylmalonylcarnitine	rs913275	9q34.11	130950465	FALSE	FALSE	9.7629e-83	-0.0945382	0.00468959	1	rs913275	130950465	TRUE	0.994	TRUE	0.996	G	A	0.309453	7.61996e-30	-0.0875133	0.00744166	TRUE
11	Q21:(C5OH+HMG)/(Leu|Ile)	2-Hydroxyisovalerylcarnitine / Leucine|Isoleucine	rs913275	9q34.11	130950465	FALSE	FALSE	3.40019e-10	-0.000268703	4.25843e-05	1	rs913275	130950465	TRUE	0.994	TRUE	0.996	G	A	0.309453	3.92754e-11	-0.000327584	4.89824e-05	TRUE
11	Q38:MMA/C3	Methylmalonylcarnitine / Propionylcarnitine	rs913275	9q34.11	130950465	FALSE	FALSE	7.86552e-43	-0.0559173	0.00398419	1	rs913275	130950465	TRUE	0.994	TRUE	0.996	G	A	0.309453	5.92888e-18	-0.0512643	0.0058158	TRUE
11	C5OH+HMG	2-Hydroxyisovalerylcarnitine	rs4713	9q34.11	130950626	FALSE	FALSE	3.77104e-13	0.0288933	0.00395227	1	rs4713	130950626	FALSE	1	FALSE	1	T	A	0.690141	4.90999e-12	0.0504591	0.00720776	TRUE
11	MMA	Methylmalonylcarnitine	rs4713	9q34.11	130950626	FALSE	FALSE	9.55612e-83	0.0944698	0.0046859	1	rs4713	130950626	FALSE	1	FALSE	1	T	A	0.690141	2.20548e-29	0.0865932	0.00742884	TRUE
11	Q21:(C5OH+HMG)/(Leu|Ile)	2-Hydroxyisovalerylcarnitine / Leucine|Isoleucine	rs4713	9q34.11	130950626	FALSE	FALSE	3.40669e-10	0.000268483	4.25514e-05	1	rs4713	130950626	FALSE	1	FALSE	1	T	A	0.690141	6.12935e-11	0.000323445	4.8865e-05	TRUE
11	Q38:MMA/C3	Methylmalonylcarnitine / Propionylcarnitine	rs4713	9q34.11	130950626	FALSE	FALSE	7.77012e-43	0.0558774	0.00398107	1	rs4713	130950626	FALSE	1	FALSE	1	T	A	0.690141	1.24111e-17	0.0506348	0.00580374	TRUE
11	C5OH+HMG	2-Hydroxyisovalerylcarnitine	rs3739847	9q34.11	130951395	FALSE	FALSE	3.75398e-13	-0.0289181	0.00395533	1	rs3739847	130951395	TRUE	0.994	TRUE	0.996	G	A	0.309458	4.25312e-12	-0.0507497	0.00722743	TRUE
11	MMA	Methylmalonylcarnitine	rs3739847	9q34.11	130951395	FALSE	FALSE	9.77439e-83	-0.0945378	0.00468959	1	rs3739847	130951395	TRUE	0.994	TRUE	0.996	G	A	0.309458	7.72552e-30	-0.0875052	0.00744182	TRUE
11	Q21:(C5OH+HMG)/(Leu|Ile)	2-Hydroxyisovalerylcarnitine / Leucine|Isoleucine	rs3739847	9q34.11	130951395	FALSE	FALSE	3.40238e-10	-0.000268699	4.25842e-05	1	rs3739847	130951395	TRUE	0.994	TRUE	0.996	G	A	0.309458	3.94962e-11	-0.000327545	4.8983e-05	TRUE
11	Q38:MMA/C3	Methylmalonylcarnitine / Propionylcarnitine	rs3739847	9q34.11	130951395	FALSE	FALSE	7.87105e-43	-0.0559171	0.00398419	1	rs3739847	130951395	TRUE	0.994	TRUE	0.996	G	A	0.309458	5.98776e-18	-0.0512582	0.0058159	TRUE
11	C5OH+HMG	2-Hydroxyisovalerylcarnitine	rs7869804	9q34.11	130952965	FALSE	FALSE	3.75657e-13	0.0288952	0.00395224	1	rs7869804	130952965	TRUE	0.994	TRUE	0.996	T	C	0.689677	4.31665e-12	0.0506555	0.00721625	TRUE
11	MMA	Methylmalonylcarnitine	rs7869804	9q34.11	130952965	FALSE	FALSE	9.50349e-83	0.0944706	0.00468587	1	rs7869804	130952965	TRUE	0.994	TRUE	0.996	T	C	0.689677	7.65381e-30	0.0873744	0.00743012	TRUE
11	Q21:(C5OH+HMG)/(Leu|Ile)	2-Hydroxyisovalerylcarnitine / Leucine|Isoleucine	rs7869804	9q34.11	130952965	FALSE	FALSE	3.39616e-10	0.000268502	4.25511e-05	1	rs7869804	130952965	TRUE	0.994	TRUE	0.996	T	C	0.689677	4.07937e-11	0.000326802	4.89082e-05	TRUE
11	Q38:MMA/C3	Methylmalonylcarnitine / Propionylcarnitine	rs7869804	9q34.11	130952965	FALSE	FALSE	7.74089e-43	0.0558781	0.00398104	1	rs7869804	130952965	TRUE	0.994	TRUE	0.996	T	C	0.689677	5.79638e-18	0.0511994	0.00580663	TRUE
11	C5OH+HMG	2-Hydroxyisovalerylcarnitine	rs1410017	9q34.11	130953251	FALSE	FALSE	3.7571e-13	0.0288951	0.00395225	1	rs1410017	130953251	TRUE	0.994	TRUE	0.996	T	C	0.689677	4.31665e-12	0.0506555	0.00721625	TRUE
11	MMA	Methylmalonylcarnitine	rs1410017	9q34.11	130953251	FALSE	FALSE	9.50226e-83	0.0944708	0.00468588	1	rs1410017	130953251	TRUE	0.994	TRUE	0.996	T	C	0.689677	7.65381e-30	0.0873744	0.00743012	TRUE
11	Q21:(C5OH+HMG)/(Leu|Ile)	2-Hydroxyisovalerylcarnitine / Leucine|Isoleucine	rs1410017	9q34.11	130953251	FALSE	FALSE	3.39654e-10	0.000268502	4.25512e-05	1	rs1410017	130953251	TRUE	0.994	TRUE	0.996	T	C	0.689677	4.07937e-11	0.000326802	4.89082e-05	TRUE
11	Q38:MMA/C3	Methylmalonylcarnitine / Propionylcarnitine	rs1410017	9q34.11	130953251	FALSE	FALSE	7.74476e-43	0.0558781	0.00398105	1	rs1410017	130953251	TRUE	0.994	TRUE	0.996	T	C	0.689677	5.79638e-18	0.0511994	0.00580663	TRUE
11	C5OH+HMG	2-Hydroxyisovalerylcarnitine	rs1571229	9q34.11	130953532	FALSE	FALSE	3.75914e-13	0.0288948	0.00395225	1	rs1571229	130953532	TRUE	0.994	TRUE	0.996	G	A	0.689677	4.31665e-12	0.0506555	0.00721625	TRUE
11	MMA	Methylmalonylcarnitine	rs1571229	9q34.11	130953532	FALSE	FALSE	9.47887e-83	0.0944714	0.00468587	1	rs1571229	130953532	TRUE	0.994	TRUE	0.996	G	A	0.689677	7.65381e-30	0.0873744	0.00743012	TRUE
11	Q21:(C5OH+HMG)/(Leu|Ile)	2-Hydroxyisovalerylcarnitine / Leucine|Isoleucine	rs1571229	9q34.11	130953532	FALSE	FALSE	3.39656e-10	0.000268502	4.25512e-05	1	rs1571229	130953532	TRUE	0.994	TRUE	0.996	G	A	0.689677	4.07937e-11	0.000326802	4.89082e-05	TRUE
11	Q38:MMA/C3	Methylmalonylcarnitine / Propionylcarnitine	rs1571229	9q34.11	130953532	FALSE	FALSE	7.72874e-43	0.0558787	0.00398105	1	rs1571229	130953532	TRUE	0.994	TRUE	0.996	G	A	0.689677	5.79638e-18	0.0511994	0.00580663	TRUE
11	C5OH+HMG	2-Hydroxyisovalerylcarnitine	rs10760591	9q34.11	130954849	FALSE	FALSE	3.75509e-13	0.0288953	0.00395223	1	rs10760591	130954849	TRUE	0.994	TRUE	0.996	G	A	0.689677	4.31565e-12	0.0506558	0.00721626	TRUE
11	MMA	Methylmalonylcarnitine	rs10760591	9q34.11	130954849	FALSE	FALSE	9.47979e-83	0.0944709	0.00468585	1	rs10760591	130954849	TRUE	0.994	TRUE	0.996	G	A	0.689677	7.65693e-30	0.0873743	0.00743014	TRUE
11	Q21:(C5OH+HMG)/(Leu|Ile)	2-Hydroxyisovalerylcarnitine / Leucine|Isoleucine	rs10760591	9q34.11	130954849	FALSE	FALSE	3.39439e-10	0.000268505	4.2551e-05	1	rs10760591	130954849	TRUE	0.994	TRUE	0.996	G	A	0.689677	4.07851e-11	0.000326804	4.89082e-05	TRUE
11	Q38:MMA/C3	Methylmalonylcarnitine / Propionylcarnitine	rs10760591	9q34.11	130954849	FALSE	FALSE	7.73852e-43	0.0558781	0.00398103	1	rs10760591	130954849	TRUE	0.994	TRUE	0.996	G	A	0.689677	5.80507e-18	0.0511985	0.00580664	TRUE
11	C5OH+HMG	2-Hydroxyisovalerylcarnitine	rs10988232	9q34.11	130955169	FALSE	FALSE	3.75703e-13	0.0288949	0.00395222	1	rs10988232	130955169	TRUE	0.994	TRUE	0.996	T	G	0.689677	4.31565e-12	0.0506558	0.00721626	TRUE
11	MMA	Methylmalonylcarnitine	rs10988232	9q34.11	130955169	FALSE	FALSE	9.4952e-83	0.0944701	0.00468583	1	rs10988232	130955169	TRUE	0.994	TRUE	0.996	T	G	0.689677	7.65693e-30	0.0873743	0.00743014	TRUE
11	Q21:(C5OH+HMG)/(Leu|Ile)	2-Hydroxyisovalerylcarnitine / Leucine|Isoleucine	rs10988232	9q34.11	130955169	FALSE	FALSE	3.39575e-10	0.000268501	4.25509e-05	1	rs10988232	130955169	TRUE	0.994	TRUE	0.996	T	G	0.689677	4.07851e-11	0.000326804	4.89082e-05	TRUE
11	Q38:MMA/C3	Methylmalonylcarnitine / Propionylcarnitine	rs10988232	9q34.11	130955169	FALSE	FALSE	7.72046e-43	0.0558785	0.00398101	1	rs10988232	130955169	TRUE	0.994	TRUE	0.996	T	G	0.689677	5.80507e-18	0.0511985	0.00580664	TRUE
11	C5OH+HMG	2-Hydroxyisovalerylcarnitine	rs10988233	9q34.11	130955747	FALSE	FALSE	5.64647e-13	-0.0285479	0.00393508	1	rs10988233	130955747	TRUE	0.929	TRUE	0.996	C	A	0.329492	1.2536e-11	-0.0511732	0.00745841	TRUE
11	MMA	Methylmalonylcarnitine	rs10988233	9q34.11	130955747	FALSE	FALSE	1.50812e-82	-0.0939343	0.00466559	1	rs10988233	130955747	TRUE	0.929	TRUE	0.996	C	A	0.329492	1.26738e-28	-0.0883618	0.007694	TRUE
11	Q21:(C5OH+HMG)/(Leu|Ile)	2-Hydroxyisovalerylcarnitine / Leucine|Isoleucine	rs10988233	9q34.11	130955747	FALSE	FALSE	4.15547e-10	-0.000265958	4.23621e-05	1	rs10988233	130955747	TRUE	0.929	TRUE	0.996	C	A	0.329492	7.16511e-11	-0.000333191	5.05222e-05	TRUE
11	Q38:MMA/C3	Methylmalonylcarnitine / Propionylcarnitine	rs10988233	9q34.11	130955747	FALSE	FALSE	1.23044e-42	-0.0554937	0.00396382	1	rs10988233	130955747	TRUE	0.929	TRUE	0.996	C	A	0.329492	1.93017e-17	-0.0520462	0.00600285	TRUE
11	C5OH+HMG	2-Hydroxyisovalerylcarnitine	rs1009242	9q34.11	130956653	FALSE	FALSE	4.09678e-13	0.0287027	0.00393236	1	rs1009242	130956653	TRUE	0.929	TRUE	0.996	G	A	0.669673	1.27544e-11	0.0510831	0.00744809	TRUE
11	MMA	Methylmalonylcarnitine	rs1009242	9q34.11	130956653	FALSE	FALSE	1.00407e-82	0.0939773	0.00466215	1	rs1009242	130956653	TRUE	0.929	TRUE	0.996	G	A	0.669673	1.26843e-28	0.0882374	0.00768323	TRUE
11	Q21:(C5OH+HMG)/(Leu|Ile)	2-Hydroxyisovalerylcarnitine / Leucine|Isoleucine	rs1009242	9q34.11	130956653	FALSE	FALSE	3.76459e-10	0.000266463	4.23371e-05	1	rs1009242	130956653	TRUE	0.929	TRUE	0.996	G	A	0.669673	7.36496e-11	0.000332518	5.04529e-05	TRUE
11	Q38:MMA/C3	Methylmalonylcarnitine / Propionylcarnitine	rs1009242	9q34.11	130956653	FALSE	FALSE	1.47036e-42	0.0554135	0.00396201	1	rs1009242	130956653	TRUE	0.929	TRUE	0.996	G	A	0.669673	1.87581e-17	0.0519929	0.00599427	TRUE
11	C5OH+HMG	2-Hydroxyisovalerylcarnitine	rs913276	9q34.11	130956985	FALSE	FALSE	4.09676e-13	0.0287027	0.00393235	1	rs913276	130956985	TRUE	0.929	TRUE	0.996	T	C	0.669671	1.27906e-11	0.0510803	0.00744815	TRUE
11	MMA	Methylmalonylcarnitine	rs913276	9q34.11	130956985	FALSE	FALSE	1.00434e-82	0.0939771	0.00466214	1	rs913276	130956985	TRUE	0.929	TRUE	0.996	T	C	0.669671	1.26853e-28	0.0882378	0.00768326	TRUE
11	Q21:(C5OH+HMG)/(Leu|Ile)	2-Hydroxyisovalerylcarnitine / Leucine|Isoleucine	rs913276	9q34.11	130956985	FALSE	FALSE	3.76478e-10	0.000266463	4.23371e-05	1	rs913276	130956985	TRUE	0.929	TRUE	0.996	T	C	0.669671	7.37271e-11	0.000332511	5.04532e-05	TRUE
11	Q38:MMA/C3	Methylmalonylcarnitine / Propionylcarnitine	rs913276	9q34.11	130956985	FALSE	FALSE	1.47005e-42	0.0554135	0.003962	1	rs913276	130956985	TRUE	0.929	TRUE	0.996	T	C	0.669671	1.87632e-17	0.051993	0.0059943	TRUE
11	C5OH+HMG	2-Hydroxyisovalerylcarnitine	rs1107328	9q34.11	130957355	FALSE	FALSE	3.99065e-13	-0.028764	0.00393879	1	rs1107328	130957355	TRUE	0.929	TRUE	0.996	T	G	0.329494	1.25296e-11	-0.0511738	0.00745841	TRUE
11	MMA	Methylmalonylcarnitine	rs1107328	9q34.11	130957355	FALSE	FALSE	9.42689e-83	-0.0941471	0.00466971	1	rs1107328	130957355	TRUE	0.929	TRUE	0.996	T	G	0.329494	1.26994e-28	-0.0883605	0.00769402	TRUE
11	Q21:(C5OH+HMG)/(Leu|Ile)	2-Hydroxyisovalerylcarnitine / Leucine|Isoleucine	rs1107328	9q34.11	130957355	FALSE	FALSE	3.75222e-10	-0.000266924	4.24068e-05	1	rs1107328	130957355	TRUE	0.929	TRUE	0.996	T	G	0.329494	7.1632e-11	-0.000333193	5.05222e-05	TRUE
11	Q38:MMA/C3	Methylmalonylcarnitine / Propionylcarnitine	rs1107328	9q34.11	130957355	FALSE	FALSE	1.42289e-42	-0.0555142	0.00396849	1	rs1107328	130957355	TRUE	0.929	TRUE	0.996	T	G	0.329494	1.93196e-17	-0.0520456	0.00600286	TRUE
11	C5OH+HMG	2-Hydroxyisovalerylcarnitine	rs1107329	9q34.11	130957535	FALSE	FALSE	2.47339e-13	-0.0307237	0.00416962	1	rs1107329	130957535	TRUE	0.882	TRUE	0.917	G	C	0.312852	2.5101e-11	-0.0529159	0.0078322	TRUE
11	MMA	Methylmalonylcarnitine	rs1107329	9q34.11	130957535	FALSE	FALSE	6.16252e-82	-0.0992409	0.00494966	1	rs1107329	130957535	TRUE	0.882	TRUE	0.917	G	C	0.312852	8.48894e-28	-0.0913823	0.00809021	TRUE
11	Q21:(C5OH+HMG)/(Leu|Ile)	2-Hydroxyisovalerylcarnitine / Leucine|Isoleucine	rs1107329	9q34.11	130957535	FALSE	FALSE	2.15553e-10	-0.000286454	4.48887e-05	1	rs1107329	130957535	TRUE	0.882	TRUE	0.917	G	C	0.312852	2.42388e-10	-0.000339902	5.30837e-05	TRUE
11	Q38:MMA/C3	Methylmalonylcarnitine / Propionylcarnitine	rs1107329	9q34.11	130957535	FALSE	FALSE	3.98413e-43	-0.0591696	0.00420015	1	rs1107329	130957535	TRUE	0.882	TRUE	0.917	G	C	0.312852	3.07572e-17	-0.0542814	0.00630248	TRUE
11	C5OH+HMG	2-Hydroxyisovalerylcarnitine	rs7868408	9q34.11	130957685	FALSE	FALSE	3.9755e-13	-0.0286763	0.00392651	1	rs7868408	130957685	TRUE	0.929	TRUE	0.996	G	A	0.329494	1.25296e-11	-0.0511738	0.00745841	TRUE
11	MMA	Methylmalonylcarnitine	rs7868408	9q34.11	130957685	FALSE	FALSE	1.0914e-82	-0.0938197	0.00465547	1	rs7868408	130957685	TRUE	0.929	TRUE	0.996	G	A	0.329494	1.26994e-28	-0.0883605	0.00769402	TRUE
11	Q21:(C5OH+HMG)/(Leu|Ile)	2-Hydroxyisovalerylcarnitine / Leucine|Isoleucine	rs7868408	9q34.11	130957685	FALSE	FALSE	3.82941e-10	-0.000265958	4.2275e-05	1	rs7868408	130957685	TRUE	0.929	TRUE	0.996	G	A	0.329494	7.1632e-11	-0.000333193	5.05222e-05	TRUE
11	Q38:MMA/C3	Methylmalonylcarnitine / Propionylcarnitine	rs7868408	9q34.11	130957685	FALSE	FALSE	1.62071e-42	-0.0553045	0.00395636	1	rs7868408	130957685	TRUE	0.929	TRUE	0.996	G	A	0.329494	1.93196e-17	-0.0520456	0.00600286	TRUE
11	C5OH+HMG	2-Hydroxyisovalerylcarnitine	rs7868454	9q34.11	130957907	FALSE	FALSE	4.09448e-13	0.0287029	0.00393233	1	rs7868454	130957907	TRUE	0.929	TRUE	0.996	C	A	0.669665	1.28185e-11	0.0510785	0.00744824	TRUE
11	MMA	Methylmalonylcarnitine	rs7868454	9q34.11	130957907	FALSE	FALSE	1.00562e-82	0.0939764	0.00466213	1	rs7868454	130957907	TRUE	0.929	TRUE	0.996	C	A	0.669665	1.26311e-28	0.0882415	0.0076833	TRUE
11	Q21:(C5OH+HMG)/(Leu|Ile)	2-Hydroxyisovalerylcarnitine / Leucine|Isoleucine	rs7868454	9q34.11	130957907	FALSE	FALSE	3.76578e-10	0.00026646	4.23369e-05	1	rs7868454	130957907	TRUE	0.929	TRUE	0.996	C	A	0.669665	7.38844e-11	0.000332499	5.04538e-05	TRUE
11	Q38:MMA/C3	Methylmalonylcarnitine / Propionylcarnitine	rs7868454	9q34.11	130957907	FALSE	FALSE	1.47285e-42	0.0554127	0.00396199	1	rs7868454	130957907	TRUE	0.929	TRUE	0.996	C	A	0.669665	1.87579e-17	0.0519937	0.00599435	TRUE
11	C5OH+HMG	2-Hydroxyisovalerylcarnitine	rs7868476	9q34.11	130957954	FALSE	FALSE	4.09448e-13	0.0287029	0.00393233	1	rs7868476	130957954	TRUE	0.929	TRUE	0.996	G	A	0.669666	1.28152e-11	0.0510787	0.00744823	TRUE
11	MMA	Methylmalonylcarnitine	rs7868476	9q34.11	130957954	FALSE	FALSE	1.00562e-82	0.0939764	0.00466213	1	rs7868476	130957954	TRUE	0.929	TRUE	0.996	G	A	0.669666	1.26146e-28	0.0882422	0.00768328	TRUE
11	Q21:(C5OH+HMG)/(Leu|Ile)	2-Hydroxyisovalerylcarnitine / Leucine|Isoleucine	rs7868476	9q34.11	130957954	FALSE	FALSE	3.76578e-10	0.00026646	4.23369e-05	1	rs7868476	130957954	TRUE	0.929	TRUE	0.996	G	A	0.669666	7.38652e-11	0.0003325	5.04537e-05	TRUE
11	Q38:MMA/C3	Methylmalonylcarnitine / Propionylcarnitine	rs7868476	9q34.11	130957954	FALSE	FALSE	1.47285e-42	0.0554127	0.00396199	1	rs7868476	130957954	TRUE	0.929	TRUE	0.996	G	A	0.669666	1.87353e-17	0.0519944	0.00599434	TRUE
11	C5OH+HMG	2-Hydroxyisovalerylcarnitine	rs2094704	9q34.11	130958115	FALSE	FALSE	4.834e-13	0.0287951	0.00395741	1	rs2094704	130958115	TRUE	0.92	TRUE	0.991	G	A	0.672568	2.70121e-11	0.0505437	0.00749347	TRUE
11	MMA	Methylmalonylcarnitine	rs2094704	9q34.11	130958115	FALSE	FALSE	9.81755e-83	0.0945739	0.00469144	1	rs2094704	130958115	TRUE	0.92	TRUE	0.991	G	A	0.672568	1.35683e-28	0.0886591	0.00772442	TRUE
11	Q21:(C5OH+HMG)/(Leu|Ile)	2-Hydroxyisovalerylcarnitine / Leucine|Isoleucine	rs2094704	9q34.11	130958115	FALSE	FALSE	4.68921e-10	0.000266687	4.26084e-05	1	rs2094704	130958115	TRUE	0.92	TRUE	0.991	G	A	0.672568	1.62779e-10	0.000328248	5.07625e-05	TRUE
11	Q38:MMA/C3	Methylmalonylcarnitine / Propionylcarnitine	rs2094704	9q34.11	130958115	FALSE	FALSE	2.02656e-42	0.0556713	0.00398756	1	rs2094704	130958115	TRUE	0.92	TRUE	0.991	G	A	0.672568	2.01694e-17	0.0522183	0.00602646	TRUE
11	C5OH+HMG	2-Hydroxyisovalerylcarnitine	rs9697030	9q34.11	130960002	FALSE	FALSE	4.4057e-13	-0.0289824	0.00397613	1	rs9697030	130960002	TRUE	0.934	TRUE	0.996	T	C	0.334479	3.2069e-11	-0.0503159	0.00748878	TRUE
11	MMA	Methylmalonylcarnitine	rs9697030	9q34.11	130960002	FALSE	FALSE	9.41599e-83	-0.0950556	0.00471476	1	rs9697030	130960002	TRUE	0.934	TRUE	0.996	T	C	0.334479	5.84151e-28	-0.0876061	0.00773034	TRUE
11	Q21:(C5OH+HMG)/(Leu|Ile)	2-Hydroxyisovalerylcarnitine / Leucine|Isoleucine	rs9697030	9q34.11	130960002	FALSE	FALSE	3.75418e-10	-0.000269442	4.28074e-05	1	rs9697030	130960002	TRUE	0.934	TRUE	0.996	T	C	0.334479	1.33593e-10	-0.000329494	5.07108e-05	TRUE
11	Q38:MMA/C3	Methylmalonylcarnitine / Propionylcarnitine	rs9697030	9q34.11	130960002	FALSE	FALSE	3.00327e-42	-0.0558365	0.00400821	1	rs9697030	130960002	TRUE	0.934	TRUE	0.996	T	C	0.334479	1.65474e-16	-0.0507092	0.00603527	TRUE
11	C5OH+HMG	2-Hydroxyisovalerylcarnitine	rs7855278	9q34.11	130961186	FALSE	FALSE	4.66222e-13	0.0289488	0.0039758	1	rs7855278	130961186	FALSE	1	FALSE	1	T	G	0.65688	4.61145e-10	0.0470569	0.0074695	TRUE
11	MMA	Methylmalonylcarnitine	rs7855278	9q34.11	130961186	FALSE	FALSE	1.32321e-82	0.0949679	0.00471511	1	rs7855278	130961186	FALSE	1	FALSE	1	T	G	0.65688	3.13379e-26	0.0843983	0.00772172	TRUE
11	Q21:(C5OH+HMG)/(Leu|Ile)	2-Hydroxyisovalerylcarnitine / Leucine|Isoleucine	rs7855278	9q34.11	130961186	FALSE	FALSE	3.84262e-10	0.000269258	4.28032e-05	1	rs7855278	130961186	FALSE	1	FALSE	1	T	G	0.65688	1.04695e-09	0.000311679	5.05475e-05	TRUE
11	Q38:MMA/C3	Methylmalonylcarnitine / Propionylcarnitine	rs7855278	9q34.11	130961186	FALSE	FALSE	4.03459e-42	0.0557471	0.00400842	1	rs7855278	130961186	FALSE	1	FALSE	1	T	G	0.65688	1.78838e-15	0.0487264	0.00601815	TRUE
11	C5OH+HMG	2-Hydroxyisovalerylcarnitine	rs10739742	9q34.11	130961489	FALSE	FALSE	4.74146e-13	0.0289482	0.00397699	1	rs10739742	130961489	TRUE	0.935	TRUE	0.994	G	A	0.663843	3.81286e-11	0.0500997	0.00748614	TRUE
11	MMA	Methylmalonylcarnitine	rs10739742	9q34.11	130961489	FALSE	FALSE	1.51553e-82	0.0949646	0.00471683	1	rs10739742	130961489	TRUE	0.935	TRUE	0.994	G	A	0.663843	8.37531e-28	0.0873142	0.00772913	TRUE
11	Q21:(C5OH+HMG)/(Leu|Ile)	2-Hydroxyisovalerylcarnitine / Leucine|Isoleucine	rs10739742	9q34.11	130961489	FALSE	FALSE	3.87131e-10	0.000269287	4.28159e-05	1	rs10739742	130961489	TRUE	0.935	TRUE	0.994	G	A	0.663843	1.5291e-10	0.000328285	5.06909e-05	TRUE
11	Q38:MMA/C3	Methylmalonylcarnitine / Propionylcarnitine	rs10739742	9q34.11	130961489	FALSE	FALSE	4.55188e-42	0.0557292	0.00400985	1	rs10739742	130961489	TRUE	0.935	TRUE	0.994	G	A	0.663843	2.44546e-16	0.0504049	0.00603461	TRUE
11	C5OH+HMG	2-Hydroxyisovalerylcarnitine	rs9696811	9q34.11	130963351	FALSE	FALSE	4.21473e-13	-0.0286286	0.0039243	1	rs9696811	130963351	TRUE	0.9	TRUE	0.968	T	C	0.348677	1.39478e-11	-0.0516748	0.00754916	TRUE
11	MMA	Methylmalonylcarnitine	rs9696811	9q34.11	130963351	FALSE	FALSE	4.56532e-74	-0.089048	0.00469793	1	rs9696811	130963351	TRUE	0.9	TRUE	0.968	T	C	0.348677	5.53167e-26	-0.0852015	0.00783706	TRUE
11	Q21:(C5OH+HMG)/(Leu|Ile)	2-Hydroxyisovalerylcarnitine / Leucine|Isoleucine	rs9696811	9q34.11	130963351	FALSE	FALSE	1.08117e-10	-0.00027396	4.22234e-05	1	rs9696811	130963351	TRUE	0.9	TRUE	0.968	T	C	0.348677	5.47544e-11	-0.000339241	5.11165e-05	TRUE
11	Q38:MMA/C3	Methylmalonylcarnitine / Propionylcarnitine	rs9696811	9q34.11	130963351	FALSE	FALSE	7.87399e-38	-0.0521404	0.0039751	1	rs9696811	130963351	TRUE	0.9	TRUE	0.968	T	C	0.348677	6.08174e-16	-0.0502256	0.00609814	TRUE
11	C5OH+HMG	2-Hydroxyisovalerylcarnitine	rs4837345	9q34.11	130963770	FALSE	FALSE	8.16866e-12	-0.0270069	0.00392838	1	rs4837345	130963770	TRUE	0.892	TRUE	0.966	T	C	0.343131	1.06368e-11	-0.0521256	0.00757004	TRUE
11	MMA	Methylmalonylcarnitine	rs4837345	9q34.11	130963770	FALSE	FALSE	1.5453e-69	-0.0863713	0.00471875	1	rs4837345	130963770	TRUE	0.892	TRUE	0.966	T	C	0.343131	1.18081e-25	-0.0849137	0.00786723	TRUE
11	Q21:(C5OH+HMG)/(Leu|Ile)	2-Hydroxyisovalerylcarnitine / Leucine|Isoleucine	rs4837345	9q34.11	130963770	FALSE	FALSE	7.88116e-10	-0.000260933	4.22493e-05	1	rs4837345	130963770	TRUE	0.892	TRUE	0.966	T	C	0.343131	5.13595e-11	-0.000340761	5.12692e-05	TRUE
11	Q38:MMA/C3	Methylmalonylcarnitine / Propionylcarnitine	rs4837345	9q34.11	130963770	FALSE	FALSE	5.93937e-36	-0.0507913	0.00398114	1	rs4837345	130963770	TRUE	0.892	TRUE	0.966	T	C	0.343131	1.00634e-15	-0.0500082	0.00612001	TRUE
11	C5OH+HMG	2-Hydroxyisovalerylcarnitine	rs192983	9q34.11	130964795	FALSE	FALSE	2.77079e-12	-0.0277056	0.00394059	1	rs192983	130964795	TRUE	0.89	TRUE	0.967	T	C	0.348427	1.67897e-11	-0.051361	0.00753409	TRUE
11	MMA	Methylmalonylcarnitine	rs192983	9q34.11	130964795	FALSE	FALSE	8.58408e-70	-0.0868352	0.00473449	1	rs192983	130964795	TRUE	0.89	TRUE	0.967	T	C	0.348427	4.14309e-25	-0.0835182	0.00783266	TRUE
11	Q21:(C5OH+HMG)/(Leu|Ile)	2-Hydroxyisovalerylcarnitine / Leucine|Isoleucine	rs192983	9q34.11	130964795	FALSE	FALSE	3.74425e-10	-0.000266814	4.2387e-05	1	rs192983	130964795	TRUE	0.89	TRUE	0.967	T	C	0.348427	9.60525e-11	-0.000334241	5.10349e-05	TRUE
11	Q38:MMA/C3	Methylmalonylcarnitine / Propionylcarnitine	rs192983	9q34.11	130964795	FALSE	FALSE	1.14673e-35	-0.0507696	0.00399678	1	rs192983	130964795	TRUE	0.89	TRUE	0.967	T	C	0.348427	4.3227e-15	-0.0486631	0.00609754	TRUE
11	C5OH+HMG	2-Hydroxyisovalerylcarnitine	rs944072	9q34.11	130965571	FALSE	FALSE	5.4194e-13	0.028475	0.00392195	1	rs944072	130965571	TRUE	0.891	TRUE	0.97	G	A	0.647171	2.51251e-11	0.0508755	0.00753035	TRUE
11	MMA	Methylmalonylcarnitine	rs944072	9q34.11	130965571	FALSE	FALSE	7.22533e-71	0.0871281	0.00471047	1	rs944072	130965571	TRUE	0.891	TRUE	0.97	G	A	0.647171	5.62551e-25	0.0832154	0.00782776	TRUE
11	Q21:(C5OH+HMG)/(Leu|Ile)	2-Hydroxyisovalerylcarnitine / Leucine|Isoleucine	rs944072	9q34.11	130965571	FALSE	FALSE	1.23227e-10	0.000272935	4.21965e-05	1	rs944072	130965571	TRUE	0.891	TRUE	0.97	G	A	0.647171	1.14788e-10	0.000332572	5.09974e-05	TRUE
11	Q38:MMA/C3	Methylmalonylcarnitine / Propionylcarnitine	rs944072	9q34.11	130965571	FALSE	FALSE	1.59493e-35	0.0504685	0.0039818	1	rs944072	130965571	TRUE	0.891	TRUE	0.97	G	A	0.647171	4.99998e-15	0.0485091	0.00609292	TRUE
11	C5OH+HMG	2-Hydroxyisovalerylcarnitine	rs6478868	9q34.11	130966913	FALSE	FALSE	2.38939e-12	0.0280253	0.00397413	1	rs6478868	130966913	TRUE	0.965	TRUE	0.987	T	C	0.672702	1.71032e-11	0.0494381	0.00725498	TRUE
11	MMA	Methylmalonylcarnitine	rs6478868	9q34.11	130966913	FALSE	FALSE	2.21718e-69	0.0873327	0.00477723	1	rs6478868	130966913	TRUE	0.965	TRUE	0.987	T	C	0.672702	3.57725e-25	0.0805336	0.00754191	TRUE
11	Q21:(C5OH+HMG)/(Leu|Ile)	2-Hydroxyisovalerylcarnitine / Leucine|Isoleucine	rs6478868	9q34.11	130966913	FALSE	FALSE	3.2311e-10	0.000270081	4.27481e-05	1	rs6478868	130966913	TRUE	0.965	TRUE	0.987	T	C	0.672702	1.63867e-10	0.000317906	4.91712e-05	TRUE
11	Q38:MMA/C3	Methylmalonylcarnitine / Propionylcarnitine	rs6478868	9q34.11	130966913	FALSE	FALSE	3.10188e-35	0.0508899	0.00403296	1	rs6478868	130966913	TRUE	0.965	TRUE	0.987	T	C	0.672702	7.40561e-15	0.0464631	0.00587438	TRUE
11	C5OH+HMG	2-Hydroxyisovalerylcarnitine	rs10819473	9q34.11	130966966	FALSE	FALSE	5.42228e-13	-0.0286661	0.00394831	1	rs10819473	130966966	TRUE	0.945	TRUE	0.986	T	C	0.330482	1.81857e-11	-0.0496754	0.00729974	TRUE
11	MMA	Methylmalonylcarnitine	rs10819473	9q34.11	130966966	FALSE	FALSE	2.85722e-70	-0.0873598	0.00474516	1	rs10819473	130966966	TRUE	0.945	TRUE	0.986	T	C	0.330482	1.36616e-25	-0.0816983	0.00757993	TRUE
11	Q21:(C5OH+HMG)/(Leu|Ile)	2-Hydroxyisovalerylcarnitine / Leucine|Isoleucine	rs10819473	9q34.11	130966966	FALSE	FALSE	1.25882e-10	-0.000274633	4.24807e-05	1	rs10819473	130966966	TRUE	0.945	TRUE	0.986	T	C	0.330482	1.39491e-10	-0.000321049	4.94629e-05	TRUE
11	Q38:MMA/C3	Methylmalonylcarnitine / Propionylcarnitine	rs10819473	9q34.11	130966966	FALSE	FALSE	4.42086e-35	-0.0504853	0.00401044	1	rs10819473	130966966	TRUE	0.945	TRUE	0.986	T	C	0.330482	4.07691e-15	-0.0471842	0.00590651	TRUE
11	C5OH+HMG	2-Hydroxyisovalerylcarnitine	rs10819474	9q34.11	130970315	FALSE	FALSE	4.62483e-12	0.02812	0.00404181	1	rs10819474	130970315	FALSE	1	FALSE	1	T	C	0.668109	9.21518e-11	0.0470498	0.00717689	TRUE
11	MMA	Methylmalonylcarnitine	rs10819474	9q34.11	130970315	FALSE	FALSE	1.01195e-68	0.0883906	0.00486068	1	rs10819474	130970315	FALSE	1	FALSE	1	T	C	0.668109	5.95482e-24	0.0775599	0.00747097	TRUE
11	Q21:(C5OH+HMG)/(Leu|Ile)	2-Hydroxyisovalerylcarnitine / Leucine|Isoleucine	rs10819474	9q34.11	130970315	FALSE	FALSE	6.07858e-10	0.000270315	4.34753e-05	1	rs10819474	130970315	FALSE	1	FALSE	1	T	C	0.668109	9.54561e-10	0.000300692	4.86458e-05	TRUE
11	Q38:MMA/C3	Methylmalonylcarnitine / Propionylcarnitine	rs10819474	9q34.11	130970315	FALSE	FALSE	2.40792e-35	0.0518232	0.00409995	1	rs10819474	130970315	FALSE	1	FALSE	1	T	C	0.668109	7.27813e-14	0.0441959	0.00581491	TRUE
11	MMA	Methylmalonylcarnitine	rs17439917	9q34.11	130970598	FALSE	FALSE	7.55267e-33	-0.0920877	0.00758228	1	rs17439917	130970598	TRUE	0.715	TRUE	0.926	G	C	0.149126	7.59101e-08	-0.0621705	0.0114693	TRUE
11	Q38:MMA/C3	Methylmalonylcarnitine / Propionylcarnitine	rs17439917	9q34.11	130970598	FALSE	FALSE	2.19409e-17	-0.0536758	0.00627231	1	rs17439917	130970598	TRUE	0.715	TRUE	0.926	G	C	0.149126	6.00237e-06	-0.0398015	0.00874196	TRUE
11	C5OH+HMG	2-Hydroxyisovalerylcarnitine	rs419636	9q34.11	130971098	FALSE	FALSE	2.35763e-12	0.028035	0.00397444	1	rs419636	130971098	TRUE	0.966	TRUE	0.988	T	C	0.672641	1.76924e-11	0.0493816	0.00725214	TRUE
11	MMA	Methylmalonylcarnitine	rs419636	9q34.11	130971098	FALSE	FALSE	2.28062e-69	0.0873327	0.0047777	1	rs419636	130971098	TRUE	0.966	TRUE	0.988	T	C	0.672641	4.18622e-25	0.0803891	0.00753997	TRUE
11	Q21:(C5OH+HMG)/(Leu|Ile)	2-Hydroxyisovalerylcarnitine / Leucine|Isoleucine	rs419636	9q34.11	130971098	FALSE	FALSE	3.18418e-10	0.0002702	4.27514e-05	1	rs419636	130971098	TRUE	0.966	TRUE	0.988	T	C	0.672641	1.6867e-10	0.000317555	4.91517e-05	TRUE
11	Q38:MMA/C3	Methylmalonylcarnitine / Propionylcarnitine	rs419636	9q34.11	130971098	FALSE	FALSE	3.26689e-35	0.0508777	0.00403339	1	rs419636	130971098	TRUE	0.966	TRUE	0.988	T	C	0.672641	8.15347e-15	0.0463728	0.00587246	TRUE
11	C5OH+HMG	2-Hydroxyisovalerylcarnitine	rs10739743	9q34.11	130972761	FALSE	FALSE	5.38844e-13	-0.0286695	0.00394831	1	rs10739743	130972761	TRUE	0.945	TRUE	0.986	C	A	0.330563	1.86545e-11	-0.049642	0.00729896	TRUE
11	MMA	Methylmalonylcarnitine	rs10739743	9q34.11	130972761	FALSE	FALSE	2.95734e-70	-0.087351	0.00474524	1	rs10739743	130972761	TRUE	0.945	TRUE	0.986	C	A	0.330563	1.5658e-25	-0.0815923	0.00758004	TRUE
11	Q21:(C5OH+HMG)/(Leu|Ile)	2-Hydroxyisovalerylcarnitine / Leucine|Isoleucine	rs10739743	9q34.11	130972761	FALSE	FALSE	1.25053e-10	-0.000274676	4.24806e-05	1	rs10739743	130972761	TRUE	0.945	TRUE	0.986	C	A	0.330563	1.41762e-10	-0.000320886	4.94571e-05	TRUE
11	Q38:MMA/C3	Methylmalonylcarnitine / Propionylcarnitine	rs10739743	9q34.11	130972761	FALSE	FALSE	4.70397e-35	-0.0504657	0.00401057	1	rs10739743	130972761	TRUE	0.945	TRUE	0.986	C	A	0.330563	4.42512e-15	-0.0471181	0.00590624	TRUE
11	C5OH+HMG	2-Hydroxyisovalerylcarnitine	rs4837346	9q34.11	130975288	FALSE	FALSE	4.48841e-13	0.0286595	0.00393323	1	rs4837346	130975288	TRUE	0.937	TRUE	0.984	T	C	0.6662	9.75153e-12	0.0502753	0.00728757	TRUE
11	MMA	Methylmalonylcarnitine	rs4837346	9q34.11	130975288	FALSE	FALSE	1.85193e-70	0.0871449	0.00472648	1	rs4837346	130975288	TRUE	0.937	TRUE	0.984	T	C	0.6662	1.30183e-25	0.081649	0.00757185	TRUE
11	Q21:(C5OH+HMG)/(Leu|Ile)	2-Hydroxyisovalerylcarnitine / Leucine|Isoleucine	rs4837346	9q34.11	130975288	FALSE	FALSE	9.49776e-11	0.000275404	4.23163e-05	1	rs4837346	130975288	TRUE	0.937	TRUE	0.984	T	C	0.6662	6.87936e-11	0.000325944	4.93761e-05	TRUE
11	Q38:MMA/C3	Methylmalonylcarnitine / Propionylcarnitine	rs4837346	9q34.11	130975288	FALSE	FALSE	2.71237e-35	0.0504507	0.00399455	1	rs4837346	130975288	TRUE	0.937	TRUE	0.984	T	C	0.6662	3.63453e-15	0.0472206	0.0058999	TRUE
11	MMA	Methylmalonylcarnitine	rs13283522	9q34.11	130975817	FALSE	FALSE	3.44167e-26	-0.179888	0.0167631	1	rs13283522	130975817	TRUE	0.396	TRUE	0.835	T	G	0.0515894	1.16352e-06	-0.104931	0.0214387	TRUE
11	Q38:MMA/C3	Methylmalonylcarnitine / Propionylcarnitine	rs13283522	9q34.11	130975817	FALSE	FALSE	5.36542e-13	-0.100407	0.0138269	1	rs13283522	130975817	TRUE	0.396	TRUE	0.835	T	G	0.0515894	0.00254622	-0.0495997	0.0163905	TRUE
11	C5OH+HMG	2-Hydroxyisovalerylcarnitine	rs1556147	9q34.11	130975876	FALSE	FALSE	5.22815e-13	0.0286801	0.0039475	1	rs1556147	130975876	TRUE	0.944	TRUE	0.986	T	A	0.668847	1.86946e-11	0.0496096	0.00729455	TRUE
11	MMA	Methylmalonylcarnitine	rs1556147	9q34.11	130975876	FALSE	FALSE	2.96891e-70	0.0873334	0.00474435	1	rs1556147	130975876	TRUE	0.944	TRUE	0.986	T	A	0.668847	1.56651e-25	0.0815424	0.00757544	TRUE
11	Q21:(C5OH+HMG)/(Leu|Ile)	2-Hydroxyisovalerylcarnitine / Leucine|Isoleucine	rs1556147	9q34.11	130975876	FALSE	FALSE	1.21955e-10	0.000274785	4.24721e-05	1	rs1556147	130975876	TRUE	0.944	TRUE	0.986	T	A	0.668847	1.41825e-10	0.000320688	4.94272e-05	TRUE
11	Q38:MMA/C3	Methylmalonylcarnitine / Propionylcarnitine	rs1556147	9q34.11	130975876	FALSE	FALSE	4.93604e-35	0.0504409	0.0040099	1	rs1556147	130975876	TRUE	0.944	TRUE	0.986	T	A	0.668847	4.4312e-15	0.0470887	0.00590269	TRUE
11	C5OH+HMG	2-Hydroxyisovalerylcarnitine	rs1075650	9q34.11	130978734	FALSE	FALSE	2.4569e-12	0.0279754	0.00396929	1	rs1075650	130978734	TRUE	0.905	TRUE	0.984	T	C	0.653099	4.91086e-11	0.0499131	0.00750188	TRUE
11	MMA	Methylmalonylcarnitine	rs1075650	9q34.11	130978734	FALSE	FALSE	8.61256e-70	0.087471	0.00476921	1	rs1075650	130978734	TRUE	0.905	TRUE	0.984	T	C	0.653099	6.57297e-24	0.0810326	0.00781341	TRUE
11	Q21:(C5OH+HMG)/(Leu|Ile)	2-Hydroxyisovalerylcarnitine / Leucine|Isoleucine	rs1075650	9q34.11	130978734	FALSE	FALSE	3.47441e-10	0.000269269	4.26969e-05	1	rs1075650	130978734	TRUE	0.905	TRUE	0.984	T	C	0.653099	3.0996e-10	0.000323422	5.0822e-05	TRUE
11	Q38:MMA/C3	Methylmalonylcarnitine / Propionylcarnitine	rs1075650	9q34.11	130978734	FALSE	FALSE	3.20678e-35	0.0508169	0.00402807	1	rs1075650	130978734	TRUE	0.905	TRUE	0.984	T	C	0.653099	2.63676e-14	0.0470243	0.00607626	TRUE
11	C5OH+HMG	2-Hydroxyisovalerylcarnitine	rs882616	9q34.11	130980686	FALSE	FALSE	2.37835e-12	-0.028079	0.00398137	1	rs882616	130980686	TRUE	0.944	TRUE	0.977	T	C	0.326347	9.30479e-12	-0.0506319	0.00733182	TRUE
11	MMA	Methylmalonylcarnitine	rs882616	9q34.11	130980686	FALSE	FALSE	1.30275e-69	-0.087631	0.00478475	1	rs882616	130980686	TRUE	0.944	TRUE	0.977	T	C	0.326347	8.16632e-26	-0.082479	0.00761477	TRUE
11	Q21:(C5OH+HMG)/(Leu|Ile)	2-Hydroxyisovalerylcarnitine / Leucine|Isoleucine	rs882616	9q34.11	130980686	FALSE	FALSE	3.23922e-10	-0.000270555	4.28259e-05	1	rs882616	130980686	TRUE	0.944	TRUE	0.977	T	C	0.326347	1.1678e-10	-0.000324018	4.97063e-05	TRUE
11	Q38:MMA/C3	Methylmalonylcarnitine / Propionylcarnitine	rs882616	9q34.11	130980686	FALSE	FALSE	4.6011e-35	-0.0508573	0.00404108	1	rs882616	130980686	TRUE	0.944	TRUE	0.977	T	C	0.326347	4.95001e-15	-0.0472832	0.00593795	TRUE
11	C5OH+HMG	2-Hydroxyisovalerylcarnitine	rs7034195	9q34.11	130981130	FALSE	FALSE	4.28057e-13	0.0287976	0.00394863	1	rs7034195	130981130	TRUE	0.92	TRUE	0.973	C	A	0.669269	1.11493e-11	0.0507358	0.00737575	TRUE
11	MMA	Methylmalonylcarnitine	rs7034195	9q34.11	130981130	FALSE	FALSE	2.00984e-70	0.0874634	0.00474508	1	rs7034195	130981130	TRUE	0.92	TRUE	0.973	C	A	0.669269	2.2687e-26	0.0838475	0.00764817	TRUE
11	Q21:(C5OH+HMG)/(Leu|Ile)	2-Hydroxyisovalerylcarnitine / Leucine|Isoleucine	rs7034195	9q34.11	130981130	FALSE	FALSE	1.14405e-10	0.000275298	4.24867e-05	1	rs7034195	130981130	TRUE	0.92	TRUE	0.973	C	A	0.669269	1.01354e-10	0.000326958	4.9987e-05	TRUE
11	Q38:MMA/C3	Methylmalonylcarnitine / Propionylcarnitine	rs7034195	9q34.11	130981130	FALSE	FALSE	1.08706e-34	0.0502071	0.00401276	1	rs7034195	130981130	TRUE	0.92	TRUE	0.973	C	A	0.669269	2.54592e-15	0.0480467	0.00596824	TRUE
11	C5OH+HMG	2-Hydroxyisovalerylcarnitine	rs10988239	9q34.11	130983261	FALSE	FALSE	1.5865e-08	0.0238791	0.00420829	1	rs10988239	130983261	TRUE	0.674	FALSE	1	T	C	0.507358	4.63808e-07	0.0367032	0.00722916	TRUE
11	MMA	Methylmalonylcarnitine	rs10988239	9q34.11	130983261	FALSE	FALSE	2.41715e-41	0.0714901	0.00519292	1	rs10988239	130983261	TRUE	0.674	FALSE	1	T	C	0.507358	7.51832e-12	0.0532662	0.00767796	TRUE
11	Q38:MMA/C3	Methylmalonylcarnitine / Propionylcarnitine	rs10988239	9q34.11	130983261	FALSE	FALSE	8.87376e-21	0.0408054	0.00431877	1	rs10988239	130983261	TRUE	0.674	FALSE	1	T	C	0.507358	2.54548e-05	0.0251308	0.00593786	TRUE
11	C5OH+HMG	2-Hydroxyisovalerylcarnitine	rs913264	9q34.11	130983959	FALSE	FALSE	7.37902e-12	-0.0273193	0.00396529	1	rs913264	130983959	TRUE	0.857	TRUE	0.949	T	C	0.31879	4.5403e-12	-0.053184	0.00758449	TRUE
11	MMA	Methylmalonylcarnitine	rs913264	9q34.11	130983959	FALSE	FALSE	2.76322e-64	-0.0839708	0.00479078	1	rs913264	130983959	TRUE	0.857	TRUE	0.949	T	C	0.31879	1.1605e-24	-0.0834436	0.00790576	TRUE
11	Q21:(C5OH+HMG)/(Leu|Ile)	2-Hydroxyisovalerylcarnitine / Leucine|Isoleucine	rs913264	9q34.11	130983959	FALSE	FALSE	2.76927e-10	-0.000270349	4.26269e-05	1	rs913264	130983959	TRUE	0.857	TRUE	0.949	T	C	0.31879	4.16588e-11	-0.000343302	5.14023e-05	TRUE
11	Q38:MMA/C3	Methylmalonylcarnitine / Propionylcarnitine	rs913264	9q34.11	130983959	FALSE	FALSE	5.22473e-32	-0.0483316	0.00403609	1	rs913264	130983959	TRUE	0.857	TRUE	0.949	T	C	0.31879	3.83699e-14	-0.0473664	0.00616103	TRUE
11	C5OH+HMG	2-Hydroxyisovalerylcarnitine	rs10819476	9q34.11	130986114	FALSE	FALSE	1.59439e-12	-0.0278988	0.00392425	1	rs10819476	130986114	TRUE	0.838	TRUE	0.947	T	C	0.323024	5.38078e-12	-0.053236	0.00761914	TRUE
11	MMA	Methylmalonylcarnitine	rs10819476	9q34.11	130986114	FALSE	FALSE	8.33735e-65	-0.0834846	0.00474193	1	rs10819476	130986114	TRUE	0.838	TRUE	0.947	T	C	0.323024	3.56103e-25	-0.084683	0.00793015	TRUE
11	Q21:(C5OH+HMG)/(Leu|Ile)	2-Hydroxyisovalerylcarnitine / Leucine|Isoleucine	rs10819476	9q34.11	130986114	FALSE	FALSE	1.12947e-10	-0.00027351	4.21979e-05	1	rs10819476	130986114	TRUE	0.838	TRUE	0.947	T	C	0.323024	3.68011e-11	-0.000345745	5.1621e-05	TRUE
11	Q38:MMA/C3	Methylmalonylcarnitine / Propionylcarnitine	rs10819476	9q34.11	130986114	FALSE	FALSE	1.4303e-31	-0.0475306	0.00399911	1	rs10819476	130986114	TRUE	0.838	TRUE	0.947	T	C	0.323024	2.08429e-14	-0.0480555	0.0061841	TRUE
11	C5OH+HMG	2-Hydroxyisovalerylcarnitine	rs4837347	9q34.11	130987569	FALSE	FALSE	1.64745e-12	0.0278438	0.00391906	1	rs4837347	130987569	TRUE	0.837	TRUE	0.946	T	C	0.676677	5.53261e-12	0.0532184	0.00762111	TRUE
11	MMA	Methylmalonylcarnitine	rs4837347	9q34.11	130987569	FALSE	FALSE	8.8283e-65	0.0833574	0.0047357	1	rs4837347	130987569	TRUE	0.837	TRUE	0.946	T	C	0.676677	3.79653e-25	0.0846551	0.00793251	TRUE
11	Q21:(C5OH+HMG)/(Leu|Ile)	2-Hydroxyisovalerylcarnitine / Leucine|Isoleucine	rs4837347	9q34.11	130987569	FALSE	FALSE	1.14391e-10	0.000273064	4.21418e-05	1	rs4837347	130987569	TRUE	0.837	TRUE	0.946	T	C	0.676677	3.72364e-11	0.000345736	5.16334e-05	TRUE
11	Q38:MMA/C3	Methylmalonylcarnitine / Propionylcarnitine	rs4837347	9q34.11	130987569	FALSE	FALSE	1.50901e-31	0.0474491	0.00399385	1	rs4837347	130987569	TRUE	0.837	TRUE	0.946	T	C	0.676677	2.13058e-14	0.0480495	0.00618569	TRUE
11	C5OH+HMG	2-Hydroxyisovalerylcarnitine	rs7871824	9q34.11	130988194	FALSE	FALSE	1.31367e-12	-0.0278243	0.00389878	1	rs7871824	130988194	TRUE	0.836	TRUE	0.944	C	A	0.323158	5.46175e-12	-0.0532903	0.00762932	TRUE
11	MMA	Methylmalonylcarnitine	rs7871824	9q34.11	130988194	FALSE	FALSE	2.22878e-64	-0.0826875	0.00471379	1	rs7871824	130988194	TRUE	0.836	TRUE	0.944	C	A	0.323158	3.94636e-25	-0.0847188	0.00794148	TRUE
11	Q21:(C5OH+HMG)/(Leu|Ile)	2-Hydroxyisovalerylcarnitine / Leucine|Isoleucine	rs7871824	9q34.11	130988194	FALSE	FALSE	8.27463e-11	-0.00027372	4.19216e-05	1	rs7871824	130988194	TRUE	0.836	TRUE	0.944	C	A	0.323158	3.6778e-11	-0.000346206	5.16891e-05	TRUE
11	Q38:MMA/C3	Methylmalonylcarnitine / Propionylcarnitine	rs7871824	9q34.11	130988194	FALSE	FALSE	3.44777e-31	-0.0469333	0.00397518	1	rs7871824	130988194	TRUE	0.836	TRUE	0.944	C	A	0.323158	2.20493e-14	-0.0480749	0.00619265	TRUE
11	MMA	Methylmalonylcarnitine	rs10760593	9q34.11	130993419	TRUE	FALSE	2.11724e-22	-0.0593443	0.0060257	1	rs10760593	130993419	TRUE	0.77	FALSE	1	T	C	0.186385	5.69384e-10	-0.0624294	0.00996367	TRUE
11	Q38:MMA/C3	Methylmalonylcarnitine / Propionylcarnitine	rs10760593	9q34.11	130993419	TRUE	FALSE	1.5246e-09	-0.030154	0.00496859	1	rs10760593	130993419	TRUE	0.77	FALSE	1	T	C	0.186385	2.77146e-05	-0.0322132	0.00764656	TRUE
11	MMA	Methylmalonylcarnitine	rs1411078	9q34.11	130998354	FALSE	FALSE	3.311e-20	-0.0431839	0.00464163	1	rs1411078	130998354	TRUE	0.966	FALSE	1	G	A	0.493305	2.37024e-07	-0.0373849	0.00717997	TRUE
11	Q38:MMA/C3	Methylmalonylcarnitine / Propionylcarnitine	rs1411078	9q34.11	130998354	FALSE	FALSE	4.92998e-11	-0.025188	0.00381179	1	rs1411078	130998354	TRUE	0.966	FALSE	1	G	A	0.493305	0.00192933	-0.0171463	0.00551348	TRUE
11	MMA	Methylmalonylcarnitine	rs28365587	9q34.11	130999436	FALSE	FALSE	3.86374e-20	-0.0430803	0.00463902	1	rs28365587	130999436	TRUE	0.967	TRUE	0.993	G	A	0.492132	1.92211e-07	-0.0377718	0.00719908	TRUE
[truncated: 295 more rows]
