# Supplementary material for: Integration of Genome-Wide SNP Data and Gene-Expression Profiles Reveals Six Novel Loci and Regulatory Mechanisms for Amino Acids and Acylcarnitines in Whole Blood
Source: PLoS Genet. 2015 Sep 24;11(9):e1005510. doi: 10.1371/journal.pgen.1005510 (PMC4581711; doi:10.1371/journal.pgen.1005510)
Supplement: S4 Table — For all lead-SNPs of validated loci, we analyzed whether the same or SNPs in linkage disequilibrium (R 2 ≥0.3) were associated in previously published genome-wide association studies on metabolites. R 2: linkage disequilibrium between lead-SNPs of our study and the previously published SNPs. (XLSX) [file pgen.1005510.s012.xlsx]

## Sheet: Tab_S4
4	SNP	Cytogenetic position	Physical position	Lead-SNP	Top-Lead-SNP	Metabolite	SNP literature	R2	Distance	LD in reference	First author literature	Year literature	PMID literature	Metabolite literature	p-value literature	Nearby genes literature	N individuals literature	Tissue literature
1	rs17587071	1p31.1	75997671	TRUE	TRUE	C8, C10, C6	rs11161510	1	14794	hapmap.r28_ceu	Gieger	2008	23281178	C12 / C4:1-DC	9.4e-15	MCAD	284	serum
1	rs17587071	1p31.1	75997671	TRUE	TRUE	C8, C10, C6	rs11161510	1	14794	hapmap.r28_ceu	Gieger	2008	23281178	C10 / C12	1.1e-13	MCAD	284	serum
1	rs17587071	1p31.1	75997671	TRUE	TRUE	C8, C10, C6	rs11161510	1	14794	hapmap.r28_ceu	Gieger	2008	23281178	C4:1-DC / C12	2.1e-13	MCAD	284	serum
1	rs17587071	1p31.1	75997671	TRUE	TRUE	C8, C10, C6	rs11161510	1	14794	hapmap.r28_ceu	Gieger	2008	23281178	C12 / C10	1.8e-15	MCAD	284	serum
1	rs17587071	1p31.1	75997671	TRUE	TRUE	C8, C10, C6	rs11161510	1	14794	hapmap.r28_ceu	Gieger	2008	23281178	C12:1 / C10	5.4e-13	MCAD	284	serum
1	rs17587071	1p31.1	75997671	TRUE	TRUE	C8, C10, C6	rs11161510	1	14794	hapmap.r28_ceu	Gieger	2008	23281178	C12 / C8	7.6e-17	MCAD	284	serum
1	rs17587071	1p31.1	75997671	TRUE	TRUE	C8, C10, C6	rs11161510	1	14794	hapmap.r28_ceu	Gieger	2008	23281178	C8 / C12	1.6e-12	MCAD	284	serum
1	rs17587071	1p31.1	75997671	TRUE	TRUE	C8, C10, C6	rs11161510	1	14794	hapmap.r28_ceu	Gieger	2008	23281178	C16:1 / C8	2.8e-12	MCAD	284	serum
1	rs17587071	1p31.1	75997671	TRUE	TRUE	C8, C10, C6	rs11161510	1	14794	hapmap.r28_ceu	Gieger	2008	23281178	C12:1 / C8	4.9e-13	MCAD	284	serum
1	rs17587071	1p31.1	75997671	TRUE	TRUE	C8, C10, C6	rs11161510	1	14794	hapmap.r28_ceu	Gieger	2008	23281178	C12:1 / C4:1-DC	6.8e-13	MCAD	284	serum
1	rs17587071	1p31.1	75997671	TRUE	TRUE	C8, C10, C6	rs211718	1	118408	hapmap.r28_ceu	Illig	2010	20037589	C12 / C10	1.3e-63	ACADM	1804	serum
1	rs17587071	1p31.1	75997671	TRUE	TRUE	C8, C10, C6	rs211718	1	118408	hapmap.r28_ceu	Illig	2010	20037589	C12 / C10	2.8e-11	ACADM	299	serum
1	rs17587071	1p31.1	75997671	TRUE	TRUE	C8, C10, C6	rs4949874	1	63194	hapmap.r28_ceu	Shin	2014	24816252	Acetylcarnitine / hexanoylcarnitine	2.02e-172	ACADM	7330	plasma & serum
1	rs17587071	1p31.1	75997671	TRUE	TRUE	C8, C10, C6	rs7552404	1	89137	hapmap.r28_ceu	Shin	2014	24816252	Octanoylcarnitine	1.27e-77	ACADM	7345	plasma & serum
1	rs17587071	1p31.1	75997671	TRUE	TRUE	C8, C10, C6	rs7552404	1	89137	hapmap.r28_ceu	Shin	2014	24816252	Decanoylcarnitine	3.32e-43	ACADM	7320	plasma & serum
1	rs17587071	1p31.1	75997671	TRUE	TRUE	C8, C10, C6	rs11161521	1	8753	hapmap.r28_ceu	Shin	2014	24816252	Cis-4-decenoyl carnitine	1.22e-63	ACADM	7219	plasma & serum
1	rs17587071	1p31.1	75997671	TRUE	TRUE	C8, C10, C6	rs11161521	1	8753	hapmap.r28_ceu	Shin	2014	24816252	Hexanoylcarnitine	6.42e-100	ACADM	7340	plasma & serum
1	rs17587071	1p31.1	75997671	TRUE	TRUE	C8, C10, C6	rs211718	1	118408	hapmap.r28_ceu	Suhre	2011	21886157	Decanoylcarnitine / laurylcarnitine	4.9e-29	ACADM	2506	plasma
1	rs17587071	1p31.1	75997671	TRUE	TRUE	C8, C10, C6	rs211718	1	118408	hapmap.r28_ceu	Suhre	2011	21886157	Acetylcarnitine / hexanoylcarnitine	9.5e-76	ACADM	2705	plasma
1	rs17587071	1p31.1	75997671	TRUE	TRUE	C8, C10, C6	rs211718	1	118408	hapmap.r28_ceu	Suhre	2011	21886157	Octanoylcarnitine	2.1e-44	ACADM	2722	plasma
1	rs17587071	1p31.1	75997671	TRUE	TRUE	C8, C10, C6	rs211718	1	118408	hapmap.r28_ceu	Suhre	2011	21886157	Hexanoylcarnitine / oleate (18:1n9)	2.2e-71	ACADM	2714	plasma
1	rs17587071	1p31.1	75997671	TRUE	TRUE	C8, C10, C6	rs211718	1	118408	hapmap.r28_ceu	Suhre	2011	21886157	Hexanoylcarnitine	1e-55	ACADM	2719	plasma
1	rs17587071	1p31.1	75997671	TRUE	TRUE	C8, C10, C6	rs211718	1	118408	hapmap.r28_ceu	Suhre	2011	21886157	Carnitine / hexanoylcarnitine	9.7e-61	ACADM	2700	plasma
1	rs17587071	1p31.1	75997671	TRUE	TRUE	C8, C10, C6	rs211718	1	118408	hapmap.r28_ceu	Suhre	2011	21886157	2-tetradecenoyl carnitine / decanoylcarnitine	2.2e-34	ACADM	2570	plasma
1	rs17587071	1p31.1	75997671	TRUE	TRUE	C8, C10, C6	rs211718	1	118408	hapmap.r28_ceu	Suhre	2011	21886157	Decanoylcarnitine / linoleate (18:2n6)	2.9e-28	ACADM	2704	plasma
1	rs17587071	1p31.1	75997671	TRUE	TRUE	C8, C10, C6	rs211718	1	118408	hapmap.r28_ceu	Suhre	2011	21886157	Hexanoylcarnitine / linoleate (18:2n6)	1.6e-66	ACADM	2708	plasma
1	rs17587071	1p31.1	75997671	TRUE	TRUE	C8, C10, C6	rs211718	1	118408	hapmap.r28_ceu	Suhre	2011	21886157	Decanoylcarnitine	1.6e-25	ACADM	2715	plasma
1	rs17587071	1p31.1	75997671	TRUE	TRUE	C8, C10, C6	rs211718	1	118408	hapmap.r28_ceu	Suhre	2011	21886157	Hexanoylcarnitine / palmitate (16:0)	2.5e-70	ACADM	2714	plasma
1	rs17587071	1p31.1	75997671	TRUE	TRUE	C8, C10, C6	rs211718	1	118408	hapmap.r28_ceu	Suhre	2011	21886157	Octanoylcarnitine / phenylalanine	6.2e-47	ACADM	2698	plasma
1	rs17587071	1p31.1	75997671	TRUE	TRUE	C8, C10, C6	rs211718	1	118408	hapmap.r28_ceu	Suhre	2011	21886157	Decanoylcarnitine / oleate (18:1n9)	1.7e-29	ACADM	2710	plasma
1	rs17587071	1p31.1	75997671	TRUE	TRUE	C8, C10, C6	rs211718	1	118408	hapmap.r28_ceu	Suhre	2011	21886157	Hexanoylcarnitine / stearate (18:0)	2.7e-61	ACADM	2710	plasma
1	rs17587071	1p31.1	75997671	TRUE	TRUE	C8, C10, C6	rs211718	1	118408	hapmap.r28_ceu	Suhre	2011	21886157	Octanoylcarnitine / oleate (18:1n9)	6e-48	ACADM	2717	plasma
1	rs17587071	1p31.1	75997671	TRUE	TRUE	C8, C10, C6	rs211718	1	118408	hapmap.r28_ceu	Suhre	2011	21886157	Choline / octanoylcarnitine	7.4e-48	ACADM	2707	plasma
1	rs17587071	1p31.1	75997671	TRUE	TRUE	C8, C10, C6	rs211718	1	118408	hapmap.r28_ceu	Suhre	2011	21886157	Hexanoylcarnitine / phenylalanine	3.1e-58	ACADM	2695	plasma
1	rs1303870	1p31.1	76132123	TRUE	FALSE	C8, C10	rs11161510	0.409163	149246	hapmap.r28_ceu	Gieger	2008	23281178	C12 / C4:1-DC	9.4e-15	MCAD	284	serum
1	rs1303870	1p31.1	76132123	TRUE	FALSE	C8, C10	rs11161510	0.409163	149246	hapmap.r28_ceu	Gieger	2008	23281178	C10 / C12	1.1e-13	MCAD	284	serum
1	rs1303870	1p31.1	76132123	TRUE	FALSE	C8, C10	rs11161510	0.409163	149246	hapmap.r28_ceu	Gieger	2008	23281178	C4:1-DC / C12	2.1e-13	MCAD	284	serum
1	rs1303870	1p31.1	76132123	TRUE	FALSE	C8, C10	rs11161510	0.409163	149246	hapmap.r28_ceu	Gieger	2008	23281178	C12 / C10	1.8e-15	MCAD	284	serum
1	rs1303870	1p31.1	76132123	TRUE	FALSE	C8, C10	rs11161510	0.409163	149246	hapmap.r28_ceu	Gieger	2008	23281178	C12:1 / C10	5.4e-13	MCAD	284	serum
1	rs1303870	1p31.1	76132123	TRUE	FALSE	C8, C10	rs11161510	0.409163	149246	hapmap.r28_ceu	Gieger	2008	23281178	C12 / C8	7.6e-17	MCAD	284	serum
1	rs1303870	1p31.1	76132123	TRUE	FALSE	C8, C10	rs11161510	0.409163	149246	hapmap.r28_ceu	Gieger	2008	23281178	C8 / C12	1.6e-12	MCAD	284	serum
1	rs1303870	1p31.1	76132123	TRUE	FALSE	C8, C10	rs11161510	0.409163	149246	hapmap.r28_ceu	Gieger	2008	23281178	C16:1 / C8	2.8e-12	MCAD	284	serum
1	rs1303870	1p31.1	76132123	TRUE	FALSE	C8, C10	rs11161510	0.409163	149246	hapmap.r28_ceu	Gieger	2008	23281178	C12:1 / C8	4.9e-13	MCAD	284	serum
1	rs1303870	1p31.1	76132123	TRUE	FALSE	C8, C10	rs11161510	0.409163	149246	hapmap.r28_ceu	Gieger	2008	23281178	C12:1 / C4:1-DC	6.8e-13	MCAD	284	serum
1	rs1303870	1p31.1	76132123	TRUE	FALSE	C8, C10	rs211718	0.38162	252860	hapmap.r28_ceu	Illig	2010	20037589	C12 / C10	2.8e-11	ACADM	299	serum
1	rs1303870	1p31.1	76132123	TRUE	FALSE	C8, C10	rs211718	0.38162	252860	hapmap.r28_ceu	Illig	2010	20037589	C12 / C10	1.3e-63	ACADM	1804	serum
1	rs1303870	1p31.1	76132123	TRUE	FALSE	C8, C10	rs4949874	0.38162	197646	hapmap.r28_ceu	Shin	2014	24816252	Acetylcarnitine / hexanoylcarnitine	2.02e-172	ACADM	7330	plasma & serum
1	rs1303870	1p31.1	76132123	TRUE	FALSE	C8, C10	rs7552404	0.460932	223589	hapmap.r28_ceu	Shin	2014	24816252	Octanoylcarnitine	1.27e-77	ACADM	7345	plasma & serum
1	rs1303870	1p31.1	76132123	TRUE	FALSE	C8, C10	rs7552404	0.460932	223589	hapmap.r28_ceu	Shin	2014	24816252	Decanoylcarnitine	3.32e-43	ACADM	7320	plasma & serum
1	rs1303870	1p31.1	76132123	TRUE	FALSE	C8, C10	rs11161521	0.412759	143205	hapmap.r28_ceu	Shin	2014	24816252	Cis-4-decenoyl carnitine	1.22e-63	ACADM	7219	plasma & serum
1	rs1303870	1p31.1	76132123	TRUE	FALSE	C8, C10	rs11161521	0.412759	143205	hapmap.r28_ceu	Shin	2014	24816252	Hexanoylcarnitine	6.42e-100	ACADM	7340	plasma & serum
1	rs1303870	1p31.1	76132123	TRUE	FALSE	C8, C10	rs211718	0.38162	252860	hapmap.r28_ceu	Suhre	2011	21886157	Hexanoylcarnitine	1e-55	ACADM	2719	plasma
1	rs1303870	1p31.1	76132123	TRUE	FALSE	C8, C10	rs211718	0.38162	252860	hapmap.r28_ceu	Suhre	2011	21886157	Hexanoylcarnitine / linoleate (18:2n6)	1.6e-66	ACADM	2708	plasma
1	rs1303870	1p31.1	76132123	TRUE	FALSE	C8, C10	rs211718	0.38162	252860	hapmap.r28_ceu	Suhre	2011	21886157	2-tetradecenoyl carnitine / decanoylcarnitine	2.2e-34	ACADM	2570	plasma
1	rs1303870	1p31.1	76132123	TRUE	FALSE	C8, C10	rs211718	0.38162	252860	hapmap.r28_ceu	Suhre	2011	21886157	Choline / octanoylcarnitine	7.4e-48	ACADM	2707	plasma
1	rs1303870	1p31.1	76132123	TRUE	FALSE	C8, C10	rs211718	0.38162	252860	hapmap.r28_ceu	Suhre	2011	21886157	Decanoylcarnitine / oleate (18:1n9)	1.7e-29	ACADM	2710	plasma
1	rs1303870	1p31.1	76132123	TRUE	FALSE	C8, C10	rs211718	0.38162	252860	hapmap.r28_ceu	Suhre	2011	21886157	Decanoylcarnitine	1.6e-25	ACADM	2715	plasma
1	rs1303870	1p31.1	76132123	TRUE	FALSE	C8, C10	rs211718	0.38162	252860	hapmap.r28_ceu	Suhre	2011	21886157	Hexanoylcarnitine / phenylalanine	3.1e-58	ACADM	2695	plasma
1	rs1303870	1p31.1	76132123	TRUE	FALSE	C8, C10	rs211718	0.38162	252860	hapmap.r28_ceu	Suhre	2011	21886157	Hexanoylcarnitine / palmitate (16:0)	2.5e-70	ACADM	2714	plasma
1	rs1303870	1p31.1	76132123	TRUE	FALSE	C8, C10	rs211718	0.38162	252860	hapmap.r28_ceu	Suhre	2011	21886157	Octanoylcarnitine / phenylalanine	6.2e-47	ACADM	2698	plasma
1	rs1303870	1p31.1	76132123	TRUE	FALSE	C8, C10	rs211718	0.38162	252860	hapmap.r28_ceu	Suhre	2011	21886157	Acetylcarnitine / hexanoylcarnitine	9.5e-76	ACADM	2705	plasma
1	rs1303870	1p31.1	76132123	TRUE	FALSE	C8, C10	rs211718	0.38162	252860	hapmap.r28_ceu	Suhre	2011	21886157	Octanoylcarnitine / oleate (18:1n9)	6e-48	ACADM	2717	plasma
1	rs1303870	1p31.1	76132123	TRUE	FALSE	C8, C10	rs211718	0.38162	252860	hapmap.r28_ceu	Suhre	2011	21886157	Decanoylcarnitine / linoleate (18:2n6)	2.9e-28	ACADM	2704	plasma
1	rs1303870	1p31.1	76132123	TRUE	FALSE	C8, C10	rs211718	0.38162	252860	hapmap.r28_ceu	Suhre	2011	21886157	Carnitine / hexanoylcarnitine	9.7e-61	ACADM	2700	plasma
1	rs1303870	1p31.1	76132123	TRUE	FALSE	C8, C10	rs211718	0.38162	252860	hapmap.r28_ceu	Suhre	2011	21886157	Hexanoylcarnitine / oleate (18:1n9)	2.2e-71	ACADM	2714	plasma
1	rs1303870	1p31.1	76132123	TRUE	FALSE	C8, C10	rs211718	0.38162	252860	hapmap.r28_ceu	Suhre	2011	21886157	Decanoylcarnitine / laurylcarnitine	4.9e-29	ACADM	2506	plasma
1	rs1303870	1p31.1	76132123	TRUE	FALSE	C8, C10	rs211718	0.38162	252860	hapmap.r28_ceu	Suhre	2011	21886157	Hexanoylcarnitine / stearate (18:0)	2.7e-61	ACADM	2710	plasma
1	rs1303870	1p31.1	76132123	TRUE	FALSE	C8, C10	rs211718	0.38162	252860	hapmap.r28_ceu	Suhre	2011	21886157	Octanoylcarnitine	2.1e-44	ACADM	2722	plasma
3	rs6546838	2p13.1	73532788	TRUE	TRUE	Q15:Arg/Gly, Q14:Arg/Orn, Q13:Arg/Cit, Arg	rs9309473	0.955787	64702	hapmap.r28_ceu	Nicholson	2011	21931564	N-acetylated compound(s)	4.1e-19	TPRKB	142	urine
3	rs6546838	2p13.1	73532788	TRUE	TRUE	Q15:Arg/Gly, Q14:Arg/Orn, Q13:Arg/Cit, Arg	rs9309473	0.955787	64702	hapmap.r28_ceu	Nicholson	2011	21931564	N-acetylated compound(s)	1.4e-11	DUSP11	69	urine
3	rs6546838	2p13.1	73532788	TRUE	TRUE	Q15:Arg/Gly, Q14:Arg/Orn, Q13:Arg/Cit, Arg	rs9309473	0.955787	64702	hapmap.r28_ceu	Nicholson	2011	21931564	N-acetylated compound(s)	1.4e-11	ALMS1	69	urine
3	rs6546838	2p13.1	73532788	TRUE	TRUE	Q15:Arg/Gly, Q14:Arg/Orn, Q13:Arg/Cit, Arg	rs9309473	0.955787	64702	hapmap.r28_ceu	Nicholson	2011	21931564	N-acetylated compound(s)	1.4e-11	TPRKB	69	urine
3	rs6546838	2p13.1	73532788	TRUE	TRUE	Q15:Arg/Gly, Q14:Arg/Orn, Q13:Arg/Cit, Arg	rs9309473	0.955787	64702	hapmap.r28_ceu	Nicholson	2011	21931564	N-acetylated compound(s)	1.4e-11	NAT8	69	urine
3	rs6546838	2p13.1	73532788	TRUE	TRUE	Q15:Arg/Gly, Q14:Arg/Orn, Q13:Arg/Cit, Arg	rs9309473	0.955787	64702	hapmap.r28_ceu	Nicholson	2011	21931564	N-acetylated compound(s)	4.1e-19	DUSP11	142	urine
3	rs6546838	2p13.1	73532788	TRUE	TRUE	Q15:Arg/Gly, Q14:Arg/Orn, Q13:Arg/Cit, Arg	rs9309473	0.955787	64702	hapmap.r28_ceu	Nicholson	2011	21931564	N-acetylated compound(s)	4.1e-19	ALMS1	142	urine
3	rs6546838	2p13.1	73532788	TRUE	TRUE	Q15:Arg/Gly, Q14:Arg/Orn, Q13:Arg/Cit, Arg	rs9309473	0.955787	64702	hapmap.r28_ceu	Nicholson	2011	21931564	N-acetylated compound(s)	4.1e-19	NAT8	142	urine
3	rs6546838	2p13.1	73532788	TRUE	TRUE	Q15:Arg/Gly, Q14:Arg/Orn, Q13:Arg/Cit, Arg	rs13538	0.955787	189048	hapmap.r28_ceu	Shin	2014	24816252	N-acetylornithine / myo-inositol	0	NAT8	7130	plasma & serum
3	rs6546838	2p13.1	73532788	TRUE	TRUE	Q15:Arg/Gly, Q14:Arg/Orn, Q13:Arg/Cit, Arg	rs13538	0.955787	189048	hapmap.r28_ceu	Shin	2014	24816252	X-12510--2-aminooctanoic acid	7.89e-157	NAT8	7132	plasma & serum
3	rs6546838	2p13.1	73532788	TRUE	TRUE	Q15:Arg/Gly, Q14:Arg/Orn, Q13:Arg/Cit, Arg	rs10206899	0.955787	221620	hapmap.r28_ceu	Shin	2014	24816252	X-11787	7.74e-123	NAT8	7362	plasma & serum
3	rs6546838	2p13.1	73532788	TRUE	TRUE	Q15:Arg/Gly, Q14:Arg/Orn, Q13:Arg/Cit, Arg	rs10206899	0.955787	221620	hapmap.r28_ceu	Shin	2014	24816252	N-acetylornithine	0	NAT8	7146	plasma & serum
3	rs6546838	2p13.1	73532788	TRUE	TRUE	Q15:Arg/Gly, Q14:Arg/Orn, Q13:Arg/Cit, Arg	rs10206899	0.955787	221620	hapmap.r28_ceu	Shin	2014	24816252	X-13477	1.73e-14	NAT8	5694	plasma & serum
3	rs6546838	2p13.1	73532788	TRUE	TRUE	Q15:Arg/Gly, Q14:Arg/Orn, Q13:Arg/Cit, Arg	rs10469966	0.811646	73088	hapmap.r28_ceu	Shin	2014	24816252	X-12093	1.12e-51	NAT8	2759	plasma & serum
3	rs6546838	2p13.1	73532788	TRUE	TRUE	Q15:Arg/Gly, Q14:Arg/Orn, Q13:Arg/Cit, Arg	rs13391552	0.930453	139656	hapmap.r28_ceu	Suhre	2011	21886157	C-glycosyltryptophan / N-acetylornithine	3.2e-255	NAT8	2686	plasma
3	rs6546838	2p13.1	73532788	TRUE	TRUE	Q15:Arg/Gly, Q14:Arg/Orn, Q13:Arg/Cit, Arg	rs13391552	0.930453	139656	hapmap.r28_ceu	Suhre	2011	21886157	N-acetylornithine	5.4e-252	NAT8	2699	plasma
3	rs6546838	2p13.1	73532788	TRUE	TRUE	Q15:Arg/Gly, Q14:Arg/Orn, Q13:Arg/Cit, Arg	rs13391552	0.930453	139656	hapmap.r28_ceu	Suhre	2011	21886157	Myo-inositol / N-acetylornithine	1.8e-263	NAT8	2683	plasma
3	rs6546838	2p13.1	73532788	TRUE	TRUE	Q15:Arg/Gly, Q14:Arg/Orn, Q13:Arg/Cit, Arg	rs13538	0.955787	189048	hapmap.r28_ceu	Yu	2014	24625756	N-acetylornithine	4e-66	NAT8	1260	serum
4	rs715	2q34	211251300	TRUE	TRUE	Gly, Q27:Sarc/Gly, Q15:Arg/Gly	rs2216405	0.563705	73839	hapmap.r28_ceu	Illig	2010	20037589	Glycine / PC ae C38:2	1.9e-30	CPS1	1792	serum
4	rs715	2q34	211251300	TRUE	TRUE	Gly, Q27:Sarc/Gly, Q15:Arg/Gly	rs7422339	0.842168	2548	hapmap.r28_ceu	Rhee	2013	23823483	Creatine	2.5e-11	CPS1	2076	plasma
4	rs715	2q34	211251300	TRUE	TRUE	Gly, Q27:Sarc/Gly, Q15:Arg/Gly	rs7422339	0.842168	2548	hapmap.r28_ceu	Rhee	2013	23823483	Glycine	2.4e-58	CPS1	2076	plasma
4	rs715	2q34	211251300	TRUE	TRUE	Gly, Q27:Sarc/Gly, Q15:Arg/Gly	rs715	1	0	hapmap.r28_ceu	Shin	2014	24816252	Serine	2.69e-21	CPS1	7349	plasma & serum
4	rs715	2q34	211251300	TRUE	TRUE	Gly, Q27:Sarc/Gly, Q15:Arg/Gly	rs715	1	0	hapmap.r28_ceu	Shin	2014	24816252	Glutaroyl carnitine	3.5e-16	CPS1	7256	plasma & serum
4	rs715	2q34	211251300	TRUE	TRUE	Gly, Q27:Sarc/Gly, Q15:Arg/Gly	rs715	1	0	hapmap.r28_ceu	Shin	2014	24816252	Pyroglutamine	2.46e-16	CPS1	7354	plasma & serum
4	rs715	2q34	211251300	TRUE	TRUE	Gly, Q27:Sarc/Gly, Q15:Arg/Gly	rs715	1	0	hapmap.r28_ceu	Shin	2014	24816252	Creatine	9.63e-25	CPS1	7373	plasma & serum
4	rs715	2q34	211251300	TRUE	TRUE	Gly, Q27:Sarc/Gly, Q15:Arg/Gly	rs715	1	0	hapmap.r28_ceu	Shin	2014	24816252	N-acetylglycine	6.66e-58	CPS1	6715	plasma & serum
4	rs715	2q34	211251300	TRUE	TRUE	Gly, Q27:Sarc/Gly, Q15:Arg/Gly	rs715	1	0	hapmap.r28_ceu	Shin	2014	24816252	Glycine	1.58e-147	CPS1	7356	plasma & serum
4	rs715	2q34	211251300	TRUE	TRUE	Gly, Q27:Sarc/Gly, Q15:Arg/Gly	rs715	1	0	hapmap.r28_ceu	Shin	2014	24816252	Betaine	2.08e-19	CPS1	7357	plasma & serum
4	rs715	2q34	211251300	TRUE	TRUE	Gly, Q27:Sarc/Gly, Q15:Arg/Gly	rs715	1	0	hapmap.r28_ceu	Shin	2014	24816252	X-08988	7.15e-35	CPS1	7329	plasma & serum
4	rs715	2q34	211251300	TRUE	TRUE	Gly, Q27:Sarc/Gly, Q15:Arg/Gly	rs2216405	0.563705	73839	hapmap.r28_ceu	Suhre	2011	21886157	Glycine	1.6e-27	CPS1	2709	plasma
4	rs715	2q34	211251300	TRUE	TRUE	Gly, Q27:Sarc/Gly, Q15:Arg/Gly	rs2216405	0.563705	73839	hapmap.r28_ceu	Suhre	2011	21886157	Glycine / phosphate	5.5e-30	CPS1	2704	plasma
4	rs715	2q34	211251300	TRUE	TRUE	Gly, Q27:Sarc/Gly, Q15:Arg/Gly	rs2216405	0.563705	73839	hapmap.r28_ceu	Suhre	2011	21886157	Asparagine / glycine	2.4e-32	CPS1	2689	plasma
4	rs715	2q34	211251300	TRUE	TRUE	Gly, Q27:Sarc/Gly, Q15:Arg/Gly	rs2216405	0.563705	73839	hapmap.r28_ceu	Suhre	2011	21886157	Glycine / histidine	1.3e-32	CPS1	2691	plasma
4	rs715	2q34	211251300	TRUE	TRUE	Gly, Q27:Sarc/Gly, Q15:Arg/Gly	rs715	1	0	hapmap.r28_ceu	Xie	2013	23378610	Glycine	3e-50	CPS1	1343	plasma
4	rs715	2q34	211251300	TRUE	TRUE	Gly, Q27:Sarc/Gly, Q15:Arg/Gly	rs1047891	0.91642	2548	1kg_eur	Yu	2014	24625756	Glycine	4e-12	CPS1	1260	serum
4	rs4673545	2q34	211273780	TRUE	FALSE	Gly	rs2216405	0.614002	51359	hapmap.r28_ceu	Illig	2010	20037589	Glycine / PC ae C38:2	1.9e-30	CPS1	1792	serum
4	rs4673545	2q34	211273780	TRUE	FALSE	Gly	rs7422339	0.344236	25028	hapmap.r28_ceu	Rhee	2013	23823483	Glycine	2.4e-58	CPS1	2076	plasma
4	rs4673545	2q34	211273780	TRUE	FALSE	Gly	rs7422339	0.344236	25028	hapmap.r28_ceu	Rhee	2013	23823483	Creatine	2.5e-11	CPS1	2076	plasma
4	rs4673545	2q34	211273780	TRUE	FALSE	Gly	rs715	0.368026	22480	hapmap.r28_ceu	Shin	2014	24816252	Serine	2.69e-21	CPS1	7349	plasma & serum
4	rs4673545	2q34	211273780	TRUE	FALSE	Gly	rs715	0.368026	22480	hapmap.r28_ceu	Shin	2014	24816252	Glutaroyl carnitine	3.5e-16	CPS1	7256	plasma & serum
4	rs4673545	2q34	211273780	TRUE	FALSE	Gly	rs715	0.368026	22480	hapmap.r28_ceu	Shin	2014	24816252	N-acetylglycine	6.66e-58	CPS1	6715	plasma & serum
4	rs4673545	2q34	211273780	TRUE	FALSE	Gly	rs715	0.368026	22480	hapmap.r28_ceu	Shin	2014	24816252	X-08988	7.15e-35	CPS1	7329	plasma & serum
4	rs4673545	2q34	211273780	TRUE	FALSE	Gly	rs715	0.368026	22480	hapmap.r28_ceu	Shin	2014	24816252	Betaine	2.08e-19	CPS1	7357	plasma & serum
4	rs4673545	2q34	211273780	TRUE	FALSE	Gly	rs715	0.368026	22480	hapmap.r28_ceu	Shin	2014	24816252	Glycine	1.58e-147	CPS1	7356	plasma & serum
4	rs4673545	2q34	211273780	TRUE	FALSE	Gly	rs715	0.368026	22480	hapmap.r28_ceu	Shin	2014	24816252	Pyroglutamine	2.46e-16	CPS1	7354	plasma & serum
4	rs4673545	2q34	211273780	TRUE	FALSE	Gly	rs715	0.368026	22480	hapmap.r28_ceu	Shin	2014	24816252	Creatine	9.63e-25	CPS1	7373	plasma & serum
4	rs4673545	2q34	211273780	TRUE	FALSE	Gly	rs2216405	0.614002	51359	hapmap.r28_ceu	Suhre	2011	21886157	Asparagine / glycine	2.4e-32	CPS1	2689	plasma
4	rs4673545	2q34	211273780	TRUE	FALSE	Gly	rs2216405	0.614002	51359	hapmap.r28_ceu	Suhre	2011	21886157	Glycine	1.6e-27	CPS1	2709	plasma
4	rs4673545	2q34	211273780	TRUE	FALSE	Gly	rs2216405	0.614002	51359	hapmap.r28_ceu	Suhre	2011	21886157	Glycine / phosphate	5.5e-30	CPS1	2704	plasma
4	rs4673545	2q34	211273780	TRUE	FALSE	Gly	rs2216405	0.614002	51359	hapmap.r28_ceu	Suhre	2011	21886157	Glycine / histidine	1.3e-32	CPS1	2691	plasma
4	rs4673545	2q34	211273780	TRUE	FALSE	Gly	rs715	0.368026	22480	hapmap.r28_ceu	Xie	2013	23378610	Glycine	3e-50	CPS1	1343	plasma
4	rs10932350	2q34	211274017	TRUE	FALSE	Gly	rs715	0.337922	22717	hapmap.r28_ceu	Shin	2014	24816252	N-acetylglycine	6.66e-58	CPS1	6715	plasma & serum
4	rs10932350	2q34	211274017	TRUE	FALSE	Gly	rs715	0.337922	22717	hapmap.r28_ceu	Shin	2014	24816252	Pyroglutamine	2.46e-16	CPS1	7354	plasma & serum
4	rs10932350	2q34	211274017	TRUE	FALSE	Gly	rs715	0.337922	22717	hapmap.r28_ceu	Shin	2014	24816252	X-08988	7.15e-35	CPS1	7329	plasma & serum
4	rs10932350	2q34	211274017	TRUE	FALSE	Gly	rs715	0.337922	22717	hapmap.r28_ceu	Shin	2014	24816252	Glycine	1.58e-147	CPS1	7356	plasma & serum
4	rs10932350	2q34	211274017	TRUE	FALSE	Gly	rs715	0.337922	22717	hapmap.r28_ceu	Shin	2014	24816252	Serine	2.69e-21	CPS1	7349	plasma & serum
4	rs10932350	2q34	211274017	TRUE	FALSE	Gly	rs715	0.337922	22717	hapmap.r28_ceu	Shin	2014	24816252	Creatine	9.63e-25	CPS1	7373	plasma & serum
4	rs10932350	2q34	211274017	TRUE	FALSE	Gly	rs715	0.337922	22717	hapmap.r28_ceu	Shin	2014	24816252	Glutaroyl carnitine	3.5e-16	CPS1	7256	plasma & serum
4	rs10932350	2q34	211274017	TRUE	FALSE	Gly	rs715	0.337922	22717	hapmap.r28_ceu	Shin	2014	24816252	Betaine	2.08e-19	CPS1	7357	plasma & serum
4	rs10932350	2q34	211274017	TRUE	FALSE	Gly	rs715	0.337922	22717	hapmap.r28_ceu	Xie	2013	23378610	Glycine	3e-50	CPS1	1343	plasma
5	rs4074110	3q27.1	184211363	TRUE	TRUE	C5OH+HMG	rs2270968	0.747384	26540	hapmap.r28_ceu	Shin	2014	24816252	Hydroxyisovaleroyl carnitine	1.31e-16	MCCC1	5306	plasma & serum
6	rs11737481	4q32.1	159840700	TRUE	TRUE	C10	rs8396	0.978582	9567	hapmap.r28_ceu	Illig	2010	20037589	C14:1-OH / C10	3.1e-07	ETFDH	421	serum
6	rs11737481	4q32.1	159840700	TRUE	TRUE	C10	rs8396	0.978582	9567	hapmap.r28_ceu	Illig	2010	20037589	C14:1-OH / C10	3.5e-24	ETFDH	1778	serum
6	rs11737481	4q32.1	159840700	TRUE	TRUE	C10	rs8396	0.978582	9567	hapmap.r28_ceu	Shin	2014	24816252	Cis-4-decenoyl carnitine	8.96e-13	ETFDH	7219	plasma & serum
6	rs11737481	4q32.1	159840700	TRUE	TRUE	C10	rs8396	0.978582	9567	hapmap.r28_ceu	Shin	2014	24816252	Decanoylcarnitine	8.69e-38	ETFDH	7320	plasma & serum
6	rs11737481	4q32.1	159840700	TRUE	TRUE	C10	rs8396	0.978582	9567	hapmap.r28_ceu	Shin	2014	24816252	Octanoylcarnitine	1.38e-31	ETFDH	7345	plasma & serum
6	rs11737481	4q32.1	159840700	TRUE	TRUE	C10	rs4690909	1	7901	hapmap.r28_ceu	Shin	2014	24816252	Octanoylcarnitine / X-13435	1.76e-57	ETFDH	6520	plasma & serum
6	rs11737481	4q32.1	159840700	TRUE	TRUE	C10	rs8396	0.978582	9567	hapmap.r28_ceu	Suhre	2011	21886157	Decanoylcarnitine / oleoylcarnitine	8e-19	ETFDH	2674	plasma
6	rs11737481	4q32.1	159840700	TRUE	TRUE	C10	rs8396	0.978582	9567	hapmap.r28_ceu	Suhre	2011	21886157	Octanoylcarnitine / oleate (18:1n9)	1.1e-18	ETFDH	2704	plasma
6	rs11737481	4q32.1	159840700	TRUE	TRUE	C10	rs8396	0.978582	9567	hapmap.r28_ceu	Suhre	2011	21886157	Octanoylcarnitine / stearate (18:0)	4.7e-18	ETFDH	2700	plasma
6	rs11737481	4q32.1	159840700	TRUE	TRUE	C10	rs8396	0.978582	9567	hapmap.r28_ceu	Suhre	2011	21886157	Decanoylcarnitine / laurate (12:0)	2e-17	ETFDH	2678	plasma
6	rs11737481	4q32.1	159840700	TRUE	TRUE	C10	rs8396	0.978582	9567	hapmap.r28_ceu	Suhre	2011	21886157	Decanoylcarnitine / linoleate (18:2n6)	2.1e-17	ETFDH	2691	plasma
6	rs11737481	4q32.1	159840700	TRUE	TRUE	C10	rs8396	0.978582	9567	hapmap.r28_ceu	Suhre	2011	21886157	Decanoylcarnitine / palmitate (16:0)	4.8e-20	ETFDH	2697	plasma
6	rs11737481	4q32.1	159840700	TRUE	TRUE	C10	rs8396	0.978582	9567	hapmap.r28_ceu	Suhre	2011	21886157	Decanoylcarnitine / myristate (14:0)	5.3e-18	ETFDH	2691	plasma
6	rs11737481	4q32.1	159840700	TRUE	TRUE	C10	rs8396	0.978582	9567	hapmap.r28_ceu	Suhre	2011	21886157	Decanoylcarnitine / eicosenoate (20:1n9 or 11)	3.6e-18	ETFDH	2682	plasma
6	rs11737481	4q32.1	159840700	TRUE	TRUE	C10	rs8396	0.978582	9567	hapmap.r28_ceu	Suhre	2011	21886157	Decanoylcarnitine	5.5e-15	ETFDH	2702	plasma
6	rs11737481	4q32.1	159840700	TRUE	TRUE	C10	rs8396	0.978582	9567	hapmap.r28_ceu	Suhre	2011	21886157	Octanoylcarnitine / palmitate (16:0)	5.5e-19	ETFDH	2704	plasma
6	rs11737481	4q32.1	159840700	TRUE	TRUE	C10	rs8396	0.978582	9567	hapmap.r28_ceu	Suhre	2011	21886157	Decanoylcarnitine / palmitoylcarnitine	7.2e-19	ETFDH	2672	plasma
6	rs11737481	4q32.1	159840700	TRUE	TRUE	C10	rs8396	0.978582	9567	hapmap.r28_ceu	Suhre	2011	21886157	Octanoylcarnitine	1.4e-15	ETFDH	2709	plasma
6	rs11737481	4q32.1	159840700	TRUE	TRUE	C10	rs8396	0.978582	9567	hapmap.r28_ceu	Suhre	2011	21886157	10-heptadecenoate (17:1n7) / decanoylcarnitine	6.8e-18	ETFDH	2691	plasma
6	rs11737481	4q32.1	159840700	TRUE	TRUE	C10	rs8396	0.978582	9567	hapmap.r28_ceu	Suhre	2011	21886157	Decanoylcarnitine / glycerol	1.4e-17	ETFDH	2678	plasma
6	rs11737481	4q32.1	159840700	TRUE	TRUE	C10	rs8396	0.978582	9567	hapmap.r28_ceu	Suhre	2011	21886157	Decanoylcarnitine / oleate (18:1n9)	6.5e-20	ETFDH	2697	plasma
6	rs11737481	4q32.1	159840700	TRUE	TRUE	C10	rs8396	0.978582	9567	hapmap.r28_ceu	Suhre	2011	21886157	Decanoylcarnitine / stearate (18:0)	1.1e-18	ETFDH	2693	plasma
6	rs11737481	4q32.1	159840700	TRUE	TRUE	C10	rs8396	0.978582	9567	hapmap.r28_ceu	Suhre	2011	21886157	10-undecenoate (11:1n1) / decanoylcarnitine	1.7e-17	ETFDH	2684	plasma
6	rs11737481	4q32.1	159840700	TRUE	TRUE	C10	rs8396	0.978582	9567	hapmap.r28_ceu	Suhre	2011	21886157	Decanoylcarnitine / linolenate [alpha or gamma; (18:3n3 or 6)]	2.5e-18	ETFDH	2685	plasma
7	rs162890	5q31.1	131651557	TRUE	TRUE	AC-total	rs273914	0.41869	36773	hapmap.r28_ceu	Shin	2014	24816252	Oleoylcarnitine	3.04e-11	SLC22A4	7263	plasma & serum
7	rs162890	5q31.1	131651557	TRUE	TRUE	AC-total	rs7727544	0.410273	33124	hapmap.r28_ceu	Shin	2014	24816252	Propionylcarnitine	6.61e-16	SLC22A4	7364	plasma & serum
11	rs746872	9q34.11	130904848	TRUE	TRUE	MMA, Q38:MMA/C3, C5OH+HMG, Q21:(C5OH+HMG)/(Leu|Ile)	rs10988217	0.526001	23089	hapmap.r28_ceu	Shin	2014	24816252	Succinylcarnitine	1.36e-18	CRAT	6552	plasma & serum
11	rs746872	9q34.11	130904848	TRUE	TRUE	MMA, Q38:MMA/C3, C5OH+HMG, Q21:(C5OH+HMG)/(Leu|Ile)	rs7849270	0.906362	9614	hapmap.r28_ceu	Shin	2014	24816252	C-glycosyltryptophan / succinylcarnitine	2.82e-21	CRAT	6530	plasma & serum
13	rs1171614	10q21.2	61139544	TRUE	TRUE	C0, Q33:C0/(AC-total)	rs7094971	0.389397	19974	hapmap.r28_ceu	Illig	2010	20037589	C0	3.8e-20	SLC16A9	1786	serum
13	rs1171614	10q21.2	61139544	TRUE	TRUE	C0, Q33:C0/(AC-total)	rs7094971	0.389397	19974	hapmap.r28_ceu	Illig	2010	20037589	C0	0.00093	SLC16A9	421	serum
13	rs1171614	10q21.2	61139544	TRUE	TRUE	C0, Q33:C0/(AC-total)	rs1171617	1	2356	hapmap.r28_ceu	Rhee	2013	23823483	Carnitine	5.9e-26	SLC16A9	2076	plasma
13	rs1171614	10q21.2	61139544	TRUE	TRUE	C0, Q33:C0/(AC-total)	rs1171614	1	0	hapmap.r28_ceu	Shin	2014	24816252	Acetylcarnitine	3.38e-23	SLC16A9	7356	plasma & serum
13	rs1171614	10q21.2	61139544	TRUE	TRUE	C0, Q33:C0/(AC-total)	rs1171614	1	0	hapmap.r28_ceu	Shin	2014	24816252	X-11261	6.68e-14	SLC16A9	7322	plasma & serum
13	rs1171614	10q21.2	61139544	TRUE	TRUE	C0, Q33:C0/(AC-total)	rs12356193	0.439177	56185	hapmap.r28_ceu	Shin	2014	24816252	X-11381	8.36e-20	SLC16A9	7308	plasma & serum
13	rs1171614	10q21.2	61139544	TRUE	TRUE	C0, Q33:C0/(AC-total)	rs12356193	0.439177	56185	hapmap.r28_ceu	Shin	2014	24816252	Propionylcarnitine	1.96e-33	SLC16A9	7364	plasma & serum
13	rs1171614	10q21.2	61139544	TRUE	TRUE	C0, Q33:C0/(AC-total)	rs12356193	0.439177	56185	hapmap.r28_ceu	Shin	2014	24816252	Carnitine	3.69e-63	SLC16A9	7349	plasma & serum
13	rs1171614	10q21.2	61139544	TRUE	TRUE	C0, Q33:C0/(AC-total)	rs1171615	1	448	hapmap.r28_ceu	Shin	2014	24816252	Hexanoylcarnitine	4.05e-11	SLC16A9	7340	plasma & serum
13	rs1171614	10q21.2	61139544	TRUE	TRUE	C0, Q33:C0/(AC-total)	rs1171615	1	448	hapmap.r28_ceu	Shin	2014	24816252	X-12798	3.19e-34	SLC16A9	7119	plasma & serum
13	rs1171614	10q21.2	61139544	TRUE	TRUE	C0, Q33:C0/(AC-total)	rs1171615	1	448	hapmap.r28_ceu	Shin	2014	24816252	Carnitine / X-12798	2.4e-95	SLC16A9	7100	plasma & serum
13	rs1171614	10q21.2	61139544	TRUE	TRUE	C0, Q33:C0/(AC-total)	rs1171617	1	2356	hapmap.r28_ceu	Shin	2014	24816252	Butyrylcarnitine	1.61e-14	SLC16A9	7349	plasma & serum
13	rs1171614	10q21.2	61139544	TRUE	TRUE	C0, Q33:C0/(AC-total)	rs7094971	0.389397	19974	hapmap.r28_ceu	Suhre	2011	21886157	Carnitine	6.8e-22	SLC16A9	2716	plasma
14	rs2066938	12q24.31	119644998	TRUE	TRUE	C4, Q35:C5/C4	rs2014355	0.97616	14909	hapmap.r28_ceu	Gieger	2008	23281178	VAL / C4	3.4e-12	SCAD	284	serum
14	rs2066938	12q24.31	119644998	TRUE	TRUE	C4, Q35:C5/C4	rs2014355	0.97616	14909	hapmap.r28_ceu	Gieger	2008	23281178	PHE / C4	8.6e-13	SCAD	284	serum
14	rs2066938	12q24.31	119644998	TRUE	TRUE	C4, Q35:C5/C4	rs2014355	0.97616	14909	hapmap.r28_ceu	Gieger	2008	23281178	SER / C4	4e-12	SCAD	284	serum
14	rs2066938	12q24.31	119644998	TRUE	TRUE	C4, Q35:C5/C4	rs2014355	0.97616	14909	hapmap.r28_ceu	Gieger	2008	23281178	C11 / C4	3.5e-12	SCAD	284	serum
14	rs2066938	12q24.31	119644998	TRUE	TRUE	C4, Q35:C5/C4	rs2014355	0.97616	14909	hapmap.r28_ceu	Gieger	2008	23281178	C0 / C4	1.4e-16	SCAD	284	serum
14	rs2066938	12q24.31	119644998	TRUE	TRUE	C4, Q35:C5/C4	rs2014355	0.97616	14909	hapmap.r28_ceu	Gieger	2008	23281178	HIS / C4	1.2e-12	SCAD	284	serum
14	rs2066938	12q24.31	119644998	TRUE	TRUE	C4, Q35:C5/C4	rs2014355	0.97616	14909	hapmap.r28_ceu	Gieger	2008	23281178	XLEU / C4	2.7e-12	SCAD	284	serum
14	rs2066938	12q24.31	119644998	TRUE	TRUE	C4, Q35:C5/C4	rs2014355	0.97616	14909	hapmap.r28_ceu	Gieger	2008	23281178	C5-DC / C4	4.1e-12	SCAD	284	serum
14	rs2066938	12q24.31	119644998	TRUE	TRUE	C4, Q35:C5/C4	rs2014355	0.97616	14909	hapmap.r28_ceu	Gieger	2008	23281178	ARG / C4	9.9e-14	SCAD	284	serum
14	rs2066938	12q24.31	119644998	TRUE	TRUE	C4, Q35:C5/C4	rs2014355	0.97616	14909	hapmap.r28_ceu	Gieger	2008	23281178	C3-DC-M / C4	8.5e-16	SCAD	284	serum
14	rs2066938	12q24.31	119644998	TRUE	TRUE	C4, Q35:C5/C4	rs2014355	0.97616	14909	hapmap.r28_ceu	Gieger	2008	23281178	C3 / C4	9.3e-17	SCAD	284	serum
14	rs2066938	12q24.31	119644998	TRUE	TRUE	C4, Q35:C5/C4	rs2014355	0.97616	14909	hapmap.r28_ceu	Gieger	2008	23281178	C5:1-DC / C4	1.9e-12	SCAD	284	serum
14	rs2066938	12q24.31	119644998	TRUE	TRUE	C4, Q35:C5/C4	rs2014355	0.97616	14909	hapmap.r28_ceu	Gieger	2008	23281178	PE e (COOH) C12:1 (PE ae C14:0, PE a C14:0, PE e (OH) C14:1, PE e (COOH) C12:1) / C4	2e-13	SCAD	284	serum
14	rs2066938	12q24.31	119644998	TRUE	TRUE	C4, Q35:C5/C4	rs2014355	0.97616	14909	hapmap.r28_ceu	Gieger	2008	23281178	C6 / C4	1.2e-12	SCAD	284	serum
14	rs2066938	12q24.31	119644998	TRUE	TRUE	C4, Q35:C5/C4	rs2014355	0.97616	14909	hapmap.r28_ceu	Gieger	2008	23281178	MET / C4	3e-12	SCAD	284	serum
14	rs2066938	12q24.31	119644998	TRUE	TRUE	C4, Q35:C5/C4	rs2014355	0.97616	14909	hapmap.r28_ceu	Illig	2010	20037589	C3 / C4	5.1e-96	ACADS	1790	serum
14	rs2066938	12q24.31	119644998	TRUE	TRUE	C4, Q35:C5/C4	rs2014355	0.97616	14909	hapmap.r28_ceu	Illig	2010	20037589	C3 / C4	2.1e-24	ACADS	416	serum
14	rs2066938	12q24.31	119644998	TRUE	TRUE	C4, Q35:C5/C4	rs2066938	1	0	hapmap.r28_ceu	Shin	2014	24816252	Butyrylcarnitine	0	ACADS	7349	plasma & serum
14	rs2066938	12q24.31	119644998	TRUE	TRUE	C4, Q35:C5/C4	rs2066938	1	0	hapmap.r28_ceu	Suhre	2011	21886157	Butyrylcarnitine / propionylcarnitine	4.4e-305	ACADS	2632	plasma
14	rs2066938	12q24.31	119644998	TRUE	TRUE	C4, Q35:C5/C4	rs2066938	1	0	hapmap.r28_ceu	Suhre	2011	21886157	Butyrylcarnitine / C-glycosyltryptophan	4.4e-305	ACADS	2637	plasma
14	rs2066938	12q24.31	119644998	TRUE	TRUE	C4, Q35:C5/C4	rs2066938	1	0	hapmap.r28_ceu	Suhre	2011	21886157	Acetylcarnitine / butyrylcarnitine	4.4e-305	ACADS	2638	plasma
14	rs2066938	12q24.31	119644998	TRUE	TRUE	C4, Q35:C5/C4	rs2066938	1	0	hapmap.r28_ceu	Suhre	2011	21886157	Butyrylcarnitine / urate	4.4e-305	ACADS	2646	plasma
14	rs2066938	12q24.31	119644998	TRUE	TRUE	C4, Q35:C5/C4	rs2066938	1	0	hapmap.r28_ceu	Suhre	2011	21886157	Butyrylcarnitine / palmitate (16:0)	4.4e-305	ACADS	2648	plasma
14	rs2066938	12q24.31	119644998	TRUE	TRUE	C4, Q35:C5/C4	rs2066938	1	0	hapmap.r28_ceu	Suhre	2011	21886157	Butyrylcarnitine / N1-methyladenosine	4.4e-305	ACADS	2638	plasma
14	rs2066938	12q24.31	119644998	TRUE	TRUE	C4, Q35:C5/C4	rs2066938	1	0	hapmap.r28_ceu	Suhre	2011	21886157	Butyrylcarnitine	8.9e-300	ACADS	2653	plasma
14	rs2066938	12q24.31	119644998	TRUE	TRUE	C4, Q35:C5/C4	rs2066938	1	0	hapmap.r28_ceu	Suhre	2011	21886157	Butyrylcarnitine / valine	4.4e-305	ACADS	2647	plasma
14	rs2066938	12q24.31	119644998	TRUE	TRUE	C4, Q35:C5/C4	rs2066938	1	0	hapmap.r28_ceu	Suhre	2011	21886157	Butyrylcarnitine / carnitine	4.4e-305	ACADS	2636	plasma
14	rs2066938	12q24.31	119644998	TRUE	TRUE	C4, Q35:C5/C4	rs2066938	1	0	hapmap.r28_ceu	Suhre	2011	21886157	Butyrylcarnitine / tyrosine	3.5e-304	ACADS	2635	plasma
14	rs2066938	12q24.31	119644998	TRUE	TRUE	C4, Q35:C5/C4	rs2066938	1	0	hapmap.r28_ceu	Suhre	2011	21886157	Butyrylcarnitine / leucine	4.4e-305	ACADS	2643	plasma
14	rs2066938	12q24.31	119644998	TRUE	TRUE	C4, Q35:C5/C4	rs2066938	1	0	hapmap.r28_ceu	Suhre	2011	21886157	Butyrylcarnitine / phenylalanine	4.4e-305	ACADS	2630	plasma
14	rs2066938	12q24.31	119644998	TRUE	TRUE	C4, Q35:C5/C4	rs2066938	1	0	hapmap.r28_ceu	Suhre	2011	21886157	Butyrylcarnitine / isoleucine	4.4e-305	ACADS	2643	plasma
14	rs12822898	12q24.31	119688277	TRUE	FALSE	C4	rs2014355	0.363198	28370	hapmap.r28_ceu	Gieger	2008	23281178	C11 / C4	3.5e-12	SCAD	284	serum
14	rs12822898	12q24.31	119688277	TRUE	FALSE	C4	rs2014355	0.363198	28370	hapmap.r28_ceu	Gieger	2008	23281178	PHE / C4	8.6e-13	SCAD	284	serum
14	rs12822898	12q24.31	119688277	TRUE	FALSE	C4	rs2014355	0.363198	28370	hapmap.r28_ceu	Gieger	2008	23281178	C6 / C4	1.2e-12	SCAD	284	serum
14	rs12822898	12q24.31	119688277	TRUE	FALSE	C4	rs2014355	0.363198	28370	hapmap.r28_ceu	Gieger	2008	23281178	MET / C4	3e-12	SCAD	284	serum
14	rs12822898	12q24.31	119688277	TRUE	FALSE	C4	rs2014355	0.363198	28370	hapmap.r28_ceu	Gieger	2008	23281178	C5-DC / C4	4.1e-12	SCAD	284	serum
14	rs12822898	12q24.31	119688277	TRUE	FALSE	C4	rs2014355	0.363198	28370	hapmap.r28_ceu	Gieger	2008	23281178	ARG / C4	9.9e-14	SCAD	284	serum
14	rs12822898	12q24.31	119688277	TRUE	FALSE	C4	rs2014355	0.363198	28370	hapmap.r28_ceu	Gieger	2008	23281178	HIS / C4	1.2e-12	SCAD	284	serum
14	rs12822898	12q24.31	119688277	TRUE	FALSE	C4	rs2014355	0.363198	28370	hapmap.r28_ceu	Gieger	2008	23281178	XLEU / C4	2.7e-12	SCAD	284	serum
14	rs12822898	12q24.31	119688277	TRUE	FALSE	C4	rs2014355	0.363198	28370	hapmap.r28_ceu	Gieger	2008	23281178	SER / C4	4e-12	SCAD	284	serum
14	rs12822898	12q24.31	119688277	TRUE	FALSE	C4	rs2014355	0.363198	28370	hapmap.r28_ceu	Gieger	2008	23281178	C0 / C4	1.4e-16	SCAD	284	serum
14	rs12822898	12q24.31	119688277	TRUE	FALSE	C4	rs2014355	0.363198	28370	hapmap.r28_ceu	Gieger	2008	23281178	VAL / C4	3.4e-12	SCAD	284	serum
14	rs12822898	12q24.31	119688277	TRUE	FALSE	C4	rs2014355	0.363198	28370	hapmap.r28_ceu	Gieger	2008	23281178	C3-DC-M / C4	8.5e-16	SCAD	284	serum
14	rs12822898	12q24.31	119688277	TRUE	FALSE	C4	rs2014355	0.363198	28370	hapmap.r28_ceu	Gieger	2008	23281178	C3 / C4	9.3e-17	SCAD	284	serum
14	rs12822898	12q24.31	119688277	TRUE	FALSE	C4	rs2014355	0.363198	28370	hapmap.r28_ceu	Gieger	2008	23281178	PE e (COOH) C12:1 (PE ae C14:0, PE a C14:0, PE e (OH) C14:1, PE e (COOH) C12:1) / C4	2e-13	SCAD	284	serum
14	rs12822898	12q24.31	119688277	TRUE	FALSE	C4	rs2014355	0.363198	28370	hapmap.r28_ceu	Gieger	2008	23281178	C5:1-DC / C4	1.9e-12	SCAD	284	serum
14	rs12822898	12q24.31	119688277	TRUE	FALSE	C4	rs2014355	0.363198	28370	hapmap.r28_ceu	Illig	2010	20037589	C3 / C4	5.1e-96	ACADS	1790	serum
14	rs12822898	12q24.31	119688277	TRUE	FALSE	C4	rs2014355	0.363198	28370	hapmap.r28_ceu	Illig	2010	20037589	C3 / C4	2.1e-24	ACADS	416	serum
14	rs12822898	12q24.31	119688277	TRUE	FALSE	C4	rs2066938	0.360881	43279	hapmap.r28_ceu	Shin	2014	24816252	Butyrylcarnitine	0	ACADS	7349	plasma & serum
14	rs12822898	12q24.31	119688277	TRUE	FALSE	C4	rs2066938	0.360881	43279	hapmap.r28_ceu	Suhre	2011	21886157	Butyrylcarnitine / propionylcarnitine	4.4e-305	ACADS	2632	plasma
14	rs12822898	12q24.31	119688277	TRUE	FALSE	C4	rs2066938	0.360881	43279	hapmap.r28_ceu	Suhre	2011	21886157	Acetylcarnitine / butyrylcarnitine	4.4e-305	ACADS	2638	plasma
14	rs12822898	12q24.31	119688277	TRUE	FALSE	C4	rs2066938	0.360881	43279	hapmap.r28_ceu	Suhre	2011	21886157	Butyrylcarnitine / urate	4.4e-305	ACADS	2646	plasma
14	rs12822898	12q24.31	119688277	TRUE	FALSE	C4	rs2066938	0.360881	43279	hapmap.r28_ceu	Suhre	2011	21886157	Butyrylcarnitine / tyrosine	3.5e-304	ACADS	2635	plasma
14	rs12822898	12q24.31	119688277	TRUE	FALSE	C4	rs2066938	0.360881	43279	hapmap.r28_ceu	Suhre	2011	21886157	Butyrylcarnitine / N1-methyladenosine	4.4e-305	ACADS	2638	plasma
14	rs12822898	12q24.31	119688277	TRUE	FALSE	C4	rs2066938	0.360881	43279	hapmap.r28_ceu	Suhre	2011	21886157	Butyrylcarnitine / valine	4.4e-305	ACADS	2647	plasma
14	rs12822898	12q24.31	119688277	TRUE	FALSE	C4	rs2066938	0.360881	43279	hapmap.r28_ceu	Suhre	2011	21886157	Butyrylcarnitine / palmitate (16:0)	4.4e-305	ACADS	2648	plasma
14	rs12822898	12q24.31	119688277	TRUE	FALSE	C4	rs2066938	0.360881	43279	hapmap.r28_ceu	Suhre	2011	21886157	Butyrylcarnitine / leucine	4.4e-305	ACADS	2643	plasma
14	rs12822898	12q24.31	119688277	TRUE	FALSE	C4	rs2066938	0.360881	43279	hapmap.r28_ceu	Suhre	2011	21886157	Butyrylcarnitine / isoleucine	4.4e-305	ACADS	2643	plasma
14	rs12822898	12q24.31	119688277	TRUE	FALSE	C4	rs2066938	0.360881	43279	hapmap.r28_ceu	Suhre	2011	21886157	Butyrylcarnitine	8.9e-300	ACADS	2653	plasma
14	rs12822898	12q24.31	119688277	TRUE	FALSE	C4	rs2066938	0.360881	43279	hapmap.r28_ceu	Suhre	2011	21886157	Butyrylcarnitine / C-glycosyltryptophan	4.4e-305	ACADS	2637	plasma
14	rs12822898	12q24.31	119688277	TRUE	FALSE	C4	rs2066938	0.360881	43279	hapmap.r28_ceu	Suhre	2011	21886157	Butyrylcarnitine / phenylalanine	4.4e-305	ACADS	2630	plasma
14	rs12822898	12q24.31	119688277	TRUE	FALSE	C4	rs2066938	0.360881	43279	hapmap.r28_ceu	Suhre	2011	21886157	Butyrylcarnitine / carnitine	4.4e-305	ACADS	2636	plasma
15	rs7162825	15q22.2	61226239	TRUE	FALSE	MMA	rs1472631	0.982765	15447	hapmap.r28_ceu	Shin	2014	24816252	Succinylcarnitine	1.85e-88	LACTB	6552	plasma & serum
15	rs7162825	15q22.2	61226239	TRUE	FALSE	MMA	rs2652822	0.965374	16414	hapmap.r28_ceu	Suhre	2011	21886157	Succinylcarnitine	7.2e-27	LACTB	2212	plasma
