# Supplementary material for: Integration of Genome-Wide SNP Data and Gene-Expression Profiles Reveals Six Novel Loci and Regulatory Mechanisms for Amino Acids and Acylcarnitines in Whole Blood
Source: PLoS Genet. 2015 Sep 24;11(9):e1005510. doi: 10.1371/journal.pgen.1005510 (PMC4581711; doi:10.1371/journal.pgen.1005510)
Supplement: S5 Table — For all lead-SNPs of validated loci, we show eQTLs in PBMCs. Results are reported for a cis- and trans-specific FDR of 5%, respectively. (XLSX) [file pgen.1005510.s013.xlsx]

## Sheet: Tab_S5
Locus	SNP	Cytogenetic position	Physical position	Lead-SNP	Top-Lead-SNP	Probe	Probe chromosome	Probe start	Probe stop	ENTREZ gene ID	HGNC gene ID	cis/trans	Beta	Beta standard error	p-value	FDR	R2 eQTL
1	rs17587071	1p31.1	75997671	TRUE	TRUE	ILMN_1778104	chr1	75999446	75999495	34	ACADM	cis	0.0649648	0.00447346	1.28711e-45	2.1552e-43	0.0908686
1	rs17587071	1p31.1	75997671	TRUE	TRUE	ILMN_2053679	chr1	76001667	76001716	34	ACADM	cis	0.0172397	0.00471064	0.000258668	0.00385953	0.00630769
1	rs1303870	1p31.1	76132123	TRUE	FALSE	ILMN_1778104	chr1	75999446	75999495	34	ACADM	cis	0.0487409	0.00405466	3.03851e-32	3.52233e-30	0.0640955
1	rs1303870	1p31.1	76132123	TRUE	FALSE	ILMN_2053679	chr1	76001667	76001716	34	ACADM	cis	0.0272635	0.00417953	8.59515e-11	3.0123e-09	0.0197676
1	rs1303870	1p31.1	76132123	TRUE	FALSE	ILMN_1790354	chr1	76032475	76032800	5876	RABGGTB	cis	-0.0156077	0.00336708	3.78033e-06	8.02387e-05	0.0100807
1	rs1303870	1p31.1	76132123	TRUE	FALSE	ILMN_2163796	chr1	76033192	76033241	5876	RABGGTB	cis	-0.0160124	0.00370894	1.6529e-05	0.000311365	0.00875617
2	rs3811444	1q44	246106074	TRUE	TRUE	ILMN_1741954	chr1	245912733	245912782	64754	SMYD3	cis	0.0119319	0.00387304	0.00209137	0.0256236	0.004478
2	rs3811444	1q44	246106074	TRUE	TRUE	ILMN_1811927	chr1	246126108	246126157	343171	OR2W3	cis	0.0108358	0.00369037	0.00335825	0.0380517	0.00406936
2	rs3811444	1q44	246106074	TRUE	TRUE	ILMN_1769575	chr11	133526711	133526760	83700	JAM3	trans	-0.228715	0.0128614	4.9497e-66	7.55533e-60	0.13034
2	rs3811444	1q44	246106074	TRUE	TRUE	ILMN_1812249	chr15	37334004	37334053	400360	C15ORF54	trans	0.0466632	0.00531936	3.53439e-18	2.69749e-12	0.0351876
3	rs6546838	2p13.1	73532788	TRUE	TRUE	ILMN_1709474	chr2	73681876	73681925	7840	ALMS1	cis	0.0284965	0.00381996	1.25788e-13	5.74434e-12	0.0256968
3	rs6546838	2p13.1	73532788	TRUE	TRUE	ILMN_2391355	chr2	73940733	73940782	10617	STAMBP	cis	-0.014947	0.00339475	1.12111e-05	0.000213863	0.00910411
3	rs6546838	2p13.1	73532788	TRUE	TRUE	ILMN_1774369	chr2	73765873	73765922	200420	LOC200420	cis	0.0132187	0.00365469	0.000305132	0.00450817	0.00616185
3	rs6546838	2p13.1	73532788	TRUE	TRUE	ILMN_1739253	chr2	73943381	73943430	10617	STAMBP	cis	-0.0114508	0.00337362	0.000700955	0.00951657	0.00543043
3	rs6546838	2p13.1	73532788	TRUE	TRUE	ILMN_1691264	chr2	73927661	73927710	51471	NAT8B	cis	0.0497698	0.0168395	0.00315579	0.0360286	0.00412285
3	rs12620074	2p13.1	73760106	TRUE	FALSE	ILMN_1691264	chr2	73927661	73927710	51471	NAT8B	cis	0.11238	0.0190323	4.10757e-09	1.26329e-07	0.0162552
3	rs12620074	2p13.1	73760106	TRUE	FALSE	ILMN_1709474	chr2	73681876	73681925	7840	ALMS1	cis	0.0203003	0.0043786	3.76457e-06	8.02387e-05	0.0100844
3	rs12620074	2p13.1	73760106	TRUE	FALSE	ILMN_1690307	chr2	73815202	73817961	51002	TPRKB	cis	-0.0163941	0.00418683	9.30276e-05	0.00147571	0.00721405
3	rs12620074	2p13.1	73760106	TRUE	FALSE	ILMN_2118910	chr2	73812847	73812896	51002	TPRKB	cis	-0.0152165	0.00469239	0.0012021	0.015617	0.00495903
5	rs4074110	3q27.1	184211363	TRUE	TRUE	ILMN_1760174	chr3	184215951	184216000	56922	MCCC1	cis	0.0232862	0.0038304	1.42874e-09	4.78468e-08	0.017214
6	rs11737481	4q32.1	159840700	TRUE	TRUE	ILMN_1758034	chr4	159847295	159847344	2110	ETFDH	cis	-0.0666912	0.00486019	4.13369e-41	6.22947e-39	0.0819268
6	rs11737481	4q32.1	159840700	TRUE	TRUE	ILMN_1819783	chr4	160048037	160048086	57600	HS.415576	cis	-0.0240299	0.00511237	2.76487e-06	6.41024e-05	0.0103622
6	rs11737481	4q32.1	159840700	TRUE	TRUE	ILMN_1708110	chr4	159395657	159395706	55314	TMEM144	cis	0.0270403	0.00933963	0.00382788	0.0430494	0.00395693
7	rs162890	5q31.1	131651557	TRUE	TRUE	ILMN_1699357	chr5	131758857	131758906	6584	SLC22A5	cis	0.109593	0.00576754	1.91338e-74	4.80577e-72	0.146116
7	rs162890	5q31.1	131651557	TRUE	TRUE	ILMN_2050911	chr5	131670507	131670556	6583	SLC22A4	cis	0.0679538	0.00572381	1.6251e-31	1.7493e-29	0.062617
7	rs162890	5q31.1	131651557	TRUE	TRUE	ILMN_1685057	chr5	131663027	131663076	6583	SLC22A4	cis	0.0442731	0.00434252	7.36569e-24	6.52947e-22	0.0469494
7	rs162890	5q31.1	131651557	TRUE	TRUE	ILMN_1735594	chr5	130694908	130694957	56990	CDC42SE2	cis	-0.0559054	0.00643251	7.07057e-18	3.94643e-16	0.0345613
7	rs162890	5q31.1	131651557	TRUE	TRUE	ILMN_1755023	chr5	131954817	131954866	10111	RAD50	cis	0.0266399	0.00597223	8.60145e-06	0.000170558	0.00934186
7	rs162890	5q31.1	131651557	TRUE	TRUE	ILMN_1795778	chr5	131562688	131562737	8974	P4HA2	cis	-0.0150652	0.0038312	8.68756e-05	0.00139278	0.00727488
8	rs6939019	6q21	110817718	TRUE	FALSE	ILMN_2393456	chr6	110820669	110820718	8528	DDO	cis	-0.0141414	0.00285169	7.65286e-07	1.89063e-05	0.0115204
8	rs17492667	6q21	110832929	TRUE	FALSE	ILMN_1763609	chr6	110852775	110852824	85413	SLC22A16	cis	0.0476854	0.0124527	0.000132243	0.00203357	0.00690167
8	rs17492667	6q21	110832929	TRUE	FALSE	ILMN_2393456	chr6	110820669	110820718	8528	DDO	cis	0.0118113	0.0035572	0.000914208	0.0121921	0.00519798
8	rs9481067	6q21	110857245	TRUE	FALSE	ILMN_1763609	chr6	110852775	110852824	85413	SLC22A16	cis	0.115611	0.00955682	1.27726e-32	1.60403e-30	0.0648588
8	rs9481067	6q21	110857245	TRUE	FALSE	ILMN_2393456	chr6	110820669	110820718	8528	DDO	cis	0.0243981	0.00277018	2.61466e-18	1.5155e-16	0.0354598
8	rs9481067	6q21	110857245	TRUE	FALSE	ILMN_2393461	chr6	110820794	110820843	8528	DDO	cis	0.00934499	0.00316004	0.00313857	0.0360286	0.00412756
8	rs12210538	6q21	110866701	TRUE	TRUE	ILMN_1664167	chr6	111345439	111345488	84154	RPF2	cis	0.0194594	0.00436604	8.74723e-06	0.000171196	0.00932678
8	rs12210538	6q21	110866701	TRUE	TRUE	ILMN_2393456	chr6	110820669	110820718	8528	DDO	cis	-0.0130898	0.00327708	6.70949e-05	0.00109904	0.00750479
8	rs2428192	6q21	110894064	TRUE	FALSE	ILMN_1763609	chr6	110852775	110852824	85413	SLC22A16	cis	0.131289	0.0133989	3.37283e-22	2.42041e-20	0.0435222
8	rs2428192	6q21	110894064	TRUE	FALSE	ILMN_2393456	chr6	110820669	110820718	8528	DDO	cis	0.0134405	0.00389929	0.000578152	0.00806736	0.00559936
8	rs7763591	6q21	110905478	TRUE	FALSE	ILMN_1763609	chr6	110852775	110852824	85413	SLC22A16	cis	0.20591	0.00928956	4.88602e-98	2.45441e-95	0.188874
8	rs12205108	6q21	110976958	TRUE	FALSE	ILMN_1664167	chr6	111345439	111345488	84154	RPF2	cis	0.0433795	0.00848775	3.49633e-07	8.93046e-06	0.0122281
8	rs12205108	6q21	110976958	TRUE	FALSE	ILMN_2393456	chr6	110820669	110820718	8528	DDO	cis	-0.0258552	0.0063794	5.24155e-05	0.000877669	0.00772477
8	rs12205108	6q21	110976958	TRUE	FALSE	ILMN_1676891	chr6	111038242	111038291	23097	CDC2L6	cis	-0.0294873	0.00802657	0.000245009	0.00369229	0.00635562
8	rs12205108	6q21	110976958	TRUE	FALSE	ILMN_1667994	chr6	111210112	111210161	262	AMD1	cis	0.0257287	0.00862162	0.00287579	0.0333371	0.00420287
9	rs2246012	6q23.2	131939901	TRUE	FALSE	ILMN_1690999	chr6	131949737	131949786	9439	MED23	cis	0.0390501	0.0051296	4.0215e-14	1.95497e-12	0.0267318
9	rs2246012	6q23.2	131939901	TRUE	FALSE	ILMN_1674506	chr6	131950545	131950594	9439	MED23	cis	0.0285049	0.00428556	3.68716e-11	1.33981e-09	0.0205367
9	rs17657775	6q23.2	131940965	TRUE	TRUE	ILMN_1662488	chr6	131949296	131949345	9439	MED23	cis	0.0477735	0.010145	2.65043e-06	6.24093e-05	0.0104003
9	rs17657775	6q23.2	131940965	TRUE	TRUE	ILMN_1812281	chr6	131905348	131905397	383	ARG1	cis	-0.0343819	0.0101263	0.000698167	0.00951657	0.00543392
10	rs750472	8q24.3	145672261	TRUE	TRUE	ILMN_1757882	chr8	145698200	145698249	84988	PPP1R16A	cis	0.110845	0.00488458	3.42599e-102	2.58148e-99	0.196181
10	rs750472	8q24.3	145672261	TRUE	TRUE	ILMN_1678998	chr8	145721230	145721279	9684	LRRC14	cis	0.108871	0.00497062	5.46517e-96	2.059e-93	0.185247
10	rs750472	8q24.3	145672261	TRUE	TRUE	ILMN_1803018	chr8	145670113	145670162	90990	KIFC2	cis	-0.0434312	0.00567527	2.97284e-14	1.49335e-12	0.0270059
10	rs750472	8q24.3	145672261	TRUE	TRUE	ILMN_1764721	chr8	146015797	146015846	6132	RPL8	cis	-0.0450576	0.0067761	3.73405e-11	1.33981e-09	0.0205252
10	rs750472	8q24.3	145672261	TRUE	TRUE	ILMN_2124816	chr8	145969421	145969470	80778	ZNF34	cis	0.0253404	0.00452993	2.50716e-08	7.4084e-07	0.014614
10	rs750472	8q24.3	145672261	TRUE	TRUE	ILMN_1718972	chr8	145707289	145707338	113655	MFSD3	cis	-0.018839	0.00368883	3.56635e-07	8.95747e-06	0.0122101
10	rs750472	8q24.3	145672261	TRUE	TRUE	ILMN_1717975	chr8	145660289	145660338	50626	CYHR1	cis	-0.017658	0.00388244	5.71854e-06	0.000119692	0.00970851
10	rs750472	8q24.3	145672261	TRUE	TRUE	ILMN_1790797	chr8	145649192	145649241	51160	VPS28	cis	0.0197137	0.00500038	8.32879e-05	0.00134962	0.00731239
10	rs750472	8q24.3	145672261	TRUE	TRUE	ILMN_1724368	chr8	145456222	145456271	NA	LOC642859	cis	-0.0138184	0.0043218	0.00140738	0.0181275	0.00482176
10	rs750472	8q24.3	145672261	TRUE	TRUE	ILMN_1662463	chr8	146034356	146034405	7553	COMMD5	cis	0.0148778	0.00469799	0.00156309	0.0197948	0.00473053
10	rs750472	8q24.3	145672261	TRUE	TRUE	ILMN_2300396	chr8	146075978	146076027	28991	COMMD5	cis	-0.0147399	0.00479237	0.00212702	0.0258502	0.00446337
11	rs12554930	9q34.11	130666661	TRUE	FALSE	ILMN_1722309	chr9	130622896	130622945	2021	ENDOG	cis	-0.0212551	0.00514289	3.72189e-05	0.0006447	0.00803025
11	rs12554930	9q34.11	130666661	TRUE	FALSE	ILMN_1737992	chr9	130897121	130897170	1384	CRAT	cis	0.0200959	0.00501287	6.31334e-05	0.00104552	0.00755899
11	rs12554930	9q34.11	130666661	TRUE	FALSE	ILMN_1729123	chr9	130950973	130951022	5524	PPP2R4	cis	0.0147241	0.00476357	0.00202105	0.0249649	0.00450762
11	rs7874044	9q34.11	130828747	TRUE	FALSE	ILMN_2158336	chr9	131770381	131770430	56904	SH3GLB2	cis	-0.0519608	0.00356356	5.88651e-46	1.10887e-43	0.0915394
11	rs7874044	9q34.11	130828747	TRUE	FALSE	ILMN_1729123	chr9	130950973	130951022	5524	PPP2R4	cis	0.0262913	0.00373645	2.65543e-12	1.05309e-10	0.0229272
11	rs7874044	9q34.11	130828747	TRUE	FALSE	ILMN_1722309	chr9	130622896	130622945	2021	ENDOG	cis	-0.0275175	0.00404414	1.31842e-11	4.96713e-10	0.0214712
11	rs7874044	9q34.11	130828747	TRUE	FALSE	ILMN_1737992	chr9	130897121	130897170	1384	CRAT	cis	0.0162333	0.00396826	4.46059e-05	0.000762695	0.00786866
11	rs7874044	9q34.11	130828747	TRUE	FALSE	ILMN_1854132	chr9	130972761	130972810	NA	HS.148844	cis	-0.00962433	0.00322182	0.00284757	0.0332658	0.00421137
11	rs17452603	9q34.11	130861088	TRUE	FALSE	ILMN_2158336	chr9	131770381	131770430	56904	SH3GLB2	cis	-0.0601113	0.00647487	3.93109e-20	2.4684e-18	0.0392446
11	rs17452603	9q34.11	130861088	TRUE	FALSE	ILMN_1722309	chr9	130622896	130622945	2021	ENDOG	cis	-0.0396747	0.00717144	3.55273e-08	1.01018e-06	0.014298
11	rs17452603	9q34.11	130861088	TRUE	FALSE	ILMN_1729123	chr9	130950973	130951022	5524	PPP2R4	cis	0.0309016	0.0066447	3.51519e-06	7.85377e-05	0.0101461
11	rs17452603	9q34.11	130861088	TRUE	FALSE	ILMN_1737992	chr9	130897121	130897170	1384	CRAT	cis	0.0271647	0.0070141	0.000110834	0.00173987	0.00705843
11	rs746872	9q34.11	130904848	TRUE	TRUE	ILMN_1729123	chr9	130950973	130951022	5524	PPP2R4	cis	-0.0609422	0.00359901	2.08716e-60	4.49335e-58	0.119633
11	rs746872	9q34.11	130904848	TRUE	TRUE	ILMN_1737992	chr9	130897121	130897170	1384	CRAT	cis	-0.0370244	0.00396154	2.23927e-20	1.46721e-18	0.0397512
11	rs746872	9q34.11	130904848	TRUE	TRUE	ILMN_2158336	chr9	131770381	131770430	56904	SH3GLB2	cis	0.0242827	0.0037569	1.26698e-10	4.33941e-09	0.019415
11	rs746872	9q34.11	130904848	TRUE	TRUE	ILMN_1854132	chr9	130972761	130972810	NA	HS.148844	cis	0.0172212	0.0032547	1.34118e-07	3.67483e-06	0.0130948
11	rs746872	9q34.11	130904848	TRUE	TRUE	ILMN_1722309	chr9	130622896	130622945	2021	ENDOG	cis	0.0178068	0.00413039	1.69863e-05	0.000316029	0.00873173
11	rs746872	9q34.11	130904848	TRUE	TRUE	ILMN_1662161	chr9	130612355	130612404	54662	TBC1D13	cis	-0.00963747	0.00308969	0.00183769	0.0228876	0.00459004
11	rs3124505	9q34.11	130927677	TRUE	FALSE	ILMN_1729123	chr9	130950973	130951022	5524	PPP2R4	cis	0.120474	0.0122863	3.15447e-22	2.37689e-20	0.0435823
11	rs3124505	9q34.11	130927677	TRUE	FALSE	ILMN_1854132	chr9	130972761	130972810	NA	HS.148844	cis	-0.0913758	0.0105445	8.76591e-18	4.71794e-16	0.0343671
11	rs3124505	9q34.11	130927677	TRUE	FALSE	ILMN_1737992	chr9	130897121	130897170	1384	CRAT	cis	0.055097	0.0131864	3.05655e-05	0.000535608	0.00820616
11	rs3124505	9q34.11	130927677	TRUE	FALSE	ILMN_1722309	chr9	130622896	130622945	2021	ENDOG	cis	-0.0473518	0.0135484	0.000483807	0.00687827	0.00575586
11	rs11789753	9q34.11	130949834	TRUE	FALSE	ILMN_1729123	chr9	130950973	130951022	5524	PPP2R4	cis	-0.094111	0.0131404	1.09379e-12	4.45498e-11	0.0237329
11	rs11789753	9q34.11	130949834	TRUE	FALSE	ILMN_1737992	chr9	130897121	130897170	1384	CRAT	cis	-0.0426961	0.0139858	0.00229532	0.0274527	0.0043975
11	rs10760593	9q34.11	130993419	TRUE	FALSE	ILMN_1729123	chr9	130950973	130951022	5524	PPP2R4	cis	-0.0421362	0.00437492	1.62251e-21	1.11142e-19	0.0421117
11	rs10760593	9q34.11	130993419	TRUE	FALSE	ILMN_2158336	chr9	131770381	131770430	56904	SH3GLB2	cis	0.0204495	0.00439881	3.54384e-06	7.85377e-05	0.0101388
11	rs10760593	9q34.11	130993419	TRUE	FALSE	ILMN_1737992	chr9	130897121	130897170	1384	CRAT	cis	-0.0211681	0.00468862	6.68738e-06	0.000138053	0.00956789
11	rs10760593	9q34.11	130993419	TRUE	FALSE	ILMN_1854132	chr9	130972761	130972810	NA	HS.148844	cis	0.0170075	0.00379999	8.02266e-06	0.000161202	0.0094044
11	rs10760593	9q34.11	130993419	TRUE	FALSE	ILMN_1722309	chr9	130622896	130622945	2021	ENDOG	cis	0.0144472	0.00482431	0.00277939	0.032723	0.00423226
11	rs12686182	9q34.11	131008355	TRUE	FALSE	ILMN_1729123	chr9	130950973	130951022	5524	PPP2R4	cis	0.0338674	0.00342851	1.58183e-22	1.25464e-20	0.0442015
11	rs12686182	9q34.11	131008355	TRUE	FALSE	ILMN_2158336	chr9	131770381	131770430	56904	SH3GLB2	cis	-0.0152163	0.00345277	1.10078e-05	0.000212676	0.00912053
11	rs12686182	9q34.11	131008355	TRUE	FALSE	ILMN_1737992	chr9	130897121	130897170	1384	CRAT	cis	0.0139203	0.00368364	0.000161852	0.00246374	0.00672253
11	rs12686182	9q34.11	131008355	TRUE	FALSE	ILMN_1722309	chr9	130622896	130622945	2021	ENDOG	cis	-0.0125697	0.00378297	0.000906717	0.0121921	0.00520517
11	rs12686182	9q34.11	131008355	TRUE	FALSE	ILMN_1764096	chr9	131595444	131595493	883	CCBL1	cis	0.0112617	0.00344779	0.00110688	0.014505	0.00503099
11	rs11999428	9q34.11	131022173	TRUE	FALSE	ILMN_1729123	chr9	130950973	130951022	5524	PPP2R4	cis	-0.0198631	0.00463058	1.87115e-05	0.000343881	0.00864511
11	rs11999428	9q34.11	131022173	TRUE	FALSE	ILMN_2158336	chr9	131770381	131770430	56904	SH3GLB2	cis	0.014655	0.00458891	0.00142596	0.0182112	0.00481035
11	rs11999428	9q34.11	131022173	TRUE	FALSE	ILMN_1737992	chr9	130897121	130897170	1384	CRAT	cis	-0.0154568	0.00489008	0.00159545	0.0200362	0.00471272
12	rs12779637	10q11.21	45401102	TRUE	TRUE	ILMN_1668566	chr10	45431504	45431553	93550	ANUBL1	cis	0.0508261	0.00566835	6.57293e-19	3.96217e-17	0.0367059
12	rs12779637	10q11.21	45401102	TRUE	TRUE	ILMN_1727249	chr10	45601074	45602526	253725	FAM21C	cis	-0.0246141	0.00746588	0.000993859	0.0131381	0.00512499
12	rs12779637	10q11.21	45401102	TRUE	TRUE	ILMN_3238452	chr10	50861578	50861627	253725	FAM21D	trans	-0.207811	0.0272516	3.64776e-14	1.39201e-08	0.0268203
14	rs541619	12q24.31	119581370	TRUE	FALSE	ILMN_3245351	chr12	119645362	119645411	84747	UNC119B	cis	-0.0253196	0.00484463	1.8995e-07	5.11168e-06	0.0127798
14	rs541619	12q24.31	119581370	TRUE	FALSE	ILMN_3243381	chr12	119623680	119623729	9761	MLEC	cis	-0.0220441	0.0051978	2.3209e-05	0.000421397	0.00845234
14	rs541619	12q24.31	119581370	TRUE	FALSE	ILMN_1657495	chr12	119623777	119623826	9761	MLEC	cis	-0.0231074	0.00547673	2.55545e-05	0.00045846	0.00836623
14	rs2066938	12q24.31	119644998	TRUE	TRUE	ILMN_1657495	chr12	119623777	119623826	9761	MLEC	cis	-0.0228312	0.00476566	1.77693e-06	4.30718e-05	0.0107605
14	rs2066938	12q24.31	119644998	TRUE	TRUE	ILMN_3245351	chr12	119645362	119645411	84747	UNC119B	cis	-0.0197521	0.00422614	3.14346e-06	7.17756e-05	0.0102467
14	rs2066938	12q24.31	119644998	TRUE	TRUE	ILMN_3243381	chr12	119623680	119623729	9761	MLEC	cis	-0.017378	0.00453191	0.000129458	0.00201127	0.00692056
14	rs2066938	12q24.31	119644998	TRUE	TRUE	ILMN_2367638	chr12	120177765	120177814	10645	CAMKK2	cis	-0.0119766	0.00414048	0.00386027	0.0430921	0.0039497
14	rs12822898	12q24.31	119688277	TRUE	FALSE	ILMN_1697529	chr12	119499492	119499541	9921	RNF10	cis	0.0420191	0.00786374	1.01056e-07	2.82021e-06	0.013351
14	rs12822898	12q24.31	119688277	TRUE	FALSE	ILMN_1770936	chr12	120941350	120941399	84274	COQ5	trans	0.0494992	0.00602922	3.80922e-16	1.93816e-10	0.0309554
15	rs12442826	15q22.2	61142145	TRUE	FALSE	ILMN_1693830	chr15	61208997	61209046	114294	LACTB	cis	0.0299785	0.00399835	9.50392e-14	4.47575e-12	0.0259512
15	rs12442826	15q22.2	61142145	TRUE	FALSE	ILMN_2360710	chr15	61141526	61141873	7168	TPM1	cis	-0.0496955	0.0118435	2.82886e-05	0.000501541	0.00827535
15	rs12442826	15q22.2	61142145	TRUE	FALSE	ILMN_1716687	chr15	61141496	61141843	7168	TPM1	cis	-0.0411386	0.0114342	0.000328243	0.00475637	0.00609744
15	rs12440281	15q22.2	61169566	TRUE	TRUE	ILMN_1693830	chr15	61208997	61209046	114294	LACTB	cis	0.0394294	0.00763841	2.67249e-07	6.94385e-06	0.012471
15	rs12440281	15q22.2	61169566	TRUE	TRUE	ILMN_1703335	chr15	61220867	61220916	114294	LACTB	cis	-0.0332225	0.0108573	0.00224177	0.0270268	0.00441791
15	rs7162825	15q22.2	61226239	TRUE	FALSE	ILMN_1703335	chr15	61220867	61220916	114294	LACTB	cis	0.118193	0.00412447	7.98492e-153	1.20333e-149	0.280156
15	rs7162825	15q22.2	61226239	TRUE	FALSE	ILMN_1765132	chr15	61208837	61208886	114294	LACTB	cis	0.0879888	0.00426235	2.19003e-86	6.60074e-84	0.168029
15	rs7162825	15q22.2	61226239	TRUE	FALSE	ILMN_1693830	chr15	61208997	61209046	114294	LACTB	cis	-0.0372843	0.00333665	3.32049e-28	3.33599e-26	0.0558702
15	rs7162825	15q22.2	61226239	TRUE	FALSE	ILMN_2360710	chr15	61141526	61141873	7168	TPM1	cis	0.048007	0.0100263	1.80061e-06	4.30718e-05	0.0107486
15	rs7162825	15q22.2	61226239	TRUE	FALSE	ILMN_1716687	chr15	61141496	61141843	7168	TPM1	cis	0.0348815	0.00969194	0.000326785	0.00475637	0.00610137
15	rs7162825	15q22.2	61226239	TRUE	FALSE	ILMN_1767816	chr15	61384940	61384989	83464	APH1B	cis	0.0142016	0.00395409	0.000336144	0.00482447	0.00607647
15	rs4984241	15q22.2	61410516	TRUE	FALSE	ILMN_1703335	chr15	61220867	61220916	114294	LACTB	cis	0.0535844	0.00501135	5.04563e-26	4.75235e-24	0.0514007
15	rs4984241	15q22.2	61410516	TRUE	FALSE	ILMN_1693830	chr15	61208997	61209046	114294	LACTB	cis	-0.0286619	0.00358066	1.95877e-15	1.01789e-13	0.0294721
15	rs4984241	15q22.2	61410516	TRUE	FALSE	ILMN_1765132	chr15	61208837	61208886	114294	LACTB	cis	0.0358413	0.00488412	3.06989e-13	1.36068e-11	0.0248868
15	rs4984241	15q22.2	61410516	TRUE	FALSE	ILMN_1767816	chr15	61384940	61384989	83464	APH1B	cis	0.0232688	0.00416724	2.65753e-08	7.70173e-07	0.0145612
15	rs11637751	15q22.2	61430577	TRUE	FALSE	ILMN_1693830	chr15	61208997	61209046	114294	LACTB	cis	-0.0267189	0.00449771	3.31388e-09	1.06256e-07	0.0164501
15	rs11637751	15q22.2	61430577	TRUE	FALSE	ILMN_1703335	chr15	61220867	61220916	114294	LACTB	cis	0.0366819	0.00637032	9.74322e-09	2.93661e-07	0.0154713
15	rs11637751	15q22.2	61430577	TRUE	FALSE	ILMN_1765132	chr15	61208837	61208886	114294	LACTB	cis	0.0284691	0.00614033	3.76195e-06	8.02387e-05	0.0100851
15	rs7183733	15q22.2	61452900	TRUE	FALSE	ILMN_1693830	chr15	61208997	61209046	114294	LACTB	cis	0.0263399	0.00365779	8.27396e-13	3.56253e-11	0.0239864
15	rs7183733	15q22.2	61452900	TRUE	FALSE	ILMN_1703335	chr15	61220867	61220916	114294	LACTB	cis	-0.031402	0.0051966	1.78588e-09	5.85068e-08	0.0170114
15	rs7183733	15q22.2	61452900	TRUE	FALSE	ILMN_1765132	chr15	61208837	61208886	114294	LACTB	cis	-0.0259247	0.00500667	2.45522e-07	6.49126e-06	0.0125477
15	rs7183733	15q22.2	61452900	TRUE	FALSE	ILMN_2360710	chr15	61141526	61141873	7168	TPM1	cis	-0.0371223	0.0108388	0.000626662	0.00866404	0.00552866
15	rs7183733	15q22.2	61452900	TRUE	FALSE	ILMN_1716687	chr15	61141496	61141843	7168	TPM1	cis	-0.0316042	0.0104592	0.00254407	0.0301883	0.0043086
16	rs1571700	21q22.13	37258704	TRUE	TRUE	ILMN_1792669	chr21	38123742	38123791	3141	HLCS	cis	0.0327071	0.00325179	2.80284e-23	2.3466e-21	0.0457528
