# Supplementary material for: Integration of Genome-Wide SNP Data and Gene-Expression Profiles Reveals Six Novel Loci and Regulatory Mechanisms for Amino Acids and Acylcarnitines in Whole Blood
Source: PLoS Genet. 2015 Sep 24;11(9):e1005510. doi: 10.1371/journal.pgen.1005510 (PMC4581711; doi:10.1371/journal.pgen.1005510)
Supplement: S6 Table — For all associated gene expression probes identified in eQTL analysis, we analyzed association with metabolites and metabolite ratios. (XLSX) [file pgen.1005510.s014.xlsx]

## Sheet: Tab_S6
Locus	Cytogenetic position	Probe	HGNC gene ID	Metabolite	Metabolite full-name	p-value	Effect size	Standard error	FDR	FDR <= 5%
1	1p31.1	ILMN_1778104	ACADM	Arg	Arginine	0.654188	0.0292165	0.0652124	0.938123	FALSE
1	1p31.1	ILMN_1778104	ACADM	C14	Myristoylcarnitine	0.751903	-0.00377035	0.0119248	0.952306	FALSE
1	1p31.1	ILMN_1778104	ACADM	C3	Propionylcarnitine	0.103111	0.0935296	0.0573547	0.57993	FALSE
1	1p31.1	ILMN_1778104	ACADM	C16:1	Hexadecenoylcarnitine	0.321371	-0.00838084	0.0084493	0.783995	FALSE
1	1p31.1	ILMN_1778104	ACADM	Q3:(C16+C18:1)/C2	(Palmitoylcarnitine + Octadecenoylcarnitine) / Acetylcarnitine	0.536004	0.0039116	0.00631947	0.894785	FALSE
1	1p31.1	ILMN_1778104	ACADM	C10	Decanoylcarnitine	1.00766e-05	-0.0839709	0.018967	0.00189202	TRUE
1	1p31.1	ILMN_1778104	ACADM	Q16:Asp/Cit	Aspartic acid / Citrulline	0.118122	0.17619	0.112697	0.594565	FALSE
1	1p31.1	ILMN_1778104	ACADM	Q35:C5/C4	Isovalerylcarnitine / Butyrylcarnitine	0.625043	0.0215694	0.0441279	0.923675	FALSE
1	1p31.1	ILMN_1778104	ACADM	C16	Palmitoylcarnitine	0.14492	0.0576028	0.0395	0.637398	FALSE
1	1p31.1	ILMN_1778104	ACADM	Q27:Sarc/Gly	Sarcosine / Glycine	0.731091	-0.00895838	0.0260627	0.949817	FALSE
1	1p31.1	ILMN_1778104	ACADM	Q1:(Val+Leu|Ile)/(Phe+Tyr)	(Valine + Leucine|Isoleucine) / (Phenylalanine + Tyrosine)	0.223015	0.0316464	0.0259622	0.727133	FALSE
1	1p31.1	ILMN_1778104	ACADM	Q15:Arg/Gly	Arginine / Glycine	0.806721	0.00106404	0.00434851	0.961734	FALSE
1	1p31.1	ILMN_1778104	ACADM	Q34:Asp/C2	Aspartic acid / Acetylcarnitine	0.960233	0.0060213	0.120746	0.991803	FALSE
1	1p31.1	ILMN_1778104	ACADM	Q12:Ala/Asp	Alanine / Aspartic acid	0.423355	-0.0349147	0.0436007	0.859834	FALSE
1	1p31.1	ILMN_1778104	ACADM	Q26:Glu/Orn	Glutamic acid / Ornithine	0.74576	0.0142707	0.0440072	0.951474	FALSE
1	1p31.1	ILMN_1778104	ACADM	AC-total	Acylcarnitine total	0.300639	0.0399663	0.0386021	0.771107	FALSE
1	1p31.1	ILMN_1778104	ACADM	Tau	Taurine	0.76454	-0.0142001	0.0474021	0.952618	FALSE
1	1p31.1	ILMN_1778104	ACADM	C18:1	Octadecenoylcarnitine	0.0389804	0.0806635	0.0390473	0.461866	FALSE
1	1p31.1	ILMN_1778104	ACADM	Glu	Glutamic acid	0.523928	-0.0180561	0.0283269	0.894448	FALSE
1	1p31.1	ILMN_1778104	ACADM	C20:3	Cis-11,14,17-eicosatrienoic acid methyl ester	0.708834	0.127101	0.340367	0.948627	FALSE
1	1p31.1	ILMN_1778104	ACADM	Q13:Arg/Cit	Arginine / Citrulline	0.0188668	0.0599595	0.0255134	0.346047	FALSE
1	1p31.1	ILMN_1778104	ACADM	C18	Stearoylcarnitine	0.203943	0.041678	0.032796	0.708061	FALSE
1	1p31.1	ILMN_1778104	ACADM	Q9:Lys/PiPA	Lysine / Pipecolic acid	0.109474	0.0954808	0.0596272	0.584899	FALSE
1	1p31.1	ILMN_1778104	ACADM	C8	Octanoylcarnitine	0.000171033	-0.0521679	0.0138535	0.0209573	TRUE
1	1p31.1	ILMN_1778104	ACADM	C18:2	Trans,trans-9,12-octadecadienoic acid (Linoelaidic)	0.806658	0.00418257	0.0170876	0.961734	FALSE
1	1p31.1	ILMN_1778104	ACADM	C4	Butyrylcarnitine	0.430038	-0.0175773	0.0222697	0.863322	FALSE
1	1p31.1	ILMN_1778104	ACADM	MMA	Methylmalonylcarnitine	0.0417907	0.0516422	0.0253528	0.464383	FALSE
1	1p31.1	ILMN_1778104	ACADM	Q4:C0/(C16+C18)	Carnitine free / Palmitoylcarnitine + Stearoylcarnitine	0.800426	0.0116142	0.0459366	0.961734	FALSE
1	1p31.1	ILMN_1778104	ACADM	C6	Hexanoylcarnitine	0.0392029	-0.0156865	0.00760211	0.461866	FALSE
1	1p31.1	ILMN_1778104	ACADM	Q19:(Leu|Ile)/C3	Leucine|Isoleucine / Propionylcarnitine	0.775185	-0.0200164	0.0700759	0.956791	FALSE
1	1p31.1	ILMN_1778104	ACADM	Q38:MMA/C3	Methylmalonylcarnitine / Propionylcarnitine	0.998296	4.39756e-05	0.0205834	0.998921	FALSE
1	1p31.1	ILMN_1778104	ACADM	C0	Carnitine free	0.0915486	0.0838791	0.0496879	0.568527	FALSE
1	1p31.1	ILMN_1778104	ACADM	C5OH+HMG	2-Hydroxyisovalerylcarnitine	0.819455	-0.00452319	0.0198145	0.962519	FALSE
1	1p31.1	ILMN_1778104	ACADM	Q21:(C5OH+HMG)/(Leu|Ile)	2-Hydroxyisovalerylcarnitine / Leucine|Isoleucine	0.350132	-0.000197725	0.00021157	0.805783	FALSE
1	1p31.1	ILMN_1778104	ACADM	C2	Acetylcarnitine	0.264316	0.05598	0.0501357	0.747615	FALSE
1	1p31.1	ILMN_1778104	ACADM	Q14:Arg/Orn	Arginine / Ornithine	0.375948	0.0116847	0.0131943	0.826651	FALSE
1	1p31.1	ILMN_1778104	ACADM	Q20:C5/(Leu|Ile)	Isovalerylcarnitine / Leucine|Isoleucine	0.358461	-0.000108153	0.000117747	0.813803	FALSE
1	1p31.1	ILMN_1778104	ACADM	Asp	Aspartic acid	0.570169	0.0620262	0.10922	0.909144	FALSE
1	1p31.1	ILMN_1778104	ACADM	Q11:Ala/C2	Alanine / Acetylcarnitine	0.253314	-0.0700576	0.0613101	0.744629	FALSE
1	1p31.1	ILMN_1778104	ACADM	Gly	Glycine	0.286295	0.0334633	0.0313745	0.753383	FALSE
1	1p31.1	ILMN_1778104	ACADM	Q33:C0/(AC-total)	Carnitine free / Acylcarnitine total	0.231376	0.0438446	0.0366227	0.729705	FALSE
1	1p31.1	ILMN_1778104	ACADM	Leu|Ile	Leucine|Isoleucine	0.0392714	0.081465	0.0394939	0.461866	FALSE
1	1p31.1	ILMN_2053679	ACADM	Q3:(C16+C18:1)/C2	(Palmitoylcarnitine + Octadecenoylcarnitine) / Acetylcarnitine	0.202882	0.00807066	0.00633583	0.707621	FALSE
1	1p31.1	ILMN_2053679	ACADM	Arg	Arginine	0.677552	-0.0271991	0.0654032	0.944623	FALSE
1	1p31.1	ILMN_2053679	ACADM	C18:2	Trans,trans-9,12-octadecadienoic acid (Linoelaidic)	0.245174	0.0199202	0.0171356	0.741094	FALSE
1	1p31.1	ILMN_2053679	ACADM	C16	Palmitoylcarnitine	0.0306612	0.0856325	0.0395893	0.406372	FALSE
1	1p31.1	ILMN_2053679	ACADM	Q38:MMA/C3	Methylmalonylcarnitine / Propionylcarnitine	0.776206	0.0058675	0.020638	0.956791	FALSE
1	1p31.1	ILMN_2053679	ACADM	C6	Hexanoylcarnitine	0.0151594	-0.0185226	0.00762027	0.326952	FALSE
1	1p31.1	ILMN_2053679	ACADM	Q13:Arg/Cit	Arginine / Citrulline	0.491402	0.0176333	0.0256219	0.886071	FALSE
1	1p31.1	ILMN_2053679	ACADM	Q35:C5/C4	Isovalerylcarnitine / Butyrylcarnitine	0.976174	-0.00132214	0.0442635	0.993949	FALSE
1	1p31.1	ILMN_2053679	ACADM	C5OH+HMG	2-Hydroxyisovalerylcarnitine	0.857129	0.00357845	0.0198742	0.968048	FALSE
1	1p31.1	ILMN_2053679	ACADM	Leu|Ile	Leucine|Isoleucine	0.0463898	0.0789508	0.039612	0.466328	FALSE
1	1p31.1	ILMN_2053679	ACADM	Q34:Asp/C2	Aspartic acid / Acetylcarnitine	0.821645	-0.0273024	0.121097	0.962519	FALSE
1	1p31.1	ILMN_2053679	ACADM	C0	Carnitine free	0.0141652	0.122302	0.0498124	0.307588	FALSE
1	1p31.1	ILMN_2053679	ACADM	Q20:C5/(Leu|Ile)	Isovalerylcarnitine / Leucine|Isoleucine	0.261019	-0.000132804	0.00011812	0.745238	FALSE
1	1p31.1	ILMN_2053679	ACADM	Q26:Glu/Orn	Glutamic acid / Ornithine	0.831183	-0.00941041	0.0441363	0.962519	FALSE
1	1p31.1	ILMN_2053679	ACADM	Tau	Taurine	0.0534648	-0.0917781	0.0474963	0.496103	FALSE
1	1p31.1	ILMN_2053679	ACADM	Q14:Arg/Orn	Arginine / Ornithine	0.946657	0.000885777	0.0132375	0.989421	FALSE
1	1p31.1	ILMN_2053679	ACADM	Q4:C0/(C16+C18)	Carnitine free / Palmitoylcarnitine + Stearoylcarnitine	0.472289	0.0331297	0.0460839	0.886071	FALSE
1	1p31.1	ILMN_2053679	ACADM	Q33:C0/(AC-total)	Carnitine free / Acylcarnitine total	0.0611912	0.0687651	0.03671	0.520136	FALSE
1	1p31.1	ILMN_2053679	ACADM	C10	Decanoylcarnitine	0.00111686	-0.0622312	0.0190648	0.0758515	FALSE
1	1p31.1	ILMN_2053679	ACADM	C20:3	Cis-11,14,17-eicosatrienoic acid methyl ester	0.406661	-0.283331	0.341452	0.845878	FALSE
1	1p31.1	ILMN_2053679	ACADM	C2	Acetylcarnitine	0.196296	0.0649883	0.0502765	0.70204	FALSE
1	1p31.1	ILMN_2053679	ACADM	Q27:Sarc/Gly	Sarcosine / Glycine	0.644384	-0.0120667	0.0261381	0.934331	FALSE
1	1p31.1	ILMN_2053679	ACADM	Asp	Aspartic acid	0.730623	0.0377213	0.109545	0.949817	FALSE
1	1p31.1	ILMN_2053679	ACADM	C8	Octanoylcarnitine	0.000115203	-0.0537246	0.0139038	0.0159881	TRUE
1	1p31.1	ILMN_2053679	ACADM	Q1:(Val+Leu|Ile)/(Phe+Tyr)	(Valine + Leucine|Isoleucine) / (Phenylalanine + Tyrosine)	0.623455	0.0127897	0.0260463	0.923675	FALSE
1	1p31.1	ILMN_2053679	ACADM	C4	Butyrylcarnitine	0.242941	-0.0261013	0.0223466	0.738321	FALSE
1	1p31.1	ILMN_2053679	ACADM	MMA	Methylmalonylcarnitine	0.202987	0.0324024	0.0254432	0.707621	FALSE
1	1p31.1	ILMN_2053679	ACADM	Gly	Glycine	0.370506	0.0281879	0.031469	0.823595	FALSE
1	1p31.1	ILMN_2053679	ACADM	C14	Myristoylcarnitine	0.809089	-0.00289397	0.0119767	0.961734	FALSE
1	1p31.1	ILMN_2053679	ACADM	C16:1	Hexadecenoylcarnitine	0.727348	0.00295674	0.00847918	0.949683	FALSE
1	1p31.1	ILMN_2053679	ACADM	Q19:(Leu|Ile)/C3	Leucine|Isoleucine / Propionylcarnitine	0.818733	0.0161088	0.0702809	0.962519	FALSE
1	1p31.1	ILMN_2053679	ACADM	Q21:(C5OH+HMG)/(Leu|Ile)	2-Hydroxyisovalerylcarnitine / Leucine|Isoleucine	0.522455	-0.000135789	0.000212276	0.894448	FALSE
1	1p31.1	ILMN_2053679	ACADM	Glu	Glutamic acid	0.187068	-0.0375225	0.0284312	0.691913	FALSE
1	1p31.1	ILMN_2053679	ACADM	Q16:Asp/Cit	Aspartic acid / Citrulline	0.363243	0.10283	0.113073	0.818174	FALSE
1	1p31.1	ILMN_2053679	ACADM	Q15:Arg/Gly	Arginine / Glycine	0.428195	-0.00345553	0.00436057	0.861902	FALSE
1	1p31.1	ILMN_2053679	ACADM	C18	Stearoylcarnitine	0.150987	0.0472474	0.0328879	0.646048	FALSE
1	1p31.1	ILMN_2053679	ACADM	Q9:Lys/PiPA	Lysine / Pipecolic acid	0.154005	0.0852931	0.0598093	0.650581	FALSE
1	1p31.1	ILMN_2053679	ACADM	C3	Propionylcarnitine	0.276445	0.0626448	0.0575438	0.748328	FALSE
1	1p31.1	ILMN_2053679	ACADM	AC-total	Acylcarnitine total	0.279682	0.0418625	0.0387137	0.748892	FALSE
1	1p31.1	ILMN_2053679	ACADM	Q12:Ala/Asp	Alanine / Aspartic acid	0.812689	-0.010362	0.0437234	0.962519	FALSE
1	1p31.1	ILMN_2053679	ACADM	Q11:Ala/C2	Alanine / Acetylcarnitine	0.154176	-0.0876356	0.0614775	0.650581	FALSE
1	1p31.1	ILMN_2053679	ACADM	C18:1	Octadecenoylcarnitine	0.00899508	0.102334	0.0391354	0.24752	FALSE
1	1p31.1	ILMN_1790354	RABGGTB	Q13:Arg/Cit	Arginine / Citrulline	0.945049	0.00220328	0.0319619	0.989421	FALSE
1	1p31.1	ILMN_1790354	RABGGTB	Q27:Sarc/Gly	Sarcosine / Glycine	0.314295	0.0328003	0.0325881	0.781167	FALSE
1	1p31.1	ILMN_1790354	RABGGTB	C3	Propionylcarnitine	0.22025	-0.0879872	0.0717525	0.72478	FALSE
1	1p31.1	ILMN_1790354	RABGGTB	C20:3	Cis-11,14,17-eicosatrienoic acid methyl ester	0.0744881	-0.761005	0.426667	0.538978	FALSE
1	1p31.1	ILMN_1790354	RABGGTB	Q11:Ala/C2	Alanine / Acetylcarnitine	0.225516	0.0929587	0.0766749	0.727488	FALSE
1	1p31.1	ILMN_1790354	RABGGTB	C16:1	Hexadecenoylcarnitine	0.539679	-0.00649133	0.0105824	0.895351	FALSE
1	1p31.1	ILMN_1790354	RABGGTB	Gly	Glycine	0.47273	-0.0281852	0.0392451	0.886071	FALSE
1	1p31.1	ILMN_1790354	RABGGTB	Q35:C5/C4	Isovalerylcarnitine / Butyrylcarnitine	0.140344	0.0813194	0.0551276	0.631445	FALSE
1	1p31.1	ILMN_1790354	RABGGTB	Q21:(C5OH+HMG)/(Leu|Ile)	2-Hydroxyisovalerylcarnitine / Leucine|Isoleucine	0.541986	0.000161692	0.000265103	0.895454	FALSE
1	1p31.1	ILMN_1790354	RABGGTB	Q3:(C16+C18:1)/C2	(Palmitoylcarnitine + Octadecenoylcarnitine) / Acetylcarnitine	0.38601	0.0068522	0.00790269	0.83232	FALSE
1	1p31.1	ILMN_1790354	RABGGTB	Q16:Asp/Cit	Aspartic acid / Citrulline	0.00149114	-0.447459	0.140669	0.088143	FALSE
1	1p31.1	ILMN_1790354	RABGGTB	C10	Decanoylcarnitine	0.163047	0.0332356	0.0238175	0.669182	FALSE
1	1p31.1	ILMN_1790354	RABGGTB	Q9:Lys/PiPA	Lysine / Pipecolic acid	0.525889	-0.0473363	0.0746149	0.894448	FALSE
1	1p31.1	ILMN_1790354	RABGGTB	Tau	Taurine	0.0229388	0.134795	0.0592177	0.371679	FALSE
1	1p31.1	ILMN_1790354	RABGGTB	Q20:C5/(Leu|Ile)	Isovalerylcarnitine / Leucine|Isoleucine	0.344722	0.000139162	0.000147245	0.803382	FALSE
1	1p31.1	ILMN_1790354	RABGGTB	C6	Hexanoylcarnitine	0.441387	-0.00733106	0.00952073	0.867156	FALSE
1	1p31.1	ILMN_1790354	RABGGTB	Q38:MMA/C3	Methylmalonylcarnitine / Propionylcarnitine	0.0379923	0.0533668	0.0257022	0.452505	FALSE
1	1p31.1	ILMN_1790354	RABGGTB	AC-total	Acylcarnitine total	0.414518	-0.039406	0.0482831	0.850382	FALSE
1	1p31.1	ILMN_1790354	RABGGTB	C18:1	Octadecenoylcarnitine	0.18352	-0.065015	0.0488662	0.685964	FALSE
1	1p31.1	ILMN_1790354	RABGGTB	Glu	Glutamic acid	0.327331	-0.0347147	0.0354322	0.78737	FALSE
1	1p31.1	ILMN_1790354	RABGGTB	C0	Carnitine free	0.483624	-0.0435754	0.0621955	0.886071	FALSE
1	1p31.1	ILMN_1790354	RABGGTB	Q33:C0/(AC-total)	Carnitine free / Acylcarnitine total	0.787182	-0.0123714	0.0458187	0.960962	FALSE
1	1p31.1	ILMN_1790354	RABGGTB	Q14:Arg/Orn	Arginine / Ornithine	0.60207	0.00861235	0.0165142	0.919203	FALSE
1	1p31.1	ILMN_1790354	RABGGTB	Q26:Glu/Orn	Glutamic acid / Ornithine	0.946444	-0.00369768	0.0550395	0.989421	FALSE
1	1p31.1	ILMN_1790354	RABGGTB	Q1:(Val+Leu|Ile)/(Phe+Tyr)	(Valine + Leucine|Isoleucine) / (Phenylalanine + Tyrosine)	0.705068	-0.0122955	0.0324812	0.948627	FALSE
1	1p31.1	ILMN_1790354	RABGGTB	C18	Stearoylcarnitine	0.665342	-0.017751	0.0410317	0.938123	FALSE
1	1p31.1	ILMN_1790354	RABGGTB	C5OH+HMG	2-Hydroxyisovalerylcarnitine	0.480584	0.0174963	0.0247998	0.886071	FALSE
1	1p31.1	ILMN_1790354	RABGGTB	Arg	Arginine	0.991838	-0.00083449	0.0815629	0.997387	FALSE
1	1p31.1	ILMN_1790354	RABGGTB	C14	Myristoylcarnitine	0.711398	-0.00551895	0.0149148	0.949306	FALSE
1	1p31.1	ILMN_1790354	RABGGTB	Q12:Ala/Asp	Alanine / Aspartic acid	0.00295226	0.161923	0.0544016	0.140651	FALSE
1	1p31.1	ILMN_1790354	RABGGTB	Q4:C0/(C16+C18)	Carnitine free / Palmitoylcarnitine + Stearoylcarnitine	0.736168	-0.0193644	0.0574644	0.949817	FALSE
1	1p31.1	ILMN_1790354	RABGGTB	MMA	Methylmalonylcarnitine	0.150133	0.0456717	0.0317246	0.644985	FALSE
1	1p31.1	ILMN_1790354	RABGGTB	Q34:Asp/C2	Aspartic acid / Acetylcarnitine	0.0266966	-0.334464	0.150822	0.381597	FALSE
1	1p31.1	ILMN_1790354	RABGGTB	Q15:Arg/Gly	Arginine / Glycine	0.525387	0.00345412	0.00543804	0.894448	FALSE
1	1p31.1	ILMN_1790354	RABGGTB	Asp	Aspartic acid	0.00138753	-0.436254	0.13625	0.0851729	FALSE
1	1p31.1	ILMN_1790354	RABGGTB	C18:2	Trans,trans-9,12-octadecadienoic acid (Linoelaidic)	0.926829	-0.00196177	0.021359	0.980953	FALSE
1	1p31.1	ILMN_1790354	RABGGTB	Q19:(Leu|Ile)/C3	Leucine|Isoleucine / Propionylcarnitine	0.566245	0.0502755	0.0876356	0.909144	FALSE
1	1p31.1	ILMN_1790354	RABGGTB	C4	Butyrylcarnitine	0.585058	-0.0151995	0.0278326	0.914138	FALSE
1	1p31.1	ILMN_1790354	RABGGTB	Leu|Ile	Leucine|Isoleucine	0.273958	-0.0540939	0.0494323	0.748328	FALSE
1	1p31.1	ILMN_1790354	RABGGTB	C16	Palmitoylcarnitine	0.55827	-0.0289384	0.0494238	0.905241	FALSE
1	1p31.1	ILMN_1790354	RABGGTB	C2	Acetylcarnitine	0.105553	-0.101496	0.0626806	0.581626	FALSE
1	1p31.1	ILMN_1790354	RABGGTB	C8	Octanoylcarnitine	0.00582795	0.0479115	0.0173569	0.189594	FALSE
1	1p31.1	ILMN_2163796	RABGGTB	C20:3	Cis-11,14,17-eicosatrienoic acid methyl ester	0.0654846	-0.705501	0.383022	0.520136	FALSE
1	1p31.1	ILMN_2163796	RABGGTB	Q27:Sarc/Gly	Sarcosine / Glycine	0.0844968	0.0504742	0.0292426	0.554967	FALSE
1	1p31.1	ILMN_2163796	RABGGTB	Q13:Arg/Cit	Arginine / Citrulline	0.861652	-0.00500004	0.0286873	0.969554	FALSE
1	1p31.1	ILMN_2163796	RABGGTB	C16:1	Hexadecenoylcarnitine	0.704494	0.00360455	0.00950273	0.948627	FALSE
1	1p31.1	ILMN_2163796	RABGGTB	C3	Propionylcarnitine	0.318024	-0.0643488	0.0644272	0.783995	FALSE
1	1p31.1	ILMN_2163796	RABGGTB	C10	Decanoylcarnitine	0.399469	-0.0180388	0.0214045	0.841652	FALSE
1	1p31.1	ILMN_2163796	RABGGTB	Q3:(C16+C18:1)/C2	(Palmitoylcarnitine + Octadecenoylcarnitine) / Acetylcarnitine	0.710002	0.00264105	0.00710135	0.949306	FALSE
1	1p31.1	ILMN_2163796	RABGGTB	Q16:Asp/Cit	Aspartic acid / Citrulline	0.112053	-0.201163	0.126537	0.588278	FALSE
1	1p31.1	ILMN_2163796	RABGGTB	Q11:Ala/C2	Alanine / Acetylcarnitine	0.567038	0.0394225	0.0688583	0.909144	FALSE
1	1p31.1	ILMN_2163796	RABGGTB	C18:1	Octadecenoylcarnitine	0.570858	-0.0248794	0.043888	0.909271	FALSE
1	1p31.1	ILMN_2163796	RABGGTB	Tau	Taurine	0.0311683	0.114644	0.0531625	0.409421	FALSE
1	1p31.1	ILMN_2163796	RABGGTB	Q35:C5/C4	Isovalerylcarnitine / Butyrylcarnitine	0.837678	0.0101493	0.0495349	0.964947	FALSE
1	1p31.1	ILMN_2163796	RABGGTB	Q21:(C5OH+HMG)/(Leu|Ile)	2-Hydroxyisovalerylcarnitine / Leucine|Isoleucine	0.162174	0.000332253	0.000237607	0.66881	FALSE
1	1p31.1	ILMN_2163796	RABGGTB	Q9:Lys/PiPA	Lysine / Pipecolic acid	0.247436	0.0774837	0.0669725	0.741712	FALSE
1	1p31.1	ILMN_2163796	RABGGTB	Arg	Arginine	0.662267	-0.0319876	0.0732229	0.938123	FALSE
1	1p31.1	ILMN_2163796	RABGGTB	Gly	Glycine	0.250336	-0.0405173	0.0352362	0.744014	FALSE
1	1p31.1	ILMN_2163796	RABGGTB	C5OH+HMG	2-Hydroxyisovalerylcarnitine	0.270289	0.0245278	0.0222432	0.747615	FALSE
1	1p31.1	ILMN_2163796	RABGGTB	C14	Myristoylcarnitine	0.491832	-0.0092163	0.013405	0.886071	FALSE
1	1p31.1	ILMN_2163796	RABGGTB	C0	Carnitine free	0.49643	-0.0379884	0.0558451	0.886243	FALSE
1	1p31.1	ILMN_2163796	RABGGTB	C6	Hexanoylcarnitine	0.0465085	-0.0170032	0.00853566	0.466328	FALSE
1	1p31.1	ILMN_2163796	RABGGTB	C18	Stearoylcarnitine	0.818917	0.00843507	0.0368392	0.962519	FALSE
1	1p31.1	ILMN_2163796	RABGGTB	AC-total	Acylcarnitine total	0.548676	-0.0260045	0.0433516	0.898764	FALSE
1	1p31.1	ILMN_2163796	RABGGTB	Q20:C5/(Leu|Ile)	Isovalerylcarnitine / Leucine|Isoleucine	0.119136	0.000206311	0.000132327	0.597337	FALSE
1	1p31.1	ILMN_2163796	RABGGTB	Glu	Glutamic acid	0.704348	-0.0120749	0.0318168	0.948627	FALSE
1	1p31.1	ILMN_2163796	RABGGTB	Q4:C0/(C16+C18)	Carnitine free / Palmitoylcarnitine + Stearoylcarnitine	0.390737	-0.0442872	0.0515884	0.837069	FALSE
1	1p31.1	ILMN_2163796	RABGGTB	Q33:C0/(AC-total)	Carnitine free / Acylcarnitine total	0.611693	-0.0208852	0.0411337	0.922681	FALSE
1	1p31.1	ILMN_2163796	RABGGTB	Leu|Ile	Leucine|Isoleucine	0.156515	-0.0628926	0.0443707	0.657483	FALSE
1	1p31.1	ILMN_2163796	RABGGTB	Q38:MMA/C3	Methylmalonylcarnitine / Propionylcarnitine	0.279927	0.0249844	0.0231169	0.748892	FALSE
1	1p31.1	ILMN_2163796	RABGGTB	Q26:Glu/Orn	Glutamic acid / Ornithine	0.720456	0.0176848	0.0494125	0.949683	FALSE
1	1p31.1	ILMN_2163796	RABGGTB	Q12:Ala/Asp	Alanine / Aspartic acid	0.246019	0.0568128	0.0489587	0.741541	FALSE
1	1p31.1	ILMN_2163796	RABGGTB	Q1:(Val+Leu|Ile)/(Phe+Tyr)	(Valine + Leucine|Isoleucine) / (Phenylalanine + Tyrosine)	0.946242	0.00196656	0.0291624	0.989421	FALSE
1	1p31.1	ILMN_2163796	RABGGTB	Q34:Asp/C2	Aspartic acid / Acetylcarnitine	0.235652	-0.160776	0.135529	0.733401	FALSE
1	1p31.1	ILMN_2163796	RABGGTB	C4	Butyrylcarnitine	0.910011	0.00283029	0.0250382	0.97893	FALSE
1	1p31.1	ILMN_2163796	RABGGTB	Q15:Arg/Gly	Arginine / Glycine	0.76359	0.00146875	0.00488262	0.952618	FALSE
1	1p31.1	ILMN_2163796	RABGGTB	Q14:Arg/Orn	Arginine / Ornithine	0.958983	0.000762686	0.0148277	0.991313	FALSE
1	1p31.1	ILMN_2163796	RABGGTB	Asp	Aspartic acid	0.11828	-0.191543	0.12257	0.594565	FALSE
1	1p31.1	ILMN_2163796	RABGGTB	C18:2	Trans,trans-9,12-octadecadienoic acid (Linoelaidic)	0.764489	-0.00575255	0.0191986	0.952618	FALSE
1	1p31.1	ILMN_2163796	RABGGTB	C8	Octanoylcarnitine	0.781975	0.00431776	0.0155997	0.960962	FALSE
1	1p31.1	ILMN_2163796	RABGGTB	MMA	Methylmalonylcarnitine	0.74165	0.00939576	0.0284965	0.95118	FALSE
1	1p31.1	ILMN_2163796	RABGGTB	Q19:(Leu|Ile)/C3	Leucine|Isoleucine / Propionylcarnitine	0.89003	0.0108808	0.0786848	0.975128	FALSE
1	1p31.1	ILMN_2163796	RABGGTB	C2	Acetylcarnitine	0.582961	-0.0309217	0.0563077	0.914138	FALSE
1	1p31.1	ILMN_2163796	RABGGTB	C16	Palmitoylcarnitine	0.946741	-0.00296469	0.0443761	0.989421	FALSE
2	1q44	ILMN_1812249	C15orf54	Q34:Asp/C2	Aspartic acid / Acetylcarnitine	0.177996	-0.135816	0.100796	0.685964	FALSE
2	1q44	ILMN_1812249	C15orf54	C18	Stearoylcarnitine	0.98601	-0.000480553	0.0274014	0.995857	FALSE
2	1q44	ILMN_1812249	C15orf54	Q9:Lys/PiPA	Lysine / Pipecolic acid	0.339515	0.0475956	0.0498196	0.798011	FALSE
2	1q44	ILMN_1812249	C15orf54	C10	Decanoylcarnitine	0.336274	0.0153258	0.0159347	0.793925	FALSE
2	1q44	ILMN_1812249	C15orf54	C20:3	Cis-11,14,17-eicosatrienoic acid methyl ester	0.396633	0.240899	0.284196	0.84038	FALSE
2	1q44	ILMN_1812249	C15orf54	Q20:C5/(Leu|Ile)	Isovalerylcarnitine / Leucine|Isoleucine	0.856748	1.77402e-05	9.82621e-05	0.968048	FALSE
2	1q44	ILMN_1812249	C15orf54	Q27:Sarc/Gly	Sarcosine / Glycine	0.00512778	0.0608709	0.0217235	0.179867	FALSE
2	1q44	ILMN_1812249	C15orf54	Q13:Arg/Cit	Arginine / Citrulline	0.509676	-0.0140747	0.0213427	0.893316	FALSE
2	1q44	ILMN_1812249	C15orf54	Q26:Glu/Orn	Glutamic acid / Ornithine	0.123178	-0.0566493	0.0367318	0.606763	FALSE
2	1q44	ILMN_1812249	C15orf54	C5OH+HMG	2-Hydroxyisovalerylcarnitine	0.0884124	0.0281959	0.0165402	0.560142	FALSE
2	1q44	ILMN_1812249	C15orf54	Q35:C5/C4	Isovalerylcarnitine / Butyrylcarnitine	0.582295	0.020316	0.0369296	0.914138	FALSE
2	1q44	ILMN_1812249	C15orf54	Q15:Arg/Gly	Arginine / Glycine	0.782954	-0.00100057	0.00363171	0.960962	FALSE
2	1q44	ILMN_1812249	C15orf54	C16:1	Hexadecenoylcarnitine	0.775109	-0.00201864	0.00706463	0.956791	FALSE
2	1q44	ILMN_1812249	C15orf54	Tau	Taurine	0.195577	0.0512357	0.0395734	0.701441	FALSE
2	1q44	ILMN_1812249	C15orf54	Q12:Ala/Asp	Alanine / Aspartic acid	0.0219375	0.0833953	0.0363649	0.371679	FALSE
2	1q44	ILMN_1812249	C15orf54	C8	Octanoylcarnitine	0.19229	0.0151452	0.0116118	0.699077	FALSE
2	1q44	ILMN_1812249	C15orf54	Glu	Glutamic acid	0.0203102	-0.0548758	0.0236282	0.360168	FALSE
2	1q44	ILMN_1812249	C15orf54	C3	Propionylcarnitine	0.94707	-0.00318254	0.0479332	0.989421	FALSE
2	1q44	ILMN_1812249	C15orf54	Q21:(C5OH+HMG)/(Leu|Ile)	2-Hydroxyisovalerylcarnitine / Leucine|Isoleucine	0.175079	0.000239664	0.000176671	0.685708	FALSE
2	1q44	ILMN_1812249	C15orf54	Q11:Ala/C2	Alanine / Acetylcarnitine	0.08179	0.0891217	0.0511813	0.552809	FALSE
2	1q44	ILMN_1812249	C15orf54	Q38:MMA/C3	Methylmalonylcarnitine / Propionylcarnitine	0.280542	0.0185464	0.0171821	0.748892	FALSE
2	1q44	ILMN_1812249	C15orf54	Q1:(Val+Leu|Ile)/(Phe+Tyr)	(Valine + Leucine|Isoleucine) / (Phenylalanine + Tyrosine)	0.0490387	0.0426777	0.0216694	0.475588	FALSE
2	1q44	ILMN_1812249	C15orf54	Gly	Glycine	0.51306	-0.0171424	0.0262036	0.893316	FALSE
2	1q44	ILMN_1812249	C15orf54	C16	Palmitoylcarnitine	0.674263	-0.0138745	0.0330056	0.942315	FALSE
2	1q44	ILMN_1812249	C15orf54	Q16:Asp/Cit	Aspartic acid / Citrulline	0.0768454	-0.166586	0.0941039	0.542798	FALSE
2	1q44	ILMN_1812249	C15orf54	Arg	Arginine	0.684153	-0.0221593	0.0544636	0.946826	FALSE
2	1q44	ILMN_1812249	C15orf54	C6	Hexanoylcarnitine	0.239416	-0.00747878	0.00635514	0.735255	FALSE
2	1q44	ILMN_1812249	C15orf54	Q33:C0/(AC-total)	Carnitine free / Acylcarnitine total	0.791144	0.00810388	0.0305967	0.960962	FALSE
2	1q44	ILMN_1812249	C15orf54	C18:2	Trans,trans-9,12-octadecadienoic acid (Linoelaidic)	0.742543	-0.00468659	0.0142651	0.95118	FALSE
2	1q44	ILMN_1812249	C15orf54	Leu|Ile	Leucine|Isoleucine	0.444911	0.0252262	0.033015	0.869661	FALSE
2	1q44	ILMN_1812249	C15orf54	C18:1	Octadecenoylcarnitine	0.682575	-0.0133523	0.0326452	0.945846	FALSE
2	1q44	ILMN_1812249	C15orf54	Q19:(Leu|Ile)/C3	Leucine|Isoleucine / Propionylcarnitine	0.771871	0.0169704	0.0585248	0.956307	FALSE
2	1q44	ILMN_1812249	C15orf54	C14	Myristoylcarnitine	0.17958	-0.0133643	0.00995458	0.685964	FALSE
2	1q44	ILMN_1812249	C15orf54	Q3:(C16+C18:1)/C2	(Palmitoylcarnitine + Octadecenoylcarnitine) / Acetylcarnitine	0.863337	0.000908813	0.00527916	0.969554	FALSE
2	1q44	ILMN_1812249	C15orf54	C4	Butyrylcarnitine	0.765941	0.00553301	0.018584	0.952906	FALSE
2	1q44	ILMN_1812249	C15orf54	C0	Carnitine free	0.793416	0.0108778	0.0415319	0.960962	FALSE
2	1q44	ILMN_1812249	C15orf54	Q14:Arg/Orn	Arginine / Ornithine	0.400885	-0.00926187	0.0110231	0.841874	FALSE
2	1q44	ILMN_1812249	C15orf54	C2	Acetylcarnitine	0.490532	-0.02888	0.0418798	0.886071	FALSE
2	1q44	ILMN_1812249	C15orf54	Q4:C0/(C16+C18)	Carnitine free / Palmitoylcarnitine + Stearoylcarnitine	0.513121	0.025095	0.0383654	0.893316	FALSE
2	1q44	ILMN_1812249	C15orf54	Asp	Aspartic acid	0.0710525	-0.164626	0.0911482	0.529905	FALSE
2	1q44	ILMN_1812249	C15orf54	AC-total	Acylcarnitine total	0.939353	-0.00245383	0.0322479	0.9877	FALSE
2	1q44	ILMN_1812249	C15orf54	MMA	Methylmalonylcarnitine	0.016541	0.0507713	0.021165	0.334274	FALSE
2	1q44	ILMN_1769575	JAM3	C16:1	Hexadecenoylcarnitine	0.240864	-0.00330063	0.00281338	0.736436	FALSE
2	1q44	ILMN_1769575	JAM3	C5OH+HMG	2-Hydroxyisovalerylcarnitine	0.0462204	0.0131602	0.00659775	0.466328	FALSE
2	1q44	ILMN_1769575	JAM3	C3	Propionylcarnitine	0.0180991	0.0451457	0.0190843	0.341848	FALSE
2	1q44	ILMN_1769575	JAM3	Q33:C0/(AC-total)	Carnitine free / Acylcarnitine total	0.0995909	-0.0200864	0.0121911	0.575895	FALSE
2	1q44	ILMN_1769575	JAM3	Q34:Asp/C2	Aspartic acid / Acetylcarnitine	0.523345	0.0256624	0.0402034	0.894448	FALSE
2	1q44	ILMN_1769575	JAM3	C10	Decanoylcarnitine	0.508879	-0.00419719	0.00635259	0.893316	FALSE
2	1q44	ILMN_1769575	JAM3	C20:3	Cis-11,14,17-eicosatrienoic acid methyl ester	0.80068	-0.0286022	0.113291	0.961734	FALSE
2	1q44	ILMN_1769575	JAM3	Q14:Arg/Orn	Arginine / Ornithine	0.0101205	-0.0113064	0.00439219	0.262638	FALSE
2	1q44	ILMN_1769575	JAM3	Q19:(Leu|Ile)/C3	Leucine|Isoleucine / Propionylcarnitine	0.322489	-0.023087	0.0233294	0.783995	FALSE
2	1q44	ILMN_1769575	JAM3	Q11:Ala/C2	Alanine / Acetylcarnitine	0.277493	0.0221779	0.0204165	0.748892	FALSE
2	1q44	ILMN_1769575	JAM3	C6	Hexanoylcarnitine	0.130009	0.00383599	0.0025325	0.617545	FALSE
2	1q44	ILMN_1769575	JAM3	Q13:Arg/Cit	Arginine / Citrulline	0.60865	-0.0043568	0.00850797	0.922681	FALSE
2	1q44	ILMN_1769575	JAM3	Q35:C5/C4	Isovalerylcarnitine / Butyrylcarnitine	0.041534	0.0299189	0.0146696	0.464383	FALSE
2	1q44	ILMN_1769575	JAM3	C4	Butyrylcarnitine	0.631004	-0.00357408	0.00743995	0.929518	FALSE
2	1q44	ILMN_1769575	JAM3	Q38:MMA/C3	Methylmalonylcarnitine / Propionylcarnitine	0.0611904	-0.0128234	0.00684569	0.520136	FALSE
2	1q44	ILMN_1769575	JAM3	AC-total	Acylcarnitine total	0.370295	-0.0115198	0.0128551	0.823595	FALSE
2	1q44	ILMN_1769575	JAM3	C18:1	Octadecenoylcarnitine	0.0236915	-0.0294295	0.0129996	0.377578	FALSE
2	1q44	ILMN_1769575	JAM3	Q16:Asp/Cit	Aspartic acid / Citrulline	0.395932	0.0318785	0.037544	0.840302	FALSE
2	1q44	ILMN_1769575	JAM3	Q9:Lys/PiPA	Lysine / Pipecolic acid	0.0058776	0.0546823	0.0198298	0.189594	FALSE
2	1q44	ILMN_1769575	JAM3	Q21:(C5OH+HMG)/(Leu|Ile)	2-Hydroxyisovalerylcarnitine / Leucine|Isoleucine	0.638304	3.31609e-05	7.05332e-05	0.933155	FALSE
2	1q44	ILMN_1769575	JAM3	C18	Stearoylcarnitine	3.02731e-05	-0.0454783	0.0108766	0.00460151	TRUE
2	1q44	ILMN_1769575	JAM3	Arg	Arginine	0.146059	-0.0315624	0.0217046	0.638656	FALSE
2	1q44	ILMN_1769575	JAM3	Q15:Arg/Gly	Arginine / Glycine	0.407834	-0.00119861	0.00144779	0.845878	FALSE
2	1q44	ILMN_1769575	JAM3	C0	Carnitine free	0.0214236	-0.0381195	0.0165572	0.367697	FALSE
2	1q44	ILMN_1769575	JAM3	Q26:Glu/Orn	Glutamic acid / Ornithine	0.348985	-0.013725	0.0146512	0.804428	FALSE
2	1q44	ILMN_1769575	JAM3	Glu	Glutamic acid	0.597783	0.00497873	0.00943517	0.919203	FALSE
2	1q44	ILMN_1769575	JAM3	C14	Myristoylcarnitine	0.0249165	-0.00891611	0.00397254	0.381455	FALSE
2	1q44	ILMN_1769575	JAM3	Tau	Taurine	0.318391	0.0157496	0.0157808	0.783995	FALSE
2	1q44	ILMN_1769575	JAM3	Q3:(C16+C18:1)/C2	(Palmitoylcarnitine + Octadecenoylcarnitine) / Acetylcarnitine	0.0172015	-0.0050113	0.00210169	0.334274	FALSE
2	1q44	ILMN_1769575	JAM3	C8	Octanoylcarnitine	0.846972	0.000895948	0.00464199	0.968048	FALSE
2	1q44	ILMN_1769575	JAM3	Gly	Glycine	0.371356	-0.00934086	0.0104467	0.823595	FALSE
2	1q44	ILMN_1769575	JAM3	C2	Acetylcarnitine	0.287963	-0.0177454	0.0166954	0.754661	FALSE
2	1q44	ILMN_1769575	JAM3	C16	Palmitoylcarnitine	0.000183836	-0.0491413	0.0131132	0.0209573	TRUE
2	1q44	ILMN_1769575	JAM3	Q12:Ala/Asp	Alanine / Aspartic acid	0.570493	-0.00823934	0.0145207	0.909144	FALSE
2	1q44	ILMN_1769575	JAM3	Q20:C5/(Leu|Ile)	Isovalerylcarnitine / Leucine|Isoleucine	0.785571	-1.06824e-05	3.92584e-05	0.960962	FALSE
2	1q44	ILMN_1769575	JAM3	C18:2	Trans,trans-9,12-octadecadienoic acid (Linoelaidic)	0.258606	-0.00642614	0.00568673	0.745238	FALSE
2	1q44	ILMN_1769575	JAM3	Q27:Sarc/Gly	Sarcosine / Glycine	0.0419378	0.0176471	0.00866975	0.464383	FALSE
2	1q44	ILMN_1769575	JAM3	MMA	Methylmalonylcarnitine	0.804852	-0.00208834	0.00845117	0.961734	FALSE
2	1q44	ILMN_1769575	JAM3	Q1:(Val+Leu|Ile)/(Phe+Tyr)	(Valine + Leucine|Isoleucine) / (Phenylalanine + Tyrosine)	0.647546	0.0039543	0.00864809	0.935193	FALSE
2	1q44	ILMN_1769575	JAM3	Asp	Aspartic acid	0.829157	0.00784956	0.0363723	0.962519	FALSE
2	1q44	ILMN_1769575	JAM3	Q4:C0/(C16+C18)	Carnitine free / Palmitoylcarnitine + Stearoylcarnitine	0.0805078	0.0267632	0.015305	0.547934	FALSE
2	1q44	ILMN_1769575	JAM3	Leu|Ile	Leucine|Isoleucine	0.0548104	0.0252742	0.0131531	0.501515	FALSE
2	1q44	ILMN_1811927	OR2W3	Q20:C5/(Leu|Ile)	Isovalerylcarnitine / Leucine|Isoleucine	0.182282	-0.000185547	0.000139066	0.685964	FALSE
2	1q44	ILMN_1811927	OR2W3	Q3:(C16+C18:1)/C2	(Palmitoylcarnitine + Octadecenoylcarnitine) / Acetylcarnitine	0.256261	0.00846776	0.00745659	0.745238	FALSE
2	1q44	ILMN_1811927	OR2W3	Arg	Arginine	0.83746	-0.01579	0.07696	0.964947	FALSE
2	1q44	ILMN_1811927	OR2W3	Q13:Arg/Cit	Arginine / Citrulline	0.584273	0.0165018	0.0301543	0.914138	FALSE
2	1q44	ILMN_1811927	OR2W3	C2	Acetylcarnitine	0.402623	-0.0495356	0.0591732	0.843289	FALSE
2	1q44	ILMN_1811927	OR2W3	C10	Decanoylcarnitine	0.0972611	-0.037283	0.022472	0.572518	FALSE
2	1q44	ILMN_1811927	OR2W3	C8	Octanoylcarnitine	0.145987	-0.0238259	0.0163815	0.638656	FALSE
2	1q44	ILMN_1811927	OR2W3	C18	Stearoylcarnitine	0.952607	-0.00230145	0.0387185	0.98994	FALSE
2	1q44	ILMN_1811927	OR2W3	Q27:Sarc/Gly	Sarcosine / Glycine	0.532392	0.0192052	0.0307543	0.894785	FALSE
2	1q44	ILMN_1811927	OR2W3	C16	Palmitoylcarnitine	0.397867	-0.039432	0.0466307	0.84038	FALSE
2	1q44	ILMN_1811927	OR2W3	Asp	Aspartic acid	0.713441	-0.0473428	0.128897	0.949683	FALSE
2	1q44	ILMN_1811927	OR2W3	C4	Butyrylcarnitine	0.20124	-0.0336105	0.0262898	0.704668	FALSE
2	1q44	ILMN_1811927	OR2W3	C0	Carnitine free	0.139285	-0.0867463	0.0586494	0.630089	FALSE
2	1q44	ILMN_1811927	OR2W3	C14	Myristoylcarnitine	0.340765	-0.013415	0.0140782	0.798622	FALSE
2	1q44	ILMN_1811927	OR2W3	C3	Propionylcarnitine	0.842312	-0.0134757	0.0677295	0.966796	FALSE
2	1q44	ILMN_1811927	OR2W3	C6	Hexanoylcarnitine	0.0244619	-0.0201929	0.00896842	0.381009	FALSE
2	1q44	ILMN_1811927	OR2W3	Tau	Taurine	0.745799	0.0181386	0.0559435	0.951474	FALSE
2	1q44	ILMN_1811927	OR2W3	Q38:MMA/C3	Methylmalonylcarnitine / Propionylcarnitine	0.488194	-0.016833	0.0242789	0.886071	FALSE
2	1q44	ILMN_1811927	OR2W3	Q16:Asp/Cit	Aspartic acid / Citrulline	0.858554	0.0237193	0.133076	0.968329	FALSE
2	1q44	ILMN_1811927	OR2W3	C5OH+HMG	2-Hydroxyisovalerylcarnitine	0.461775	0.017216	0.023389	0.883155	FALSE
2	1q44	ILMN_1811927	OR2W3	Q21:(C5OH+HMG)/(Leu|Ile)	2-Hydroxyisovalerylcarnitine / Leucine|Isoleucine	0.702887	9.53018e-05	0.000249819	0.948627	FALSE
2	1q44	ILMN_1811927	OR2W3	Q35:C5/C4	Isovalerylcarnitine / Butyrylcarnitine	0.854624	0.0095341	0.052029	0.968048	FALSE
2	1q44	ILMN_1811927	OR2W3	Q11:Ala/C2	Alanine / Acetylcarnitine	0.435361	0.0564598	0.0723647	0.866002	FALSE
2	1q44	ILMN_1811927	OR2W3	Q4:C0/(C16+C18)	Carnitine free / Palmitoylcarnitine + Stearoylcarnitine	0.245867	-0.0629088	0.0541945	0.741541	FALSE
2	1q44	ILMN_1811927	OR2W3	Q9:Lys/PiPA	Lysine / Pipecolic acid	0.927976	0.00636552	0.070412	0.981802	FALSE
2	1q44	ILMN_1811927	OR2W3	C18:2	Trans,trans-9,12-octadecadienoic acid (Linoelaidic)	0.495678	-0.0137407	0.0201644	0.886071	FALSE
2	1q44	ILMN_1811927	OR2W3	Q15:Arg/Gly	Arginine / Glycine	0.540853	-0.00313843	0.00513125	0.895437	FALSE
2	1q44	ILMN_1811927	OR2W3	C16:1	Hexadecenoylcarnitine	0.622109	-0.00491933	0.00997955	0.923675	FALSE
2	1q44	ILMN_1811927	OR2W3	Q19:(Leu|Ile)/C3	Leucine|Isoleucine / Propionylcarnitine	0.807232	0.0201806	0.0826967	0.961734	FALSE
2	1q44	ILMN_1811927	OR2W3	C18:1	Octadecenoylcarnitine	0.488512	0.0319554	0.0461244	0.886071	FALSE
2	1q44	ILMN_1811927	OR2W3	Q14:Arg/Orn	Arginine / Ornithine	0.986629	-0.000261078	0.0155763	0.995857	FALSE
2	1q44	ILMN_1811927	OR2W3	Gly	Glycine	0.750626	0.0117697	0.0370281	0.952306	FALSE
2	1q44	ILMN_1811927	OR2W3	Q34:Asp/C2	Aspartic acid / Acetylcarnitine	0.988042	0.00213596	0.142492	0.995857	FALSE
2	1q44	ILMN_1811927	OR2W3	MMA	Methylmalonylcarnitine	0.489009	-0.0207238	0.0299469	0.886071	FALSE
2	1q44	ILMN_1811927	OR2W3	C20:3	Cis-11,14,17-eicosatrienoic acid methyl ester	0.549642	0.240276	0.4016	0.899721	FALSE
2	1q44	ILMN_1811927	OR2W3	Glu	Glutamic acid	0.573263	0.0188354	0.0334347	0.91084	FALSE
2	1q44	ILMN_1811927	OR2W3	Q33:C0/(AC-total)	Carnitine free / Acylcarnitine total	0.249045	-0.0498328	0.0432195	0.743587	FALSE
2	1q44	ILMN_1811927	OR2W3	Q1:(Val+Leu|Ile)/(Phe+Tyr)	(Valine + Leucine|Isoleucine) / (Phenylalanine + Tyrosine)	0.917931	-0.00315853	0.0306496	0.97893	FALSE
2	1q44	ILMN_1811927	OR2W3	Leu|Ile	Leucine|Isoleucine	0.833761	0.00979371	0.046657	0.962519	FALSE
2	1q44	ILMN_1811927	OR2W3	AC-total	Acylcarnitine total	0.381346	-0.0398911	0.0455577	0.830892	FALSE
2	1q44	ILMN_1811927	OR2W3	Q26:Glu/Orn	Glutamic acid / Ornithine	0.362407	0.047302	0.051923	0.817463	FALSE
2	1q44	ILMN_1811927	OR2W3	Q12:Ala/Asp	Alanine / Aspartic acid	0.459157	0.038109	0.0514719	0.882645	FALSE
2	1q44	ILMN_1741954	SMYD3	Q16:Asp/Cit	Aspartic acid / Citrulline	0.788687	-0.0344432	0.128494	0.960962	FALSE
2	1q44	ILMN_1741954	SMYD3	Q35:C5/C4	Isovalerylcarnitine / Butyrylcarnitine	0.244824	-0.0584691	0.0502586	0.741094	FALSE
2	1q44	ILMN_1741954	SMYD3	C5OH+HMG	2-Hydroxyisovalerylcarnitine	0.0707868	0.0408465	0.0225942	0.529855	FALSE
2	1q44	ILMN_1741954	SMYD3	Q27:Sarc/Gly	Sarcosine / Glycine	0.491501	0.0204318	0.0296951	0.886071	FALSE
2	1q44	ILMN_1741954	SMYD3	C10	Decanoylcarnitine	0.807833	0.00528009	0.021706	0.961734	FALSE
2	1q44	ILMN_1741954	SMYD3	Q38:MMA/C3	Methylmalonylcarnitine / Propionylcarnitine	0.229457	-0.0281739	0.0234365	0.729705	FALSE
2	1q44	ILMN_1741954	SMYD3	C6	Hexanoylcarnitine	0.93651	0.000690817	0.00867124	0.986924	FALSE
2	1q44	ILMN_1741954	SMYD3	Q33:C0/(AC-total)	Carnitine free / Acylcarnitine total	0.165196	-0.0579286	0.0417254	0.669182	FALSE
2	1q44	ILMN_1741954	SMYD3	Leu|Ile	Leucine|Isoleucine	6.61843e-06	0.202482	0.044817	0.001509	TRUE
2	1q44	ILMN_1741954	SMYD3	Glu	Glutamic acid	0.894082	-0.00429865	0.0322824	0.976436	FALSE
2	1q44	ILMN_1741954	SMYD3	Q3:(C16+C18:1)/C2	(Palmitoylcarnitine + Octadecenoylcarnitine) / Acetylcarnitine	0.81361	-0.00169971	0.00720813	0.962519	FALSE
2	1q44	ILMN_1741954	SMYD3	Asp	Aspartic acid	0.584708	-0.0680284	0.124455	0.914138	FALSE
2	1q44	ILMN_1741954	SMYD3	Tau	Taurine	0.141792	0.0793425	0.0539837	0.633005	FALSE
2	1q44	ILMN_1741954	SMYD3	C16:1	Hexadecenoylcarnitine	0.565261	0.00554415	0.0096396	0.909144	FALSE
2	1q44	ILMN_1741954	SMYD3	Q20:C5/(Leu|Ile)	Isovalerylcarnitine / Leucine|Isoleucine	0.293195	-0.000141159	0.000134255	0.761108	FALSE
2	1q44	ILMN_1741954	SMYD3	Q19:(Leu|Ile)/C3	Leucine|Isoleucine / Propionylcarnitine	0.337264	0.0766251	0.0798326	0.795086	FALSE
2	1q44	ILMN_1741954	SMYD3	C20:3	Cis-11,14,17-eicosatrienoic acid methyl ester	0.285098	0.414884	0.388127	0.752585	FALSE
2	1q44	ILMN_1741954	SMYD3	Q13:Arg/Cit	Arginine / Citrulline	0.0915428	0.0491146	0.0290938	0.568527	FALSE
2	1q44	ILMN_1741954	SMYD3	Q11:Ala/C2	Alanine / Acetylcarnitine	0.671371	0.0296529	0.0698816	0.941567	FALSE
2	1q44	ILMN_1741954	SMYD3	Q21:(C5OH+HMG)/(Leu|Ile)	2-Hydroxyisovalerylcarnitine / Leucine|Isoleucine	0.450741	-0.000182393	0.000241794	0.874808	FALSE
2	1q44	ILMN_1741954	SMYD3	C3	Propionylcarnitine	0.100241	0.107472	0.0653535	0.577874	FALSE
2	1q44	ILMN_1741954	SMYD3	Q14:Arg/Orn	Arginine / Ornithine	0.896067	-0.00196554	0.0150445	0.976851	FALSE
2	1q44	ILMN_1741954	SMYD3	C18	Stearoylcarnitine	0.698063	0.0145049	0.0373843	0.948203	FALSE
2	1q44	ILMN_1741954	SMYD3	C2	Acetylcarnitine	0.546589	0.0344554	0.0571414	0.898764	FALSE
2	1q44	ILMN_1741954	SMYD3	Q9:Lys/PiPA	Lysine / Pipecolic acid	0.947973	0.00443701	0.0679885	0.989421	FALSE
2	1q44	ILMN_1741954	SMYD3	C8	Octanoylcarnitine	0.742419	-0.0052101	0.0158507	0.95118	FALSE
2	1q44	ILMN_1741954	SMYD3	Q34:Asp/C2	Aspartic acid / Acetylcarnitine	0.455811	-0.102613	0.137567	0.87953	FALSE
2	1q44	ILMN_1741954	SMYD3	C0	Carnitine free	0.950922	-0.00348835	0.0566684	0.98972	FALSE
2	1q44	ILMN_1741954	SMYD3	Q26:Glu/Orn	Glutamic acid / Ornithine	0.106172	-0.081002	0.0501129	0.581626	FALSE
2	1q44	ILMN_1741954	SMYD3	Arg	Arginine	0.274051	0.0812788	0.074289	0.748328	FALSE
2	1q44	ILMN_1741954	SMYD3	C18:1	Octadecenoylcarnitine	0.759875	0.0136157	0.0445412	0.952618	FALSE
2	1q44	ILMN_1741954	SMYD3	AC-total	Acylcarnitine total	0.260812	0.0494732	0.0439839	0.745238	FALSE
2	1q44	ILMN_1741954	SMYD3	Gly	Glycine	0.521312	-0.0229447	0.0357705	0.894448	FALSE
2	1q44	ILMN_1741954	SMYD3	MMA	Methylmalonylcarnitine	0.819539	-0.00659849	0.0289193	0.962519	FALSE
2	1q44	ILMN_1741954	SMYD3	C16	Palmitoylcarnitine	0.692132	0.0178337	0.0450321	0.948203	FALSE
2	1q44	ILMN_1741954	SMYD3	C18:2	Trans,trans-9,12-octadecadienoic acid (Linoelaidic)	0.397396	0.0164707	0.0194582	0.84038	FALSE
2	1q44	ILMN_1741954	SMYD3	C4	Butyrylcarnitine	0.0697666	0.0460051	0.0253552	0.528674	FALSE
2	1q44	ILMN_1741954	SMYD3	Q15:Arg/Gly	Arginine / Glycine	0.152068	0.00709606	0.00495249	0.647843	FALSE
2	1q44	ILMN_1741954	SMYD3	C14	Myristoylcarnitine	0.649132	-0.00618744	0.0135976	0.936437	FALSE
2	1q44	ILMN_1741954	SMYD3	Q4:C0/(C16+C18)	Carnitine free / Palmitoylcarnitine + Stearoylcarnitine	0.55057	-0.0312523	0.0523479	0.900732	FALSE
2	1q44	ILMN_1741954	SMYD3	Q12:Ala/Asp	Alanine / Aspartic acid	0.348742	0.0465531	0.0496695	0.804428	FALSE
2	1q44	ILMN_1741954	SMYD3	Q1:(Val+Leu|Ile)/(Phe+Tyr)	(Valine + Leucine|Isoleucine) / (Phenylalanine + Tyrosine)	0.0252729	0.0661752	0.0295566	0.381455	FALSE
3	2p13.1	ILMN_1709474	ALMS1	C16	Palmitoylcarnitine	0.733304	-0.0164308	0.048215	0.949817	FALSE
3	2p13.1	ILMN_1709474	ALMS1	Q16:Asp/Cit	Aspartic acid / Citrulline	0.863413	0.0236704	0.137576	0.969554	FALSE
3	2p13.1	ILMN_1709474	ALMS1	Q33:C0/(AC-total)	Carnitine free / Acylcarnitine total	0.0967174	-0.0742228	0.0446645	0.572518	FALSE
3	2p13.1	ILMN_1709474	ALMS1	Q21:(C5OH+HMG)/(Leu|Ile)	2-Hydroxyisovalerylcarnitine / Leucine|Isoleucine	0.772655	-7.46804e-05	0.00025846	0.956307	FALSE
3	2p13.1	ILMN_1709474	ALMS1	Q34:Asp/C2	Aspartic acid / Acetylcarnitine	0.216084	0.182211	0.147252	0.718481	FALSE
3	2p13.1	ILMN_1709474	ALMS1	Q13:Arg/Cit	Arginine / Citrulline	0.20624	-0.0393947	0.0311569	0.708124	FALSE
3	2p13.1	ILMN_1709474	ALMS1	Q20:C5/(Leu|Ile)	Isovalerylcarnitine / Leucine|Isoleucine	0.665649	6.21671e-05	0.000143841	0.938123	FALSE
3	2p13.1	ILMN_1709474	ALMS1	Q9:Lys/PiPA	Lysine / Pipecolic acid	0.566391	-0.0417414	0.072787	0.909144	FALSE
3	2p13.1	ILMN_1709474	ALMS1	Q27:Sarc/Gly	Sarcosine / Glycine	0.764601	0.00952269	0.0317968	0.952618	FALSE
3	2p13.1	ILMN_1709474	ALMS1	Q15:Arg/Gly	Arginine / Glycine	0.709093	-0.00197948	0.00530508	0.948627	FALSE
3	2p13.1	ILMN_1709474	ALMS1	Q26:Glu/Orn	Glutamic acid / Ornithine	0.139486	-0.0793265	0.0536601	0.630089	FALSE
3	2p13.1	ILMN_1709474	ALMS1	C0	Carnitine free	0.0545686	-0.11657	0.0606045	0.501515	FALSE
3	2p13.1	ILMN_1709474	ALMS1	C10	Decanoylcarnitine	0.645559	-0.0106881	0.0232344	0.934331	FALSE
3	2p13.1	ILMN_1709474	ALMS1	Q38:MMA/C3	Methylmalonylcarnitine / Propionylcarnitine	0.0188932	0.0588868	0.0250625	0.346047	FALSE
3	2p13.1	ILMN_1709474	ALMS1	C3	Propionylcarnitine	0.110086	-0.111857	0.0699746	0.586633	FALSE
3	2p13.1	ILMN_1709474	ALMS1	C16:1	Hexadecenoylcarnitine	0.0438854	-0.0208178	0.0103237	0.464383	FALSE
3	2p13.1	ILMN_1709474	ALMS1	Asp	Aspartic acid	0.609248	0.068122	0.133251	0.922681	FALSE
3	2p13.1	ILMN_1709474	ALMS1	Glu	Glutamic acid	0.279169	-0.0374023	0.0345521	0.748892	FALSE
3	2p13.1	ILMN_1709474	ALMS1	C5OH+HMG	2-Hydroxyisovalerylcarnitine	0.319225	-0.024097	0.0241863	0.783995	FALSE
3	2p13.1	ILMN_1709474	ALMS1	C2	Acetylcarnitine	0.0621892	-0.114071	0.0611305	0.520136	FALSE
3	2p13.1	ILMN_1709474	ALMS1	Q12:Ala/Asp	Alanine / Aspartic acid	0.314718	-0.0534793	0.0531798	0.781167	FALSE
3	2p13.1	ILMN_1709474	ALMS1	Leu|Ile	Leucine|Isoleucine	0.384065	-0.0419867	0.0482259	0.83232	FALSE
3	2p13.1	ILMN_1709474	ALMS1	C8	Octanoylcarnitine	0.150653	-0.024339	0.016928	0.645482	FALSE
3	2p13.1	ILMN_1709474	ALMS1	Q1:(Val+Leu|Ile)/(Phe+Tyr)	(Valine + Leucine|Isoleucine) / (Phenylalanine + Tyrosine)	0.973168	-0.0010659	0.031686	0.993814	FALSE
3	2p13.1	ILMN_1709474	ALMS1	Tau	Taurine	0.805895	-0.0142122	0.0578299	0.961734	FALSE
3	2p13.1	ILMN_1709474	ALMS1	MMA	Methylmalonylcarnitine	0.232005	0.0370057	0.030952	0.729705	FALSE
3	2p13.1	ILMN_1709474	ALMS1	Gly	Glycine	0.914787	-0.00409681	0.0382818	0.97893	FALSE
3	2p13.1	ILMN_1709474	ALMS1	Q14:Arg/Orn	Arginine / Ornithine	0.21315	-0.020048	0.0160981	0.714698	FALSE
3	2p13.1	ILMN_1709474	ALMS1	C20:3	Cis-11,14,17-eicosatrienoic acid methyl ester	0.486696	-0.288717	0.415077	0.886071	FALSE
3	2p13.1	ILMN_1709474	ALMS1	Q35:C5/C4	Isovalerylcarnitine / Butyrylcarnitine	0.744371	0.0175672	0.0538679	0.951474	FALSE
3	2p13.1	ILMN_1709474	ALMS1	Q3:(C16+C18:1)/C2	(Palmitoylcarnitine + Octadecenoylcarnitine) / Acetylcarnitine	0.136627	0.0114748	0.00770592	0.626601	FALSE
3	2p13.1	ILMN_1709474	ALMS1	Arg	Arginine	0.680602	-0.0327551	0.0795598	0.945846	FALSE
3	2p13.1	ILMN_1709474	ALMS1	Q19:(Leu|Ile)/C3	Leucine|Isoleucine / Propionylcarnitine	0.321964	0.0846764	0.0854728	0.783995	FALSE
3	2p13.1	ILMN_1709474	ALMS1	C4	Butyrylcarnitine	0.833597	0.00570657	0.0271588	0.962519	FALSE
3	2p13.1	ILMN_1709474	ALMS1	C18	Stearoylcarnitine	0.577658	0.0222898	0.0400246	0.912923	FALSE
3	2p13.1	ILMN_1709474	ALMS1	C18:1	Octadecenoylcarnitine	0.326969	-0.0467477	0.0476781	0.78737	FALSE
3	2p13.1	ILMN_1709474	ALMS1	AC-total	Acylcarnitine total	0.398033	-0.0398139	0.0470989	0.84038	FALSE
3	2p13.1	ILMN_1709474	ALMS1	Q11:Ala/C2	Alanine / Acetylcarnitine	0.465883	0.0545641	0.0748132	0.886071	FALSE
3	2p13.1	ILMN_1709474	ALMS1	C14	Myristoylcarnitine	0.211358	-0.0181931	0.0145515	0.714676	FALSE
3	2p13.1	ILMN_1709474	ALMS1	C18:2	Trans,trans-9,12-octadecadienoic acid (Linoelaidic)	0.966856	-0.000865911	0.0208367	0.993272	FALSE
3	2p13.1	ILMN_1709474	ALMS1	C6	Hexanoylcarnitine	0.509573	0.00612369	0.0092836	0.893316	FALSE
3	2p13.1	ILMN_1709474	ALMS1	Q4:C0/(C16+C18)	Carnitine free / Palmitoylcarnitine + Stearoylcarnitine	0.0244776	-0.126004	0.0559693	0.381009	FALSE
3	2p13.1	ILMN_1774369	ALMS1P	C20:3	Cis-11,14,17-eicosatrienoic acid methyl ester	0.632082	-0.211295	0.441303	0.929518	FALSE
3	2p13.1	ILMN_1774369	ALMS1P	Q27:Sarc/Gly	Sarcosine / Glycine	0.976092	-0.00101272	0.0337885	0.993949	FALSE
3	2p13.1	ILMN_1774369	ALMS1P	C10	Decanoylcarnitine	0.496244	0.0168291	0.024729	0.886243	FALSE
3	2p13.1	ILMN_1774369	ALMS1P	Q13:Arg/Cit	Arginine / Citrulline	0.222436	-0.0404313	0.0331278	0.727133	FALSE
3	2p13.1	ILMN_1774369	ALMS1P	Q16:Asp/Cit	Aspartic acid / Citrulline	0.470073	-0.105609	0.146172	0.886071	FALSE
3	2p13.1	ILMN_1774369	ALMS1P	C18	Stearoylcarnitine	0.624576	-0.0208172	0.0425315	0.923675	FALSE
3	2p13.1	ILMN_1774369	ALMS1P	Q9:Lys/PiPA	Lysine / Pipecolic acid	0.798678	-0.0197314	0.0773498	0.961734	FALSE
3	2p13.1	ILMN_1774369	ALMS1P	Q35:C5/C4	Isovalerylcarnitine / Butyrylcarnitine	0.498233	-0.0387751	0.0572411	0.886489	FALSE
3	2p13.1	ILMN_1774369	ALMS1P	C16	Palmitoylcarnitine	0.60836	-0.0262564	0.051232	0.922681	FALSE
3	2p13.1	ILMN_1774369	ALMS1P	Glu	Glutamic acid	0.19556	0.0475447	0.0367212	0.701441	FALSE
3	2p13.1	ILMN_1774369	ALMS1P	Q14:Arg/Orn	Arginine / Ornithine	0.980881	-0.000410348	0.0171208	0.994275	FALSE
3	2p13.1	ILMN_1774369	ALMS1P	Q20:C5/(Leu|Ile)	Isovalerylcarnitine / Leucine|Isoleucine	0.135331	0.000228378	0.000152861	0.625637	FALSE
3	2p13.1	ILMN_1774369	ALMS1P	Tau	Taurine	0.379665	-0.0539892	0.0614412	0.828927	FALSE
3	2p13.1	ILMN_1774369	ALMS1P	Q11:Ala/C2	Alanine / Acetylcarnitine	0.665858	0.0343385	0.0795047	0.938123	FALSE
3	2p13.1	ILMN_1774369	ALMS1P	C16:1	Hexadecenoylcarnitine	0.61204	-0.00556554	0.0109721	0.922681	FALSE
3	2p13.1	ILMN_1774369	ALMS1P	C18:1	Octadecenoylcarnitine	0.873165	-0.00809089	0.0506757	0.971983	FALSE
3	2p13.1	ILMN_1774369	ALMS1P	C5OH+HMG	2-Hydroxyisovalerylcarnitine	0.9464	-0.00172727	0.0256892	0.989421	FALSE
3	2p13.1	ILMN_1774369	ALMS1P	C14	Myristoylcarnitine	0.323148	0.0152918	0.0154734	0.784402	FALSE
3	2p13.1	ILMN_1774369	ALMS1P	Q3:(C16+C18:1)/C2	(Palmitoylcarnitine + Octadecenoylcarnitine) / Acetylcarnitine	0.64033	-0.00383061	0.00819713	0.933752	FALSE
3	2p13.1	ILMN_1774369	ALMS1P	Asp	Aspartic acid	0.921848	0.0138939	0.141604	0.979215	FALSE
3	2p13.1	ILMN_1774369	ALMS1P	C18:2	Trans,trans-9,12-octadecadienoic acid (Linoelaidic)	0.823898	0.00492824	0.0221429	0.962519	FALSE
3	2p13.1	ILMN_1774369	ALMS1P	AC-total	Acylcarnitine total	0.786321	-0.0135717	0.0500562	0.960962	FALSE
3	2p13.1	ILMN_1774369	ALMS1P	C2	Acetylcarnitine	0.882806	-0.00958543	0.0650159	0.973957	FALSE
3	2p13.1	ILMN_1774369	ALMS1P	C3	Propionylcarnitine	0.706515	-0.0280195	0.0744022	0.948627	FALSE
3	2p13.1	ILMN_1774369	ALMS1P	Q33:C0/(AC-total)	Carnitine free / Acylcarnitine total	0.499594	0.0320674	0.0474893	0.887269	FALSE
3	2p13.1	ILMN_1774369	ALMS1P	Q34:Asp/C2	Aspartic acid / Acetylcarnitine	0.880657	0.0235044	0.156533	0.973889	FALSE
3	2p13.1	ILMN_1774369	ALMS1P	Q21:(C5OH+HMG)/(Leu|Ile)	2-Hydroxyisovalerylcarnitine / Leucine|Isoleucine	0.709058	0.000102435	0.000274496	0.948627	FALSE
3	2p13.1	ILMN_1774369	ALMS1P	Q38:MMA/C3	Methylmalonylcarnitine / Propionylcarnitine	0.802021	-0.00669183	0.0266855	0.961734	FALSE
3	2p13.1	ILMN_1774369	ALMS1P	Q19:(Leu|Ile)/C3	Leucine|Isoleucine / Propionylcarnitine	0.967507	0.00370116	0.0908476	0.993272	FALSE
3	2p13.1	ILMN_1774369	ALMS1P	Gly	Glycine	0.856136	-0.00737575	0.0406784	0.968048	FALSE
3	2p13.1	ILMN_1774369	ALMS1P	Q15:Arg/Gly	Arginine / Glycine	0.764522	0.00168889	0.00563733	0.952618	FALSE
3	2p13.1	ILMN_1774369	ALMS1P	MMA	Methylmalonylcarnitine	0.735851	-0.0111009	0.0329012	0.949817	FALSE
3	2p13.1	ILMN_1774369	ALMS1P	C0	Carnitine free	0.564223	0.0372023	0.0645111	0.909144	FALSE
3	2p13.1	ILMN_1774369	ALMS1P	Q12:Ala/Asp	Alanine / Aspartic acid	0.858572	0.0100744	0.056529	0.968329	FALSE
3	2p13.1	ILMN_1774369	ALMS1P	C6	Hexanoylcarnitine	0.297311	0.0102846	0.00986538	0.766572	FALSE
3	2p13.1	ILMN_1774369	ALMS1P	C8	Octanoylcarnitine	0.37681	0.015932	0.0180228	0.826651	FALSE
3	2p13.1	ILMN_1774369	ALMS1P	Q1:(Val+Leu|Ile)/(Phe+Tyr)	(Valine + Leucine|Isoleucine) / (Phenylalanine + Tyrosine)	0.556864	-0.019783	0.0336671	0.904586	FALSE
3	2p13.1	ILMN_1774369	ALMS1P	Leu|Ile	Leucine|Isoleucine	0.665459	-0.0221646	0.0512531	0.938123	FALSE
3	2p13.1	ILMN_1774369	ALMS1P	Q4:C0/(C16+C18)	Carnitine free / Palmitoylcarnitine + Stearoylcarnitine	0.330431	0.058009	0.0595887	0.789732	FALSE
3	2p13.1	ILMN_1774369	ALMS1P	Arg	Arginine	0.832234	0.017912	0.0845442	0.962519	FALSE
3	2p13.1	ILMN_1774369	ALMS1P	C4	Butyrylcarnitine	0.195023	0.0374027	0.0288532	0.701225	FALSE
3	2p13.1	ILMN_1774369	ALMS1P	Q26:Glu/Orn	Glutamic acid / Ornithine	0.723511	0.0201856	0.0570502	0.949683	FALSE
3	2p13.1	ILMN_1691264	NAT8B	C18:2	Trans,trans-9,12-octadecadienoic acid (Linoelaidic)	0.323108	-0.00505549	0.00511511	0.784402	FALSE
3	2p13.1	ILMN_1691264	NAT8B	C3	Propionylcarnitine	0.011916	0.0432046	0.0171652	0.280591	FALSE
3	2p13.1	ILMN_1691264	NAT8B	C14	Myristoylcarnitine	0.253689	-0.00408231	0.00357542	0.744629	FALSE
3	2p13.1	ILMN_1691264	NAT8B	C18:1	Octadecenoylcarnitine	0.84994	-0.00221574	0.0117099	0.968048	FALSE
3	2p13.1	ILMN_1691264	NAT8B	Q33:C0/(AC-total)	Carnitine free / Acylcarnitine total	0.623017	-0.00539555	0.0109742	0.923675	FALSE
3	2p13.1	ILMN_1691264	NAT8B	Q16:Asp/Cit	Aspartic acid / Citrulline	0.547386	-0.0203272	0.033778	0.898764	FALSE
3	2p13.1	ILMN_1691264	NAT8B	C10	Decanoylcarnitine	0.11071	0.00909925	0.00570221	0.586755	FALSE
3	2p13.1	ILMN_1691264	NAT8B	C18	Stearoylcarnitine	0.198284	-0.012643	0.0098244	0.702749	FALSE
3	2p13.1	ILMN_1691264	NAT8B	Q27:Sarc/Gly	Sarcosine / Glycine	0.000352307	0.0278582	0.00778209	0.0334683	TRUE
3	2p13.1	ILMN_1691264	NAT8B	C16	Palmitoylcarnitine	0.308521	-0.0120562	0.0118361	0.774441	FALSE
3	2p13.1	ILMN_1691264	NAT8B	C4	Butyrylcarnitine	0.0958047	0.0111238	0.00667554	0.572518	FALSE
3	2p13.1	ILMN_1691264	NAT8B	Q20:C5/(Leu|Ile)	Isovalerylcarnitine / Leucine|Isoleucine	0.825087	-7.79555e-06	3.5268e-05	0.962519	FALSE
3	2p13.1	ILMN_1691264	NAT8B	Leu|Ile	Leucine|Isoleucine	0.335888	0.0113977	0.0118411	0.793713	FALSE
3	2p13.1	ILMN_1691264	NAT8B	Q34:Asp/C2	Aspartic acid / Acetylcarnitine	0.127274	-0.0551494	0.0361495	0.613029	FALSE
3	2p13.1	ILMN_1691264	NAT8B	Q19:(Leu|Ile)/C3	Leucine|Isoleucine / Propionylcarnitine	0.064268	-0.0388309	0.0209742	0.520136	FALSE
3	2p13.1	ILMN_1691264	NAT8B	Arg	Arginine	0.0654004	-0.0359848	0.0195193	0.520136	FALSE
3	2p13.1	ILMN_1691264	NAT8B	Gly	Glycine	0.158989	-0.0132497	0.00940351	0.665451	FALSE
3	2p13.1	ILMN_1691264	NAT8B	AC-total	Acylcarnitine total	0.181625	0.0154492	0.0115617	0.685964	FALSE
3	2p13.1	ILMN_1691264	NAT8B	C16:1	Hexadecenoylcarnitine	0.313818	0.00255046	0.00253147	0.780754	FALSE
3	2p13.1	ILMN_1691264	NAT8B	Q3:(C16+C18:1)/C2	(Palmitoylcarnitine + Octadecenoylcarnitine) / Acetylcarnitine	0.140789	-0.00278851	0.00189249	0.631445	FALSE
3	2p13.1	ILMN_1691264	NAT8B	Glu	Glutamic acid	0.067074	-0.015536	0.00847939	0.520925	FALSE
3	2p13.1	ILMN_1691264	NAT8B	C20:3	Cis-11,14,17-eicosatrienoic acid methyl ester	0.481143	0.0718398	0.101978	0.886071	FALSE
3	2p13.1	ILMN_1691264	NAT8B	Q35:C5/C4	Isovalerylcarnitine / Butyrylcarnitine	0.738256	-0.00441769	0.0132182	0.950261	FALSE
3	2p13.1	ILMN_1691264	NAT8B	C2	Acetylcarnitine	0.425825	0.0119648	0.0150212	0.861201	FALSE
3	2p13.1	ILMN_1691264	NAT8B	Q9:Lys/PiPA	Lysine / Pipecolic acid	0.0431705	0.0361278	0.0178552	0.464383	FALSE
3	2p13.1	ILMN_1691264	NAT8B	Asp	Aspartic acid	0.186937	-0.0431779	0.0327066	0.691913	FALSE
3	2p13.1	ILMN_1691264	NAT8B	Q1:(Val+Leu|Ile)/(Phe+Tyr)	(Valine + Leucine|Isoleucine) / (Phenylalanine + Tyrosine)	0.183407	0.0103494	0.00777678	0.685964	FALSE
3	2p13.1	ILMN_1691264	NAT8B	C0	Carnitine free	0.614655	0.00750227	0.0148996	0.922681	FALSE
3	2p13.1	ILMN_1691264	NAT8B	MMA	Methylmalonylcarnitine	0.213156	0.00946441	0.00759984	0.714698	FALSE
3	2p13.1	ILMN_1691264	NAT8B	Q4:C0/(C16+C18)	Carnitine free / Palmitoylcarnitine + Stearoylcarnitine	0.082874	0.0238671	0.0137551	0.552809	FALSE
3	2p13.1	ILMN_1691264	NAT8B	C6	Hexanoylcarnitine	0.280118	0.00246304	0.00227984	0.748892	FALSE
3	2p13.1	ILMN_1691264	NAT8B	Tau	Taurine	0.374847	0.0126024	0.0141977	0.82524	FALSE
3	2p13.1	ILMN_1691264	NAT8B	Q38:MMA/C3	Methylmalonylcarnitine / Propionylcarnitine	0.118147	-0.00963063	0.00616048	0.594565	FALSE
3	2p13.1	ILMN_1691264	NAT8B	Q15:Arg/Gly	Arginine / Glycine	0.19923	-0.00167217	0.00130213	0.703478	FALSE
3	2p13.1	ILMN_1691264	NAT8B	C5OH+HMG	2-Hydroxyisovalerylcarnitine	0.105974	0.00959788	0.00593448	0.581626	FALSE
3	2p13.1	ILMN_1691264	NAT8B	Q13:Arg/Cit	Arginine / Citrulline	0.236981	-0.00905114	0.00765144	0.733697	FALSE
3	2p13.1	ILMN_1691264	NAT8B	Q26:Glu/Orn	Glutamic acid / Ornithine	0.328271	-0.0128881	0.0131801	0.788199	FALSE
3	2p13.1	ILMN_1691264	NAT8B	Q14:Arg/Orn	Arginine / Ornithine	0.0570701	-0.00752248	0.00395108	0.50857	FALSE
3	2p13.1	ILMN_1691264	NAT8B	C8	Octanoylcarnitine	0.297269	0.00434183	0.00416447	0.766572	FALSE
3	2p13.1	ILMN_1691264	NAT8B	Q21:(C5OH+HMG)/(Leu|Ile)	2-Hydroxyisovalerylcarnitine / Leucine|Isoleucine	0.258596	7.16467e-05	6.34015e-05	0.745238	FALSE
3	2p13.1	ILMN_1691264	NAT8B	Q12:Ala/Asp	Alanine / Aspartic acid	0.099137	0.0215322	0.0130511	0.574651	FALSE
3	2p13.1	ILMN_1691264	NAT8B	Q11:Ala/C2	Alanine / Acetylcarnitine	0.687996	0.00737874	0.0183717	0.947572	FALSE
3	2p13.1	ILMN_1739253	STAMBP	Q21:(C5OH+HMG)/(Leu|Ile)	2-Hydroxyisovalerylcarnitine / Leucine|Isoleucine	0.308257	0.00030892	0.000303114	0.774441	FALSE
3	2p13.1	ILMN_1739253	STAMBP	C16:1	Hexadecenoylcarnitine	0.723338	-0.00427588	0.012077	0.949683	FALSE
3	2p13.1	ILMN_1739253	STAMBP	Arg	Arginine	0.356984	-0.085779	0.0931018	0.811606	FALSE
3	2p13.1	ILMN_1739253	STAMBP	C3	Propionylcarnitine	0.692606	-0.0324013	0.0819498	0.948203	FALSE
3	2p13.1	ILMN_1739253	STAMBP	Q35:C5/C4	Isovalerylcarnitine / Butyrylcarnitine	0.191602	-0.0822077	0.0629312	0.698963	FALSE
3	2p13.1	ILMN_1739253	STAMBP	Q16:Asp/Cit	Aspartic acid / Citrulline	0.88565	-0.0231596	0.161021	0.974253	FALSE
3	2p13.1	ILMN_1739253	STAMBP	Q27:Sarc/Gly	Sarcosine / Glycine	0.723878	0.0131493	0.0372151	0.949683	FALSE
3	2p13.1	ILMN_1739253	STAMBP	C20:3	Cis-11,14,17-eicosatrienoic acid methyl ester	0.377205	-0.429324	0.486179	0.826949	FALSE
3	2p13.1	ILMN_1739253	STAMBP	Q3:(C16+C18:1)/C2	(Palmitoylcarnitine + Octadecenoylcarnitine) / Acetylcarnitine	0.77823	-0.0025418	0.00902418	0.958006	FALSE
3	2p13.1	ILMN_1739253	STAMBP	Tau	Taurine	0.227584	0.0817082	0.0676961	0.729484	FALSE
3	2p13.1	ILMN_1739253	STAMBP	Q33:C0/(AC-total)	Carnitine free / Acylcarnitine total	0.996156	-0.000252088	0.0523131	0.998606	FALSE
3	2p13.1	ILMN_1739253	STAMBP	Q14:Arg/Orn	Arginine / Ornithine	0.615866	-0.00945994	0.018852	0.922681	FALSE
3	2p13.1	ILMN_1739253	STAMBP	Q11:Ala/C2	Alanine / Acetylcarnitine	0.855159	-0.0159878	0.0875737	0.968048	FALSE
3	2p13.1	ILMN_1739253	STAMBP	C18:1	Octadecenoylcarnitine	0.442638	-0.0428556	0.0558086	0.867614	FALSE
3	2p13.1	ILMN_1739253	STAMBP	Q38:MMA/C3	Methylmalonylcarnitine / Propionylcarnitine	0.796542	0.00757767	0.0293867	0.961734	FALSE
3	2p13.1	ILMN_1739253	STAMBP	C10	Decanoylcarnitine	0.965229	-0.00118553	0.0271919	0.992575	FALSE
3	2p13.1	ILMN_1739253	STAMBP	Q13:Arg/Cit	Arginine / Citrulline	0.529314	-0.0229516	0.0364794	0.894785	FALSE
3	2p13.1	ILMN_1739253	STAMBP	Q20:C5/(Leu|Ile)	Isovalerylcarnitine / Leucine|Isoleucine	0.275049	0.000183349	0.00016793	0.748328	FALSE
3	2p13.1	ILMN_1739253	STAMBP	C6	Hexanoylcarnitine	0.364184	0.00986016	0.0108636	0.819221	FALSE
3	2p13.1	ILMN_1739253	STAMBP	MMA	Methylmalonylcarnitine	0.754693	-0.0113248	0.0362391	0.952618	FALSE
3	2p13.1	ILMN_1739253	STAMBP	C0	Carnitine free	0.672316	-0.0300358	0.0710005	0.941567	FALSE
3	2p13.1	ILMN_1739253	STAMBP	Q26:Glu/Orn	Glutamic acid / Ornithine	0.568611	0.035828	0.0628346	0.909144	FALSE
3	2p13.1	ILMN_1739253	STAMBP	C5OH+HMG	2-Hydroxyisovalerylcarnitine	0.279473	-0.030672	0.0283526	0.748892	FALSE
3	2p13.1	ILMN_1739253	STAMBP	Q9:Lys/PiPA	Lysine / Pipecolic acid	0.353683	-0.0790201	0.0851794	0.808708	FALSE
3	2p13.1	ILMN_1739253	STAMBP	Leu|Ile	Leucine|Isoleucine	1.3625e-05	-0.245006	0.0561813	0.002289	TRUE
3	2p13.1	ILMN_1739253	STAMBP	AC-total	Acylcarnitine total	0.657997	-0.0244099	0.0551325	0.938123	FALSE
3	2p13.1	ILMN_1739253	STAMBP	Q12:Ala/Asp	Alanine / Aspartic acid	0.512539	-0.0407962	0.0622833	0.893316	FALSE
3	2p13.1	ILMN_1739253	STAMBP	Q19:(Leu|Ile)/C3	Leucine|Isoleucine / Propionylcarnitine	0.0357599	-0.210007	0.0999506	0.445763	FALSE
3	2p13.1	ILMN_1739253	STAMBP	Gly	Glycine	0.460057	-0.0331092	0.0448088	0.882645	FALSE
3	2p13.1	ILMN_1739253	STAMBP	Glu	Glutamic acid	0.328416	0.0395378	0.0404456	0.788199	FALSE
3	2p13.1	ILMN_1739253	STAMBP	Q34:Asp/C2	Aspartic acid / Acetylcarnitine	0.851971	-0.0321772	0.172412	0.968048	FALSE
3	2p13.1	ILMN_1739253	STAMBP	C14	Myristoylcarnitine	0.988012	-0.000256053	0.0170386	0.995857	FALSE
3	2p13.1	ILMN_1739253	STAMBP	C18:2	Trans,trans-9,12-octadecadienoic acid (Linoelaidic)	0.00896501	-0.0637146	0.0243556	0.24752	FALSE
3	2p13.1	ILMN_1739253	STAMBP	C18	Stearoylcarnitine	0.785423	-0.0127566	0.0468482	0.960962	FALSE
3	2p13.1	ILMN_1739253	STAMBP	C4	Butyrylcarnitine	0.717109	0.0115151	0.0317764	0.949683	FALSE
3	2p13.1	ILMN_1739253	STAMBP	Asp	Aspartic acid	0.789558	-0.0416308	0.155967	0.960962	FALSE
3	2p13.1	ILMN_1739253	STAMBP	Q15:Arg/Gly	Arginine / Glycine	0.494865	-0.00423875	0.00620863	0.886071	FALSE
3	2p13.1	ILMN_1739253	STAMBP	Q4:C0/(C16+C18)	Carnitine free / Palmitoylcarnitine + Stearoylcarnitine	0.615486	-0.0329494	0.065592	0.922681	FALSE
3	2p13.1	ILMN_1739253	STAMBP	Q1:(Val+Leu|Ile)/(Phe+Tyr)	(Valine + Leucine|Isoleucine) / (Phenylalanine + Tyrosine)	0.0289618	-0.0809564	0.0370404	0.396764	FALSE
3	2p13.1	ILMN_1739253	STAMBP	C16	Palmitoylcarnitine	0.832779	0.0119167	0.0564326	0.962519	FALSE
3	2p13.1	ILMN_1739253	STAMBP	C8	Octanoylcarnitine	0.565712	-0.0113916	0.0198296	0.909144	FALSE
3	2p13.1	ILMN_1739253	STAMBP	C2	Acetylcarnitine	0.895066	-0.00944657	0.0716117	0.976436	FALSE
3	2p13.1	ILMN_2391355	STAMBP	C16:1	Hexadecenoylcarnitine	0.719848	0.00426833	0.011899	0.949683	FALSE
3	2p13.1	ILMN_2391355	STAMBP	Q35:C5/C4	Isovalerylcarnitine / Butyrylcarnitine	0.774931	-0.0177372	0.0620242	0.956791	FALSE
3	2p13.1	ILMN_2391355	STAMBP	Q16:Asp/Cit	Aspartic acid / Citrulline	0.412917	-0.129921	0.158644	0.849028	FALSE
3	2p13.1	ILMN_2391355	STAMBP	C18:1	Octadecenoylcarnitine	0.197159	-0.0709295	0.0549786	0.70204	FALSE
3	2p13.1	ILMN_2391355	STAMBP	Q14:Arg/Orn	Arginine / Ornithine	0.000179389	0.0695798	0.0185365	0.0209573	TRUE
3	2p13.1	ILMN_2391355	STAMBP	Q27:Sarc/Gly	Sarcosine / Glycine	0.750924	-0.0116421	0.036672	0.952306	FALSE
3	2p13.1	ILMN_2391355	STAMBP	C20:3	Cis-11,14,17-eicosatrienoic acid methyl ester	0.85307	0.0886648	0.478746	0.968048	FALSE
3	2p13.1	ILMN_2391355	STAMBP	Q33:C0/(AC-total)	Carnitine free / Acylcarnitine total	0.217451	-0.0635733	0.0515292	0.721522	FALSE
3	2p13.1	ILMN_2391355	STAMBP	Gly	Glycine	0.817589	-0.0101847	0.0441511	0.962519	FALSE
3	2p13.1	ILMN_2391355	STAMBP	Q38:MMA/C3	Methylmalonylcarnitine / Propionylcarnitine	0.93499	-0.00236227	0.0289567	0.986607	FALSE
3	2p13.1	ILMN_2391355	STAMBP	Q21:(C5OH+HMG)/(Leu|Ile)	2-Hydroxyisovalerylcarnitine / Leucine|Isoleucine	0.115466	0.000469318	0.000298017	0.593451	FALSE
3	2p13.1	ILMN_2391355	STAMBP	Q3:(C16+C18:1)/C2	(Palmitoylcarnitine + Octadecenoylcarnitine) / Acetylcarnitine	0.553053	-0.00527549	0.00889186	0.902067	FALSE
3	2p13.1	ILMN_2391355	STAMBP	C6	Hexanoylcarnitine	0.525965	-0.00679744	0.0107166	0.894448	FALSE
3	2p13.1	ILMN_2391355	STAMBP	Q9:Lys/PiPA	Lysine / Pipecolic acid	0.910398	0.00944913	0.083954	0.97893	FALSE
3	2p13.1	ILMN_2391355	STAMBP	C10	Decanoylcarnitine	0.980472	-0.000657111	0.0268424	0.994275	FALSE
3	2p13.1	ILMN_2391355	STAMBP	C3	Propionylcarnitine	0.563137	0.0466965	0.0807496	0.909144	FALSE
3	2p13.1	ILMN_2391355	STAMBP	Q20:C5/(Leu|Ile)	Isovalerylcarnitine / Leucine|Isoleucine	0.0500162	0.000324751	0.000165601	0.477999	FALSE
3	2p13.1	ILMN_2391355	STAMBP	Q19:(Leu|Ile)/C3	Leucine|Isoleucine / Propionylcarnitine	0.00706711	-0.26539	0.0984192	0.212647	FALSE
3	2p13.1	ILMN_2391355	STAMBP	Q4:C0/(C16+C18)	Carnitine free / Palmitoylcarnitine + Stearoylcarnitine	0.222749	-0.0788423	0.0646439	0.727133	FALSE
3	2p13.1	ILMN_2391355	STAMBP	Q13:Arg/Cit	Arginine / Citrulline	0.000789091	0.12057	0.0358636	0.0585763	FALSE
3	2p13.1	ILMN_2391355	STAMBP	Q11:Ala/C2	Alanine / Acetylcarnitine	0.389828	-0.0742108	0.0862795	0.83629	FALSE
3	2p13.1	ILMN_2391355	STAMBP	Arg	Arginine	0.00132227	0.294306	0.0915195	0.0845094	FALSE
3	2p13.1	ILMN_2391355	STAMBP	Glu	Glutamic acid	0.0492407	-0.0783999	0.0398427	0.475588	FALSE
3	2p13.1	ILMN_2391355	STAMBP	AC-total	Acylcarnitine total	0.918714	0.00554529	0.0543302	0.97893	FALSE
3	2p13.1	ILMN_2391355	STAMBP	Tau	Taurine	0.0870938	0.114087	0.0666475	0.560014	FALSE
3	2p13.1	ILMN_2391355	STAMBP	C14	Myristoylcarnitine	0.479917	0.0118644	0.0167915	0.886071	FALSE
3	2p13.1	ILMN_2391355	STAMBP	Q26:Glu/Orn	Glutamic acid / Ornithine	0.875801	-0.0096793	0.061922	0.972911	FALSE
3	2p13.1	ILMN_2391355	STAMBP	C18:2	Trans,trans-9,12-octadecadienoic acid (Linoelaidic)	0.512401	-0.0157459	0.0240313	0.893316	FALSE
3	2p13.1	ILMN_2391355	STAMBP	MMA	Methylmalonylcarnitine	0.540789	0.0218432	0.0357074	0.895437	FALSE
3	2p13.1	ILMN_2391355	STAMBP	Q34:Asp/C2	Aspartic acid / Acetylcarnitine	0.367791	-0.153016	0.169861	0.823273	FALSE
3	2p13.1	ILMN_2391355	STAMBP	C0	Carnitine free	0.513825	-0.0457057	0.069992	0.893316	FALSE
3	2p13.1	ILMN_2391355	STAMBP	C4	Butyrylcarnitine	0.910628	0.00351608	0.0313204	0.97893	FALSE
3	2p13.1	ILMN_2391355	STAMBP	Leu|Ile	Leucine|Isoleucine	0.000135431	-0.211939	0.0554231	0.0180123	TRUE
3	2p13.1	ILMN_2391355	STAMBP	C8	Octanoylcarnitine	0.828415	0.00424265	0.0195727	0.962519	FALSE
3	2p13.1	ILMN_2391355	STAMBP	Q12:Ala/Asp	Alanine / Aspartic acid	0.599323	0.0322325	0.0613415	0.919203	FALSE
3	2p13.1	ILMN_2391355	STAMBP	Q15:Arg/Gly	Arginine / Glycine	0.002071	0.0188242	0.00610381	0.108371	FALSE
3	2p13.1	ILMN_2391355	STAMBP	Asp	Aspartic acid	0.342752	-0.145816	0.153657	0.800339	FALSE
3	2p13.1	ILMN_2391355	STAMBP	C18	Stearoylcarnitine	0.775841	-0.0131468	0.0461641	0.956791	FALSE
3	2p13.1	ILMN_2391355	STAMBP	C5OH+HMG	2-Hydroxyisovalerylcarnitine	0.814283	-0.00655005	0.0278802	0.962519	FALSE
3	2p13.1	ILMN_2391355	STAMBP	Q1:(Val+Leu|Ile)/(Phe+Tyr)	(Valine + Leucine|Isoleucine) / (Phenylalanine + Tyrosine)	0.590854	-0.019648	0.0365417	0.915515	FALSE
3	2p13.1	ILMN_2391355	STAMBP	C16	Palmitoylcarnitine	0.353255	0.0516227	0.055597	0.808308	FALSE
3	2p13.1	ILMN_2391355	STAMBP	C2	Acetylcarnitine	0.918096	0.00725745	0.0705663	0.97893	FALSE
3	2p13.1	ILMN_2118910	TPRKB	C16:1	Hexadecenoylcarnitine	0.212729	-0.0121472	0.00974496	0.714698	FALSE
3	2p13.1	ILMN_2118910	TPRKB	Q16:Asp/Cit	Aspartic acid / Citrulline	0.979784	-0.00329598	0.130056	0.994275	FALSE
3	2p13.1	ILMN_2118910	TPRKB	Q3:(C16+C18:1)/C2	(Palmitoylcarnitine + Octadecenoylcarnitine) / Acetylcarnitine	0.225184	0.00885132	0.00729558	0.727488	FALSE
3	2p13.1	ILMN_2118910	TPRKB	Q20:C5/(Leu|Ile)	Isovalerylcarnitine / Leucine|Isoleucine	0.214966	-0.000168257	0.000135644	0.717685	FALSE
3	2p13.1	ILMN_2118910	TPRKB	Q9:Lys/PiPA	Lysine / Pipecolic acid	0.0446008	-0.138152	0.0687426	0.464383	FALSE
3	2p13.1	ILMN_2118910	TPRKB	Q27:Sarc/Gly	Sarcosine / Glycine	0.00495893	-0.0843825	0.0299983	0.175877	FALSE
3	2p13.1	ILMN_2118910	TPRKB	C18:1	Octadecenoylcarnitine	0.726187	-0.0157899	0.0450816	0.949683	FALSE
3	2p13.1	ILMN_2118910	TPRKB	Q21:(C5OH+HMG)/(Leu|Ile)	2-Hydroxyisovalerylcarnitine / Leucine|Isoleucine	0.284893	0.000261098	0.000244089	0.752585	FALSE
3	2p13.1	ILMN_2118910	TPRKB	Q34:Asp/C2	Aspartic acid / Acetylcarnitine	0.268923	0.153951	0.139214	0.747615	FALSE
3	2p13.1	ILMN_2118910	TPRKB	Q13:Arg/Cit	Arginine / Citrulline	0.7078	-0.011049	0.0294744	0.948627	FALSE
3	2p13.1	ILMN_2118910	TPRKB	C6	Hexanoylcarnitine	0.287175	-0.00934306	0.00877587	0.754661	FALSE
3	2p13.1	ILMN_2118910	TPRKB	C3	Propionylcarnitine	0.253205	-0.075629	0.0661707	0.744629	FALSE
3	2p13.1	ILMN_2118910	TPRKB	Q14:Arg/Orn	Arginine / Ornithine	0.452237	-0.0114448	0.0152223	0.875935	FALSE
3	2p13.1	ILMN_2118910	TPRKB	AC-total	Acylcarnitine total	0.40727	-0.0369058	0.0445245	0.845878	FALSE
3	2p13.1	ILMN_2118910	TPRKB	C20:3	Cis-11,14,17-eicosatrienoic acid methyl ester	0.134116	-0.588645	0.392936	0.625637	FALSE
3	2p13.1	ILMN_2118910	TPRKB	Q33:C0/(AC-total)	Carnitine free / Acylcarnitine total	0.849111	0.00803971	0.0422525	0.968048	FALSE
3	2p13.1	ILMN_2118910	TPRKB	Q38:MMA/C3	Methylmalonylcarnitine / Propionylcarnitine	0.311003	0.0240373	0.0237198	0.776776	FALSE
3	2p13.1	ILMN_2118910	TPRKB	Arg	Arginine	0.872715	0.0120516	0.0752135	0.971983	FALSE
3	2p13.1	ILMN_2118910	TPRKB	C14	Myristoylcarnitine	0.536534	-0.0085014	0.0137525	0.894785	FALSE
3	2p13.1	ILMN_2118910	TPRKB	Q11:Ala/C2	Alanine / Acetylcarnitine	0.770077	0.020676	0.0707317	0.955951	FALSE
3	2p13.1	ILMN_2118910	TPRKB	C18	Stearoylcarnitine	0.764263	0.011349	0.0378388	0.952618	FALSE
3	2p13.1	ILMN_2118910	TPRKB	C5OH+HMG	2-Hydroxyisovalerylcarnitine	0.658052	0.0101181	0.0228569	0.938123	FALSE
3	2p13.1	ILMN_2118910	TPRKB	Q26:Glu/Orn	Glutamic acid / Ornithine	0.0880024	-0.0865688	0.0507173	0.560014	FALSE
3	2p13.1	ILMN_2118910	TPRKB	Q35:C5/C4	Isovalerylcarnitine / Butyrylcarnitine	0.371178	-0.045462	0.0508252	0.823595	FALSE
3	2p13.1	ILMN_2118910	TPRKB	Q19:(Leu|Ile)/C3	Leucine|Isoleucine / Propionylcarnitine	0.502863	0.0541532	0.0808116	0.889273	FALSE
3	2p13.1	ILMN_2118910	TPRKB	Q4:C0/(C16+C18)	Carnitine free / Palmitoylcarnitine + Stearoylcarnitine	0.793878	-0.0138448	0.0529814	0.960962	FALSE
3	2p13.1	ILMN_2118910	TPRKB	C8	Octanoylcarnitine	0.961363	-0.000777286	0.0160434	0.991803	FALSE
3	2p13.1	ILMN_2118910	TPRKB	MMA	Methylmalonylcarnitine	0.710594	0.0108624	0.0292697	0.949306	FALSE
3	2p13.1	ILMN_2118910	TPRKB	C0	Carnitine free	0.657804	-0.0254056	0.0573471	0.938123	FALSE
3	2p13.1	ILMN_2118910	TPRKB	Gly	Glycine	0.79268	-0.00951298	0.0361892	0.960962	FALSE
3	2p13.1	ILMN_2118910	TPRKB	Q12:Ala/Asp	Alanine / Aspartic acid	0.8814	-0.0075038	0.0502889	0.973889	FALSE
3	2p13.1	ILMN_2118910	TPRKB	Q15:Arg/Gly	Arginine / Glycine	0.478189	0.00355715	0.00501461	0.886071	FALSE
3	2p13.1	ILMN_2118910	TPRKB	C10	Decanoylcarnitine	0.386502	-0.019025	0.0219644	0.83232	FALSE
3	2p13.1	ILMN_2118910	TPRKB	Tau	Taurine	0.094925	-0.0912817	0.054634	0.572518	FALSE
3	2p13.1	ILMN_2118910	TPRKB	C4	Butyrylcarnitine	0.188808	-0.0337471	0.0256714	0.695126	FALSE
3	2p13.1	ILMN_2118910	TPRKB	Q1:(Val+Leu|Ile)/(Phe+Tyr)	(Valine + Leucine|Isoleucine) / (Phenylalanine + Tyrosine)	0.971347	0.00107607	0.0299539	0.993644	FALSE
3	2p13.1	ILMN_2118910	TPRKB	C18:2	Trans,trans-9,12-octadecadienoic acid (Linoelaidic)	0.72929	0.00681962	0.0197031	0.949817	FALSE
3	2p13.1	ILMN_2118910	TPRKB	Leu|Ile	Leucine|Isoleucine	0.49009	-0.0314726	0.0455929	0.886071	FALSE
3	2p13.1	ILMN_2118910	TPRKB	Asp	Aspartic acid	0.588215	0.0682125	0.125966	0.915515	FALSE
3	2p13.1	ILMN_2118910	TPRKB	C16	Palmitoylcarnitine	0.616566	-0.0228255	0.0455777	0.922681	FALSE
3	2p13.1	ILMN_2118910	TPRKB	Glu	Glutamic acid	0.723435	-0.0115657	0.0326785	0.949683	FALSE
3	2p13.1	ILMN_2118910	TPRKB	C2	Acetylcarnitine	0.13919	-0.0855224	0.057808	0.630089	FALSE
3	2p13.1	ILMN_1690307	TPRKB	Q16:Asp/Cit	Aspartic acid / Citrulline	0.0938901	-0.244484	0.145869	0.572518	FALSE
3	2p13.1	ILMN_1690307	TPRKB	Q3:(C16+C18:1)/C2	(Palmitoylcarnitine + Octadecenoylcarnitine) / Acetylcarnitine	0.523257	0.00522582	0.00818518	0.894448	FALSE
3	2p13.1	ILMN_1690307	TPRKB	C14	Myristoylcarnitine	0.183526	0.0205377	0.0154366	0.685964	FALSE
3	2p13.1	ILMN_1690307	TPRKB	Q9:Lys/PiPA	Lysine / Pipecolic acid	0.638262	-0.0363149	0.0772322	0.933155	FALSE
3	2p13.1	ILMN_1690307	TPRKB	C16:1	Hexadecenoylcarnitine	0.326219	0.0107452	0.0109421	0.786473	FALSE
3	2p13.1	ILMN_1690307	TPRKB	Q33:C0/(AC-total)	Carnitine free / Acylcarnitine total	0.76849	-0.0139611	0.0474235	0.955226	FALSE
3	2p13.1	ILMN_1690307	TPRKB	Q21:(C5OH+HMG)/(Leu|Ile)	2-Hydroxyisovalerylcarnitine / Leucine|Isoleucine	0.0163442	0.000657474	0.000273579	0.334274	FALSE
3	2p13.1	ILMN_1690307	TPRKB	Q20:C5/(Leu|Ile)	Isovalerylcarnitine / Leucine|Isoleucine	0.010664	0.000389434	0.000152361	0.270154	FALSE
3	2p13.1	ILMN_1690307	TPRKB	Q13:Arg/Cit	Arginine / Citrulline	0.840182	-0.00667491	0.0330952	0.965605	FALSE
3	2p13.1	ILMN_1690307	TPRKB	C18:1	Octadecenoylcarnitine	0.594126	0.026966	0.0505973	0.917046	FALSE
3	2p13.1	ILMN_1690307	TPRKB	C3	Propionylcarnitine	0.356452	0.0685119	0.0742784	0.811606	FALSE
3	2p13.1	ILMN_1690307	TPRKB	AC-total	Acylcarnitine total	0.134885	0.0747183	0.0499543	0.625637	FALSE
3	2p13.1	ILMN_1690307	TPRKB	Q19:(Leu|Ile)/C3	Leucine|Isoleucine / Propionylcarnitine	0.0718337	-0.163252	0.0906375	0.530816	FALSE
3	2p13.1	ILMN_1690307	TPRKB	Q27:Sarc/Gly	Sarcosine / Glycine	0.305772	0.0345525	0.0337294	0.774441	FALSE
3	2p13.1	ILMN_1690307	TPRKB	Q14:Arg/Orn	Arginine / Ornithine	0.809579	0.00411926	0.0170922	0.961734	FALSE
3	2p13.1	ILMN_1690307	TPRKB	C6	Hexanoylcarnitine	0.198267	0.0126738	0.00984795	0.702749	FALSE
3	2p13.1	ILMN_1690307	TPRKB	Arg	Arginine	0.971543	0.00301196	0.0844199	0.993644	FALSE
3	2p13.1	ILMN_1690307	TPRKB	Q11:Ala/C2	Alanine / Acetylcarnitine	0.463335	-0.058226	0.0793798	0.884549	FALSE
3	2p13.1	ILMN_1690307	TPRKB	Gly	Glycine	0.183436	-0.0540267	0.0405995	0.685964	FALSE
3	2p13.1	ILMN_1690307	TPRKB	C18	Stearoylcarnitine	0.511575	0.0278795	0.0424664	0.893316	FALSE
3	2p13.1	ILMN_1690307	TPRKB	C5OH+HMG	2-Hydroxyisovalerylcarnitine	0.11405	0.0405345	0.0256392	0.590988	FALSE
3	2p13.1	ILMN_1690307	TPRKB	Q4:C0/(C16+C18)	Carnitine free / Palmitoylcarnitine + Stearoylcarnitine	0.965521	0.00257085	0.0594667	0.992575	FALSE
3	2p13.1	ILMN_1690307	TPRKB	Q35:C5/C4	Isovalerylcarnitine / Butyrylcarnitine	0.203824	0.072506	0.0570393	0.708061	FALSE
3	2p13.1	ILMN_1690307	TPRKB	Q12:Ala/Asp	Alanine / Aspartic acid	0.141566	0.0829459	0.0564035	0.632885	FALSE
3	2p13.1	ILMN_1690307	TPRKB	Q26:Glu/Orn	Glutamic acid / Ornithine	0.320684	-0.056572	0.0569531	0.783995	FALSE
3	2p13.1	ILMN_1690307	TPRKB	C18:2	Trans,trans-9,12-octadecadienoic acid (Linoelaidic)	0.493009	0.0151578	0.0221068	0.886071	FALSE
3	2p13.1	ILMN_1690307	TPRKB	C0	Carnitine free	0.388818	0.0554727	0.0643567	0.835199	FALSE
3	2p13.1	ILMN_1690307	TPRKB	Asp	Aspartic acid	0.135814	-0.210865	0.141314	0.625637	FALSE
3	2p13.1	ILMN_1690307	TPRKB	Q38:MMA/C3	Methylmalonylcarnitine / Propionylcarnitine	0.959522	-0.00135209	0.0266367	0.991516	FALSE
3	2p13.1	ILMN_1690307	TPRKB	Tau	Taurine	0.365483	0.0555318	0.061349	0.820987	FALSE
3	2p13.1	ILMN_1690307	TPRKB	Q15:Arg/Gly	Arginine / Glycine	0.423452	0.00450601	0.00562819	0.859834	FALSE
3	2p13.1	ILMN_1690307	TPRKB	C10	Decanoylcarnitine	0.749456	0.00787847	0.0246663	0.952306	FALSE
3	2p13.1	ILMN_1690307	TPRKB	C20:3	Cis-11,14,17-eicosatrienoic acid methyl ester	0.184681	0.584892	0.440936	0.68867	FALSE
3	2p13.1	ILMN_1690307	TPRKB	C8	Octanoylcarnitine	0.542652	0.0109479	0.0179793	0.895836	FALSE
3	2p13.1	ILMN_1690307	TPRKB	Q34:Asp/C2	Aspartic acid / Acetylcarnitine	0.106018	-0.252587	0.156197	0.581626	FALSE
3	2p13.1	ILMN_1690307	TPRKB	C16	Palmitoylcarnitine	0.293326	0.0537605	0.0511451	0.761108	FALSE
3	2p13.1	ILMN_1690307	TPRKB	Leu|Ile	Leucine|Isoleucine	0.119661	-0.0796311	0.0511478	0.598679	FALSE
3	2p13.1	ILMN_1690307	TPRKB	MMA	Methylmalonylcarnitine	0.12569	0.0503004	0.0328336	0.611752	FALSE
3	2p13.1	ILMN_1690307	TPRKB	Q1:(Val+Leu|Ile)/(Phe+Tyr)	(Valine + Leucine|Isoleucine) / (Phenylalanine + Tyrosine)	0.580861	-0.0185643	0.0336176	0.914138	FALSE
3	2p13.1	ILMN_1690307	TPRKB	Glu	Glutamic acid	0.00479307	-0.103575	0.0366784	0.173858	FALSE
3	2p13.1	ILMN_1690307	TPRKB	C4	Butyrylcarnitine	0.562191	0.0167058	0.0288186	0.908615	FALSE
3	2p13.1	ILMN_1690307	TPRKB	C2	Acetylcarnitine	0.519001	0.0418692	0.064913	0.894448	FALSE
5	3q27.1	ILMN_1760174	MCCC1	Q9:Lys/PiPA	Lysine / Pipecolic acid	0.684765	0.0307761	0.0757976	0.946826	FALSE
5	3q27.1	ILMN_1760174	MCCC1	Q27:Sarc/Gly	Sarcosine / Glycine	0.178497	-0.0445432	0.0330959	0.685964	FALSE
5	3q27.1	ILMN_1760174	MCCC1	Q13:Arg/Cit	Arginine / Citrulline	0.956099	0.00178735	0.0324638	0.991313	FALSE
5	3q27.1	ILMN_1760174	MCCC1	Q20:C5/(Leu|Ile)	Isovalerylcarnitine / Leucine|Isoleucine	0.57627	-8.35675e-05	0.000149512	0.912885	FALSE
5	3q27.1	ILMN_1760174	MCCC1	Q16:Asp/Cit	Aspartic acid / Citrulline	0.0456818	-0.286172	0.143114	0.464383	FALSE
5	3q27.1	ILMN_1760174	MCCC1	C16:1	Hexadecenoylcarnitine	0.911609	-0.00119352	0.0107501	0.97893	FALSE
5	3q27.1	ILMN_1760174	MCCC1	C20:3	Cis-11,14,17-eicosatrienoic acid methyl ester	0.335936	0.416419	0.432766	0.793713	FALSE
5	3q27.1	ILMN_1760174	MCCC1	C18	Stearoylcarnitine	0.189457	0.054689	0.0416631	0.696712	FALSE
5	3q27.1	ILMN_1760174	MCCC1	Q3:(C16+C18:1)/C2	(Palmitoylcarnitine + Octadecenoylcarnitine) / Acetylcarnitine	0.259366	0.00905539	0.00802626	0.745238	FALSE
5	3q27.1	ILMN_1760174	MCCC1	Tau	Taurine	0.308443	0.0613409	0.0602112	0.774441	FALSE
5	3q27.1	ILMN_1760174	MCCC1	Glu	Glutamic acid	0.903378	-0.0043717	0.0360074	0.97893	FALSE
5	3q27.1	ILMN_1760174	MCCC1	AC-total	Acylcarnitine total	0.287866	-0.0521343	0.0490396	0.754661	FALSE
5	3q27.1	ILMN_1760174	MCCC1	C5OH+HMG	2-Hydroxyisovalerylcarnitine	0.0189718	-0.0590451	0.0251464	0.346047	FALSE
5	3q27.1	ILMN_1760174	MCCC1	C18:1	Octadecenoylcarnitine	0.351333	-0.0462845	0.0496493	0.807383	FALSE
5	3q27.1	ILMN_1760174	MCCC1	Q35:C5/C4	Isovalerylcarnitine / Butyrylcarnitine	0.168834	0.0771434	0.0560442	0.674489	FALSE
5	3q27.1	ILMN_1760174	MCCC1	C3	Propionylcarnitine	0.147534	-0.105586	0.0728743	0.642465	FALSE
5	3q27.1	ILMN_1760174	MCCC1	Q11:Ala/C2	Alanine / Acetylcarnitine	0.657776	0.0345187	0.077911	0.938123	FALSE
5	3q27.1	ILMN_1760174	MCCC1	Gly	Glycine	0.620925	0.0197177	0.0398645	0.923675	FALSE
5	3q27.1	ILMN_1760174	MCCC1	C10	Decanoylcarnitine	0.853224	-0.0044786	0.0242046	0.968048	FALSE
5	3q27.1	ILMN_1760174	MCCC1	Q14:Arg/Orn	Arginine / Ornithine	0.760547	-0.00511083	0.0167675	0.952618	FALSE
5	3q27.1	ILMN_1760174	MCCC1	Arg	Arginine	0.807957	0.0201403	0.0828494	0.961734	FALSE
5	3q27.1	ILMN_1760174	MCCC1	C0	Carnitine free	0.33282	-0.0611832	0.0631607	0.791626	FALSE
5	3q27.1	ILMN_1760174	MCCC1	Asp	Aspartic acid	0.064838	-0.256135	0.138644	0.520136	FALSE
5	3q27.1	ILMN_1760174	MCCC1	Q38:MMA/C3	Methylmalonylcarnitine / Propionylcarnitine	0.181312	0.034931	0.0261224	0.685964	FALSE
5	3q27.1	ILMN_1760174	MCCC1	Q33:C0/(AC-total)	Carnitine free / Acylcarnitine total	0.75767	-0.0143621	0.0465418	0.952618	FALSE
5	3q27.1	ILMN_1760174	MCCC1	Q4:C0/(C16+C18)	Carnitine free / Palmitoylcarnitine + Stearoylcarnitine	0.13865	-0.0864153	0.0583317	0.630089	FALSE
5	3q27.1	ILMN_1760174	MCCC1	Q21:(C5OH+HMG)/(Leu|Ile)	2-Hydroxyisovalerylcarnitine / Leucine|Isoleucine	0.03784	-0.000558625	0.000268827	0.452505	FALSE
5	3q27.1	ILMN_1760174	MCCC1	C4	Butyrylcarnitine	0.245058	-0.0328754	0.0282728	0.741094	FALSE
5	3q27.1	ILMN_1760174	MCCC1	C6	Hexanoylcarnitine	0.119205	-0.0150686	0.00966679	0.597337	FALSE
5	3q27.1	ILMN_1760174	MCCC1	Leu|Ile	Leucine|Isoleucine	0.696636	-0.0195844	0.0502263	0.948203	FALSE
5	3q27.1	ILMN_1760174	MCCC1	C14	Myristoylcarnitine	0.942291	-0.00109707	0.0151528	0.98843	FALSE
5	3q27.1	ILMN_1760174	MCCC1	Q1:(Val+Leu|Ile)/(Phe+Tyr)	(Valine + Leucine|Isoleucine) / (Phenylalanine + Tyrosine)	0.829624	0.00710091	0.0329948	0.962519	FALSE
5	3q27.1	ILMN_1760174	MCCC1	Q19:(Leu|Ile)/C3	Leucine|Isoleucine / Propionylcarnitine	0.228995	0.107089	0.0889937	0.729705	FALSE
5	3q27.1	ILMN_1760174	MCCC1	C2	Acetylcarnitine	0.0955501	-0.106174	0.0636677	0.572518	FALSE
5	3q27.1	ILMN_1760174	MCCC1	Q15:Arg/Gly	Arginine / Glycine	0.995612	3.03891e-05	0.00552447	0.998606	FALSE
5	3q27.1	ILMN_1760174	MCCC1	MMA	Methylmalonylcarnitine	0.991956	-0.00032511	0.0322427	0.997387	FALSE
5	3q27.1	ILMN_1760174	MCCC1	Q12:Ala/Asp	Alanine / Aspartic acid	0.138113	0.0821336	0.0553661	0.630052	FALSE
5	3q27.1	ILMN_1760174	MCCC1	C18:2	Trans,trans-9,12-octadecadienoic acid (Linoelaidic)	0.827063	0.00474428	0.021713	0.962519	FALSE
5	3q27.1	ILMN_1760174	MCCC1	Q34:Asp/C2	Aspartic acid / Acetylcarnitine	0.328666	-0.149839	0.153359	0.788205	FALSE
5	3q27.1	ILMN_1760174	MCCC1	Q26:Glu/Orn	Glutamic acid / Ornithine	0.522039	-0.0357957	0.0559027	0.894448	FALSE
5	3q27.1	ILMN_1760174	MCCC1	C8	Octanoylcarnitine	0.583141	0.00969161	0.0176566	0.914138	FALSE
5	3q27.1	ILMN_1760174	MCCC1	C16	Palmitoylcarnitine	0.714948	-0.0183392	0.0502069	0.949683	FALSE
6	4q32.1	ILMN_1758034	ETFDH	Q13:Arg/Cit	Arginine / Citrulline	0.122842	0.037486	0.0242844	0.606763	FALSE
6	4q32.1	ILMN_1758034	ETFDH	Q15:Arg/Gly	Arginine / Glycine	0.939741	-0.000312683	0.00413575	0.9877	FALSE
6	4q32.1	ILMN_1758034	ETFDH	Q20:C5/(Leu|Ile)	Isovalerylcarnitine / Leucine|Isoleucine	0.999327	9.46486e-08	0.000112178	0.999327	FALSE
6	4q32.1	ILMN_1758034	ETFDH	Q9:Lys/PiPA	Lysine / Pipecolic acid	0.926866	-0.00520935	0.0567462	0.980953	FALSE
6	4q32.1	ILMN_1758034	ETFDH	Q35:C5/C4	Isovalerylcarnitine / Butyrylcarnitine	0.00568933	-0.116001	0.041904	0.189594	FALSE
6	4q32.1	ILMN_1758034	ETFDH	C20:3	Cis-11,14,17-eicosatrienoic acid methyl ester	0.201133	0.414188	0.324007	0.704668	FALSE
6	4q32.1	ILMN_1758034	ETFDH	C10	Decanoylcarnitine	4.3685e-07	0.0913208	0.0180139	0.000186849	TRUE
6	4q32.1	ILMN_1758034	ETFDH	C3	Propionylcarnitine	0.0691392	0.0991791	0.0545385	0.527271	FALSE
6	4q32.1	ILMN_1758034	ETFDH	C5OH+HMG	2-Hydroxyisovalerylcarnitine	0.00078541	0.0632065	0.0187936	0.0585763	FALSE
6	4q32.1	ILMN_1758034	ETFDH	Glu	Glutamic acid	0.00364794	0.0782608	0.0268878	0.151224	FALSE
6	4q32.1	ILMN_1758034	ETFDH	Q1:(Val+Leu|Ile)/(Phe+Tyr)	(Valine + Leucine|Isoleucine) / (Phenylalanine + Tyrosine)	8.50825e-06	0.109703	0.0245755	0.00181056	TRUE
6	4q32.1	ILMN_1758034	ETFDH	C18	Stearoylcarnitine	0.537373	0.0192477	0.0312008	0.894785	FALSE
6	4q32.1	ILMN_1758034	ETFDH	Q27:Sarc/Gly	Sarcosine / Glycine	0.505209	-0.0165178	0.0247851	0.89194	FALSE
6	4q32.1	ILMN_1758034	ETFDH	Q11:Ala/C2	Alanine / Acetylcarnitine	8.16563e-14	-0.43253	0.0574986	2.60647e-10	TRUE
6	4q32.1	ILMN_1758034	ETFDH	Q3:(C16+C18:1)/C2	(Palmitoylcarnitine + Octadecenoylcarnitine) / Acetylcarnitine	0.000245771	-0.0220108	0.00599185	0.0270518	TRUE
6	4q32.1	ILMN_1758034	ETFDH	C16:1	Hexadecenoylcarnitine	4.68292e-07	0.0404286	0.0079961	0.000186849	TRUE
6	4q32.1	ILMN_1758034	ETFDH	Tau	Taurine	0.118101	0.0704664	0.04507	0.594565	FALSE
6	4q32.1	ILMN_1758034	ETFDH	Q16:Asp/Cit	Aspartic acid / Citrulline	0.657459	0.0475616	0.107243	0.938123	FALSE
6	4q32.1	ILMN_1758034	ETFDH	C18:1	Octadecenoylcarnitine	3.63113e-06	0.171731	0.0369724	0.000990042	TRUE
6	4q32.1	ILMN_1758034	ETFDH	Q34:Asp/C2	Aspartic acid / Acetylcarnitine	0.00165025	-0.360963	0.114544	0.0924139	FALSE
6	4q32.1	ILMN_1758034	ETFDH	C2	Acetylcarnitine	1.45427e-11	0.320232	0.0471413	2.32101e-08	TRUE
6	4q32.1	ILMN_1758034	ETFDH	C16	Palmitoylcarnitine	0.000168384	0.141175	0.0374508	0.0209573	TRUE
6	4q32.1	ILMN_1758034	ETFDH	Q21:(C5OH+HMG)/(Leu|Ile)	2-Hydroxyisovalerylcarnitine / Leucine|Isoleucine	0.26385	0.00022503	0.00020134	0.747615	FALSE
6	4q32.1	ILMN_1758034	ETFDH	Q33:C0/(AC-total)	Carnitine free / Acylcarnitine total	7.12144e-05	-0.138141	0.0347021	0.0103326	TRUE
6	4q32.1	ILMN_1758034	ETFDH	Gly	Glycine	0.42862	-0.0236231	0.0298377	0.861902	FALSE
6	4q32.1	ILMN_1758034	ETFDH	Q14:Arg/Orn	Arginine / Ornithine	0.227079	0.0151593	0.012546	0.729484	FALSE
6	4q32.1	ILMN_1758034	ETFDH	C4	Butyrylcarnitine	6.10139e-07	0.105381	0.0210564	0.000216396	TRUE
6	4q32.1	ILMN_1758034	ETFDH	C6	Hexanoylcarnitine	0.0046923	0.0204443	0.00722234	0.172159	FALSE
6	4q32.1	ILMN_1758034	ETFDH	Q19:(Leu|Ile)/C3	Leucine|Isoleucine / Propionylcarnitine	0.294836	0.0698173	0.0666288	0.762037	FALSE
6	4q32.1	ILMN_1758034	ETFDH	Q38:MMA/C3	Methylmalonylcarnitine / Propionylcarnitine	0.763549	0.00589348	0.0195884	0.952618	FALSE
6	4q32.1	ILMN_1758034	ETFDH	Q12:Ala/Asp	Alanine / Aspartic acid	0.965156	-0.0018115	0.0414632	0.992575	FALSE
6	4q32.1	ILMN_1758034	ETFDH	C14	Myristoylcarnitine	0.0439899	0.0228631	0.0113436	0.464383	FALSE
6	4q32.1	ILMN_1758034	ETFDH	Arg	Arginine	0.57877	-0.0344377	0.0620191	0.913493	FALSE
6	4q32.1	ILMN_1758034	ETFDH	C0	Carnitine free	0.396488	0.0400993	0.0472814	0.84038	FALSE
6	4q32.1	ILMN_1758034	ETFDH	Q26:Glu/Orn	Glutamic acid / Ornithine	0.000483606	0.145849	0.0417237	0.0406229	TRUE
6	4q32.1	ILMN_1758034	ETFDH	AC-total	Acylcarnitine total	8.28461e-07	0.18045	0.0364942	0.000264445	TRUE
6	4q32.1	ILMN_1758034	ETFDH	MMA	Methylmalonylcarnitine	0.00494691	0.067778	0.0240887	0.175877	FALSE
6	4q32.1	ILMN_1758034	ETFDH	Leu|Ile	Leucine|Isoleucine	3.72196e-06	0.173504	0.0373957	0.000990042	TRUE
6	4q32.1	ILMN_1758034	ETFDH	Q4:C0/(C16+C18)	Carnitine free / Palmitoylcarnitine + Stearoylcarnitine	0.0852115	-0.0751787	0.0436554	0.555092	FALSE
6	4q32.1	ILMN_1758034	ETFDH	C8	Octanoylcarnitine	1.81346e-05	0.0565455	0.013158	0.00289428	TRUE
6	4q32.1	ILMN_1758034	ETFDH	Asp	Aspartic acid	0.697269	-0.0404161	0.10388	0.948203	FALSE
6	4q32.1	ILMN_1758034	ETFDH	C18:2	Trans,trans-9,12-octadecadienoic acid (Linoelaidic)	0.428153	0.0128748	0.0162453	0.861902	FALSE
6	4q32.1	ILMN_1819783	FNIP2	Q27:Sarc/Gly	Sarcosine / Glycine	0.848854	-0.00452145	0.0237215	0.968048	FALSE
6	4q32.1	ILMN_1819783	FNIP2	Q11:Ala/C2	Alanine / Acetylcarnitine	0.856246	0.0101134	0.0558197	0.968048	FALSE
6	4q32.1	ILMN_1819783	FNIP2	C10	Decanoylcarnitine	0.0424899	-0.0351588	0.0173193	0.464383	FALSE
6	4q32.1	ILMN_1819783	FNIP2	Q9:Lys/PiPA	Lysine / Pipecolic acid	0.0876828	-0.0927173	0.0542648	0.560014	FALSE
6	4q32.1	ILMN_1819783	FNIP2	C16:1	Hexadecenoylcarnitine	0.248874	0.00888479	0.0077029	0.743587	FALSE
6	4q32.1	ILMN_1819783	FNIP2	C5OH+HMG	2-Hydroxyisovalerylcarnitine	0.166811	0.0249299	0.0180254	0.66976	FALSE
6	4q32.1	ILMN_1819783	FNIP2	C18	Stearoylcarnitine	0.53187	-0.0186696	0.0298587	0.894785	FALSE
6	4q32.1	ILMN_1819783	FNIP2	Glu	Glutamic acid	0.313193	0.026007	0.02578	0.780416	FALSE
6	4q32.1	ILMN_1819783	FNIP2	Q13:Arg/Cit	Arginine / Citrulline	0.120036	-0.0361497	0.0232428	0.599615	FALSE
6	4q32.1	ILMN_1819783	FNIP2	C20:3	Cis-11,14,17-eicosatrienoic acid methyl ester	0.0377312	-0.64577	0.310801	0.452505	FALSE
6	4q32.1	ILMN_1819783	FNIP2	Q14:Arg/Orn	Arginine / Ornithine	0.0769233	-0.0212421	0.0120028	0.542798	FALSE
6	4q32.1	ILMN_1819783	FNIP2	Q33:C0/(AC-total)	Carnitine free / Acylcarnitine total	0.106229	0.0538528	0.0333221	0.581626	FALSE
6	4q32.1	ILMN_1819783	FNIP2	Q3:(C16+C18:1)/C2	(Palmitoylcarnitine + Octadecenoylcarnitine) / Acetylcarnitine	0.744653	0.00187653	0.00576075	0.951474	FALSE
6	4q32.1	ILMN_1819783	FNIP2	Q16:Asp/Cit	Aspartic acid / Citrulline	0.90918	0.0117094	0.102635	0.97893	FALSE
6	4q32.1	ILMN_1819783	FNIP2	Q21:(C5OH+HMG)/(Leu|Ile)	2-Hydroxyisovalerylcarnitine / Leucine|Isoleucine	0.63183	9.23107e-05	0.000192623	0.929518	FALSE
6	4q32.1	ILMN_1819783	FNIP2	Q1:(Val+Leu|Ile)/(Phe+Tyr)	(Valine + Leucine|Isoleucine) / (Phenylalanine + Tyrosine)	0.242375	-0.0276339	0.0236303	0.737551	FALSE
6	4q32.1	ILMN_1819783	FNIP2	C6	Hexanoylcarnitine	0.236392	-0.00820025	0.00692343	0.733401	FALSE
6	4q32.1	ILMN_1819783	FNIP2	Tau	Taurine	0.0110552	-0.109577	0.0430829	0.271516	FALSE
6	4q32.1	ILMN_1819783	FNIP2	Q20:C5/(Leu|Ile)	Isovalerylcarnitine / Leucine|Isoleucine	0.00852546	0.000281513	0.000106909	0.238713	FALSE
6	4q32.1	ILMN_1819783	FNIP2	C14	Myristoylcarnitine	0.307914	0.0110749	0.0108591	0.774441	FALSE
6	4q32.1	ILMN_1819783	FNIP2	C0	Carnitine free	0.216038	0.0559832	0.0452377	0.718481	FALSE
6	4q32.1	ILMN_1819783	FNIP2	Q38:MMA/C3	Methylmalonylcarnitine / Propionylcarnitine	0.366452	0.0169255	0.0187364	0.821569	FALSE
6	4q32.1	ILMN_1819783	FNIP2	AC-total	Acylcarnitine total	0.958391	0.00183374	0.0351433	0.991313	FALSE
6	4q32.1	ILMN_1819783	FNIP2	C3	Propionylcarnitine	0.516269	-0.03391	0.0522314	0.894448	FALSE
6	4q32.1	ILMN_1819783	FNIP2	C2	Acetylcarnitine	0.92152	0.00449756	0.0456455	0.979215	FALSE
6	4q32.1	ILMN_1819783	FNIP2	Q35:C5/C4	Isovalerylcarnitine / Butyrylcarnitine	0.0981101	0.0663893	0.0401173	0.572518	FALSE
6	4q32.1	ILMN_1819783	FNIP2	Gly	Glycine	0.536974	-0.017637	0.0285618	0.894785	FALSE
6	4q32.1	ILMN_1819783	FNIP2	C16	Palmitoylcarnitine	0.386912	0.0311239	0.0359637	0.83232	FALSE
6	4q32.1	ILMN_1819783	FNIP2	Q4:C0/(C16+C18)	Carnitine free / Palmitoylcarnitine + Stearoylcarnitine	0.225631	0.0506565	0.0417931	0.727488	FALSE
6	4q32.1	ILMN_1819783	FNIP2	C18:1	Octadecenoylcarnitine	0.900338	0.00445614	0.0355777	0.978508	FALSE
6	4q32.1	ILMN_1819783	FNIP2	Q15:Arg/Gly	Arginine / Glycine	0.393146	-0.00337984	0.00395712	0.839412	FALSE
6	4q32.1	ILMN_1819783	FNIP2	Q12:Ala/Asp	Alanine / Aspartic acid	0.71305	0.014605	0.0397073	0.949683	FALSE
6	4q32.1	ILMN_1819783	FNIP2	Arg	Arginine	0.0642178	-0.109814	0.0593039	0.520136	FALSE
6	4q32.1	ILMN_1819783	FNIP2	Q26:Glu/Orn	Glutamic acid / Ornithine	0.862115	0.00695761	0.0400539	0.969554	FALSE
6	4q32.1	ILMN_1819783	FNIP2	C4	Butyrylcarnitine	0.30443	0.0208183	0.0202661	0.774401	FALSE
6	4q32.1	ILMN_1819783	FNIP2	Q19:(Leu|Ile)/C3	Leucine|Isoleucine / Propionylcarnitine	0.306969	0.0651584	0.0637638	0.774441	FALSE
6	4q32.1	ILMN_1819783	FNIP2	Q34:Asp/C2	Aspartic acid / Acetylcarnitine	0.91882	0.0112022	0.109897	0.97893	FALSE
6	4q32.1	ILMN_1819783	FNIP2	MMA	Methylmalonylcarnitine	0.581947	0.0127184	0.0230976	0.914138	FALSE
6	4q32.1	ILMN_1819783	FNIP2	Leu|Ile	Leucine|Isoleucine	0.479651	0.0254379	0.0359801	0.886071	FALSE
6	4q32.1	ILMN_1819783	FNIP2	C18:2	Trans,trans-9,12-octadecadienoic acid (Linoelaidic)	0.230926	0.0186286	0.0155452	0.729705	FALSE
6	4q32.1	ILMN_1819783	FNIP2	C8	Octanoylcarnitine	0.25819	-0.0142967	0.0126407	0.745238	FALSE
6	4q32.1	ILMN_1819783	FNIP2	Asp	Aspartic acid	0.874995	0.0156417	0.0994146	0.972487	FALSE
6	4q32.1	ILMN_1708110	TMEM144	Q3:(C16+C18:1)/C2	(Palmitoylcarnitine + Octadecenoylcarnitine) / Acetylcarnitine	0.829824	0.000686922	0.00319564	0.962519	FALSE
6	4q32.1	ILMN_1708110	TMEM144	C18:1	Octadecenoylcarnitine	0.439583	-0.0152774	0.0197623	0.867095	FALSE
6	4q32.1	ILMN_1708110	TMEM144	Q35:C5/C4	Isovalerylcarnitine / Butyrylcarnitine	0.524982	-0.0141862	0.0223124	0.894448	FALSE
6	4q32.1	ILMN_1708110	TMEM144	C16:1	Hexadecenoylcarnitine	0.479221	-0.00303408	0.00428728	0.886071	FALSE
6	4q32.1	ILMN_1708110	TMEM144	Q20:C5/(Leu|Ile)	Isovalerylcarnitine / Leucine|Isoleucine	1.18767e-05	-0.00026008	5.92267e-05	0.00210614	TRUE
6	4q32.1	ILMN_1708110	TMEM144	C6	Hexanoylcarnitine	0.547374	0.00231538	0.0038474	0.898764	FALSE
6	4q32.1	ILMN_1708110	TMEM144	Q21:(C5OH+HMG)/(Leu|Ile)	2-Hydroxyisovalerylcarnitine / Leucine|Isoleucine	0.00392003	-0.000308998	0.000106994	0.156409	FALSE
6	4q32.1	ILMN_1708110	TMEM144	Q16:Asp/Cit	Aspartic acid / Citrulline	0.480201	0.0402571	0.0570121	0.886071	FALSE
6	4q32.1	ILMN_1708110	TMEM144	MMA	Methylmalonylcarnitine	0.568043	0.00732742	0.0128318	0.909144	FALSE
6	4q32.1	ILMN_1708110	TMEM144	Q11:Ala/C2	Alanine / Acetylcarnitine	0.640346	0.0144903	0.0310092	0.933752	FALSE
6	4q32.1	ILMN_1708110	TMEM144	C3	Propionylcarnitine	0.271853	-0.0318869	0.0290114	0.748188	FALSE
6	4q32.1	ILMN_1708110	TMEM144	AC-total	Acylcarnitine total	0.108777	-0.0313045	0.019511	0.582875	FALSE
6	4q32.1	ILMN_1708110	TMEM144	Q27:Sarc/Gly	Sarcosine / Glycine	0.583569	-0.00722491	0.0131776	0.914138	FALSE
6	4q32.1	ILMN_1708110	TMEM144	C20:3	Cis-11,14,17-eicosatrienoic acid methyl ester	0.975447	-0.00529255	0.171963	0.993949	FALSE
6	4q32.1	ILMN_1708110	TMEM144	Gly	Glycine	0.758792	-0.00487314	0.0158677	0.952618	FALSE
6	4q32.1	ILMN_1708110	TMEM144	Q14:Arg/Orn	Arginine / Ornithine	0.330804	-0.0064922	0.00667413	0.789732	FALSE
6	4q32.1	ILMN_1708110	TMEM144	Q38:MMA/C3	Methylmalonylcarnitine / Propionylcarnitine	0.275637	0.011345	0.0104037	0.748328	FALSE
6	4q32.1	ILMN_1708110	TMEM144	C4	Butyrylcarnitine	0.072336	-0.0202257	0.0112491	0.532019	FALSE
6	4q32.1	ILMN_1708110	TMEM144	Q9:Lys/PiPA	Lysine / Pipecolic acid	0.355746	0.0278621	0.0301629	0.811606	FALSE
6	4q32.1	ILMN_1708110	TMEM144	Q33:C0/(AC-total)	Carnitine free / Acylcarnitine total	0.569122	-0.0105478	0.018523	0.909144	FALSE
6	4q32.1	ILMN_1708110	TMEM144	C18	Stearoylcarnitine	0.736803	-0.00557627	0.0165892	0.950251	FALSE
6	4q32.1	ILMN_1708110	TMEM144	Arg	Arginine	0.624074	-0.0161623	0.0329734	0.923675	FALSE
6	4q32.1	ILMN_1708110	TMEM144	C14	Myristoylcarnitine	0.14708	-0.00874223	0.00602705	0.641367	FALSE
6	4q32.1	ILMN_1708110	TMEM144	C0	Carnitine free	0.0607442	-0.0471595	0.0251324	0.520136	FALSE
6	4q32.1	ILMN_1708110	TMEM144	Q19:(Leu|Ile)/C3	Leucine|Isoleucine / Propionylcarnitine	0.00619549	0.0969098	0.0353654	0.192	FALSE
6	4q32.1	ILMN_1708110	TMEM144	Q34:Asp/C2	Aspartic acid / Acetylcarnitine	0.151652	0.0875216	0.0610212	0.647159	FALSE
6	4q32.1	ILMN_1708110	TMEM144	Q13:Arg/Cit	Arginine / Citrulline	0.613285	-0.00653021	0.012919	0.922681	FALSE
6	4q32.1	ILMN_1708110	TMEM144	C10	Decanoylcarnitine	0.825192	-0.0021293	0.00963914	0.962519	FALSE
6	4q32.1	ILMN_1708110	TMEM144	Q26:Glu/Orn	Glutamic acid / Ornithine	0.830059	0.00477649	0.0222519	0.962519	FALSE
6	4q32.1	ILMN_1708110	TMEM144	Q4:C0/(C16+C18)	Carnitine free / Palmitoylcarnitine + Stearoylcarnitine	0.794596	-0.00605103	0.023239	0.961103	FALSE
6	4q32.1	ILMN_1708110	TMEM144	C5OH+HMG	2-Hydroxyisovalerylcarnitine	0.0441828	-0.0201635	0.0100133	0.464383	FALSE
6	4q32.1	ILMN_1708110	TMEM144	Asp	Aspartic acid	0.466376	0.0402315	0.0552228	0.886071	FALSE
6	4q32.1	ILMN_1708110	TMEM144	Q15:Arg/Gly	Arginine / Glycine	0.513308	-0.00143745	0.00219856	0.893316	FALSE
6	4q32.1	ILMN_1708110	TMEM144	Tau	Taurine	0.526597	0.0151787	0.0239668	0.894785	FALSE
6	4q32.1	ILMN_1708110	TMEM144	C8	Octanoylcarnitine	0.467839	-0.0051029	0.00702742	0.886071	FALSE
6	4q32.1	ILMN_1708110	TMEM144	Leu|Ile	Leucine|Isoleucine	0.00383866	0.0577429	0.0199484	0.155101	FALSE
6	4q32.1	ILMN_1708110	TMEM144	C2	Acetylcarnitine	0.0626559	-0.0471931	0.0253359	0.520136	FALSE
6	4q32.1	ILMN_1708110	TMEM144	C18:2	Trans,trans-9,12-octadecadienoic acid (Linoelaidic)	0.0477705	-0.0170909	0.00862892	0.472054	FALSE
6	4q32.1	ILMN_1708110	TMEM144	Q12:Ala/Asp	Alanine / Aspartic acid	0.262183	-0.0247172	0.022038	0.746689	FALSE
6	4q32.1	ILMN_1708110	TMEM144	C16	Palmitoylcarnitine	0.0164297	-0.0479157	0.019954	0.334274	FALSE
6	4q32.1	ILMN_1708110	TMEM144	Q1:(Val+Leu|Ile)/(Phe+Tyr)	(Valine + Leucine|Isoleucine) / (Phenylalanine + Tyrosine)	0.121036	0.0203574	0.0131243	0.601534	FALSE
6	4q32.1	ILMN_1708110	TMEM144	Glu	Glutamic acid	0.233767	0.0170558	0.0143196	0.730069	FALSE
7	5q31.1	ILMN_1735594	CDC42SE2	C18	Stearoylcarnitine	0.0450196	0.0491809	0.0245198	0.464383	FALSE
7	5q31.1	ILMN_1735594	CDC42SE2	C10	Decanoylcarnitine	0.905847	-0.00168514	0.0142453	0.97893	FALSE
7	5q31.1	ILMN_1735594	CDC42SE2	C16:1	Hexadecenoylcarnitine	0.784341	0.00173368	0.00633414	0.960962	FALSE
7	5q31.1	ILMN_1735594	CDC42SE2	Q11:Ala/C2	Alanine / Acetylcarnitine	0.171401	-0.0627465	0.0458599	0.677958	FALSE
7	5q31.1	ILMN_1735594	CDC42SE2	C5OH+HMG	2-Hydroxyisovalerylcarnitine	0.776343	-0.00421447	0.014833	0.956791	FALSE
7	5q31.1	ILMN_1735594	CDC42SE2	Q16:Asp/Cit	Aspartic acid / Citrulline	0.14207	-0.123836	0.0843158	0.633304	FALSE
7	5q31.1	ILMN_1735594	CDC42SE2	C20:3	Cis-11,14,17-eicosatrienoic acid methyl ester	0.0912011	0.431345	0.255371	0.568527	FALSE
7	5q31.1	ILMN_1735594	CDC42SE2	Q9:Lys/PiPA	Lysine / Pipecolic acid	0.672472	-0.0188726	0.0446349	0.941567	FALSE
7	5q31.1	ILMN_1735594	CDC42SE2	Q3:(C16+C18:1)/C2	(Palmitoylcarnitine + Octadecenoylcarnitine) / Acetylcarnitine	0.871136	0.000767243	0.00472916	0.971983	FALSE
7	5q31.1	ILMN_1735594	CDC42SE2	Q33:C0/(AC-total)	Carnitine free / Acylcarnitine total	0.611112	-0.0139379	0.027406	0.922681	FALSE
7	5q31.1	ILMN_1735594	CDC42SE2	C18:1	Octadecenoylcarnitine	0.477916	0.0207543	0.0292398	0.886071	FALSE
7	5q31.1	ILMN_1735594	CDC42SE2	AC-total	Acylcarnitine total	0.460841	0.0213039	0.0288824	0.882645	FALSE
7	5q31.1	ILMN_1735594	CDC42SE2	Q38:MMA/C3	Methylmalonylcarnitine / Propionylcarnitine	0.609481	0.0078627	0.01539	0.922681	FALSE
7	5q31.1	ILMN_1735594	CDC42SE2	Tau	Taurine	0.69469	0.013922	0.035465	0.948203	FALSE
7	5q31.1	ILMN_1735594	CDC42SE2	Q21:(C5OH+HMG)/(Leu|Ile)	2-Hydroxyisovalerylcarnitine / Leucine|Isoleucine	0.751427	-5.02677e-05	0.000158671	0.952306	FALSE
7	5q31.1	ILMN_1735594	CDC42SE2	Glu	Glutamic acid	0.512246	0.0138904	0.0211916	0.893316	FALSE
7	5q31.1	ILMN_1735594	CDC42SE2	Q13:Arg/Cit	Arginine / Citrulline	0.0455355	-0.0382085	0.0190951	0.464383	FALSE
7	5q31.1	ILMN_1735594	CDC42SE2	C16	Palmitoylcarnitine	0.282212	0.031794	0.0295577	0.751107	FALSE
7	5q31.1	ILMN_1735594	CDC42SE2	Q20:C5/(Leu|Ile)	Isovalerylcarnitine / Leucine|Isoleucine	0.319353	-8.76931e-05	8.80414e-05	0.783995	FALSE
7	5q31.1	ILMN_1735594	CDC42SE2	Q1:(Val+Leu|Ile)/(Phe+Tyr)	(Valine + Leucine|Isoleucine) / (Phenylalanine + Tyrosine)	0.521365	0.0124603	0.0194279	0.894448	FALSE
7	5q31.1	ILMN_1735594	CDC42SE2	C6	Hexanoylcarnitine	0.388683	0.00490748	0.00569179	0.835199	FALSE
7	5q31.1	ILMN_1735594	CDC42SE2	Q19:(Leu|Ile)/C3	Leucine|Isoleucine / Propionylcarnitine	0.979786	0.00132847	0.0524254	0.994275	FALSE
7	5q31.1	ILMN_1735594	CDC42SE2	C0	Carnitine free	0.86389	0.00637756	0.0371983	0.969554	FALSE
7	5q31.1	ILMN_1735594	CDC42SE2	C14	Myristoylcarnitine	0.369289	-0.00801117	0.00892098	0.823595	FALSE
7	5q31.1	ILMN_1735594	CDC42SE2	C8	Octanoylcarnitine	0.631184	0.00498729	0.0103872	0.929518	FALSE
7	5q31.1	ILMN_1735594	CDC42SE2	C18:2	Trans,trans-9,12-octadecadienoic acid (Linoelaidic)	0.0842858	0.0220557	0.0127694	0.554967	FALSE
7	5q31.1	ILMN_1735594	CDC42SE2	C3	Propionylcarnitine	0.823541	0.00957579	0.0429363	0.962519	FALSE
7	5q31.1	ILMN_1735594	CDC42SE2	C2	Acetylcarnitine	0.47996	0.0265038	0.0375141	0.886071	FALSE
7	5q31.1	ILMN_1735594	CDC42SE2	Q4:C0/(C16+C18)	Carnitine free / Palmitoylcarnitine + Stearoylcarnitine	0.188004	-0.0452383	0.0343503	0.693768	FALSE
7	5q31.1	ILMN_1735594	CDC42SE2	Q26:Glu/Orn	Glutamic acid / Ornithine	0.829702	-0.00708209	0.0329226	0.962519	FALSE
7	5q31.1	ILMN_1735594	CDC42SE2	Q35:C5/C4	Isovalerylcarnitine / Butyrylcarnitine	0.828727	-0.00713876	0.0329942	0.962519	FALSE
7	5q31.1	ILMN_1735594	CDC42SE2	MMA	Methylmalonylcarnitine	0.912515	0.00208629	0.0189868	0.97893	FALSE
7	5q31.1	ILMN_1735594	CDC42SE2	Q34:Asp/C2	Aspartic acid / Acetylcarnitine	0.181214	-0.120763	0.0902895	0.685964	FALSE
7	5q31.1	ILMN_1735594	CDC42SE2	Q27:Sarc/Gly	Sarcosine / Glycine	0.214698	-0.0241909	0.0194906	0.717685	FALSE
7	5q31.1	ILMN_1735594	CDC42SE2	Gly	Glycine	0.371794	0.0209662	0.0234699	0.823595	FALSE
7	5q31.1	ILMN_1735594	CDC42SE2	Q14:Arg/Orn	Arginine / Ornithine	0.0851815	-0.0169974	0.00986921	0.555092	FALSE
7	5q31.1	ILMN_1735594	CDC42SE2	Arg	Arginine	0.224856	-0.0592117	0.04877	0.727488	FALSE
7	5q31.1	ILMN_1735594	CDC42SE2	Q12:Ala/Asp	Alanine / Aspartic acid	0.591366	0.0175226	0.0326338	0.915515	FALSE
7	5q31.1	ILMN_1735594	CDC42SE2	Leu|Ile	Leucine|Isoleucine	0.748907	0.00946846	0.0295772	0.952306	FALSE
7	5q31.1	ILMN_1735594	CDC42SE2	Q15:Arg/Gly	Arginine / Glycine	0.103193	-0.0053002	0.00325099	0.57993	FALSE
7	5q31.1	ILMN_1735594	CDC42SE2	Asp	Aspartic acid	0.248355	-0.0943245	0.0816875	0.743587	FALSE
7	5q31.1	ILMN_1735594	CDC42SE2	C4	Butyrylcarnitine	0.541594	-0.0101657	0.0166511	0.895454	FALSE
7	5q31.1	ILMN_1795778	P4HA2	Q27:Sarc/Gly	Sarcosine / Glycine	0.600664	0.0175861	0.0335913	0.919203	FALSE
7	5q31.1	ILMN_1795778	P4HA2	C16:1	Hexadecenoylcarnitine	0.36602	0.00985375	0.0108982	0.821569	FALSE
7	5q31.1	ILMN_1795778	P4HA2	Q35:C5/C4	Isovalerylcarnitine / Butyrylcarnitine	0.873107	0.00907757	0.056829	0.971983	FALSE
7	5q31.1	ILMN_1795778	P4HA2	C18	Stearoylcarnitine	0.547344	-0.0254491	0.0422849	0.898764	FALSE
7	5q31.1	ILMN_1795778	P4HA2	Q3:(C16+C18:1)/C2	(Palmitoylcarnitine + Octadecenoylcarnitine) / Acetylcarnitine	0.81199	0.00193801	0.00814659	0.96209	FALSE
7	5q31.1	ILMN_1795778	P4HA2	Leu|Ile	Leucine|Isoleucine	0.25962	0.0574446	0.0509433	0.745238	FALSE
7	5q31.1	ILMN_1795778	P4HA2	C20:3	Cis-11,14,17-eicosatrienoic acid methyl ester	0.703451	-0.166962	0.438606	0.948627	FALSE
7	5q31.1	ILMN_1795778	P4HA2	C2	Acetylcarnitine	0.806183	-0.0158619	0.0646403	0.961734	FALSE
7	5q31.1	ILMN_1795778	P4HA2	C10	Decanoylcarnitine	0.880956	0.00367699	0.0245497	0.973889	FALSE
7	5q31.1	ILMN_1795778	P4HA2	Q9:Lys/PiPA	Lysine / Pipecolic acid	0.795651	-0.0199192	0.0769037	0.961286	FALSE
7	5q31.1	ILMN_1795778	P4HA2	Q20:C5/(Leu|Ile)	Isovalerylcarnitine / Leucine|Isoleucine	0.849137	2.88935e-05	0.000151875	0.968048	FALSE
7	5q31.1	ILMN_1795778	P4HA2	Q33:C0/(AC-total)	Carnitine free / Acylcarnitine total	0.853086	0.0087456	0.0472206	0.968048	FALSE
7	5q31.1	ILMN_1795778	P4HA2	Q13:Arg/Cit	Arginine / Citrulline	0.224585	0.0399904	0.032919	0.727488	FALSE
7	5q31.1	ILMN_1795778	P4HA2	MMA	Methylmalonylcarnitine	0.450092	-0.0247078	0.0327076	0.874808	FALSE
7	5q31.1	ILMN_1795778	P4HA2	Q26:Glu/Orn	Glutamic acid / Ornithine	0.806119	-0.0139235	0.0567222	0.961734	FALSE
7	5q31.1	ILMN_1795778	P4HA2	Q11:Ala/C2	Alanine / Acetylcarnitine	0.852945	-0.0146547	0.0790493	0.968048	FALSE
7	5q31.1	ILMN_1795778	P4HA2	Q34:Asp/C2	Aspartic acid / Acetylcarnitine	0.139559	0.2299	0.155544	0.630089	FALSE
7	5q31.1	ILMN_1795778	P4HA2	Tau	Taurine	0.752394	-0.0192778	0.0610967	0.952306	FALSE
7	5q31.1	ILMN_1795778	P4HA2	Q21:(C5OH+HMG)/(Leu|Ile)	2-Hydroxyisovalerylcarnitine / Leucine|Isoleucine	0.051132	-0.000532814	0.000273017	0.479385	FALSE
7	5q31.1	ILMN_1795778	P4HA2	C5OH+HMG	2-Hydroxyisovalerylcarnitine	0.249234	-0.0294395	0.0255428	0.743587	FALSE
7	5q31.1	ILMN_1795778	P4HA2	Q38:MMA/C3	Methylmalonylcarnitine / Propionylcarnitine	0.136909	-0.0394488	0.0265111	0.626994	FALSE
7	5q31.1	ILMN_1795778	P4HA2	Q1:(Val+Leu|Ile)/(Phe+Tyr)	(Valine + Leucine|Isoleucine) / (Phenylalanine + Tyrosine)	0.517137	0.0216862	0.0334723	0.894448	FALSE
7	5q31.1	ILMN_1795778	P4HA2	C0	Carnitine free	0.616003	0.0321479	0.0640904	0.922681	FALSE
7	5q31.1	ILMN_1795778	P4HA2	C16	Palmitoylcarnitine	0.807785	0.0123944	0.0509392	0.961734	FALSE
7	5q31.1	ILMN_1795778	P4HA2	C4	Butyrylcarnitine	0.842038	0.00572118	0.0287044	0.966796	FALSE
7	5q31.1	ILMN_1795778	P4HA2	AC-total	Acylcarnitine total	0.705645	0.0188002	0.0497666	0.948627	FALSE
7	5q31.1	ILMN_1795778	P4HA2	C18:1	Octadecenoylcarnitine	0.913486	-0.00547449	0.0503836	0.97893	FALSE
7	5q31.1	ILMN_1795778	P4HA2	Arg	Arginine	0.523197	0.0536686	0.0840488	0.894448	FALSE
7	5q31.1	ILMN_1795778	P4HA2	Q16:Asp/Cit	Aspartic acid / Citrulline	0.0685163	0.264687	0.145224	0.526998	FALSE
7	5q31.1	ILMN_1795778	P4HA2	Asp	Aspartic acid	0.128583	0.21392	0.140704	0.614429	FALSE
7	5q31.1	ILMN_1795778	P4HA2	C8	Octanoylcarnitine	0.488959	0.0123882	0.0178995	0.886071	FALSE
7	5q31.1	ILMN_1795778	P4HA2	Q14:Arg/Orn	Arginine / Ornithine	0.774313	0.0048808	0.0170195	0.956791	FALSE
7	5q31.1	ILMN_1795778	P4HA2	C14	Myristoylcarnitine	0.836044	-0.00318334	0.0153796	0.964232	FALSE
7	5q31.1	ILMN_1795778	P4HA2	C3	Propionylcarnitine	0.269775	0.081636	0.0739526	0.747615	FALSE
7	5q31.1	ILMN_1795778	P4HA2	C6	Hexanoylcarnitine	0.748529	-0.00314686	0.00981479	0.952306	FALSE
7	5q31.1	ILMN_1795778	P4HA2	C18:2	Trans,trans-9,12-octadecadienoic acid (Linoelaidic)	0.781597	0.00610523	0.0220185	0.960962	FALSE
7	5q31.1	ILMN_1795778	P4HA2	Q12:Ala/Asp	Alanine / Aspartic acid	0.571267	-0.0318304	0.0562094	0.909468	FALSE
7	5q31.1	ILMN_1795778	P4HA2	Glu	Glutamic acid	0.439795	0.0282189	0.03652	0.867095	FALSE
7	5q31.1	ILMN_1795778	P4HA2	Gly	Glycine	0.166274	-0.0560425	0.0404699	0.669288	FALSE
7	5q31.1	ILMN_1795778	P4HA2	Q19:(Leu|Ile)/C3	Leucine|Isoleucine / Propionylcarnitine	0.721863	-0.0321561	0.0903208	0.949683	FALSE
7	5q31.1	ILMN_1795778	P4HA2	Q15:Arg/Gly	Arginine / Glycine	0.115541	0.00881922	0.00560138	0.593451	FALSE
7	5q31.1	ILMN_1795778	P4HA2	Q4:C0/(C16+C18)	Carnitine free / Palmitoylcarnitine + Stearoylcarnitine	0.51279	0.0387579	0.0592067	0.893316	FALSE
7	5q31.1	ILMN_1755023	RAD50	Q13:Arg/Cit	Arginine / Citrulline	0.582799	0.0116382	0.0211838	0.914138	FALSE
7	5q31.1	ILMN_1755023	RAD50	Q35:C5/C4	Isovalerylcarnitine / Butyrylcarnitine	0.347188	0.0343716	0.0365545	0.804428	FALSE
7	5q31.1	ILMN_1755023	RAD50	C20:3	Cis-11,14,17-eicosatrienoic acid methyl ester	0.318608	-0.281171	0.281925	0.783995	FALSE
7	5q31.1	ILMN_1755023	RAD50	Arg	Arginine	0.906278	0.00636327	0.0540404	0.97893	FALSE
7	5q31.1	ILMN_1755023	RAD50	C3	Propionylcarnitine	0.471892	-0.0342163	0.0475527	0.886071	FALSE
7	5q31.1	ILMN_1755023	RAD50	C10	Decanoylcarnitine	0.495739	-0.0107554	0.0157858	0.886071	FALSE
7	5q31.1	ILMN_1755023	RAD50	Q3:(C16+C18:1)/C2	(Palmitoylcarnitine + Octadecenoylcarnitine) / Acetylcarnitine	0.941199	0.000386385	0.00523754	0.98795	FALSE
7	5q31.1	ILMN_1755023	RAD50	Q27:Sarc/Gly	Sarcosine / Glycine	0.394863	-0.0183763	0.0215933	0.839709	FALSE
7	5q31.1	ILMN_1755023	RAD50	C16:1	Hexadecenoylcarnitine	0.845722	-0.00136319	0.00700488	0.968048	FALSE
7	5q31.1	ILMN_1755023	RAD50	Q21:(C5OH+HMG)/(Leu|Ile)	2-Hydroxyisovalerylcarnitine / Leucine|Isoleucine	0.567697	0.000100419	0.000175697	0.909144	FALSE
7	5q31.1	ILMN_1755023	RAD50	Q11:Ala/C2	Alanine / Acetylcarnitine	0.495244	0.034662	0.0508151	0.886071	FALSE
7	5q31.1	ILMN_1755023	RAD50	Q9:Lys/PiPA	Lysine / Pipecolic acid	0.508251	-0.0327115	0.0494366	0.893316	FALSE
7	5q31.1	ILMN_1755023	RAD50	Q20:C5/(Leu|Ile)	Isovalerylcarnitine / Leucine|Isoleucine	0.746977	-3.1472e-05	9.75351e-05	0.952306	FALSE
7	5q31.1	ILMN_1755023	RAD50	Gly	Glycine	0.573145	0.0146534	0.0260033	0.91084	FALSE
7	5q31.1	ILMN_1755023	RAD50	AC-total	Acylcarnitine total	0.334344	-0.0308893	0.0319884	0.793059	FALSE
7	5q31.1	ILMN_1755023	RAD50	C18:1	Octadecenoylcarnitine	0.400862	-0.0272128	0.0323858	0.841874	FALSE
7	5q31.1	ILMN_1755023	RAD50	C14	Myristoylcarnitine	0.231546	-0.0118236	0.0098797	0.729705	FALSE
7	5q31.1	ILMN_1755023	RAD50	Q16:Asp/Cit	Aspartic acid / Citrulline	0.975986	-0.00281314	0.0934442	0.993949	FALSE
7	5q31.1	ILMN_1755023	RAD50	Glu	Glutamic acid	0.797024	0.00603856	0.0234748	0.961734	FALSE
7	5q31.1	ILMN_1755023	RAD50	Tau	Taurine	0.986131	0.00068304	0.0392886	0.995857	FALSE
7	5q31.1	ILMN_1755023	RAD50	MMA	Methylmalonylcarnitine	0.600788	-0.0110057	0.0210293	0.919203	FALSE
7	5q31.1	ILMN_1755023	RAD50	Asp	Aspartic acid	0.860326	-0.0159285	0.0905115	0.969005	FALSE
7	5q31.1	ILMN_1755023	RAD50	C6	Hexanoylcarnitine	0.263074	-0.00705687	0.00630372	0.747615	FALSE
7	5q31.1	ILMN_1755023	RAD50	Q14:Arg/Orn	Arginine / Ornithine	0.909001	0.00125038	0.0109381	0.97893	FALSE
7	5q31.1	ILMN_1755023	RAD50	Q34:Asp/C2	Aspartic acid / Acetylcarnitine	0.935342	0.0081181	0.100055	0.986653	FALSE
7	5q31.1	ILMN_1755023	RAD50	Q26:Glu/Orn	Glutamic acid / Ornithine	0.918031	0.00375348	0.0364671	0.97893	FALSE
7	5q31.1	ILMN_1755023	RAD50	Q1:(Val+Leu|Ile)/(Phe+Tyr)	(Valine + Leucine|Isoleucine) / (Phenylalanine + Tyrosine)	0.315948	-0.0215823	0.0215161	0.783609	FALSE
7	5q31.1	ILMN_1755023	RAD50	Q33:C0/(AC-total)	Carnitine free / Acylcarnitine total	0.870568	0.00494711	0.0303581	0.971967	FALSE
7	5q31.1	ILMN_1755023	RAD50	Q4:C0/(C16+C18)	Carnitine free / Palmitoylcarnitine + Stearoylcarnitine	0.948118	0.00247726	0.0380656	0.989421	FALSE
7	5q31.1	ILMN_1755023	RAD50	C4	Butyrylcarnitine	0.392682	-0.015789	0.0184677	0.839412	FALSE
7	5q31.1	ILMN_1755023	RAD50	Leu|Ile	Leucine|Isoleucine	0.762017	-0.00992263	0.0327613	0.952618	FALSE
7	5q31.1	ILMN_1755023	RAD50	C18	Stearoylcarnitine	0.228874	-0.0327118	0.0271773	0.729705	FALSE
7	5q31.1	ILMN_1755023	RAD50	Q38:MMA/C3	Methylmalonylcarnitine / Propionylcarnitine	0.762497	-0.00515277	0.0170483	0.952618	FALSE
7	5q31.1	ILMN_1755023	RAD50	C5OH+HMG	2-Hydroxyisovalerylcarnitine	0.602203	0.00856212	0.0164239	0.919203	FALSE
7	5q31.1	ILMN_1755023	RAD50	C8	Octanoylcarnitine	0.276556	-0.0125312	0.0115135	0.748328	FALSE
7	5q31.1	ILMN_1755023	RAD50	C0	Carnitine free	0.559126	-0.0240708	0.0412	0.905494	FALSE
7	5q31.1	ILMN_1755023	RAD50	Q12:Ala/Asp	Alanine / Aspartic acid	0.575386	0.0202406	0.0361291	0.912386	FALSE
7	5q31.1	ILMN_1755023	RAD50	Q19:(Leu|Ile)/C3	Leucine|Isoleucine / Propionylcarnitine	0.674743	0.0243711	0.0580664	0.942573	FALSE
7	5q31.1	ILMN_1755023	RAD50	C2	Acetylcarnitine	0.563489	-0.0240087	0.0415543	0.909144	FALSE
7	5q31.1	ILMN_1755023	RAD50	Q15:Arg/Gly	Arginine / Glycine	0.864154	-0.00061658	0.00360339	0.969554	FALSE
7	5q31.1	ILMN_1755023	RAD50	C18:2	Trans,trans-9,12-octadecadienoic acid (Linoelaidic)	0.724114	0.00499611	0.0141526	0.949683	FALSE
7	5q31.1	ILMN_1755023	RAD50	C16	Palmitoylcarnitine	0.78874	-0.00877614	0.0327487	0.960962	FALSE
7	5q31.1	ILMN_2050911	SLC22A4	C6	Hexanoylcarnitine	0.784058	-0.00177226	0.00646637	0.960962	FALSE
7	5q31.1	ILMN_2050911	SLC22A4	Q21:(C5OH+HMG)/(Leu|Ile)	2-Hydroxyisovalerylcarnitine / Leucine|Isoleucine	0.0843436	0.000311699	0.000180495	0.554967	FALSE
7	5q31.1	ILMN_2050911	SLC22A4	Q27:Sarc/Gly	Sarcosine / Glycine	0.490759	-0.0152626	0.0221443	0.886071	FALSE
7	5q31.1	ILMN_2050911	SLC22A4	C2	Acetylcarnitine	0.166493	0.0589543	0.0425946	0.669328	FALSE
7	5q31.1	ILMN_2050911	SLC22A4	Q20:C5/(Leu|Ile)	Isovalerylcarnitine / Leucine|Isoleucine	0.010959	0.000254427	9.9914e-05	0.271516	FALSE
7	5q31.1	ILMN_2050911	SLC22A4	Gly	Glycine	0.663319	0.0116086	0.0266617	0.938123	FALSE
7	5q31.1	ILMN_2050911	SLC22A4	C0	Carnitine free	0.698326	0.0163791	0.0422536	0.948203	FALSE
7	5q31.1	ILMN_2050911	SLC22A4	Arg	Arginine	0.87421	-0.00877416	0.0554157	0.972293	FALSE
7	5q31.1	ILMN_2050911	SLC22A4	C3	Propionylcarnitine	0.205177	0.0617831	0.0487494	0.708124	FALSE
7	5q31.1	ILMN_2050911	SLC22A4	AC-total	Acylcarnitine total	0.011058	0.0833085	0.0327561	0.271516	FALSE
7	5q31.1	ILMN_2050911	SLC22A4	C16:1	Hexadecenoylcarnitine	0.0751759	0.0127746	0.00717536	0.540454	FALSE
7	5q31.1	ILMN_2050911	SLC22A4	Q3:(C16+C18:1)/C2	(Palmitoylcarnitine + Octadecenoylcarnitine) / Acetylcarnitine	0.257703	0.00607811	0.00536856	0.745238	FALSE
7	5q31.1	ILMN_2050911	SLC22A4	Q16:Asp/Cit	Aspartic acid / Citrulline	0.212921	-0.119346	0.0957844	0.714698	FALSE
7	5q31.1	ILMN_2050911	SLC22A4	C20:3	Cis-11,14,17-eicosatrienoic acid methyl ester	0.0584309	-0.549354	0.290287	0.513565	FALSE
7	5q31.1	ILMN_2050911	SLC22A4	Q35:C5/C4	Isovalerylcarnitine / Butyrylcarnitine	0.917515	-0.00388113	0.0374705	0.97893	FALSE
7	5q31.1	ILMN_2050911	SLC22A4	Leu|Ile	Leucine|Isoleucine	0.00145813	-0.106807	0.0335086	0.0878179	FALSE
7	5q31.1	ILMN_2050911	SLC22A4	C16	Palmitoylcarnitine	0.0347073	0.0708873	0.0335444	0.437057	FALSE
7	5q31.1	ILMN_2050911	SLC22A4	C8	Octanoylcarnitine	0.033551	0.0250678	0.0117858	0.43205	FALSE
7	5q31.1	ILMN_2050911	SLC22A4	Q1:(Val+Leu|Ile)/(Phe+Tyr)	(Valine + Leucine|Isoleucine) / (Phenylalanine + Tyrosine)	0.0505496	-0.0431363	0.0220477	0.478126	FALSE
7	5q31.1	ILMN_2050911	SLC22A4	Q12:Ala/Asp	Alanine / Aspartic acid	0.104468	0.060154	0.0370331	0.581626	FALSE
7	5q31.1	ILMN_2050911	SLC22A4	C14	Myristoylcarnitine	0.435443	0.00790386	0.0101322	0.866002	FALSE
7	5q31.1	ILMN_2050911	SLC22A4	Q26:Glu/Orn	Glutamic acid / Ornithine	0.698202	0.0145016	0.037394	0.948203	FALSE
7	5q31.1	ILMN_2050911	SLC22A4	C18:1	Octadecenoylcarnitine	0.0187035	0.0780586	0.033169	0.346047	FALSE
7	5q31.1	ILMN_2050911	SLC22A4	Tau	Taurine	0.868212	0.00668441	0.0402791	0.970964	FALSE
7	5q31.1	ILMN_2050911	SLC22A4	C10	Decanoylcarnitine	0.234854	0.0192429	0.0161934	0.732084	FALSE
7	5q31.1	ILMN_2050911	SLC22A4	Glu	Glutamic acid	0.371334	-0.0215241	0.0240712	0.823595	FALSE
7	5q31.1	ILMN_2050911	SLC22A4	C5OH+HMG	2-Hydroxyisovalerylcarnitine	0.491469	0.0115905	0.0168441	0.886071	FALSE
7	5q31.1	ILMN_2050911	SLC22A4	Q13:Arg/Cit	Arginine / Citrulline	0.62821	-0.0105431	0.0217686	0.927119	FALSE
7	5q31.1	ILMN_2050911	SLC22A4	Q11:Ala/C2	Alanine / Acetylcarnitine	0.432245	-0.0409306	0.0521065	0.865498	FALSE
7	5q31.1	ILMN_2050911	SLC22A4	Q9:Lys/PiPA	Lysine / Pipecolic acid	0.087746	-0.0865454	0.0506626	0.560014	FALSE
7	5q31.1	ILMN_2050911	SLC22A4	Asp	Aspartic acid	0.324548	-0.0914384	0.0927928	0.784958	FALSE
7	5q31.1	ILMN_2050911	SLC22A4	C18:2	Trans,trans-9,12-octadecadienoic acid (Linoelaidic)	0.0031031	0.0429503	0.0145051	0.143957	FALSE
7	5q31.1	ILMN_2050911	SLC22A4	C18	Stearoylcarnitine	0.00600267	0.0765381	0.0278254	0.189594	FALSE
7	5q31.1	ILMN_2050911	SLC22A4	MMA	Methylmalonylcarnitine	0.777559	-0.00609318	0.0215656	0.957549	FALSE
7	5q31.1	ILMN_2050911	SLC22A4	Q4:C0/(C16+C18)	Carnitine free / Palmitoylcarnitine + Stearoylcarnitine	0.0373232	-0.0812487	0.0389936	0.452505	FALSE
7	5q31.1	ILMN_2050911	SLC22A4	Q19:(Leu|Ile)/C3	Leucine|Isoleucine / Propionylcarnitine	0.0036114	-0.173131	0.0594175	0.151224	FALSE
7	5q31.1	ILMN_2050911	SLC22A4	C4	Butyrylcarnitine	0.239569	0.0222505	0.0189136	0.735255	FALSE
7	5q31.1	ILMN_2050911	SLC22A4	Q38:MMA/C3	Methylmalonylcarnitine / Propionylcarnitine	0.500062	-0.0117938	0.0174847	0.887269	FALSE
7	5q31.1	ILMN_2050911	SLC22A4	Q33:C0/(AC-total)	Carnitine free / Acylcarnitine total	0.027087	-0.0687734	0.0310919	0.382574	FALSE
7	5q31.1	ILMN_2050911	SLC22A4	Q34:Asp/C2	Aspartic acid / Acetylcarnitine	0.142688	-0.150377	0.102545	0.633304	FALSE
7	5q31.1	ILMN_2050911	SLC22A4	Q15:Arg/Gly	Arginine / Glycine	0.82033	-0.000839344	0.00369509	0.962519	FALSE
7	5q31.1	ILMN_2050911	SLC22A4	Q14:Arg/Orn	Arginine / Ornithine	0.69438	0.00441361	0.0112312	0.948203	FALSE
7	5q31.1	ILMN_1685057	SLC22A4	Q27:Sarc/Gly	Sarcosine / Glycine	0.962054	-0.00139354	0.0292868	0.991803	FALSE
7	5q31.1	ILMN_1685057	SLC22A4	C18	Stearoylcarnitine	0.267258	0.0408993	0.0368555	0.747615	FALSE
7	5q31.1	ILMN_1685057	SLC22A4	Q16:Asp/Cit	Aspartic acid / Citrulline	0.501426	-0.0851892	0.126699	0.888108	FALSE
7	5q31.1	ILMN_1685057	SLC22A4	Gly	Glycine	0.276141	0.0384118	0.0352617	0.748328	FALSE
7	5q31.1	ILMN_1685057	SLC22A4	C4	Butyrylcarnitine	0.69492	0.00981446	0.0250213	0.948203	FALSE
7	5q31.1	ILMN_1685057	SLC22A4	C16	Palmitoylcarnitine	0.786777	0.012014	0.0444085	0.960962	FALSE
7	5q31.1	ILMN_1685057	SLC22A4	C3	Propionylcarnitine	0.0777899	0.11371	0.0644402	0.542978	FALSE
7	5q31.1	ILMN_1685057	SLC22A4	Q19:(Leu|Ile)/C3	Leucine|Isoleucine / Propionylcarnitine	0.000503771	-0.273539	0.0784992	0.0412317	TRUE
7	5q31.1	ILMN_1685057	SLC22A4	Leu|Ile	Leucine|Isoleucine	0.00129986	-0.142705	0.0443087	0.0845094	FALSE
7	5q31.1	ILMN_1685057	SLC22A4	C10	Decanoylcarnitine	0.265097	0.0238532	0.0213979	0.747615	FALSE
7	5q31.1	ILMN_1685057	SLC22A4	C16:1	Hexadecenoylcarnitine	0.615283	0.0047759	0.00950188	0.922681	FALSE
7	5q31.1	ILMN_1685057	SLC22A4	Q3:(C16+C18:1)/C2	(Palmitoylcarnitine + Octadecenoylcarnitine) / Acetylcarnitine	0.853639	-0.00131034	0.00710203	0.968048	FALSE
7	5q31.1	ILMN_1685057	SLC22A4	Q21:(C5OH+HMG)/(Leu|Ile)	2-Hydroxyisovalerylcarnitine / Leucine|Isoleucine	0.159547	0.000335123	0.00023816	0.66659	FALSE
7	5q31.1	ILMN_1685057	SLC22A4	Q35:C5/C4	Isovalerylcarnitine / Butyrylcarnitine	0.995118	-0.000303389	0.0495757	0.998606	FALSE
7	5q31.1	ILMN_1685057	SLC22A4	Q13:Arg/Cit	Arginine / Citrulline	0.7426	-0.00945479	0.0287853	0.95118	FALSE
7	5q31.1	ILMN_1685057	SLC22A4	C2	Acetylcarnitine	0.484257	0.0394207	0.056347	0.886071	FALSE
7	5q31.1	ILMN_1685057	SLC22A4	Q9:Lys/PiPA	Lysine / Pipecolic acid	0.178075	-0.0902811	0.0670142	0.685964	FALSE
7	5q31.1	ILMN_1685057	SLC22A4	Q12:Ala/Asp	Alanine / Aspartic acid	0.18177	0.0654113	0.0489677	0.685964	FALSE
7	5q31.1	ILMN_1685057	SLC22A4	C14	Myristoylcarnitine	0.915073	-0.00142928	0.0134008	0.97893	FALSE
7	5q31.1	ILMN_1685057	SLC22A4	Q34:Asp/C2	Aspartic acid / Acetylcarnitine	0.382578	-0.118472	0.135652	0.831746	FALSE
7	5q31.1	ILMN_1685057	SLC22A4	MMA	Methylmalonylcarnitine	0.544885	0.0172678	0.0285158	0.897363	FALSE
7	5q31.1	ILMN_1685057	SLC22A4	Q11:Ala/C2	Alanine / Acetylcarnitine	0.810581	0.0165194	0.0689145	0.961734	FALSE
7	5q31.1	ILMN_1685057	SLC22A4	Q38:MMA/C3	Methylmalonylcarnitine / Propionylcarnitine	0.239018	-0.0272338	0.0231225	0.735255	FALSE
7	5q31.1	ILMN_1685057	SLC22A4	Q33:C0/(AC-total)	Carnitine free / Acylcarnitine total	0.00340763	-0.120434	0.0410764	0.151224	FALSE
7	5q31.1	ILMN_1685057	SLC22A4	Tau	Taurine	0.211142	0.066599	0.0532433	0.714676	FALSE
7	5q31.1	ILMN_1685057	SLC22A4	Q14:Arg/Orn	Arginine / Ornithine	0.792837	0.00389546	0.0148306	0.960962	FALSE
7	5q31.1	ILMN_1685057	SLC22A4	C20:3	Cis-11,14,17-eicosatrienoic acid methyl ester	0.0429331	-0.777211	0.383929	0.464383	FALSE
7	5q31.1	ILMN_1685057	SLC22A4	C18:2	Trans,trans-9,12-octadecadienoic acid (Linoelaidic)	0.433669	0.0150342	0.0191986	0.865498	FALSE
7	5q31.1	ILMN_1685057	SLC22A4	Q1:(Val+Leu|Ile)/(Phe+Tyr)	(Valine + Leucine|Isoleucine) / (Phenylalanine + Tyrosine)	0.0756672	-0.0518283	0.0291605	0.541199	FALSE
7	5q31.1	ILMN_1685057	SLC22A4	C0	Carnitine free	0.329127	-0.0545248	0.0558588	0.788205	FALSE
7	5q31.1	ILMN_1685057	SLC22A4	C8	Octanoylcarnitine	0.339787	0.0148993	0.0156042	0.798011	FALSE
7	5q31.1	ILMN_1685057	SLC22A4	C18:1	Octadecenoylcarnitine	0.471138	0.0316551	0.0439185	0.886071	FALSE
7	5q31.1	ILMN_1685057	SLC22A4	AC-total	Acylcarnitine total	0.112814	0.0687856	0.0433599	0.589367	FALSE
7	5q31.1	ILMN_1685057	SLC22A4	Q4:C0/(C16+C18)	Carnitine free / Palmitoylcarnitine + Stearoylcarnitine	0.0746329	-0.0919932	0.0515752	0.538978	FALSE
7	5q31.1	ILMN_1685057	SLC22A4	C6	Hexanoylcarnitine	0.969069	-0.000331682	0.00855272	0.993644	FALSE
7	5q31.1	ILMN_1685057	SLC22A4	C5OH+HMG	2-Hydroxyisovalerylcarnitine	0.66037	0.00978819	0.0222727	0.938123	FALSE
7	5q31.1	ILMN_1685057	SLC22A4	Asp	Aspartic acid	0.520819	-0.078814	0.122725	0.894448	FALSE
7	5q31.1	ILMN_1685057	SLC22A4	Q20:C5/(Leu|Ile)	Isovalerylcarnitine / Leucine|Isoleucine	0.0763295	0.000234561	0.000132271	0.542637	FALSE
7	5q31.1	ILMN_1685057	SLC22A4	Q26:Glu/Orn	Glutamic acid / Ornithine	0.270519	0.054487	0.0494355	0.747615	FALSE
7	5q31.1	ILMN_1685057	SLC22A4	Arg	Arginine	0.653645	-0.0328849	0.0732773	0.938123	FALSE
7	5q31.1	ILMN_1685057	SLC22A4	Glu	Glutamic acid	0.706247	-0.0120034	0.031843	0.948627	FALSE
7	5q31.1	ILMN_1685057	SLC22A4	Q15:Arg/Gly	Arginine / Glycine	0.35215	-0.00454649	0.00488529	0.807824	FALSE
7	5q31.1	ILMN_1699357	SLC22A5	C2	Acetylcarnitine	0.00966476	0.102962	0.0397514	0.254958	FALSE
7	5q31.1	ILMN_1699357	SLC22A5	Q3:(C16+C18:1)/C2	(Palmitoylcarnitine + Octadecenoylcarnitine) / Acetylcarnitine	0.462055	-0.0036909	0.00501744	0.883161	FALSE
7	5q31.1	ILMN_1699357	SLC22A5	Q33:C0/(AC-total)	Carnitine free / Acylcarnitine total	0.54832	-0.0174628	0.029086	0.898764	FALSE
7	5q31.1	ILMN_1699357	SLC22A5	Q27:Sarc/Gly	Sarcosine / Glycine	0.680079	0.00853423	0.0206932	0.945846	FALSE
7	5q31.1	ILMN_1699357	SLC22A5	C18	Stearoylcarnitine	0.422156	0.0209113	0.0260461	0.859834	FALSE
7	5q31.1	ILMN_1699357	SLC22A5	Q34:Asp/C2	Aspartic acid / Acetylcarnitine	0.100817	-0.157281	0.0958045	0.577874	FALSE
7	5q31.1	ILMN_1699357	SLC22A5	Q35:C5/C4	Isovalerylcarnitine / Butyrylcarnitine	0.539253	0.021494	0.0350036	0.89513	FALSE
7	5q31.1	ILMN_1699357	SLC22A5	C18:2	Trans,trans-9,12-octadecadienoic acid (Linoelaidic)	0.91868	0.00138567	0.0135705	0.97893	FALSE
7	5q31.1	ILMN_1699357	SLC22A5	Q11:Ala/C2	Alanine / Acetylcarnitine	0.034045	-0.103166	0.0486396	0.433473	FALSE
7	5q31.1	ILMN_1699357	SLC22A5	C10	Decanoylcarnitine	0.891234	0.00207201	0.0151506	0.975442	FALSE
7	5q31.1	ILMN_1699357	SLC22A5	Q13:Arg/Cit	Arginine / Citrulline	0.714962	-0.00741432	0.0202991	0.949683	FALSE
7	5q31.1	ILMN_1699357	SLC22A5	C18:1	Octadecenoylcarnitine	0.0260083	0.0690561	0.0309975	0.381455	FALSE
7	5q31.1	ILMN_1699357	SLC22A5	Glu	Glutamic acid	0.294614	0.0235754	0.0224884	0.762037	FALSE
7	5q31.1	ILMN_1699357	SLC22A5	C20:3	Cis-11,14,17-eicosatrienoic acid methyl ester	0.569913	-0.15354	0.270232	0.909144	FALSE
7	5q31.1	ILMN_1699357	SLC22A5	C5OH+HMG	2-Hydroxyisovalerylcarnitine	0.178967	0.0211524	0.0157334	0.685964	FALSE
7	5q31.1	ILMN_1699357	SLC22A5	Q16:Asp/Cit	Aspartic acid / Citrulline	0.411899	-0.0734728	0.0895208	0.848808	FALSE
7	5q31.1	ILMN_1699357	SLC22A5	C4	Butyrylcarnitine	0.0980318	0.0292223	0.0176541	0.572518	FALSE
7	5q31.1	ILMN_1699357	SLC22A5	Gly	Glycine	0.108814	-0.039962	0.0249095	0.582875	FALSE
7	5q31.1	ILMN_1699357	SLC22A5	Leu|Ile	Leucine|Isoleucine	0.0227325	0.0714693	0.0313501	0.371679	FALSE
7	5q31.1	ILMN_1699357	SLC22A5	Q20:C5/(Leu|Ile)	Isovalerylcarnitine / Leucine|Isoleucine	0.165824	0.000129474	9.33974e-05	0.669182	FALSE
7	5q31.1	ILMN_1699357	SLC22A5	C3	Propionylcarnitine	0.00343509	0.133202	0.0454698	0.151224	FALSE
7	5q31.1	ILMN_1699357	SLC22A5	Q38:MMA/C3	Methylmalonylcarnitine / Propionylcarnitine	0.131382	-0.0246543	0.0163348	0.619525	FALSE
7	5q31.1	ILMN_1699357	SLC22A5	Tau	Taurine	0.814665	0.00882597	0.0376464	0.962519	FALSE
7	5q31.1	ILMN_1699357	SLC22A5	C16:1	Hexadecenoylcarnitine	0.163118	0.00936563	0.00671279	0.669182	FALSE
7	5q31.1	ILMN_1699357	SLC22A5	Q21:(C5OH+HMG)/(Leu|Ile)	2-Hydroxyisovalerylcarnitine / Leucine|Isoleucine	0.720543	6.01561e-05	0.000168134	0.949683	FALSE
7	5q31.1	ILMN_1699357	SLC22A5	Asp	Aspartic acid	0.532841	-0.0540936	0.0867182	0.894785	FALSE
7	5q31.1	ILMN_1699357	SLC22A5	C8	Octanoylcarnitine	0.945451	-0.000755873	0.011046	0.989421	FALSE
7	5q31.1	ILMN_1699357	SLC22A5	C0	Carnitine free	0.0567661	0.0752005	0.0394496	0.50857	FALSE
7	5q31.1	ILMN_1699357	SLC22A5	C16	Palmitoylcarnitine	0.0822953	0.0545087	0.0313553	0.552809	FALSE
7	5q31.1	ILMN_1699357	SLC22A5	Q26:Glu/Orn	Glutamic acid / Ornithine	0.974539	0.00111534	0.0349421	0.993949	FALSE
7	5q31.1	ILMN_1699357	SLC22A5	C6	Hexanoylcarnitine	0.474425	-0.00432528	0.00604564	0.886071	FALSE
7	5q31.1	ILMN_1699357	SLC22A5	Q9:Lys/PiPA	Lysine / Pipecolic acid	0.809119	-0.0114453	0.0473738	0.961734	FALSE
7	5q31.1	ILMN_1699357	SLC22A5	Arg	Arginine	0.750766	-0.0164489	0.0517792	0.952306	FALSE
7	5q31.1	ILMN_1699357	SLC22A5	AC-total	Acylcarnitine total	0.00440023	0.0872326	0.0305941	0.167209	FALSE
7	5q31.1	ILMN_1699357	SLC22A5	Q4:C0/(C16+C18)	Carnitine free / Palmitoylcarnitine + Stearoylcarnitine	0.622649	0.0179532	0.036477	0.923675	FALSE
7	5q31.1	ILMN_1699357	SLC22A5	Q19:(Leu|Ile)/C3	Leucine|Isoleucine / Propionylcarnitine	0.138502	-0.0824128	0.0556092	0.630089	FALSE
7	5q31.1	ILMN_1699357	SLC22A5	Q14:Arg/Orn	Arginine / Ornithine	0.518517	-0.00676585	0.0104775	0.894448	FALSE
7	5q31.1	ILMN_1699357	SLC22A5	C14	Myristoylcarnitine	0.0072665	0.0254035	0.00945347	0.213168	FALSE
7	5q31.1	ILMN_1699357	SLC22A5	Q15:Arg/Gly	Arginine / Glycine	0.330885	0.00335722	0.00345188	0.789732	FALSE
7	5q31.1	ILMN_1699357	SLC22A5	Q1:(Val+Leu|Ile)/(Phe+Tyr)	(Valine + Leucine|Isoleucine) / (Phenylalanine + Tyrosine)	0.660187	0.00906733	0.0206206	0.938123	FALSE
7	5q31.1	ILMN_1699357	SLC22A5	Q12:Ala/Asp	Alanine / Aspartic acid	0.650648	0.0156782	0.0346148	0.937215	FALSE
7	5q31.1	ILMN_1699357	SLC22A5	MMA	Methylmalonylcarnitine	0.138933	0.0298148	0.0201399	0.630089	FALSE
8	6q21	ILMN_1667994	AMD1	Q20:C5/(Leu|Ile)	Isovalerylcarnitine / Leucine|Isoleucine	0.4257	-0.000103135	0.000129447	0.861201	FALSE
8	6q21	ILMN_1667994	AMD1	Q16:Asp/Cit	Aspartic acid / Citrulline	0.623938	-0.0607014	0.123791	0.923675	FALSE
8	6q21	ILMN_1667994	AMD1	Q34:Asp/C2	Aspartic acid / Acetylcarnitine	0.822614	-0.0297208	0.132555	0.962519	FALSE
8	6q21	ILMN_1667994	AMD1	C18	Stearoylcarnitine	0.163661	-0.0501635	0.036001	0.669182	FALSE
8	6q21	ILMN_1667994	AMD1	Q3:(C16+C18:1)/C2	(Palmitoylcarnitine + Octadecenoylcarnitine) / Acetylcarnitine	0.760156	0.00211886	0.00693984	0.952618	FALSE
8	6q21	ILMN_1667994	AMD1	Q27:Sarc/Gly	Sarcosine / Glycine	0.00206982	0.0880326	0.0285433	0.108371	FALSE
8	6q21	ILMN_1667994	AMD1	Q9:Lys/PiPA	Lysine / Pipecolic acid	0.124119	0.100707	0.0654631	0.60836	FALSE
8	6q21	ILMN_1667994	AMD1	Glu	Glutamic acid	0.210964	0.0389072	0.0310926	0.714676	FALSE
8	6q21	ILMN_1667994	AMD1	Q13:Arg/Cit	Arginine / Citrulline	0.165294	0.0389172	0.0280382	0.669182	FALSE
8	6q21	ILMN_1667994	AMD1	C18:2	Trans,trans-9,12-octadecadienoic acid (Linoelaidic)	0.218707	-0.023074	0.0187537	0.723434	FALSE
8	6q21	ILMN_1667994	AMD1	Q12:Ala/Asp	Alanine / Aspartic acid	0.731022	0.0164559	0.0478625	0.949817	FALSE
8	6q21	ILMN_1667994	AMD1	C5OH+HMG	2-Hydroxyisovalerylcarnitine	0.0646174	0.0401923	0.021738	0.520136	FALSE
8	6q21	ILMN_1667994	AMD1	Q26:Glu/Orn	Glutamic acid / Ornithine	0.149102	-0.0696923	0.0482873	0.644235	FALSE
8	6q21	ILMN_1667994	AMD1	Arg	Arginine	0.0483074	0.141323	0.0715233	0.472054	FALSE
8	6q21	ILMN_1667994	AMD1	Q35:C5/C4	Isovalerylcarnitine / Butyrylcarnitine	0.857354	-0.00870706	0.0484351	0.968048	FALSE
8	6q21	ILMN_1667994	AMD1	Q21:(C5OH+HMG)/(Leu|Ile)	2-Hydroxyisovalerylcarnitine / Leucine|Isoleucine	0.203064	0.000296036	0.000232495	0.707621	FALSE
8	6q21	ILMN_1667994	AMD1	C20:3	Cis-11,14,17-eicosatrienoic acid methyl ester	0.0187439	0.881119	0.374851	0.346047	FALSE
8	6q21	ILMN_1667994	AMD1	Tau	Taurine	0.0337032	0.110461	0.0519788	0.43205	FALSE
8	6q21	ILMN_1667994	AMD1	C10	Decanoylcarnitine	0.135978	-0.0312393	0.0209441	0.625637	FALSE
8	6q21	ILMN_1667994	AMD1	Asp	Aspartic acid	0.663617	-0.052159	0.119908	0.938123	FALSE
8	6q21	ILMN_1667994	AMD1	C16:1	Hexadecenoylcarnitine	0.620531	-0.00459609	0.00928171	0.923675	FALSE
8	6q21	ILMN_1667994	AMD1	Q15:Arg/Gly	Arginine / Glycine	0.192154	0.00622578	0.00477186	0.699077	FALSE
8	6q21	ILMN_1667994	AMD1	Q1:(Val+Leu|Ile)/(Phe+Tyr)	(Valine + Leucine|Isoleucine) / (Phenylalanine + Tyrosine)	0.555613	0.0168059	0.0285101	0.904586	FALSE
8	6q21	ILMN_1667994	AMD1	Q33:C0/(AC-total)	Carnitine free / Acylcarnitine total	0.862479	0.00696773	0.0402196	0.969554	FALSE
8	6q21	ILMN_1667994	AMD1	C14	Myristoylcarnitine	0.468942	-0.00948195	0.0130904	0.886071	FALSE
8	6q21	ILMN_1667994	AMD1	Q38:MMA/C3	Methylmalonylcarnitine / Propionylcarnitine	0.0106186	0.0576814	0.022554	0.270154	FALSE
8	6q21	ILMN_1667994	AMD1	Q14:Arg/Orn	Arginine / Ornithine	0.672888	0.00611667	0.0144859	0.941631	FALSE
8	6q21	ILMN_1667994	AMD1	C6	Hexanoylcarnitine	0.462652	-0.00613806	0.00835529	0.883773	FALSE
8	6q21	ILMN_1667994	AMD1	Leu|Ile	Leucine|Isoleucine	0.177772	0.0584877	0.0433842	0.685964	FALSE
8	6q21	ILMN_1667994	AMD1	C3	Propionylcarnitine	0.716686	0.0228676	0.0630058	0.949683	FALSE
8	6q21	ILMN_1667994	AMD1	C18:1	Octadecenoylcarnitine	0.9136	-0.0046567	0.0429136	0.97893	FALSE
8	6q21	ILMN_1667994	AMD1	Q19:(Leu|Ile)/C3	Leucine|Isoleucine / Propionylcarnitine	0.659389	0.0339118	0.0769283	0.938123	FALSE
8	6q21	ILMN_1667994	AMD1	AC-total	Acylcarnitine total	0.886378	0.00605777	0.0423895	0.974619	FALSE
8	6q21	ILMN_1667994	AMD1	C8	Octanoylcarnitine	0.835738	-0.0031741	0.015306	0.964232	FALSE
8	6q21	ILMN_1667994	AMD1	C2	Acetylcarnitine	0.684856	-0.0223472	0.0550551	0.946826	FALSE
8	6q21	ILMN_1667994	AMD1	C0	Carnitine free	0.953709	-0.00317289	0.0546514	0.990641	FALSE
8	6q21	ILMN_1667994	AMD1	Gly	Glycine	0.190095	0.0451395	0.0344378	0.697773	FALSE
8	6q21	ILMN_1667994	AMD1	Q4:C0/(C16+C18)	Carnitine free / Palmitoylcarnitine + Stearoylcarnitine	0.402611	0.0422595	0.0504802	0.843289	FALSE
8	6q21	ILMN_1667994	AMD1	C16	Palmitoylcarnitine	0.474243	-0.0310498	0.0433818	0.886071	FALSE
8	6q21	ILMN_1667994	AMD1	Q11:Ala/C2	Alanine / Acetylcarnitine	0.179242	0.0904208	0.0672986	0.685964	FALSE
8	6q21	ILMN_1667994	AMD1	MMA	Methylmalonylcarnitine	0.000282817	0.100998	0.0277681	0.0300917	TRUE
8	6q21	ILMN_1667994	AMD1	C4	Butyrylcarnitine	0.794301	0.00638933	0.0245022	0.961103	FALSE
8	6q21	ILMN_1676891	CDK19	Q20:C5/(Leu|Ile)	Isovalerylcarnitine / Leucine|Isoleucine	0.259884	0.00015675	0.000139087	0.745238	FALSE
8	6q21	ILMN_1676891	CDK19	Q13:Arg/Cit	Arginine / Citrulline	0.484504	-0.0211416	0.0302364	0.886071	FALSE
8	6q21	ILMN_1676891	CDK19	Q9:Lys/PiPA	Lysine / Pipecolic acid	0.606701	-0.0363352	0.0705713	0.92087	FALSE
8	6q21	ILMN_1676891	CDK19	C18	Stearoylcarnitine	0.883791	-0.00567318	0.0388084	0.973957	FALSE
8	6q21	ILMN_1676891	CDK19	C16:1	Hexadecenoylcarnitine	0.400692	0.00841118	0.0100065	0.841874	FALSE
8	6q21	ILMN_1676891	CDK19	C5OH+HMG	2-Hydroxyisovalerylcarnitine	0.985881	-0.000415356	0.0234688	0.995857	FALSE
8	6q21	ILMN_1676891	CDK19	Q35:C5/C4	Isovalerylcarnitine / Butyrylcarnitine	0.495636	0.0355597	0.0521785	0.886071	FALSE
8	6q21	ILMN_1676891	CDK19	Q16:Asp/Cit	Aspartic acid / Citrulline	0.0595334	-0.251249	0.133265	0.519492	FALSE
8	6q21	ILMN_1676891	CDK19	Q1:(Val+Leu|Ile)/(Phe+Tyr)	(Valine + Leucine|Isoleucine) / (Phenylalanine + Tyrosine)	0.694491	-0.0120675	0.0307198	0.948203	FALSE
8	6q21	ILMN_1676891	CDK19	C20:3	Cis-11,14,17-eicosatrienoic acid methyl ester	0.996729	-0.00165075	0.402618	0.998606	FALSE
8	6q21	ILMN_1676891	CDK19	Q11:Ala/C2	Alanine / Acetylcarnitine	0.817021	0.0167873	0.0725435	0.962519	FALSE
8	6q21	ILMN_1676891	CDK19	Glu	Glutamic acid	0.32223	-0.0331708	0.0335012	0.783995	FALSE
8	6q21	ILMN_1676891	CDK19	Q34:Asp/C2	Aspartic acid / Acetylcarnitine	0.193663	-0.185628	0.142761	0.700179	FALSE
8	6q21	ILMN_1676891	CDK19	Q33:C0/(AC-total)	Carnitine free / Acylcarnitine total	0.00159982	-0.136605	0.043224	0.0911899	FALSE
8	6q21	ILMN_1676891	CDK19	C3	Propionylcarnitine	0.472592	0.0487647	0.0678789	0.886071	FALSE
8	6q21	ILMN_1676891	CDK19	C10	Decanoylcarnitine	0.499983	0.0151956	0.0225239	0.887269	FALSE
8	6q21	ILMN_1676891	CDK19	C18:1	Octadecenoylcarnitine	0.777075	0.0130929	0.0462365	0.957322	FALSE
8	6q21	ILMN_1676891	CDK19	Q27:Sarc/Gly	Sarcosine / Glycine	0.07713	-0.0544781	0.0308043	0.542798	FALSE
8	6q21	ILMN_1676891	CDK19	C16	Palmitoylcarnitine	0.340005	-0.0446053	0.0467369	0.798011	FALSE
8	6q21	ILMN_1676891	CDK19	Q15:Arg/Gly	Arginine / Glycine	0.447124	-0.00391054	0.00514292	0.872918	FALSE
8	6q21	ILMN_1676891	CDK19	Tau	Taurine	0.140357	0.0826605	0.0560385	0.631445	FALSE
8	6q21	ILMN_1676891	CDK19	Q21:(C5OH+HMG)/(Leu|Ile)	2-Hydroxyisovalerylcarnitine / Leucine|Isoleucine	0.198487	0.000322694	0.000250867	0.702749	FALSE
8	6q21	ILMN_1676891	CDK19	Q3:(C16+C18:1)/C2	(Palmitoylcarnitine + Octadecenoylcarnitine) / Acetylcarnitine	0.317691	0.00747128	0.00747524	0.783995	FALSE
8	6q21	ILMN_1676891	CDK19	Q14:Arg/Orn	Arginine / Ornithine	0.41487	-0.0127288	0.015608	0.850523	FALSE
8	6q21	ILMN_1676891	CDK19	C2	Acetylcarnitine	0.239581	-0.0697608	0.0593005	0.735255	FALSE
8	6q21	ILMN_1676891	CDK19	C8	Octanoylcarnitine	0.795128	0.00426908	0.0164389	0.961286	FALSE
8	6q21	ILMN_1676891	CDK19	Q12:Ala/Asp	Alanine / Aspartic acid	0.18838	0.0678908	0.0515947	0.694352	FALSE
8	6q21	ILMN_1676891	CDK19	Arg	Arginine	0.293761	-0.0809887	0.0771181	0.761108	FALSE
8	6q21	ILMN_1676891	CDK19	AC-total	Acylcarnitine total	0.951272	0.0027914	0.0456727	0.98972	FALSE
8	6q21	ILMN_1676891	CDK19	C14	Myristoylcarnitine	0.264433	-0.0157428	0.0141027	0.747615	FALSE
8	6q21	ILMN_1676891	CDK19	C6	Hexanoylcarnitine	0.197146	-0.011609	0.00899809	0.70204	FALSE
8	6q21	ILMN_1676891	CDK19	Gly	Glycine	0.722596	0.0131773	0.0371147	0.949683	FALSE
8	6q21	ILMN_1676891	CDK19	Q26:Glu/Orn	Glutamic acid / Ornithine	0.508318	-0.0344347	0.0520491	0.893316	FALSE
8	6q21	ILMN_1676891	CDK19	MMA	Methylmalonylcarnitine	0.72499	0.0105623	0.0300193	0.949683	FALSE
8	6q21	ILMN_1676891	CDK19	C18:2	Trans,trans-9,12-octadecadienoic acid (Linoelaidic)	0.701512	-0.00774686	0.020209	0.948627	FALSE
8	6q21	ILMN_1676891	CDK19	Leu|Ile	Leucine|Isoleucine	0.000863943	-0.155597	0.0466329	0.0626751	FALSE
8	6q21	ILMN_1676891	CDK19	C4	Butyrylcarnitine	0.263492	-0.0294387	0.0263197	0.747615	FALSE
8	6q21	ILMN_1676891	CDK19	Asp	Aspartic acid	0.0478221	-0.255587	0.129071	0.472054	FALSE
8	6q21	ILMN_1676891	CDK19	Q19:(Leu|Ile)/C3	Leucine|Isoleucine / Propionylcarnitine	0.00932207	-0.215357	0.0827465	0.250051	FALSE
8	6q21	ILMN_1676891	CDK19	Q38:MMA/C3	Methylmalonylcarnitine / Propionylcarnitine	0.495686	-0.0165785	0.0243294	0.886071	FALSE
8	6q21	ILMN_1676891	CDK19	Q4:C0/(C16+C18)	Carnitine free / Palmitoylcarnitine + Stearoylcarnitine	0.0466036	-0.10808	0.0542802	0.466328	FALSE
8	6q21	ILMN_1676891	CDK19	C0	Carnitine free	0.0172639	-0.139956	0.058729	0.334274	FALSE
8	6q21	ILMN_2393456	DDO	Q27:Sarc/Gly	Sarcosine / Glycine	0.0721886	-0.0696635	0.0387255	0.532019	FALSE
8	6q21	ILMN_2393456	DDO	Q16:Asp/Cit	Aspartic acid / Citrulline	0.438881	0.129814	0.167666	0.867095	FALSE
8	6q21	ILMN_2393456	DDO	Q13:Arg/Cit	Arginine / Citrulline	0.955053	0.00214243	0.038007	0.99107	FALSE
8	6q21	ILMN_2393456	DDO	Q9:Lys/PiPA	Lysine / Pipecolic acid	0.714736	0.0324336	0.088724	0.949683	FALSE
8	6q21	ILMN_2393456	DDO	C18	Stearoylcarnitine	0.268337	-0.0540035	0.0487742	0.747615	FALSE
8	6q21	ILMN_2393456	DDO	Q15:Arg/Gly	Arginine / Glycine	0.946034	-0.000437765	0.00646655	0.989421	FALSE
8	6q21	ILMN_2393456	DDO	C16	Palmitoylcarnitine	0.078815	-0.103268	0.0587239	0.542978	FALSE
8	6q21	ILMN_2393456	DDO	C16:1	Hexadecenoylcarnitine	0.0409389	-0.0257249	0.0125763	0.464383	FALSE
8	6q21	ILMN_2393456	DDO	Asp	Aspartic acid	0.53816	0.0999993	0.162414	0.894785	FALSE
8	6q21	ILMN_2393456	DDO	Glu	Glutamic acid	0.0202662	-0.0977411	0.0420701	0.360168	FALSE
8	6q21	ILMN_2393456	DDO	Q20:C5/(Leu|Ile)	Isovalerylcarnitine / Leucine|Isoleucine	0.524973	-0.000111196	0.000174888	0.894448	FALSE
8	6q21	ILMN_2393456	DDO	C2	Acetylcarnitine	0.558402	-0.043648	0.0745715	0.905241	FALSE
8	6q21	ILMN_2393456	DDO	C5OH+HMG	2-Hydroxyisovalerylcarnitine	0.987333	-0.00046836	0.0294977	0.995857	FALSE
8	6q21	ILMN_2393456	DDO	Q38:MMA/C3	Methylmalonylcarnitine / Propionylcarnitine	0.85127	0.00573887	0.0306034	0.968048	FALSE
8	6q21	ILMN_2393456	DDO	C8	Octanoylcarnitine	0.276113	0.0224879	0.0206425	0.748328	FALSE
8	6q21	ILMN_2393456	DDO	C18:2	Trans,trans-9,12-octadecadienoic acid (Linoelaidic)	0.190451	-0.0332612	0.025396	0.697954	FALSE
8	6q21	ILMN_2393456	DDO	C10	Decanoylcarnitine	0.907628	-0.00328688	0.028324	0.97893	FALSE
8	6q21	ILMN_2393456	DDO	Q35:C5/C4	Isovalerylcarnitine / Butyrylcarnitine	0.638912	0.0307753	0.065578	0.933227	FALSE
8	6q21	ILMN_2393456	DDO	Q3:(C16+C18:1)/C2	(Palmitoylcarnitine + Octadecenoylcarnitine) / Acetylcarnitine	0.271383	-0.0103365	0.00939512	0.748188	FALSE
8	6q21	ILMN_2393456	DDO	Q33:C0/(AC-total)	Carnitine free / Acylcarnitine total	0.493067	0.0373452	0.0544733	0.886071	FALSE
8	6q21	ILMN_2393456	DDO	Tau	Taurine	0.179362	-0.0946497	0.0704654	0.685964	FALSE
8	6q21	ILMN_2393456	DDO	C0	Carnitine free	0.892811	-0.00996489	0.073942	0.975976	FALSE
8	6q21	ILMN_2393456	DDO	Q26:Glu/Orn	Glutamic acid / Ornithine	0.394631	-0.05571	0.0654305	0.839709	FALSE
8	6q21	ILMN_2393456	DDO	Q34:Asp/C2	Aspartic acid / Acetylcarnitine	0.423892	0.143595	0.179526	0.86018	FALSE
8	6q21	ILMN_2393456	DDO	C20:3	Cis-11,14,17-eicosatrienoic acid methyl ester	0.0416424	-1.03379	0.507487	0.464383	FALSE
8	6q21	ILMN_2393456	DDO	Q14:Arg/Orn	Arginine / Ornithine	0.686305	-0.00792688	0.0196242	0.946826	FALSE
8	6q21	ILMN_2393456	DDO	Q21:(C5OH+HMG)/(Leu|Ile)	2-Hydroxyisovalerylcarnitine / Leucine|Isoleucine	0.88275	-4.64695e-05	0.000315041	0.973957	FALSE
8	6q21	ILMN_2393456	DDO	C6	Hexanoylcarnitine	0.868143	0.0018791	0.0113172	0.970964	FALSE
8	6q21	ILMN_2393456	DDO	Q1:(Val+Leu|Ile)/(Phe+Tyr)	(Valine + Leucine|Isoleucine) / (Phenylalanine + Tyrosine)	0.117071	0.0605163	0.0385975	0.594565	FALSE
8	6q21	ILMN_2393456	DDO	Leu|Ile	Leucine|Isoleucine	0.968067	-0.00235397	0.0587936	0.993272	FALSE
8	6q21	ILMN_2393456	DDO	Gly	Glycine	0.956646	-0.00253698	0.0466613	0.991313	FALSE
8	6q21	ILMN_2393456	DDO	Q11:Ala/C2	Alanine / Acetylcarnitine	0.639109	-0.0427729	0.0911966	0.933227	FALSE
8	6q21	ILMN_2393456	DDO	C18:1	Octadecenoylcarnitine	0.253024	-0.0664407	0.0581094	0.744629	FALSE
8	6q21	ILMN_2393456	DDO	Q19:(Leu|Ile)/C3	Leucine|Isoleucine / Propionylcarnitine	0.980814	-0.00250643	0.104208	0.994275	FALSE
8	6q21	ILMN_2393456	DDO	C4	Butyrylcarnitine	0.571805	-0.0187159	0.0330968	0.909871	FALSE
8	6q21	ILMN_2393456	DDO	MMA	Methylmalonylcarnitine	0.963197	0.00174165	0.037741	0.991803	FALSE
8	6q21	ILMN_2393456	DDO	Arg	Arginine	0.813387	-0.0228956	0.0969777	0.962519	FALSE
8	6q21	ILMN_2393456	DDO	Q12:Ala/Asp	Alanine / Aspartic acid	0.320358	-0.0644249	0.0648154	0.783995	FALSE
8	6q21	ILMN_2393456	DDO	C3	Propionylcarnitine	0.921506	-0.00841093	0.0853473	0.979215	FALSE
8	6q21	ILMN_2393456	DDO	C14	Myristoylcarnitine	0.17196	-0.024232	0.0177337	0.678489	FALSE
8	6q21	ILMN_2393456	DDO	Q4:C0/(C16+C18)	Carnitine free / Palmitoylcarnitine + Stearoylcarnitine	0.208121	0.08598	0.0682832	0.710504	FALSE
8	6q21	ILMN_2393456	DDO	AC-total	Acylcarnitine total	0.369292	-0.0515521	0.0574071	0.823595	FALSE
8	6q21	ILMN_2393461	DDO	Q27:Sarc/Gly	Sarcosine / Glycine	0.829369	-0.00737781	0.0342295	0.962519	FALSE
8	6q21	ILMN_2393461	DDO	Q9:Lys/PiPA	Lysine / Pipecolic acid	0.440521	0.0604445	0.0783496	0.867156	FALSE
8	6q21	ILMN_2393461	DDO	C18	Stearoylcarnitine	0.161061	0.0603834	0.043068	0.668659	FALSE
8	6q21	ILMN_2393461	DDO	Q20:C5/(Leu|Ile)	Isovalerylcarnitine / Leucine|Isoleucine	0.770295	4.51895e-05	0.000154743	0.955951	FALSE
8	6q21	ILMN_2393461	DDO	C20:3	Cis-11,14,17-eicosatrienoic acid methyl ester	0.414385	-0.364909	0.447083	0.850382	FALSE
8	6q21	ILMN_2393461	DDO	Glu	Glutamic acid	0.12095	-0.0576965	0.0371881	0.601534	FALSE
8	6q21	ILMN_2393461	DDO	Q3:(C16+C18:1)/C2	(Palmitoylcarnitine + Octadecenoylcarnitine) / Acetylcarnitine	0.732396	-0.00283889	0.00830112	0.949817	FALSE
8	6q21	ILMN_2393461	DDO	Q13:Arg/Cit	Arginine / Citrulline	0.888133	-0.00472142	0.0335601	0.974847	FALSE
8	6q21	ILMN_2393461	DDO	Q1:(Val+Leu|Ile)/(Phe+Tyr)	(Valine + Leucine|Isoleucine) / (Phenylalanine + Tyrosine)	0.168012	0.0470192	0.0340933	0.673345	FALSE
8	6q21	ILMN_2393461	DDO	C10	Decanoylcarnitine	0.0698936	0.045384	0.0250242	0.528674	FALSE
8	6q21	ILMN_2393461	DDO	Asp	Aspartic acid	0.917353	-0.014888	0.143454	0.97893	FALSE
8	6q21	ILMN_2393461	DDO	Tau	Taurine	0.760218	-0.0190045	0.0622614	0.952618	FALSE
8	6q21	ILMN_2393461	DDO	Q19:(Leu|Ile)/C3	Leucine|Isoleucine / Propionylcarnitine	0.111943	-0.146262	0.0919747	0.588278	FALSE
8	6q21	ILMN_2393461	DDO	C5OH+HMG	2-Hydroxyisovalerylcarnitine	0.269487	0.0287371	0.0260168	0.747615	FALSE
8	6q21	ILMN_2393461	DDO	Q34:Asp/C2	Aspartic acid / Acetylcarnitine	0.892634	-0.0214065	0.158578	0.975976	FALSE
8	6q21	ILMN_2393461	DDO	Q35:C5/C4	Isovalerylcarnitine / Butyrylcarnitine	0.169823	-0.079479	0.0578751	0.675527	FALSE
8	6q21	ILMN_2393461	DDO	Q16:Asp/Cit	Aspartic acid / Citrulline	0.807801	0.036032	0.148099	0.961734	FALSE
8	6q21	ILMN_2393461	DDO	Leu|Ile	Leucine|Isoleucine	0.070785	-0.0937938	0.0518816	0.529855	FALSE
8	6q21	ILMN_2393461	DDO	Q38:MMA/C3	Methylmalonylcarnitine / Propionylcarnitine	0.201153	-0.0345466	0.0270168	0.704668	FALSE
8	6q21	ILMN_2393461	DDO	C16	Palmitoylcarnitine	0.9168	0.00542298	0.0519047	0.97893	FALSE
8	6q21	ILMN_2393461	DDO	Q15:Arg/Gly	Arginine / Glycine	0.600666	-0.00298972	0.00571071	0.919203	FALSE
8	6q21	ILMN_2393461	DDO	Gly	Glycine	0.524686	-0.0262304	0.0412263	0.894448	FALSE
8	6q21	ILMN_2393461	DDO	Q11:Ala/C2	Alanine / Acetylcarnitine	0.495626	-0.0548877	0.0805376	0.886071	FALSE
8	6q21	ILMN_2393461	DDO	Q33:C0/(AC-total)	Carnitine free / Acylcarnitine total	0.733002	0.0164157	0.0481139	0.949817	FALSE
8	6q21	ILMN_2393461	DDO	Q21:(C5OH+HMG)/(Leu|Ile)	2-Hydroxyisovalerylcarnitine / Leucine|Isoleucine	0.100648	0.000456494	0.000277926	0.577874	FALSE
8	6q21	ILMN_2393461	DDO	C16:1	Hexadecenoylcarnitine	0.184907	-0.0147197	0.0110986	0.688707	FALSE
8	6q21	ILMN_2393461	DDO	C18:2	Trans,trans-9,12-octadecadienoic acid (Linoelaidic)	0.605068	-0.0116012	0.0224303	0.919203	FALSE
8	6q21	ILMN_2393461	DDO	C0	Carnitine free	0.49338	0.0447422	0.0653103	0.886071	FALSE
8	6q21	ILMN_2393461	DDO	Q14:Arg/Orn	Arginine / Ornithine	0.91587	-0.00183199	0.0173401	0.97893	FALSE
8	6q21	ILMN_2393461	DDO	C2	Acetylcarnitine	0.921428	0.00649746	0.0658655	0.979215	FALSE
8	6q21	ILMN_2393461	DDO	C18:1	Octadecenoylcarnitine	0.851157	-0.00963439	0.0513376	0.968048	FALSE
8	6q21	ILMN_2393461	DDO	C14	Myristoylcarnitine	0.9962	7.46028e-05	0.0156633	0.998606	FALSE
8	6q21	ILMN_2393461	DDO	Arg	Arginine	0.494621	-0.0585009	0.0856394	0.886071	FALSE
8	6q21	ILMN_2393461	DDO	C3	Propionylcarnitine	0.623009	0.0370581	0.0753722	0.923675	FALSE
8	6q21	ILMN_2393461	DDO	MMA	Methylmalonylcarnitine	0.761916	0.0100996	0.0333312	0.952618	FALSE
8	6q21	ILMN_2393461	DDO	AC-total	Acylcarnitine total	0.476571	0.0360998	0.0507045	0.886071	FALSE
8	6q21	ILMN_2393461	DDO	Q26:Glu/Orn	Glutamic acid / Ornithine	0.962108	0.00274621	0.0577974	0.991803	FALSE
8	6q21	ILMN_2393461	DDO	C8	Octanoylcarnitine	0.395172	0.0155173	0.0182457	0.839806	FALSE
8	6q21	ILMN_2393461	DDO	Q12:Ala/Asp	Alanine / Aspartic acid	0.831926	-0.0121536	0.0572576	0.962519	FALSE
8	6q21	ILMN_2393461	DDO	C6	Hexanoylcarnitine	0.0194725	0.0233466	0.00998442	0.35316	FALSE
8	6q21	ILMN_2393461	DDO	Q4:C0/(C16+C18)	Carnitine free / Palmitoylcarnitine + Stearoylcarnitine	0.869889	0.0098855	0.0603433	0.971889	FALSE
8	6q21	ILMN_2393461	DDO	C4	Butyrylcarnitine	0.633311	0.0139797	0.0292986	0.93022	FALSE
8	6q21	ILMN_1664167	RPF2	Q16:Asp/Cit	Aspartic acid / Citrulline	0.41113	-0.101999	0.124074	0.848305	FALSE
8	6q21	ILMN_1664167	RPF2	C16:1	Hexadecenoylcarnitine	0.614979	-0.00467857	0.00930023	0.922681	FALSE
8	6q21	ILMN_1664167	RPF2	Q14:Arg/Orn	Arginine / Ornithine	0.484747	0.0101576	0.0145353	0.886071	FALSE
8	6q21	ILMN_1664167	RPF2	C10	Decanoylcarnitine	0.379117	0.018451	0.0209736	0.828914	FALSE
8	6q21	ILMN_1664167	RPF2	Q13:Arg/Cit	Arginine / Citrulline	0.016307	0.0674911	0.0280737	0.334274	FALSE
8	6q21	ILMN_1664167	RPF2	Tau	Taurine	0.268493	0.0577242	0.0521514	0.747615	FALSE
8	6q21	ILMN_1664167	RPF2	C18:1	Octadecenoylcarnitine	0.801029	0.0108422	0.0430161	0.961734	FALSE
8	6q21	ILMN_1664167	RPF2	Q3:(C16+C18:1)/C2	(Palmitoylcarnitine + Octadecenoylcarnitine) / Acetylcarnitine	0.450974	0.00524414	0.00695562	0.874808	FALSE
8	6q21	ILMN_1664167	RPF2	Q19:(Leu|Ile)/C3	Leucine|Isoleucine / Propionylcarnitine	0.0875166	0.131733	0.077059	0.560014	FALSE
8	6q21	ILMN_1664167	RPF2	Q38:MMA/C3	Methylmalonylcarnitine / Propionylcarnitine	0.263999	0.0253165	0.0226584	0.747615	FALSE
8	6q21	ILMN_1664167	RPF2	Q11:Ala/C2	Alanine / Acetylcarnitine	0.173919	0.0917595	0.0674595	0.682841	FALSE
8	6q21	ILMN_1664167	RPF2	AC-total	Acylcarnitine total	0.302059	0.043852	0.0424799	0.771476	FALSE
8	6q21	ILMN_1664167	RPF2	Q20:C5/(Leu|Ile)	Isovalerylcarnitine / Leucine|Isoleucine	0.73005	4.47368e-05	0.000129631	0.949817	FALSE
8	6q21	ILMN_1664167	RPF2	C6	Hexanoylcarnitine	0.646304	0.00384348	0.00837408	0.934331	FALSE
8	6q21	ILMN_1664167	RPF2	Q21:(C5OH+HMG)/(Leu|Ile)	2-Hydroxyisovalerylcarnitine / Leucine|Isoleucine	0.800359	5.90897e-05	0.000233633	0.961734	FALSE
8	6q21	ILMN_1664167	RPF2	C20:3	Cis-11,14,17-eicosatrienoic acid methyl ester	0.408045	0.309839	0.3745	0.845878	FALSE
8	6q21	ILMN_1664167	RPF2	Q4:C0/(C16+C18)	Carnitine free / Palmitoylcarnitine + Stearoylcarnitine	0.288873	-0.0536165	0.0505393	0.755805	FALSE
8	6q21	ILMN_1664167	RPF2	C0	Carnitine free	0.884079	0.00797937	0.0547211	0.973957	FALSE
8	6q21	ILMN_1664167	RPF2	Gly	Glycine	0.451381	0.026007	0.0345256	0.874808	FALSE
8	6q21	ILMN_1664167	RPF2	C14	Myristoylcarnitine	0.625922	0.00640487	0.0131368	0.924545	FALSE
8	6q21	ILMN_1664167	RPF2	Q33:C0/(AC-total)	Carnitine free / Acylcarnitine total	0.434647	-0.0314994	0.0403102	0.865498	FALSE
8	6q21	ILMN_1664167	RPF2	C5OH+HMG	2-Hydroxyisovalerylcarnitine	0.0632382	0.0406073	0.0218486	0.520136	FALSE
8	6q21	ILMN_1664167	RPF2	Q9:Lys/PiPA	Lysine / Pipecolic acid	0.0340857	0.139075	0.0655845	0.433473	FALSE
8	6q21	ILMN_1664167	RPF2	Arg	Arginine	0.0837469	0.124078	0.0717118	0.554967	FALSE
8	6q21	ILMN_1664167	RPF2	Q27:Sarc/Gly	Sarcosine / Glycine	0.0550479	0.0550068	0.0286546	0.501515	FALSE
8	6q21	ILMN_1664167	RPF2	C4	Butyrylcarnitine	0.884251	0.00356938	0.0245146	0.973957	FALSE
8	6q21	ILMN_1664167	RPF2	Asp	Aspartic acid	0.170152	-0.164864	0.120144	0.675527	FALSE
8	6q21	ILMN_1664167	RPF2	Glu	Glutamic acid	0.912065	0.00344476	0.0311889	0.97893	FALSE
8	6q21	ILMN_1664167	RPF2	Q15:Arg/Gly	Arginine / Glycine	0.193789	0.00621787	0.00478334	0.700179	FALSE
8	6q21	ILMN_1664167	RPF2	C3	Propionylcarnitine	0.952724	0.00374496	0.0631592	0.98994	FALSE
8	6q21	ILMN_1664167	RPF2	Q26:Glu/Orn	Glutamic acid / Ornithine	0.222269	-0.0591049	0.0484107	0.727133	FALSE
8	6q21	ILMN_1664167	RPF2	Q35:C5/C4	Isovalerylcarnitine / Butyrylcarnitine	0.140876	0.0714366	0.0484928	0.631445	FALSE
8	6q21	ILMN_1664167	RPF2	Q12:Ala/Asp	Alanine / Aspartic acid	0.125723	0.0734592	0.0479547	0.611752	FALSE
8	6q21	ILMN_1664167	RPF2	C18	Stearoylcarnitine	0.316279	0.0361825	0.0360962	0.783821	FALSE
8	6q21	ILMN_1664167	RPF2	C8	Octanoylcarnitine	0.711914	0.00565171	0.0153021	0.949306	FALSE
8	6q21	ILMN_1664167	RPF2	MMA	Methylmalonylcarnitine	0.042234	0.0567074	0.0278997	0.464383	FALSE
8	6q21	ILMN_1664167	RPF2	Q34:Asp/C2	Aspartic acid / Acetylcarnitine	0.201555	-0.169686	0.13282	0.704668	FALSE
8	6q21	ILMN_1664167	RPF2	C18:2	Trans,trans-9,12-octadecadienoic acid (Linoelaidic)	0.27541	0.0204977	0.018788	0.748328	FALSE
8	6q21	ILMN_1664167	RPF2	C2	Acetylcarnitine	0.930108	0.00484124	0.0551896	0.983407	FALSE
8	6q21	ILMN_1664167	RPF2	Q1:(Val+Leu|Ile)/(Phe+Tyr)	(Valine + Leucine|Isoleucine) / (Phenylalanine + Tyrosine)	0.335802	0.0275094	0.0285744	0.793713	FALSE
8	6q21	ILMN_1664167	RPF2	C16	Palmitoylcarnitine	0.304809	0.0446298	0.04348	0.774441	FALSE
8	6q21	ILMN_1664167	RPF2	Leu|Ile	Leucine|Isoleucine	0.000959164	0.143494	0.0433869	0.0665576	FALSE
8	6q21	ILMN_1763609	SLC22A16	C14	Myristoylcarnitine	0.000463296	-0.0176346	0.00502824	0.0399687	TRUE
8	6q21	ILMN_1763609	SLC22A16	C6	Hexanoylcarnitine	0.0696279	-0.0058391	0.00321656	0.528674	FALSE
8	6q21	ILMN_1763609	SLC22A16	C10	Decanoylcarnitine	0.808849	-0.00195021	0.00806057	0.961734	FALSE
8	6q21	ILMN_1763609	SLC22A16	C0	Carnitine free	0.0456522	-0.0420112	0.0210069	0.464383	FALSE
8	6q21	ILMN_1763609	SLC22A16	Q12:Ala/Asp	Alanine / Aspartic acid	0.553024	0.0109393	0.0184368	0.902067	FALSE
8	6q21	ILMN_1763609	SLC22A16	MMA	Methylmalonylcarnitine	0.52327	0.0068511	0.0107312	0.894448	FALSE
8	6q21	ILMN_1763609	SLC22A16	C16:1	Hexadecenoylcarnitine	0.0268983	-0.00790702	0.00357029	0.381597	FALSE
8	6q21	ILMN_1763609	SLC22A16	Tau	Taurine	0.49791	0.013588	0.0200439	0.886489	FALSE
8	6q21	ILMN_1763609	SLC22A16	Q11:Ala/C2	Alanine / Acetylcarnitine	0.0585645	0.0490381	0.025911	0.513565	FALSE
8	6q21	ILMN_1763609	SLC22A16	Q38:MMA/C3	Methylmalonylcarnitine / Propionylcarnitine	0.0978481	0.0144011	0.00869538	0.572518	FALSE
8	6q21	ILMN_1763609	SLC22A16	Q3:(C16+C18:1)/C2	(Palmitoylcarnitine + Octadecenoylcarnitine) / Acetylcarnitine	0.685465	-0.00108252	0.00267238	0.946826	FALSE
8	6q21	ILMN_1763609	SLC22A16	C18:1	Octadecenoylcarnitine	0.105033	-0.0267883	0.0165188	0.581626	FALSE
8	6q21	ILMN_1763609	SLC22A16	C18	Stearoylcarnitine	0.231284	-0.0166073	0.0138691	0.729705	FALSE
8	6q21	ILMN_1763609	SLC22A16	Q35:C5/C4	Isovalerylcarnitine / Butyrylcarnitine	0.276638	0.0202814	0.0186374	0.748328	FALSE
8	6q21	ILMN_1763609	SLC22A16	C2	Acetylcarnitine	0.0981101	-0.0350714	0.0211927	0.572518	FALSE
8	6q21	ILMN_1763609	SLC22A16	C8	Octanoylcarnitine	0.127714	0.00894861	0.00587245	0.613029	FALSE
8	6q21	ILMN_1763609	SLC22A16	C18:2	Trans,trans-9,12-octadecadienoic acid (Linoelaidic)	0.224021	-0.00878055	0.00721911	0.727488	FALSE
8	6q21	ILMN_1763609	SLC22A16	Q1:(Val+Leu|Ile)/(Phe+Tyr)	(Valine + Leucine|Isoleucine) / (Phenylalanine + Tyrosine)	0.510747	-0.00722365	0.0109816	0.893316	FALSE
8	6q21	ILMN_1763609	SLC22A16	Q15:Arg/Gly	Arginine / Glycine	0.191354	-0.00240243	0.00183807	0.698859	FALSE
8	6q21	ILMN_1763609	SLC22A16	Q26:Glu/Orn	Glutamic acid / Ornithine	0.90487	0.00222437	0.0186097	0.97893	FALSE
8	6q21	ILMN_1763609	SLC22A16	C3	Propionylcarnitine	0.106803	-0.039133	0.0242538	0.581626	FALSE
8	6q21	ILMN_1763609	SLC22A16	AC-total	Acylcarnitine total	0.0435308	-0.0329466	0.016311	0.464383	FALSE
8	6q21	ILMN_1763609	SLC22A16	Q14:Arg/Orn	Arginine / Ornithine	0.0774575	-0.00985643	0.00557942	0.542978	FALSE
8	6q21	ILMN_1763609	SLC22A16	Q33:C0/(AC-total)	Carnitine free / Acylcarnitine total	0.675281	-0.0064906	0.0154916	0.942912	FALSE
8	6q21	ILMN_1763609	SLC22A16	Q16:Asp/Cit	Aspartic acid / Citrulline	0.7726	-0.0137817	0.047685	0.956307	FALSE
8	6q21	ILMN_1763609	SLC22A16	C20:3	Cis-11,14,17-eicosatrienoic acid methyl ester	0.116134	-0.226487	0.144148	0.593451	FALSE
8	6q21	ILMN_1763609	SLC22A16	Q13:Arg/Cit	Arginine / Citrulline	0.27233	-0.0118757	0.0108156	0.748188	FALSE
8	6q21	ILMN_1763609	SLC22A16	Q27:Sarc/Gly	Sarcosine / Glycine	0.408756	0.00910502	0.0110195	0.845878	FALSE
8	6q21	ILMN_1763609	SLC22A16	C16	Palmitoylcarnitine	0.00455437	-0.0473698	0.0166779	0.17103	FALSE
8	6q21	ILMN_1763609	SLC22A16	Leu|Ile	Leucine|Isoleucine	0.80483	-0.00413177	0.0167187	0.961734	FALSE
8	6q21	ILMN_1763609	SLC22A16	C4	Butyrylcarnitine	0.0826999	-0.0163489	0.00941684	0.552809	FALSE
8	6q21	ILMN_1763609	SLC22A16	Asp	Aspartic acid	0.666559	-0.0199041	0.0461875	0.938123	FALSE
8	6q21	ILMN_1763609	SLC22A16	Q34:Asp/C2	Aspartic acid / Acetylcarnitine	0.765775	0.0152128	0.0510585	0.952906	FALSE
8	6q21	ILMN_1763609	SLC22A16	Gly	Glycine	0.808894	-0.00321003	0.0132708	0.961734	FALSE
8	6q21	ILMN_1763609	SLC22A16	Q19:(Leu|Ile)/C3	Leucine|Isoleucine / Propionylcarnitine	0.182557	0.0394953	0.02962	0.685964	FALSE
8	6q21	ILMN_1763609	SLC22A16	Arg	Arginine	0.142787	-0.040409	0.0275625	0.633304	FALSE
8	6q21	ILMN_1763609	SLC22A16	Q21:(C5OH+HMG)/(Leu|Ile)	2-Hydroxyisovalerylcarnitine / Leucine|Isoleucine	0.327307	-8.78127e-05	8.96231e-05	0.78737	FALSE
8	6q21	ILMN_1763609	SLC22A16	C5OH+HMG	2-Hydroxyisovalerylcarnitine	0.21236	-0.0104641	0.00838793	0.714698	FALSE
8	6q21	ILMN_1763609	SLC22A16	Glu	Glutamic acid	0.142969	0.0175457	0.0119732	0.633304	FALSE
8	6q21	ILMN_1763609	SLC22A16	Q9:Lys/PiPA	Lysine / Pipecolic acid	0.461009	-0.0186011	0.0252276	0.882645	FALSE
8	6q21	ILMN_1763609	SLC22A16	Q20:C5/(Leu|Ile)	Isovalerylcarnitine / Leucine|Isoleucine	0.851894	9.29922e-06	4.98009e-05	0.968048	FALSE
8	6q21	ILMN_1763609	SLC22A16	Q4:C0/(C16+C18)	Carnitine free / Palmitoylcarnitine + Stearoylcarnitine	0.926161	0.00180065	0.0194269	0.980953	FALSE
9	6q23.2	ILMN_1812281	ARG1	C18	Stearoylcarnitine	0.610531	0.0200493	0.0393589	0.922681	FALSE
9	6q23.2	ILMN_1812281	ARG1	Q20:C5/(Leu|Ile)	Isovalerylcarnitine / Leucine|Isoleucine	0.588898	7.62996e-05	0.000141159	0.915515	FALSE
9	6q23.2	ILMN_1812281	ARG1	Q26:Glu/Orn	Glutamic acid / Ornithine	0.232024	-0.0630971	0.0527773	0.729705	FALSE
9	6q23.2	ILMN_1812281	ARG1	Tau	Taurine	0.851531	0.0106472	0.0568788	0.968048	FALSE
9	6q23.2	ILMN_1812281	ARG1	C3	Propionylcarnitine	0.0734545	0.123216	0.0687985	0.536537	FALSE
9	6q23.2	ILMN_1812281	ARG1	Q9:Lys/PiPA	Lysine / Pipecolic acid	0.908199	0.00825516	0.0715814	0.97893	FALSE
9	6q23.2	ILMN_1812281	ARG1	Q27:Sarc/Gly	Sarcosine / Glycine	0.958155	0.00164083	0.0312683	0.991313	FALSE
9	6q23.2	ILMN_1812281	ARG1	Q13:Arg/Cit	Arginine / Citrulline	0.0870798	-0.0524567	0.0306429	0.560014	FALSE
9	6q23.2	ILMN_1812281	ARG1	Q15:Arg/Gly	Arginine / Glycine	0.317481	-0.00521514	0.00521564	0.783995	FALSE
9	6q23.2	ILMN_1812281	ARG1	Q1:(Val+Leu|Ile)/(Phe+Tyr)	(Valine + Leucine|Isoleucine) / (Phenylalanine + Tyrosine)	0.136025	0.0464428	0.0311409	0.625637	FALSE
9	6q23.2	ILMN_1812281	ARG1	Q34:Asp/C2	Aspartic acid / Acetylcarnitine	0.897283	0.0187027	0.144858	0.976851	FALSE
9	6q23.2	ILMN_1812281	ARG1	C5OH+HMG	2-Hydroxyisovalerylcarnitine	0.601264	-0.0124414	0.0238035	0.919203	FALSE
9	6q23.2	ILMN_1812281	ARG1	C16:1	Hexadecenoylcarnitine	0.374658	0.00900621	0.0101423	0.82524	FALSE
9	6q23.2	ILMN_1812281	ARG1	Q3:(C16+C18:1)/C2	(Palmitoylcarnitine + Octadecenoylcarnitine) / Acetylcarnitine	0.527712	0.00478861	0.00758153	0.894785	FALSE
9	6q23.2	ILMN_1812281	ARG1	Gly	Glycine	0.181421	0.050313	0.0376349	0.685964	FALSE
9	6q23.2	ILMN_1812281	ARG1	Q16:Asp/Cit	Aspartic acid / Citrulline	0.857203	-0.024346	0.135286	0.968048	FALSE
9	6q23.2	ILMN_1812281	ARG1	C8	Octanoylcarnitine	0.824814	-0.00369668	0.0166978	0.962519	FALSE
9	6q23.2	ILMN_1812281	ARG1	Glu	Glutamic acid	0.593259	-0.0181573	0.0339893	0.916151	FALSE
9	6q23.2	ILMN_1812281	ARG1	C10	Decanoylcarnitine	0.533432	-0.0142562	0.0228872	0.894785	FALSE
9	6q23.2	ILMN_1812281	ARG1	Q12:Ala/Asp	Alanine / Aspartic acid	0.855894	0.00949979	0.0523035	0.968048	FALSE
9	6q23.2	ILMN_1812281	ARG1	Q21:(C5OH+HMG)/(Leu|Ile)	2-Hydroxyisovalerylcarnitine / Leucine|Isoleucine	0.0361693	-0.00053313	0.000254298	0.445763	FALSE
9	6q23.2	ILMN_1812281	ARG1	Q38:MMA/C3	Methylmalonylcarnitine / Propionylcarnitine	0.0416079	-0.0502911	0.0246673	0.464383	FALSE
9	6q23.2	ILMN_1812281	ARG1	C18:1	Octadecenoylcarnitine	0.346047	0.0441903	0.0468855	0.803847	FALSE
9	6q23.2	ILMN_1812281	ARG1	Q35:C5/C4	Isovalerylcarnitine / Butyrylcarnitine	0.700404	0.0203751	0.0529453	0.948627	FALSE
9	6q23.2	ILMN_1812281	ARG1	C16	Palmitoylcarnitine	0.219392	0.0582274	0.0473956	0.72345	FALSE
9	6q23.2	ILMN_1812281	ARG1	Q11:Ala/C2	Alanine / Acetylcarnitine	0.64186	0.0342246	0.0735741	0.934192	FALSE
9	6q23.2	ILMN_1812281	ARG1	Leu|Ile	Leucine|Isoleucine	0.00965508	0.122663	0.0473509	0.254958	FALSE
9	6q23.2	ILMN_1812281	ARG1	C20:3	Cis-11,14,17-eicosatrienoic acid methyl ester	0.802665	-0.10202	0.408243	0.961734	FALSE
9	6q23.2	ILMN_1812281	ARG1	Q33:C0/(AC-total)	Carnitine free / Acylcarnitine total	0.306759	0.044921	0.0439405	0.774441	FALSE
9	6q23.2	ILMN_1812281	ARG1	C2	Acetylcarnitine	0.538497	0.0370108	0.060161	0.894785	FALSE
9	6q23.2	ILMN_1812281	ARG1	AC-total	Acylcarnitine total	0.211751	0.057843	0.0463049	0.714698	FALSE
9	6q23.2	ILMN_1812281	ARG1	C0	Carnitine free	0.055896	0.114046	0.0596168	0.505035	FALSE
9	6q23.2	ILMN_1812281	ARG1	Arg	Arginine	0.533008	-0.0487798	0.0782313	0.894785	FALSE
9	6q23.2	ILMN_1812281	ARG1	C14	Myristoylcarnitine	0.681714	0.00586994	0.0143104	0.945846	FALSE
9	6q23.2	ILMN_1812281	ARG1	Q14:Arg/Orn	Arginine / Ornithine	0.283943	-0.0169628	0.0158265	0.752585	FALSE
9	6q23.2	ILMN_1812281	ARG1	C18:2	Trans,trans-9,12-octadecadienoic acid (Linoelaidic)	0.582575	0.0112642	0.0204908	0.914138	FALSE
9	6q23.2	ILMN_1812281	ARG1	Q19:(Leu|Ile)/C3	Leucine|Isoleucine / Propionylcarnitine	0.938117	-0.00652792	0.0840714	0.987621	FALSE
9	6q23.2	ILMN_1812281	ARG1	MMA	Methylmalonylcarnitine	0.285509	-0.0325187	0.0304391	0.752585	FALSE
9	6q23.2	ILMN_1812281	ARG1	Asp	Aspartic acid	0.671435	0.0555913	0.131036	0.941567	FALSE
9	6q23.2	ILMN_1812281	ARG1	Q4:C0/(C16+C18)	Carnitine free / Palmitoylcarnitine + Stearoylcarnitine	0.280182	0.0595324	0.0551118	0.748892	FALSE
9	6q23.2	ILMN_1812281	ARG1	C6	Hexanoylcarnitine	0.399372	0.00769524	0.00912917	0.841652	FALSE
9	6q23.2	ILMN_1812281	ARG1	C4	Butyrylcarnitine	0.239058	0.0314441	0.0266994	0.735255	FALSE
9	6q23.2	ILMN_1674506	MED23	Q9:Lys/PiPA	Lysine / Pipecolic acid	0.893297	-0.0108234	0.0806805	0.976174	FALSE
9	6q23.2	ILMN_1674506	MED23	Q13:Arg/Cit	Arginine / Citrulline	0.148978	-0.0498557	0.0345327	0.644235	FALSE
9	6q23.2	ILMN_1674506	MED23	Tau	Taurine	0.180246	0.0858813	0.0640676	0.685964	FALSE
9	6q23.2	ILMN_1674506	MED23	Glu	Glutamic acid	0.524292	0.0243951	0.0383054	0.894448	FALSE
9	6q23.2	ILMN_1674506	MED23	C20:3	Cis-11,14,17-eicosatrienoic acid methyl ester	0.252941	-0.526515	0.460548	0.744629	FALSE
9	6q23.2	ILMN_1674506	MED23	C10	Decanoylcarnitine	0.206195	0.0325629	0.0257512	0.708124	FALSE
9	6q23.2	ILMN_1674506	MED23	Q3:(C16+C18:1)/C2	(Palmitoylcarnitine + Octadecenoylcarnitine) / Acetylcarnitine	0.95731	0.000457523	0.00854608	0.991313	FALSE
9	6q23.2	ILMN_1674506	MED23	C5OH+HMG	2-Hydroxyisovalerylcarnitine	0.644424	-0.0123726	0.0268041	0.934331	FALSE
9	6q23.2	ILMN_1674506	MED23	Q20:C5/(Leu|Ile)	Isovalerylcarnitine / Leucine|Isoleucine	0.542778	9.68675e-05	0.000159132	0.895836	FALSE
9	6q23.2	ILMN_1674506	MED23	C3	Propionylcarnitine	0.0808297	-0.135459	0.0775471	0.548954	FALSE
9	6q23.2	ILMN_1674506	MED23	C18	Stearoylcarnitine	0.496758	0.0301526	0.0443598	0.886335	FALSE
9	6q23.2	ILMN_1674506	MED23	Q11:Ala/C2	Alanine / Acetylcarnitine	0.716444	-0.0301253	0.0829284	0.949683	FALSE
9	6q23.2	ILMN_1674506	MED23	Q27:Sarc/Gly	Sarcosine / Glycine	0.7761	0.0100245	0.0352423	0.956791	FALSE
9	6q23.2	ILMN_1674506	MED23	Q14:Arg/Orn	Arginine / Ornithine	0.708578	-0.00667555	0.0178576	0.948627	FALSE
9	6q23.2	ILMN_1674506	MED23	Q16:Asp/Cit	Aspartic acid / Citrulline	0.0692125	-0.276987	0.152355	0.527271	FALSE
9	6q23.2	ILMN_1674506	MED23	C0	Carnitine free	0.0483589	-0.132723	0.0671862	0.472054	FALSE
9	6q23.2	ILMN_1674506	MED23	C16:1	Hexadecenoylcarnitine	0.544391	-0.00693585	0.0114398	0.897363	FALSE
9	6q23.2	ILMN_1674506	MED23	Gly	Glycine	0.904399	-0.00509669	0.0424293	0.97893	FALSE
9	6q23.2	ILMN_1674506	MED23	Arg	Arginine	0.357176	-0.0811984	0.0881655	0.811606	FALSE
9	6q23.2	ILMN_1674506	MED23	Q35:C5/C4	Isovalerylcarnitine / Butyrylcarnitine	0.110577	0.0951322	0.0595942	0.586755	FALSE
9	6q23.2	ILMN_1674506	MED23	Q21:(C5OH+HMG)/(Leu|Ile)	2-Hydroxyisovalerylcarnitine / Leucine|Isoleucine	0.26822	0.000317031	0.000286261	0.747615	FALSE
9	6q23.2	ILMN_1674506	MED23	Q38:MMA/C3	Methylmalonylcarnitine / Propionylcarnitine	0.0628533	0.0517356	0.0277954	0.520136	FALSE
9	6q23.2	ILMN_1674506	MED23	C6	Hexanoylcarnitine	0.267706	-0.0114208	0.0103013	0.747615	FALSE
9	6q23.2	ILMN_1674506	MED23	Q12:Ala/Asp	Alanine / Aspartic acid	0.751434	0.0186788	0.058962	0.952306	FALSE
9	6q23.2	ILMN_1674506	MED23	Q33:C0/(AC-total)	Carnitine free / Acylcarnitine total	0.0630099	-0.0920708	0.0494954	0.520136	FALSE
9	6q23.2	ILMN_1674506	MED23	C14	Myristoylcarnitine	0.403787	0.0134671	0.0161271	0.844619	FALSE
9	6q23.2	ILMN_1674506	MED23	Q19:(Leu|Ile)/C3	Leucine|Isoleucine / Propionylcarnitine	0.753785	0.0297247	0.094756	0.952618	FALSE
9	6q23.2	ILMN_1674506	MED23	Asp	Aspartic acid	0.181094	-0.197513	0.147632	0.685964	FALSE
9	6q23.2	ILMN_1674506	MED23	AC-total	Acylcarnitine total	0.36898	-0.0469077	0.0522012	0.823595	FALSE
9	6q23.2	ILMN_1674506	MED23	Q15:Arg/Gly	Arginine / Glycine	0.438238	-0.00455836	0.00587923	0.867095	FALSE
9	6q23.2	ILMN_1674506	MED23	C18:1	Octadecenoylcarnitine	0.646071	-0.0242761	0.0528547	0.934331	FALSE
9	6q23.2	ILMN_1674506	MED23	Q34:Asp/C2	Aspartic acid / Acetylcarnitine	0.325345	-0.160585	0.163232	0.784958	FALSE
9	6q23.2	ILMN_1674506	MED23	Q26:Glu/Orn	Glutamic acid / Ornithine	0.418161	0.0481808	0.059498	0.855122	FALSE
9	6q23.2	ILMN_1674506	MED23	MMA	Methylmalonylcarnitine	0.556724	0.0201712	0.0343155	0.904586	FALSE
9	6q23.2	ILMN_1674506	MED23	Q1:(Val+Leu|Ile)/(Phe+Tyr)	(Valine + Leucine|Isoleucine) / (Phenylalanine + Tyrosine)	0.589616	-0.0189449	0.0351169	0.915515	FALSE
9	6q23.2	ILMN_1674506	MED23	C18:2	Trans,trans-9,12-octadecadienoic acid (Linoelaidic)	0.758351	-0.00711083	0.0231103	0.952618	FALSE
9	6q23.2	ILMN_1674506	MED23	Q4:C0/(C16+C18)	Carnitine free / Palmitoylcarnitine + Stearoylcarnitine	0.0180457	-0.146835	0.0620424	0.341848	FALSE
9	6q23.2	ILMN_1674506	MED23	C4	Butyrylcarnitine	0.0736521	-0.0538204	0.0300716	0.536752	FALSE
9	6q23.2	ILMN_1674506	MED23	C2	Acetylcarnitine	0.586204	-0.0369181	0.0678099	0.914556	FALSE
9	6q23.2	ILMN_1674506	MED23	C8	Octanoylcarnitine	0.00376189	0.0543839	0.0187467	0.153948	FALSE
9	6q23.2	ILMN_1674506	MED23	Leu|Ile	Leucine|Isoleucine	0.0164503	-0.128165	0.0533829	0.334274	FALSE
9	6q23.2	ILMN_1674506	MED23	C16	Palmitoylcarnitine	0.7278	-0.0186024	0.0534394	0.949683	FALSE
9	6q23.2	ILMN_1690999	MED23	Q20:C5/(Leu|Ile)	Isovalerylcarnitine / Leucine|Isoleucine	0.161113	0.000188081	0.000134164	0.668659	FALSE
9	6q23.2	ILMN_1690999	MED23	Q13:Arg/Cit	Arginine / Citrulline	0.212925	-0.0363194	0.0291494	0.714698	FALSE
9	6q23.2	ILMN_1690999	MED23	C10	Decanoylcarnitine	0.810339	0.00521778	0.0217387	0.961734	FALSE
9	6q23.2	ILMN_1690999	MED23	Q27:Sarc/Gly	Sarcosine / Glycine	0.0876487	-0.0507858	0.0297203	0.560014	FALSE
9	6q23.2	ILMN_1690999	MED23	C16:1	Hexadecenoylcarnitine	0.77167	-0.00280021	0.00964819	0.956307	FALSE
9	6q23.2	ILMN_1690999	MED23	Q9:Lys/PiPA	Lysine / Pipecolic acid	0.0359144	-0.142781	0.0680119	0.445763	FALSE
9	6q23.2	ILMN_1690999	MED23	Glu	Glutamic acid	0.876868	0.00500967	0.0323286	0.973214	FALSE
9	6q23.2	ILMN_1690999	MED23	C5OH+HMG	2-Hydroxyisovalerylcarnitine	0.282751	-0.0242965	0.0226128	0.751107	FALSE
9	6q23.2	ILMN_1690999	MED23	C20:3	Cis-11,14,17-eicosatrienoic acid methyl ester	0.0276579	-0.858034	0.389643	0.387211	FALSE
9	6q23.2	ILMN_1690999	MED23	Q3:(C16+C18:1)/C2	(Palmitoylcarnitine + Octadecenoylcarnitine) / Acetylcarnitine	0.270251	-0.00795415	0.0072127	0.747615	FALSE
9	6q23.2	ILMN_1690999	MED23	Q11:Ala/C2	Alanine / Acetylcarnitine	0.718315	-0.0252483	0.0699856	0.949683	FALSE
9	6q23.2	ILMN_1690999	MED23	C3	Propionylcarnitine	0.385229	0.0568717	0.0654828	0.83232	FALSE
9	6q23.2	ILMN_1690999	MED23	C18	Stearoylcarnitine	0.0618537	-0.0698928	0.0374074	0.520136	FALSE
9	6q23.2	ILMN_1690999	MED23	Tau	Taurine	0.00239609	-0.164076	0.0539695	0.12336	FALSE
9	6q23.2	ILMN_1690999	MED23	Q16:Asp/Cit	Aspartic acid / Citrulline	0.00550499	0.356911	0.128431	0.186935	FALSE
9	6q23.2	ILMN_1690999	MED23	Gly	Glycine	0.694959	-0.0140442	0.0358094	0.948203	FALSE
9	6q23.2	ILMN_1690999	MED23	Arg	Arginine	0.0601354	-0.139852	0.0743539	0.520136	FALSE
9	6q23.2	ILMN_1690999	MED23	Q35:C5/C4	Isovalerylcarnitine / Butyrylcarnitine	0.301907	0.0519788	0.0503364	0.771476	FALSE
9	6q23.2	ILMN_1690999	MED23	Q14:Arg/Orn	Arginine / Ornithine	0.231348	-0.0180233	0.0150537	0.729705	FALSE
9	6q23.2	ILMN_1690999	MED23	Q21:(C5OH+HMG)/(Leu|Ile)	2-Hydroxyisovalerylcarnitine / Leucine|Isoleucine	0.737381	8.10223e-05	0.00024159	0.950251	FALSE
9	6q23.2	ILMN_1690999	MED23	C6	Hexanoylcarnitine	0.310349	-0.00881599	0.0086878	0.776463	FALSE
9	6q23.2	ILMN_1690999	MED23	Q19:(Leu|Ile)/C3	Leucine|Isoleucine / Propionylcarnitine	0.0396464	-0.164462	0.0798823	0.461866	FALSE
9	6q23.2	ILMN_1690999	MED23	Q12:Ala/Asp	Alanine / Aspartic acid	0.0126857	-0.124066	0.0497302	0.28516	FALSE
9	6q23.2	ILMN_1690999	MED23	AC-total	Acylcarnitine total	0.692763	-0.0174116	0.0440614	0.948203	FALSE
9	6q23.2	ILMN_1690999	MED23	C18:1	Octadecenoylcarnitine	0.296542	-0.0465647	0.0445955	0.765828	FALSE
9	6q23.2	ILMN_1690999	MED23	Asp	Aspartic acid	0.0131037	0.309039	0.124451	0.292497	FALSE
9	6q23.2	ILMN_1690999	MED23	Q38:MMA/C3	Methylmalonylcarnitine / Propionylcarnitine	0.20148	-0.0299857	0.023467	0.704668	FALSE
9	6q23.2	ILMN_1690999	MED23	Q33:C0/(AC-total)	Carnitine free / Acylcarnitine total	0.731787	0.0143312	0.0418065	0.949817	FALSE
9	6q23.2	ILMN_1690999	MED23	C0	Carnitine free	0.993951	0.000430247	0.0567443	0.998606	FALSE
9	6q23.2	ILMN_1690999	MED23	C4	Butyrylcarnitine	0.161745	-0.0356408	0.0254621	0.668766	FALSE
9	6q23.2	ILMN_1690999	MED23	C8	Octanoylcarnitine	0.593217	0.0084714	0.0158561	0.916151	FALSE
9	6q23.2	ILMN_1690999	MED23	Q26:Glu/Orn	Glutamic acid / Ornithine	0.165951	0.0695639	0.0501958	0.669182	FALSE
9	6q23.2	ILMN_1690999	MED23	C14	Myristoylcarnitine	0.891751	-0.0018529	0.0136136	0.975487	FALSE
9	6q23.2	ILMN_1690999	MED23	Q15:Arg/Gly	Arginine / Glycine	0.0232597	-0.0112544	0.00495585	0.373639	FALSE
9	6q23.2	ILMN_1690999	MED23	C18:2	Trans,trans-9,12-octadecadienoic acid (Linoelaidic)	0.491682	-0.0134109	0.0194992	0.886071	FALSE
9	6q23.2	ILMN_1690999	MED23	Q1:(Val+Leu|Ile)/(Phe+Tyr)	(Valine + Leucine|Isoleucine) / (Phenylalanine + Tyrosine)	0.636977	0.0139886	0.0296366	0.933027	FALSE
9	6q23.2	ILMN_1690999	MED23	Q4:C0/(C16+C18)	Carnitine free / Palmitoylcarnitine + Stearoylcarnitine	0.182253	0.0699171	0.0523988	0.685964	FALSE
9	6q23.2	ILMN_1690999	MED23	MMA	Methylmalonylcarnitine	0.280454	-0.0312584	0.0289537	0.748892	FALSE
9	6q23.2	ILMN_1690999	MED23	C2	Acetylcarnitine	0.859422	-0.0101374	0.0572306	0.968329	FALSE
9	6q23.2	ILMN_1690999	MED23	Leu|Ile	Leucine|Isoleucine	0.0266076	-0.0999867	0.0450611	0.381597	FALSE
9	6q23.2	ILMN_1690999	MED23	Q34:Asp/C2	Aspartic acid / Acetylcarnitine	0.0205324	0.319009	0.1376	0.362096	FALSE
9	6q23.2	ILMN_1690999	MED23	C16	Palmitoylcarnitine	0.380007	-0.0395941	0.0450915	0.829105	FALSE
9	6q23.2	ILMN_1662488	MED23	Q35:C5/C4	Isovalerylcarnitine / Butyrylcarnitine	0.763058	-0.0159886	0.0530284	0.952618	FALSE
9	6q23.2	ILMN_1662488	MED23	Q9:Lys/PiPA	Lysine / Pipecolic acid	0.498202	-0.0485823	0.0717136	0.886489	FALSE
9	6q23.2	ILMN_1662488	MED23	C16:1	Hexadecenoylcarnitine	0.566085	0.00583636	0.0101692	0.909144	FALSE
9	6q23.2	ILMN_1662488	MED23	C20:3	Cis-11,14,17-eicosatrienoic acid methyl ester	0.321622	-0.405639	0.409269	0.783995	FALSE
9	6q23.2	ILMN_1662488	MED23	Q20:C5/(Leu|Ile)	Isovalerylcarnitine / Leucine|Isoleucine	0.646231	6.51181e-05	0.000141846	0.934331	FALSE
9	6q23.2	ILMN_1662488	MED23	Gly	Glycine	0.558834	-0.0220522	0.037717	0.905482	FALSE
9	6q23.2	ILMN_1662488	MED23	Glu	Glutamic acid	0.0718398	0.0612854	0.0340264	0.530816	FALSE
9	6q23.2	ILMN_1662488	MED23	Q13:Arg/Cit	Arginine / Citrulline	0.37017	-0.0275432	0.0307277	0.823595	FALSE
9	6q23.2	ILMN_1662488	MED23	Q11:Ala/C2	Alanine / Acetylcarnitine	0.972637	-0.00252907	0.0737225	0.993814	FALSE
9	6q23.2	ILMN_1662488	MED23	C5OH+HMG	2-Hydroxyisovalerylcarnitine	0.18257	0.0317473	0.02381	0.685964	FALSE
9	6q23.2	ILMN_1662488	MED23	Q27:Sarc/Gly	Sarcosine / Glycine	0.536539	-0.019365	0.0313265	0.894785	FALSE
9	6q23.2	ILMN_1662488	MED23	Q3:(C16+C18:1)/C2	(Palmitoylcarnitine + Octadecenoylcarnitine) / Acetylcarnitine	0.278696	0.00822912	0.00759456	0.748892	FALSE
9	6q23.2	ILMN_1662488	MED23	Q16:Asp/Cit	Aspartic acid / Citrulline	0.20655	-0.171205	0.135497	0.70817	FALSE
9	6q23.2	ILMN_1662488	MED23	Q33:C0/(AC-total)	Carnitine free / Acylcarnitine total	0.111117	-0.0701481	0.0440098	0.586755	FALSE
9	6q23.2	ILMN_1662488	MED23	Q21:(C5OH+HMG)/(Leu|Ile)	2-Hydroxyisovalerylcarnitine / Leucine|Isoleucine	0.292473	0.000268041	0.00025455	0.761108	FALSE
9	6q23.2	ILMN_1662488	MED23	C18	Stearoylcarnitine	0.206126	0.0498583	0.0394226	0.708124	FALSE
9	6q23.2	ILMN_1662488	MED23	C10	Decanoylcarnitine	0.241517	0.0268132	0.0228867	0.737049	FALSE
9	6q23.2	ILMN_1662488	MED23	AC-total	Acylcarnitine total	0.441999	0.0356862	0.0464073	0.867156	FALSE
9	6q23.2	ILMN_1662488	MED23	C6	Hexanoylcarnitine	0.333587	-0.00884462	0.00914499	0.792269	FALSE
9	6q23.2	ILMN_1662488	MED23	Tau	Taurine	0.267102	0.0632321	0.0569618	0.747615	FALSE
9	6q23.2	ILMN_1662488	MED23	Q14:Arg/Orn	Arginine / Ornithine	0.762685	-0.00479647	0.0158824	0.952618	FALSE
9	6q23.2	ILMN_1662488	MED23	Arg	Arginine	0.891405	0.010704	0.0783923	0.975442	FALSE
9	6q23.2	ILMN_1662488	MED23	C18:1	Octadecenoylcarnitine	0.88837	-0.0065964	0.046988	0.974847	FALSE
9	6q23.2	ILMN_1662488	MED23	C3	Propionylcarnitine	0.890201	-0.00952526	0.0689899	0.975128	FALSE
9	6q23.2	ILMN_1662488	MED23	C0	Carnitine free	0.604282	-0.0309841	0.0597759	0.919203	FALSE
9	6q23.2	ILMN_1662488	MED23	Q4:C0/(C16+C18)	Carnitine free / Palmitoylcarnitine + Stearoylcarnitine	0.135378	-0.0824538	0.0551956	0.625637	FALSE
9	6q23.2	ILMN_1662488	MED23	C14	Myristoylcarnitine	0.983247	-0.000301389	0.0143515	0.995725	FALSE
9	6q23.2	ILMN_1662488	MED23	Asp	Aspartic acid	0.480531	-0.0926309	0.131282	0.886071	FALSE
9	6q23.2	ILMN_1662488	MED23	Q15:Arg/Gly	Arginine / Glycine	0.791259	0.00138368	0.00522712	0.960962	FALSE
9	6q23.2	ILMN_1662488	MED23	Q19:(Leu|Ile)/C3	Leucine|Isoleucine / Propionylcarnitine	0.426873	0.0669335	0.0842228	0.861902	FALSE
9	6q23.2	ILMN_1662488	MED23	Q12:Ala/Asp	Alanine / Aspartic acid	0.958914	-0.00270008	0.0524056	0.991313	FALSE
9	6q23.2	ILMN_1662488	MED23	Q38:MMA/C3	Methylmalonylcarnitine / Propionylcarnitine	0.357239	0.022767	0.0247237	0.811606	FALSE
9	6q23.2	ILMN_1662488	MED23	MMA	Methylmalonylcarnitine	0.811086	0.007293	0.0305073	0.961734	FALSE
9	6q23.2	ILMN_1662488	MED23	Q1:(Val+Leu|Ile)/(Phe+Tyr)	(Valine + Leucine|Isoleucine) / (Phenylalanine + Tyrosine)	0.997305	0.000105473	0.0312198	0.998869	FALSE
9	6q23.2	ILMN_1662488	MED23	Q34:Asp/C2	Aspartic acid / Acetylcarnitine	0.728174	-0.0504508	0.145138	0.949683	FALSE
9	6q23.2	ILMN_1662488	MED23	Q26:Glu/Orn	Glutamic acid / Ornithine	0.269899	0.0583629	0.0528837	0.747615	FALSE
9	6q23.2	ILMN_1662488	MED23	C2	Acetylcarnitine	0.484707	-0.042127	0.0602773	0.886071	FALSE
9	6q23.2	ILMN_1662488	MED23	C4	Butyrylcarnitine	0.809121	0.00647498	0.0268012	0.961734	FALSE
9	6q23.2	ILMN_1662488	MED23	C16	Palmitoylcarnitine	0.40289	0.0397398	0.0474984	0.843294	FALSE
9	6q23.2	ILMN_1662488	MED23	C8	Octanoylcarnitine	0.000356492	0.0595585	0.0166518	0.0334683	TRUE
9	6q23.2	ILMN_1662488	MED23	Leu|Ile	Leucine|Isoleucine	0.361147	0.0434004	0.0475154	0.816417	FALSE
9	6q23.2	ILMN_1662488	MED23	C18:2	Trans,trans-9,12-octadecadienoic acid (Linoelaidic)	0.168125	0.0283142	0.0205359	0.673345	FALSE
10	8q24.3	ILMN_2300396	COMMD5	Q3:(C16+C18:1)/C2	(Palmitoylcarnitine + Octadecenoylcarnitine) / Acetylcarnitine	0.706914	-0.00254769	0.00677469	0.948627	FALSE
10	8q24.3	ILMN_2300396	COMMD5	C10	Decanoylcarnitine	0.456195	-0.0152133	0.020413	0.87953	FALSE
10	8q24.3	ILMN_2300396	COMMD5	C18	Stearoylcarnitine	0.620754	0.0174038	0.035169	0.923675	FALSE
10	8q24.3	ILMN_2300396	COMMD5	C5OH+HMG	2-Hydroxyisovalerylcarnitine	0.665655	-0.00918081	0.0212428	0.938123	FALSE
10	8q24.3	ILMN_2300396	COMMD5	Q11:Ala/C2	Alanine / Acetylcarnitine	0.477503	-0.0467033	0.0657366	0.886071	FALSE
10	8q24.3	ILMN_2300396	COMMD5	C6	Hexanoylcarnitine	0.115394	0.0128406	0.00815217	0.593451	FALSE
10	8q24.3	ILMN_2300396	COMMD5	C3	Propionylcarnitine	0.257359	-0.069684	0.0615047	0.745238	FALSE
10	8q24.3	ILMN_2300396	COMMD5	C16:1	Hexadecenoylcarnitine	0.568806	-0.00516405	0.0090612	0.909144	FALSE
10	8q24.3	ILMN_2300396	COMMD5	C18:1	Octadecenoylcarnitine	0.858346	0.00747989	0.0419034	0.968329	FALSE
10	8q24.3	ILMN_2300396	COMMD5	Q38:MMA/C3	Methylmalonylcarnitine / Propionylcarnitine	0.497329	0.0149945	0.0220889	0.886489	FALSE
10	8q24.3	ILMN_2300396	COMMD5	C16	Palmitoylcarnitine	0.87908	-0.00644623	0.0423661	0.973713	FALSE
10	8q24.3	ILMN_2300396	COMMD5	Q14:Arg/Orn	Arginine / Ornithine	0.591245	0.00760882	0.0141659	0.915515	FALSE
10	8q24.3	ILMN_2300396	COMMD5	Tau	Taurine	0.0260518	-0.113065	0.0507667	0.381455	FALSE
10	8q24.3	ILMN_2300396	COMMD5	Q9:Lys/PiPA	Lysine / Pipecolic acid	0.703331	-0.0243609	0.0639588	0.948627	FALSE
10	8q24.3	ILMN_2300396	COMMD5	Q21:(C5OH+HMG)/(Leu|Ile)	2-Hydroxyisovalerylcarnitine / Leucine|Isoleucine	0.695998	8.87182e-05	0.000227025	0.948203	FALSE
10	8q24.3	ILMN_2300396	COMMD5	Q13:Arg/Cit	Arginine / Citrulline	0.9238	-0.00262532	0.0274441	0.980309	FALSE
10	8q24.3	ILMN_2300396	COMMD5	Q35:C5/C4	Isovalerylcarnitine / Butyrylcarnitine	0.0238943	-0.106844	0.0472637	0.377578	FALSE
10	8q24.3	ILMN_2300396	COMMD5	C0	Carnitine free	0.441784	0.0410052	0.0532991	0.867156	FALSE
10	8q24.3	ILMN_2300396	COMMD5	Q4:C0/(C16+C18)	Carnitine free / Palmitoylcarnitine + Stearoylcarnitine	0.433924	0.0385378	0.0492397	0.865498	FALSE
10	8q24.3	ILMN_2300396	COMMD5	Q26:Glu/Orn	Glutamic acid / Ornithine	0.775075	-0.0134818	0.047175	0.956791	FALSE
10	8q24.3	ILMN_2300396	COMMD5	Arg	Arginine	0.530413	0.0438632	0.0699028	0.894785	FALSE
10	8q24.3	ILMN_2300396	COMMD5	Q19:(Leu|Ile)/C3	Leucine|Isoleucine / Propionylcarnitine	0.700909	0.0288568	0.0751185	0.948627	FALSE
10	8q24.3	ILMN_2300396	COMMD5	C2	Acetylcarnitine	0.862087	0.00934051	0.0537611	0.969554	FALSE
10	8q24.3	ILMN_2300396	COMMD5	Q27:Sarc/Gly	Sarcosine / Glycine	0.10837	-0.0448496	0.027921	0.582875	FALSE
10	8q24.3	ILMN_2300396	COMMD5	Q33:C0/(AC-total)	Carnitine free / Acylcarnitine total	0.0947586	0.0656031	0.039245	0.572518	FALSE
10	8q24.3	ILMN_2300396	COMMD5	Q16:Asp/Cit	Aspartic acid / Citrulline	0.0259884	0.268999	0.120731	0.381455	FALSE
10	8q24.3	ILMN_2300396	COMMD5	C4	Butyrylcarnitine	0.0906118	0.0404599	0.023898	0.568527	FALSE
10	8q24.3	ILMN_2300396	COMMD5	Q15:Arg/Gly	Arginine / Glycine	0.974766	-0.000147471	0.00466158	0.993949	FALSE
10	8q24.3	ILMN_2300396	COMMD5	C18:2	Trans,trans-9,12-octadecadienoic acid (Linoelaidic)	0.105969	-0.0296213	0.0183149	0.581626	FALSE
10	8q24.3	ILMN_2300396	COMMD5	Q34:Asp/C2	Aspartic acid / Acetylcarnitine	0.0166735	0.309662	0.129246	0.334274	FALSE
10	8q24.3	ILMN_2300396	COMMD5	AC-total	Acylcarnitine total	0.603022	-0.0215283	0.0413891	0.919203	FALSE
10	8q24.3	ILMN_2300396	COMMD5	C8	Octanoylcarnitine	0.275548	-0.0162506	0.0148995	0.748328	FALSE
10	8q24.3	ILMN_2300396	COMMD5	Q12:Ala/Asp	Alanine / Aspartic acid	0.00533499	-0.130101	0.0466442	0.183111	FALSE
10	8q24.3	ILMN_2300396	COMMD5	C14	Myristoylcarnitine	0.856203	-0.00231896	0.0127953	0.968048	FALSE
10	8q24.3	ILMN_2300396	COMMD5	C20:3	Cis-11,14,17-eicosatrienoic acid methyl ester	0.159066	0.514753	0.365535	0.665451	FALSE
10	8q24.3	ILMN_2300396	COMMD5	Asp	Aspartic acid	0.00638979	0.319054	0.116868	0.196117	FALSE
10	8q24.3	ILMN_2300396	COMMD5	Glu	Glutamic acid	0.815787	0.00707601	0.0303694	0.962519	FALSE
10	8q24.3	ILMN_2300396	COMMD5	Q1:(Val+Leu|Ile)/(Phe+Tyr)	(Valine + Leucine|Isoleucine) / (Phenylalanine + Tyrosine)	0.423422	-0.0222882	0.027837	0.859834	FALSE
10	8q24.3	ILMN_2300396	COMMD5	Leu|Ile	Leucine|Isoleucine	0.178705	-0.0569886	0.0423632	0.685964	FALSE
10	8q24.3	ILMN_2300396	COMMD5	Gly	Glycine	0.233079	0.0401276	0.0336405	0.730069	FALSE
10	8q24.3	ILMN_2300396	COMMD5	MMA	Methylmalonylcarnitine	0.740828	-0.00899979	0.0272058	0.95118	FALSE
10	8q24.3	ILMN_2300396	COMMD5	Q20:C5/(Leu|Ile)	Isovalerylcarnitine / Leucine|Isoleucine	0.947345	-8.33171e-06	0.000126143	0.989421	FALSE
10	8q24.3	ILMN_1662463	ZNF7	C5OH+HMG	2-Hydroxyisovalerylcarnitine	0.961204	0.00104185	0.0214157	0.991803	FALSE
10	8q24.3	ILMN_1662463	ZNF7	Q34:Asp/C2	Aspartic acid / Acetylcarnitine	0.610477	-0.0664707	0.130469	0.922681	FALSE
10	8q24.3	ILMN_1662463	ZNF7	Q38:MMA/C3	Methylmalonylcarnitine / Propionylcarnitine	0.125339	0.0340735	0.0222209	0.611748	FALSE
10	8q24.3	ILMN_1662463	ZNF7	Tau	Taurine	0.371896	0.0457497	0.0512238	0.823595	FALSE
10	8q24.3	ILMN_1662463	ZNF7	C2	Acetylcarnitine	0.0168104	-0.12949	0.0541142	0.334274	FALSE
10	8q24.3	ILMN_1662463	ZNF7	Q35:C5/C4	Isovalerylcarnitine / Butyrylcarnitine	0.950957	0.00293053	0.0476412	0.98972	FALSE
10	8q24.3	ILMN_1662463	ZNF7	Q15:Arg/Gly	Arginine / Glycine	0.342056	0.00446468	0.00469797	0.800339	FALSE
10	8q24.3	ILMN_1662463	ZNF7	Q14:Arg/Orn	Arginine / Ornithine	0.361074	0.0130277	0.0142608	0.816417	FALSE
10	8q24.3	ILMN_1662463	ZNF7	C16:1	Hexadecenoylcarnitine	0.0321096	-0.0195719	0.00912616	0.420057	FALSE
10	8q24.3	ILMN_1662463	ZNF7	C18:1	Octadecenoylcarnitine	0.0125813	-0.105337	0.042173	0.28482	FALSE
10	8q24.3	ILMN_1662463	ZNF7	AC-total	Acylcarnitine total	0.0781044	-0.0734904	0.0416914	0.542978	FALSE
10	8q24.3	ILMN_1662463	ZNF7	Q13:Arg/Cit	Arginine / Citrulline	0.260425	0.0310981	0.0276253	0.745238	FALSE
10	8q24.3	ILMN_1662463	ZNF7	Q21:(C5OH+HMG)/(Leu|Ile)	2-Hydroxyisovalerylcarnitine / Leucine|Isoleucine	0.837375	-4.69487e-05	0.000228706	0.964947	FALSE
10	8q24.3	ILMN_1662463	ZNF7	C18	Stearoylcarnitine	0.145201	-0.0516381	0.0354346	0.637526	FALSE
10	8q24.3	ILMN_1662463	ZNF7	C20:3	Cis-11,14,17-eicosatrienoic acid methyl ester	0.703028	-0.140179	0.367695	0.948627	FALSE
10	8q24.3	ILMN_1662463	ZNF7	C18:2	Trans,trans-9,12-octadecadienoic acid (Linoelaidic)	0.334718	-0.0178036	0.0184514	0.793059	FALSE
10	8q24.3	ILMN_1662463	ZNF7	C6	Hexanoylcarnitine	0.934628	-0.000674895	0.00822704	0.986552	FALSE
10	8q24.3	ILMN_1662463	ZNF7	Q26:Glu/Orn	Glutamic acid / Ornithine	0.302755	-0.0490074	0.0475423	0.771561	FALSE
10	8q24.3	ILMN_1662463	ZNF7	Gly	Glycine	0.956778	-0.00183833	0.0339146	0.991313	FALSE
10	8q24.3	ILMN_1662463	ZNF7	Arg	Arginine	0.33965	0.0672914	0.0704554	0.798011	FALSE
10	8q24.3	ILMN_1662463	ZNF7	C14	Myristoylcarnitine	0.434637	-0.0100736	0.012891	0.865498	FALSE
10	8q24.3	ILMN_1662463	ZNF7	Q3:(C16+C18:1)/C2	(Palmitoylcarnitine + Octadecenoylcarnitine) / Acetylcarnitine	0.720705	0.00244268	0.00683135	0.949683	FALSE
10	8q24.3	ILMN_1662463	ZNF7	Glu	Glutamic acid	0.0549383	-0.0587382	0.0305845	0.501515	FALSE
10	8q24.3	ILMN_1662463	ZNF7	Q11:Ala/C2	Alanine / Acetylcarnitine	0.0560095	0.126603	0.0662115	0.505035	FALSE
10	8q24.3	ILMN_1662463	ZNF7	C10	Decanoylcarnitine	0.733889	-0.00700314	0.0205971	0.949817	FALSE
10	8q24.3	ILMN_1662463	ZNF7	C16	Palmitoylcarnitine	0.206314	-0.0539674	0.0426894	0.708124	FALSE
10	8q24.3	ILMN_1662463	ZNF7	Q20:C5/(Leu|Ile)	Isovalerylcarnitine / Leucine|Isoleucine	0.138169	-0.000188491	0.000127079	0.630052	FALSE
10	8q24.3	ILMN_1662463	ZNF7	C8	Octanoylcarnitine	0.0868609	-0.0257047	0.0150051	0.560014	FALSE
10	8q24.3	ILMN_1662463	ZNF7	Asp	Aspartic acid	0.0967648	-0.195978	0.117949	0.572518	FALSE
10	8q24.3	ILMN_1662463	ZNF7	C0	Carnitine free	0.0919792	-0.0905676	0.0537212	0.570092	FALSE
10	8q24.3	ILMN_1662463	ZNF7	MMA	Methylmalonylcarnitine	0.540712	0.0167784	0.0274227	0.895437	FALSE
10	8q24.3	ILMN_1662463	ZNF7	Q4:C0/(C16+C18)	Carnitine free / Palmitoylcarnitine + Stearoylcarnitine	0.587118	-0.026972	0.0496624	0.915515	FALSE
10	8q24.3	ILMN_1662463	ZNF7	Q12:Ala/Asp	Alanine / Aspartic acid	0.107142	0.0759551	0.0471209	0.581626	FALSE
10	8q24.3	ILMN_1662463	ZNF7	Q27:Sarc/Gly	Sarcosine / Glycine	0.533866	-0.0175227	0.0281613	0.894785	FALSE
10	8q24.3	ILMN_1662463	ZNF7	C3	Propionylcarnitine	0.23982	-0.0728965	0.0619976	0.735255	FALSE
10	8q24.3	ILMN_1662463	ZNF7	Q19:(Leu|Ile)/C3	Leucine|Isoleucine / Propionylcarnitine	0.176533	0.102332	0.0756898	0.685964	FALSE
10	8q24.3	ILMN_1662463	ZNF7	Q9:Lys/PiPA	Lysine / Pipecolic acid	0.219269	0.0792012	0.0644504	0.72345	FALSE
10	8q24.3	ILMN_1662463	ZNF7	Q16:Asp/Cit	Aspartic acid / Citrulline	0.0974803	-0.201895	0.121771	0.572518	FALSE
10	8q24.3	ILMN_1662463	ZNF7	Q33:C0/(AC-total)	Carnitine free / Acylcarnitine total	0.495516	-0.0269842	0.0395843	0.886071	FALSE
10	8q24.3	ILMN_1662463	ZNF7	C4	Butyrylcarnitine	0.275465	-0.0262372	0.0240516	0.748328	FALSE
10	8q24.3	ILMN_1662463	ZNF7	Q1:(Val+Leu|Ile)/(Phe+Tyr)	(Valine + Leucine|Isoleucine) / (Phenylalanine + Tyrosine)	0.190962	0.0366989	0.0280531	0.698859	FALSE
10	8q24.3	ILMN_1662463	ZNF7	Leu|Ile	Leucine|Isoleucine	0.480753	0.030126	0.0427182	0.886071	FALSE
10	8q24.3	ILMN_1717975	CYHR1	Q33:C0/(AC-total)	Carnitine free / Acylcarnitine total	0.735773	0.0161005	0.0477044	0.949817	FALSE
10	8q24.3	ILMN_1717975	CYHR1	Q13:Arg/Cit	Arginine / Citrulline	0.275649	-0.036274	0.0332651	0.748328	FALSE
10	8q24.3	ILMN_1717975	CYHR1	Q27:Sarc/Gly	Sarcosine / Glycine	0.6164	-0.0170034	0.0339364	0.922681	FALSE
10	8q24.3	ILMN_1717975	CYHR1	Q15:Arg/Gly	Arginine / Glycine	0.509085	-0.00373901	0.00566186	0.893316	FALSE
10	8q24.3	ILMN_1717975	CYHR1	C18:2	Trans,trans-9,12-octadecadienoic acid (Linoelaidic)	0.565134	-0.0127932	0.0222363	0.909144	FALSE
10	8q24.3	ILMN_1717975	CYHR1	Q34:Asp/C2	Aspartic acid / Acetylcarnitine	0.0176813	0.372761	0.157002	0.339992	FALSE
10	8q24.3	ILMN_1717975	CYHR1	Q19:(Leu|Ile)/C3	Leucine|Isoleucine / Propionylcarnitine	0.418721	0.0737928	0.0912357	0.855122	FALSE
10	8q24.3	ILMN_1717975	CYHR1	C16	Palmitoylcarnitine	0.0913685	-0.0868604	0.0514253	0.568527	FALSE
10	8q24.3	ILMN_1717975	CYHR1	C18	Stearoylcarnitine	0.819271	-0.00976266	0.0427224	0.962519	FALSE
10	8q24.3	ILMN_1717975	CYHR1	C18:1	Octadecenoylcarnitine	0.0991957	-0.0839054	0.0508655	0.574651	FALSE
10	8q24.3	ILMN_1717975	CYHR1	Q16:Asp/Cit	Aspartic acid / Citrulline	0.331414	0.142623	0.146805	0.790047	FALSE
10	8q24.3	ILMN_1717975	CYHR1	C10	Decanoylcarnitine	0.00786783	-0.0661115	0.0248497	0.226652	FALSE
10	8q24.3	ILMN_1717975	CYHR1	Asp	Aspartic acid	0.294185	0.149198	0.142193	0.761588	FALSE
10	8q24.3	ILMN_1717975	CYHR1	Q35:C5/C4	Isovalerylcarnitine / Butyrylcarnitine	0.734678	0.0194823	0.057477	0.949817	FALSE
10	8q24.3	ILMN_1717975	CYHR1	Leu|Ile	Leucine|Isoleucine	0.0511326	-0.100375	0.0514328	0.479385	FALSE
10	8q24.3	ILMN_1717975	CYHR1	C8	Octanoylcarnitine	0.165163	-0.0251311	0.0181002	0.669182	FALSE
10	8q24.3	ILMN_1717975	CYHR1	C20:3	Cis-11,14,17-eicosatrienoic acid methyl ester	0.42452	-0.353946	0.443206	0.86036	FALSE
10	8q24.3	ILMN_1717975	CYHR1	Q20:C5/(Leu|Ile)	Isovalerylcarnitine / Leucine|Isoleucine	0.431107	-0.000120727	0.000153311	0.864381	FALSE
10	8q24.3	ILMN_1717975	CYHR1	Q26:Glu/Orn	Glutamic acid / Ornithine	0.89819	0.00733302	0.0573052	0.977506	FALSE
10	8q24.3	ILMN_1717975	CYHR1	C6	Hexanoylcarnitine	0.793799	0.00259036	0.00990893	0.960962	FALSE
10	8q24.3	ILMN_1717975	CYHR1	C0	Carnitine free	0.109577	-0.103586	0.0647076	0.584899	FALSE
10	8q24.3	ILMN_1717975	CYHR1	Q3:(C16+C18:1)/C2	(Palmitoylcarnitine + Octadecenoylcarnitine) / Acetylcarnitine	0.0203009	0.0190879	0.00821815	0.360168	FALSE
10	8q24.3	ILMN_1717975	CYHR1	Q21:(C5OH+HMG)/(Leu|Ile)	2-Hydroxyisovalerylcarnitine / Leucine|Isoleucine	0.341859	0.000262309	0.000275902	0.800339	FALSE
10	8q24.3	ILMN_1717975	CYHR1	C5OH+HMG	2-Hydroxyisovalerylcarnitine	0.99861	4.49964e-05	0.0258168	0.998922	FALSE
10	8q24.3	ILMN_1717975	CYHR1	Q11:Ala/C2	Alanine / Acetylcarnitine	0.0237903	0.180432	0.0797568	0.377578	FALSE
10	8q24.3	ILMN_1717975	CYHR1	Q1:(Val+Leu|Ile)/(Phe+Tyr)	(Valine + Leucine|Isoleucine) / (Phenylalanine + Tyrosine)	0.64778	0.015452	0.0338178	0.935193	FALSE
10	8q24.3	ILMN_1717975	CYHR1	C2	Acetylcarnitine	0.000618183	-0.223264	0.0651085	0.0481278	TRUE
10	8q24.3	ILMN_1717975	CYHR1	Q9:Lys/PiPA	Lysine / Pipecolic acid	0.802654	-0.0194193	0.0776934	0.961734	FALSE
10	8q24.3	ILMN_1717975	CYHR1	Q38:MMA/C3	Methylmalonylcarnitine / Propionylcarnitine	0.0973026	0.0444264	0.026781	0.572518	FALSE
10	8q24.3	ILMN_1717975	CYHR1	Tau	Taurine	0.806376	0.0151334	0.0617342	0.961734	FALSE
10	8q24.3	ILMN_1717975	CYHR1	Arg	Arginine	0.438151	-0.0658439	0.0849075	0.867095	FALSE
10	8q24.3	ILMN_1717975	CYHR1	Q4:C0/(C16+C18)	Carnitine free / Palmitoylcarnitine + Stearoylcarnitine	0.533401	-0.0372596	0.059813	0.894785	FALSE
10	8q24.3	ILMN_1717975	CYHR1	Glu	Glutamic acid	0.291213	-0.0389353	0.0368793	0.760058	FALSE
10	8q24.3	ILMN_1717975	CYHR1	Gly	Glycine	0.0660261	-0.0752705	0.0409239	0.520383	FALSE
10	8q24.3	ILMN_1717975	CYHR1	C3	Propionylcarnitine	0.0435428	-0.150791	0.0746571	0.464383	FALSE
10	8q24.3	ILMN_1717975	CYHR1	C16:1	Hexadecenoylcarnitine	0.102183	-0.0179893	0.0110017	0.57993	FALSE
10	8q24.3	ILMN_1717975	CYHR1	C4	Butyrylcarnitine	0.0263164	-0.0644093	0.0289713	0.381597	FALSE
10	8q24.3	ILMN_1717975	CYHR1	Q12:Ala/Asp	Alanine / Aspartic acid	0.207064	-0.0716356	0.0567591	0.709173	FALSE
10	8q24.3	ILMN_1717975	CYHR1	Q14:Arg/Orn	Arginine / Ornithine	0.573906	-0.00966562	0.0171863	0.910944	FALSE
10	8q24.3	ILMN_1717975	CYHR1	AC-total	Acylcarnitine total	0.0135091	-0.124112	0.0502006	0.299452	FALSE
10	8q24.3	ILMN_1717975	CYHR1	MMA	Methylmalonylcarnitine	0.761001	-0.0100533	0.0330475	0.952618	FALSE
10	8q24.3	ILMN_1717975	CYHR1	C14	Myristoylcarnitine	0.115992	-0.0244097	0.0155226	0.593451	FALSE
10	8q24.3	ILMN_1803018	KIFC2	C10	Decanoylcarnitine	0.152828	-0.0245912	0.0171946	0.647843	FALSE
10	8q24.3	ILMN_1803018	KIFC2	Tau	Taurine	0.434249	0.0334829	0.0428113	0.865498	FALSE
10	8q24.3	ILMN_1803018	KIFC2	C18:1	Octadecenoylcarnitine	0.692084	-0.013985	0.035308	0.948203	FALSE
10	8q24.3	ILMN_1803018	KIFC2	Q27:Sarc/Gly	Sarcosine / Glycine	0.667388	0.0101182	0.0235416	0.938872	FALSE
10	8q24.3	ILMN_1803018	KIFC2	C18	Stearoylcarnitine	0.0935964	0.0496805	0.029615	0.572518	FALSE
10	8q24.3	ILMN_1803018	KIFC2	Gly	Glycine	0.769551	-0.00830593	0.0283476	0.955951	FALSE
10	8q24.3	ILMN_1803018	KIFC2	Q34:Asp/C2	Aspartic acid / Acetylcarnitine	0.0226347	0.248491	0.108922	0.371679	FALSE
10	8q24.3	ILMN_1803018	KIFC2	C18:2	Trans,trans-9,12-octadecadienoic acid (Linoelaidic)	0.980504	-0.000377229	0.0154346	0.994275	FALSE
10	8q24.3	ILMN_1803018	KIFC2	Q3:(C16+C18:1)/C2	(Palmitoylcarnitine + Octadecenoylcarnitine) / Acetylcarnitine	0.880191	-0.000861058	0.00571196	0.973889	FALSE
10	8q24.3	ILMN_1803018	KIFC2	Glu	Glutamic acid	0.44095	0.0197246	0.0255914	0.867156	FALSE
10	8q24.3	ILMN_1803018	KIFC2	Q33:C0/(AC-total)	Carnitine free / Acylcarnitine total	0.0395847	-0.0680787	0.0330569	0.461866	FALSE
10	8q24.3	ILMN_1803018	KIFC2	C6	Hexanoylcarnitine	0.666061	0.00296753	0.00687522	0.938123	FALSE
10	8q24.3	ILMN_1803018	KIFC2	AC-total	Acylcarnitine total	0.868453	-0.00577737	0.0348779	0.970964	FALSE
10	8q24.3	ILMN_1803018	KIFC2	C3	Propionylcarnitine	0.564383	-0.0298819	0.0518385	0.909144	FALSE
10	8q24.3	ILMN_1803018	KIFC2	Q4:C0/(C16+C18)	Carnitine free / Palmitoylcarnitine + Stearoylcarnitine	0.00250174	-0.12531	0.0413963	0.124774	FALSE
10	8q24.3	ILMN_1803018	KIFC2	C5OH+HMG	2-Hydroxyisovalerylcarnitine	0.659361	0.00789308	0.0179037	0.938123	FALSE
10	8q24.3	ILMN_1803018	KIFC2	C20:3	Cis-11,14,17-eicosatrienoic acid methyl ester	0.367111	0.27746	0.30764	0.822328	FALSE
10	8q24.3	ILMN_1803018	KIFC2	C16	Palmitoylcarnitine	0.513525	0.0233261	0.0356953	0.893316	FALSE
10	8q24.3	ILMN_1803018	KIFC2	C16:1	Hexadecenoylcarnitine	0.967922	-0.000307523	0.00764608	0.993272	FALSE
10	8q24.3	ILMN_1803018	KIFC2	C14	Myristoylcarnitine	0.919781	-0.00108501	0.0107722	0.979215	FALSE
10	8q24.3	ILMN_1803018	KIFC2	Asp	Aspartic acid	0.0081639	0.260789	0.0984878	0.230612	FALSE
10	8q24.3	ILMN_1803018	KIFC2	C0	Carnitine free	0.0966095	-0.0746091	0.0448824	0.572518	FALSE
10	8q24.3	ILMN_1803018	KIFC2	Q15:Arg/Gly	Arginine / Glycine	0.520272	0.0025256	0.00392758	0.894448	FALSE
10	8q24.3	ILMN_1803018	KIFC2	C4	Butyrylcarnitine	0.914275	-0.00216701	0.020128	0.97893	FALSE
10	8q24.3	ILMN_1803018	KIFC2	Arg	Arginine	0.578946	0.0326926	0.0589037	0.913493	FALSE
10	8q24.3	ILMN_1803018	KIFC2	Q26:Glu/Orn	Glutamic acid / Ornithine	0.980708	0.000961372	0.039752	0.994275	FALSE
10	8q24.3	ILMN_1803018	KIFC2	Q14:Arg/Orn	Arginine / Ornithine	0.758725	0.00366599	0.0119336	0.952618	FALSE
10	8q24.3	ILMN_1803018	KIFC2	Q19:(Leu|Ile)/C3	Leucine|Isoleucine / Propionylcarnitine	0.29986	0.0656242	0.0632822	0.771107	FALSE
10	8q24.3	ILMN_1803018	KIFC2	Q11:Ala/C2	Alanine / Acetylcarnitine	0.894479	0.00734897	0.0553987	0.976436	FALSE
10	8q24.3	ILMN_1803018	KIFC2	Q21:(C5OH+HMG)/(Leu|Ile)	2-Hydroxyisovalerylcarnitine / Leucine|Isoleucine	0.938822	-1.4682e-05	0.000191269	0.9877	FALSE
10	8q24.3	ILMN_1803018	KIFC2	Q16:Asp/Cit	Aspartic acid / Citrulline	0.0308089	0.219869	0.101739	0.406372	FALSE
10	8q24.3	ILMN_1803018	KIFC2	Q35:C5/C4	Isovalerylcarnitine / Butyrylcarnitine	0.656525	-0.0177627	0.0399356	0.938123	FALSE
10	8q24.3	ILMN_1803018	KIFC2	Q9:Lys/PiPA	Lysine / Pipecolic acid	0.877844	0.00828496	0.0538954	0.973608	FALSE
10	8q24.3	ILMN_1803018	KIFC2	Leu|Ile	Leucine|Isoleucine	0.369452	0.0320534	0.0357058	0.823595	FALSE
10	8q24.3	ILMN_1803018	KIFC2	Q1:(Val+Leu|Ile)/(Phe+Tyr)	(Valine + Leucine|Isoleucine) / (Phenylalanine + Tyrosine)	0.288309	0.0249105	0.0234534	0.754949	FALSE
10	8q24.3	ILMN_1803018	KIFC2	Q13:Arg/Cit	Arginine / Citrulline	0.907282	-0.00268842	0.0230799	0.97893	FALSE
10	8q24.3	ILMN_1803018	KIFC2	Q12:Ala/Asp	Alanine / Aspartic acid	0.0495434	-0.077338	0.0393555	0.475588	FALSE
10	8q24.3	ILMN_1803018	KIFC2	Q20:C5/(Leu|Ile)	Isovalerylcarnitine / Leucine|Isoleucine	0.242384	-0.000124267	0.000106265	0.737551	FALSE
10	8q24.3	ILMN_1803018	KIFC2	C8	Octanoylcarnitine	0.839238	-0.00254747	0.0125556	0.965379	FALSE
10	8q24.3	ILMN_1803018	KIFC2	Q38:MMA/C3	Methylmalonylcarnitine / Propionylcarnitine	0.71084	0.00689343	0.0185916	0.949306	FALSE
10	8q24.3	ILMN_1803018	KIFC2	MMA	Methylmalonylcarnitine	0.621154	-0.0113311	0.0229237	0.923675	FALSE
10	8q24.3	ILMN_1803018	KIFC2	C2	Acetylcarnitine	0.790558	0.0120328	0.0453004	0.960962	FALSE
10	8q24.3	ILMN_1724368	NA	Q3:(C16+C18:1)/C2	(Palmitoylcarnitine + Octadecenoylcarnitine) / Acetylcarnitine	0.528465	0.00472237	0.00749032	0.894785	FALSE
10	8q24.3	ILMN_1724368	NA	C2	Acetylcarnitine	0.874031	-0.00942528	0.0594423	0.972293	FALSE
10	8q24.3	ILMN_1724368	NA	Q20:C5/(Leu|Ile)	Isovalerylcarnitine / Leucine|Isoleucine	0.60513	7.21311e-05	0.000139486	0.919203	FALSE
10	8q24.3	ILMN_1724368	NA	Q16:Asp/Cit	Aspartic acid / Citrulline	0.829985	0.0287029	0.133657	0.962519	FALSE
10	8q24.3	ILMN_1724368	NA	C20:3	Cis-11,14,17-eicosatrienoic acid methyl ester	0.376568	0.35665	0.403342	0.826651	FALSE
10	8q24.3	ILMN_1724368	NA	Q13:Arg/Cit	Arginine / Citrulline	0.199991	-0.038819	0.0302797	0.703827	FALSE
10	8q24.3	ILMN_1724368	NA	C18	Stearoylcarnitine	0.655654	0.0173427	0.0388858	0.938123	FALSE
10	8q24.3	ILMN_1724368	NA	C10	Decanoylcarnitine	0.485801	-0.0157463	0.0225871	0.886071	FALSE
10	8q24.3	ILMN_1724368	NA	C5OH+HMG	2-Hydroxyisovalerylcarnitine	0.107995	0.0377464	0.0234739	0.582875	FALSE
10	8q24.3	ILMN_1724368	NA	Q9:Lys/PiPA	Lysine / Pipecolic acid	0.653526	-0.0317474	0.0707165	0.938123	FALSE
10	8q24.3	ILMN_1724368	NA	Q35:C5/C4	Isovalerylcarnitine / Butyrylcarnitine	0.751157	-0.0165861	0.0522957	0.952306	FALSE
10	8q24.3	ILMN_1724368	NA	Tau	Taurine	0.789175	0.015026	0.0561892	0.960962	FALSE
10	8q24.3	ILMN_1724368	NA	Q27:Sarc/Gly	Sarcosine / Glycine	0.260901	-0.0347295	0.0308819	0.745238	FALSE
10	8q24.3	ILMN_1724368	NA	C3	Propionylcarnitine	0.817788	-0.0156746	0.0680256	0.962519	FALSE
10	8q24.3	ILMN_1724368	NA	C16	Palmitoylcarnitine	0.605099	0.0242241	0.0468401	0.919203	FALSE
10	8q24.3	ILMN_1724368	NA	Glu	Glutamic acid	0.00362599	0.0975864	0.0335057	0.151224	FALSE
10	8q24.3	ILMN_1724368	NA	Q11:Ala/C2	Alanine / Acetylcarnitine	0.692958	-0.0287054	0.0726897	0.948203	FALSE
10	8q24.3	ILMN_1724368	NA	C16:1	Hexadecenoylcarnitine	0.485158	0.00699489	0.010019	0.886071	FALSE
10	8q24.3	ILMN_1724368	NA	Arg	Arginine	0.661796	-0.0338161	0.0772937	0.938123	FALSE
10	8q24.3	ILMN_1724368	NA	Q14:Arg/Orn	Arginine / Ornithine	0.128523	-0.0237808	0.0156391	0.614429	FALSE
10	8q24.3	ILMN_1724368	NA	Q21:(C5OH+HMG)/(Leu|Ile)	2-Hydroxyisovalerylcarnitine / Leucine|Isoleucine	0.534601	0.000155863	0.000250942	0.894785	FALSE
10	8q24.3	ILMN_1724368	NA	C18:1	Octadecenoylcarnitine	0.986818	0.000765571	0.0463318	0.995857	FALSE
10	8q24.3	ILMN_1724368	NA	Q38:MMA/C3	Methylmalonylcarnitine / Propionylcarnitine	0.706397	-0.00919255	0.0243993	0.948627	FALSE
10	8q24.3	ILMN_1724368	NA	Q19:(Leu|Ile)/C3	Leucine|Isoleucine / Propionylcarnitine	0.325126	0.0817292	0.083039	0.784958	FALSE
10	8q24.3	ILMN_1724368	NA	Asp	Aspartic acid	0.486574	0.0900836	0.129449	0.886071	FALSE
10	8q24.3	ILMN_1724368	NA	C0	Carnitine free	0.262464	-0.0660478	0.0589233	0.746689	FALSE
10	8q24.3	ILMN_1724368	NA	Gly	Glycine	0.517233	0.0240887	0.0371892	0.894448	FALSE
10	8q24.3	ILMN_1724368	NA	Q26:Glu/Orn	Glutamic acid / Ornithine	0.752584	0.0164449	0.0521599	0.952306	FALSE
10	8q24.3	ILMN_1724368	NA	Q33:C0/(AC-total)	Carnitine free / Acylcarnitine total	0.0804147	-0.0758963	0.0433892	0.547934	FALSE
10	8q24.3	ILMN_1724368	NA	AC-total	Acylcarnitine total	0.889292	0.00637146	0.0457657	0.975128	FALSE
10	8q24.3	ILMN_1724368	NA	Q15:Arg/Gly	Arginine / Glycine	0.236721	-0.00609824	0.00515233	0.733605	FALSE
10	8q24.3	ILMN_1724368	NA	C4	Butyrylcarnitine	0.347647	0.0248085	0.0264091	0.804428	FALSE
10	8q24.3	ILMN_1724368	NA	C14	Myristoylcarnitine	0.724339	0.00498604	0.0141361	0.949683	FALSE
10	8q24.3	ILMN_1724368	NA	Q4:C0/(C16+C18)	Carnitine free / Palmitoylcarnitine + Stearoylcarnitine	0.0789292	-0.0956453	0.0544102	0.542978	FALSE
10	8q24.3	ILMN_1724368	NA	C6	Hexanoylcarnitine	0.418337	-0.00730066	0.00901892	0.855122	FALSE
10	8q24.3	ILMN_1724368	NA	Q34:Asp/C2	Aspartic acid / Acetylcarnitine	0.487441	0.0993835	0.143097	0.886071	FALSE
10	8q24.3	ILMN_1724368	NA	Q1:(Val+Leu|Ile)/(Phe+Tyr)	(Valine + Leucine|Isoleucine) / (Phenylalanine + Tyrosine)	0.132705	0.0462764	0.0307658	0.623522	FALSE
10	8q24.3	ILMN_1724368	NA	Q12:Ala/Asp	Alanine / Aspartic acid	0.259627	-0.0582578	0.0516652	0.745238	FALSE
10	8q24.3	ILMN_1724368	NA	C18:2	Trans,trans-9,12-octadecadienoic acid (Linoelaidic)	0.332613	-0.019626	0.0202517	0.791626	FALSE
10	8q24.3	ILMN_1724368	NA	MMA	Methylmalonylcarnitine	0.401455	-0.0252402	0.0300761	0.842501	FALSE
10	8q24.3	ILMN_1724368	NA	C8	Octanoylcarnitine	0.785987	0.00447123	0.0164648	0.960962	FALSE
10	8q24.3	ILMN_1724368	NA	Leu|Ile	Leucine|Isoleucine	0.1776	0.0631714	0.0468397	0.685964	FALSE
10	8q24.3	ILMN_1678998	LRRC14	C20:3	Cis-11,14,17-eicosatrienoic acid methyl ester	0.4022	-0.266587	0.318237	0.843289	FALSE
10	8q24.3	ILMN_1678998	LRRC14	Q27:Sarc/Gly	Sarcosine / Glycine	0.980713	0.000589248	0.0243707	0.994275	FALSE
10	8q24.3	ILMN_1678998	LRRC14	Q13:Arg/Cit	Arginine / Citrulline	0.715368	-0.00871285	0.0238898	0.949683	FALSE
10	8q24.3	ILMN_1678998	LRRC14	Q9:Lys/PiPA	Lysine / Pipecolic acid	0.267092	0.0619143	0.0557735	0.747615	FALSE
10	8q24.3	ILMN_1678998	LRRC14	Q16:Asp/Cit	Aspartic acid / Citrulline	0.00277293	-0.315149	0.105201	0.136172	FALSE
10	8q24.3	ILMN_1678998	LRRC14	Q20:C5/(Leu|Ile)	Isovalerylcarnitine / Leucine|Isoleucine	0.0118038	-0.000277063	0.000109931	0.280591	FALSE
10	8q24.3	ILMN_1678998	LRRC14	Tau	Taurine	0.888418	-0.0062198	0.0443242	0.974847	FALSE
10	8q24.3	ILMN_1678998	LRRC14	Glu	Glutamic acid	0.105584	-0.0428628	0.0264729	0.581626	FALSE
10	8q24.3	ILMN_1678998	LRRC14	C18	Stearoylcarnitine	0.0844777	-0.0529156	0.0306551	0.554967	FALSE
10	8q24.3	ILMN_1678998	LRRC14	Q3:(C16+C18:1)/C2	(Palmitoylcarnitine + Octadecenoylcarnitine) / Acetylcarnitine	0.833428	0.00124295	0.00590937	0.962519	FALSE
10	8q24.3	ILMN_1678998	LRRC14	Arg	Arginine	0.2273	-0.0736195	0.0609571	0.729484	FALSE
10	8q24.3	ILMN_1678998	LRRC14	C10	Decanoylcarnitine	0.862705	-0.0030847	0.0178352	0.969554	FALSE
10	8q24.3	ILMN_1678998	LRRC14	C3	Propionylcarnitine	0.536189	-0.0331997	0.0536608	0.894785	FALSE
10	8q24.3	ILMN_1678998	LRRC14	C5OH+HMG	2-Hydroxyisovalerylcarnitine	0.866038	0.00312928	0.0185477	0.970644	FALSE
10	8q24.3	ILMN_1678998	LRRC14	Q35:C5/C4	Isovalerylcarnitine / Butyrylcarnitine	0.444051	-0.0316119	0.0412944	0.868512	FALSE
10	8q24.3	ILMN_1678998	LRRC14	Q11:Ala/C2	Alanine / Acetylcarnitine	0.474546	0.0410117	0.0573397	0.886071	FALSE
10	8q24.3	ILMN_1678998	LRRC14	C16:1	Hexadecenoylcarnitine	0.897253	0.00102077	0.00790385	0.976851	FALSE
10	8q24.3	ILMN_1678998	LRRC14	Q21:(C5OH+HMG)/(Leu|Ile)	2-Hydroxyisovalerylcarnitine / Leucine|Isoleucine	0.977834	5.51464e-06	0.000198451	0.994275	FALSE
10	8q24.3	ILMN_1678998	LRRC14	Q19:(Leu|Ile)/C3	Leucine|Isoleucine / Propionylcarnitine	0.327803	0.0641205	0.0655097	0.787912	FALSE
10	8q24.3	ILMN_1678998	LRRC14	AC-total	Acylcarnitine total	0.450623	-0.0272381	0.0360995	0.874808	FALSE
10	8q24.3	ILMN_1678998	LRRC14	Q38:MMA/C3	Methylmalonylcarnitine / Propionylcarnitine	0.5119	0.0126171	0.0192333	0.893316	FALSE
10	8q24.3	ILMN_1678998	LRRC14	C6	Hexanoylcarnitine	0.424224	-0.00568644	0.00711443	0.860306	FALSE
10	8q24.3	ILMN_1678998	LRRC14	Q26:Glu/Orn	Glutamic acid / Ornithine	0.483293	-0.0288487	0.0411448	0.886071	FALSE
10	8q24.3	ILMN_1678998	LRRC14	Q14:Arg/Orn	Arginine / Ornithine	0.137756	-0.0183179	0.0123368	0.629966	FALSE
10	8q24.3	ILMN_1678998	LRRC14	C18:1	Octadecenoylcarnitine	0.977219	-0.00104386	0.0365512	0.994275	FALSE
10	8q24.3	ILMN_1678998	LRRC14	Q12:Ala/Asp	Alanine / Aspartic acid	0.00043144	0.143292	0.0406371	0.0382544	TRUE
10	8q24.3	ILMN_1678998	LRRC14	Q1:(Val+Leu|Ile)/(Phe+Tyr)	(Valine + Leucine|Isoleucine) / (Phenylalanine + Tyrosine)	0.706125	0.00915814	0.0242844	0.948627	FALSE
10	8q24.3	ILMN_1678998	LRRC14	C0	Carnitine free	0.101736	-0.0760704	0.0464617	0.57886	FALSE
10	8q24.3	ILMN_1678998	LRRC14	Gly	Glycine	0.901247	-0.00364125	0.0293406	0.978772	FALSE
10	8q24.3	ILMN_1678998	LRRC14	C4	Butyrylcarnitine	0.99612	-0.000101317	0.0208325	0.998606	FALSE
10	8q24.3	ILMN_1678998	LRRC14	MMA	Methylmalonylcarnitine	0.681187	0.00975093	0.0237303	0.945846	FALSE
10	8q24.3	ILMN_1678998	LRRC14	Leu|Ile	Leucine|Isoleucine	0.471009	0.0266504	0.0369642	0.886071	FALSE
10	8q24.3	ILMN_1678998	LRRC14	Q15:Arg/Gly	Arginine / Glycine	0.0887871	-0.00691819	0.00406311	0.561205	FALSE
10	8q24.3	ILMN_1678998	LRRC14	C14	Myristoylcarnitine	0.559896	0.00650195	0.0111507	0.905823	FALSE
10	8q24.3	ILMN_1678998	LRRC14	C8	Octanoylcarnitine	0.507331	-0.00862053	0.0129999	0.893316	FALSE
10	8q24.3	ILMN_1678998	LRRC14	Q34:Asp/C2	Aspartic acid / Acetylcarnitine	0.00351978	-0.329165	0.112656	0.151224	FALSE
10	8q24.3	ILMN_1678998	LRRC14	Q33:C0/(AC-total)	Carnitine free / Acylcarnitine total	0.174268	-0.0465367	0.0342404	0.683369	FALSE
10	8q24.3	ILMN_1678998	LRRC14	C2	Acetylcarnitine	0.406375	-0.0389374	0.046886	0.845878	FALSE
10	8q24.3	ILMN_1678998	LRRC14	C18:2	Trans,trans-9,12-octadecadienoic acid (Linoelaidic)	0.160313	-0.0224187	0.0159614	0.668659	FALSE
10	8q24.3	ILMN_1678998	LRRC14	Q4:C0/(C16+C18)	Carnitine free / Palmitoylcarnitine + Stearoylcarnitine	0.671817	-0.0181991	0.0429508	0.941567	FALSE
10	8q24.3	ILMN_1678998	LRRC14	C16	Palmitoylcarnitine	0.292347	-0.0389122	0.0369441	0.761108	FALSE
10	8q24.3	ILMN_1678998	LRRC14	Asp	Aspartic acid	0.000303144	-0.368402	0.101793	0.0312141	TRUE
10	8q24.3	ILMN_1718972	MFSD3	Q27:Sarc/Gly	Sarcosine / Glycine	0.199648	0.0463987	0.0361645	0.703827	FALSE
10	8q24.3	ILMN_1718972	MFSD3	Q13:Arg/Cit	Arginine / Citrulline	0.6322	0.0169765	0.0354632	0.929518	FALSE
10	8q24.3	ILMN_1718972	MFSD3	Q3:(C16+C18:1)/C2	(Palmitoylcarnitine + Octadecenoylcarnitine) / Acetylcarnitine	0.994969	-5.53346e-05	0.00877387	0.998606	FALSE
10	8q24.3	ILMN_1718972	MFSD3	C20:3	Cis-11,14,17-eicosatrienoic acid methyl ester	0.165382	0.656484	0.473245	0.669182	FALSE
10	8q24.3	ILMN_1718972	MFSD3	C10	Decanoylcarnitine	0.0303313	-0.0572465	0.0264134	0.406372	FALSE
10	8q24.3	ILMN_1718972	MFSD3	C18	Stearoylcarnitine	0.868077	0.00756596	0.045544	0.970964	FALSE
10	8q24.3	ILMN_1718972	MFSD3	Glu	Glutamic acid	0.907247	-0.00458362	0.0393354	0.97893	FALSE
10	8q24.3	ILMN_1718972	MFSD3	Q14:Arg/Orn	Arginine / Ornithine	0.988816	-0.000256847	0.018321	0.996307	FALSE
10	8q24.3	ILMN_1718972	MFSD3	C16:1	Hexadecenoylcarnitine	0.502618	-0.00786918	0.0117362	0.889273	FALSE
10	8q24.3	ILMN_1718972	MFSD3	Q11:Ala/C2	Alanine / Acetylcarnitine	0.118007	0.133059	0.0850821	0.594565	FALSE
10	8q24.3	ILMN_1718972	MFSD3	Q16:Asp/Cit	Aspartic acid / Citrulline	0.829643	0.0336846	0.156536	0.962519	FALSE
10	8q24.3	ILMN_1718972	MFSD3	C5OH+HMG	2-Hydroxyisovalerylcarnitine	0.909395	-0.0031346	0.0275408	0.97893	FALSE
10	8q24.3	ILMN_1718972	MFSD3	C18:1	Octadecenoylcarnitine	0.208669	-0.0682156	0.0542405	0.711614	FALSE
10	8q24.3	ILMN_1718972	MFSD3	Gly	Glycine	0.707209	-0.0163634	0.0435587	0.948627	FALSE
10	8q24.3	ILMN_1718972	MFSD3	Tau	Taurine	0.689131	0.0263281	0.0658048	0.947572	FALSE
10	8q24.3	ILMN_1718972	MFSD3	Q33:C0/(AC-total)	Carnitine free / Acylcarnitine total	0.70347	0.0193601	0.0508543	0.948627	FALSE
10	8q24.3	ILMN_1718972	MFSD3	Q21:(C5OH+HMG)/(Leu|Ile)	2-Hydroxyisovalerylcarnitine / Leucine|Isoleucine	0.666461	0.000126883	0.00029434	0.938123	FALSE
10	8q24.3	ILMN_1718972	MFSD3	Q35:C5/C4	Isovalerylcarnitine / Butyrylcarnitine	0.605315	0.0316551	0.0612454	0.919203	FALSE
10	8q24.3	ILMN_1718972	MFSD3	C3	Propionylcarnitine	0.880696	0.0119591	0.0796703	0.973889	FALSE
10	8q24.3	ILMN_1718972	MFSD3	Arg	Arginine	0.46375	0.0663331	0.0905162	0.884811	FALSE
10	8q24.3	ILMN_1718972	MFSD3	AC-total	Acylcarnitine total	0.391264	-0.0459541	0.0535897	0.837637	FALSE
10	8q24.3	ILMN_1718972	MFSD3	C0	Carnitine free	0.591225	-0.0370869	0.0690437	0.915515	FALSE
10	8q24.3	ILMN_1718972	MFSD3	C6	Hexanoylcarnitine	0.203563	0.0134417	0.0105683	0.708061	FALSE
10	8q24.3	ILMN_1718972	MFSD3	Q38:MMA/C3	Methylmalonylcarnitine / Propionylcarnitine	0.88574	0.00410943	0.0285941	0.974253	FALSE
10	8q24.3	ILMN_1718972	MFSD3	Q4:C0/(C16+C18)	Carnitine free / Palmitoylcarnitine + Stearoylcarnitine	0.988057	-0.000954962	0.0637902	0.995857	FALSE
10	8q24.3	ILMN_1718972	MFSD3	C14	Myristoylcarnitine	0.725969	-0.00580306	0.0165545	0.949683	FALSE
10	8q24.3	ILMN_1718972	MFSD3	Q34:Asp/C2	Aspartic acid / Acetylcarnitine	0.48225	0.117787	0.167591	0.886071	FALSE
10	8q24.3	ILMN_1718972	MFSD3	Q9:Lys/PiPA	Lysine / Pipecolic acid	0.00426947	0.236459	0.0826518	0.164195	FALSE
10	8q24.3	ILMN_1718972	MFSD3	Q19:(Leu|Ile)/C3	Leucine|Isoleucine / Propionylcarnitine	0.669409	-0.0415377	0.0972726	0.940473	FALSE
10	8q24.3	ILMN_1718972	MFSD3	Leu|Ile	Leucine|Isoleucine	0.645507	-0.0252495	0.0548801	0.934331	FALSE
10	8q24.3	ILMN_1718972	MFSD3	Q26:Glu/Orn	Glutamic acid / Ornithine	0.803001	-0.0152416	0.0610889	0.961734	FALSE
10	8q24.3	ILMN_1718972	MFSD3	Asp	Aspartic acid	0.839523	0.0307086	0.151624	0.965379	FALSE
10	8q24.3	ILMN_1718972	MFSD3	C16	Palmitoylcarnitine	0.246859	-0.0635276	0.0548427	0.741712	FALSE
10	8q24.3	ILMN_1718972	MFSD3	Q15:Arg/Gly	Arginine / Glycine	0.428754	0.00477702	0.00603547	0.861902	FALSE
10	8q24.3	ILMN_1718972	MFSD3	Q12:Ala/Asp	Alanine / Aspartic acid	0.655004	-0.0270439	0.0605156	0.938123	FALSE
10	8q24.3	ILMN_1718972	MFSD3	Q1:(Val+Leu|Ile)/(Phe+Tyr)	(Valine + Leucine|Isoleucine) / (Phenylalanine + Tyrosine)	0.970379	-0.00133892	0.036053	0.993644	FALSE
10	8q24.3	ILMN_1718972	MFSD3	C8	Octanoylcarnitine	0.224453	-0.0234411	0.0192905	0.727488	FALSE
10	8q24.3	ILMN_1718972	MFSD3	C18:2	Trans,trans-9,12-octadecadienoic acid (Linoelaidic)	0.726788	-0.00828531	0.0237094	0.949683	FALSE
10	8q24.3	ILMN_1718972	MFSD3	C4	Butyrylcarnitine	0.117281	-0.0484551	0.0309225	0.594565	FALSE
10	8q24.3	ILMN_1718972	MFSD3	C2	Acetylcarnitine	0.21059	-0.0871511	0.0695896	0.714676	FALSE
10	8q24.3	ILMN_1718972	MFSD3	Q20:C5/(Leu|Ile)	Isovalerylcarnitine / Leucine|Isoleucine	0.313722	-0.000164845	0.000163585	0.780754	FALSE
10	8q24.3	ILMN_1718972	MFSD3	MMA	Methylmalonylcarnitine	0.872945	-0.00563478	0.0352305	0.971983	FALSE
10	8q24.3	ILMN_1757882	PPP1R16A	Q35:C5/C4	Isovalerylcarnitine / Butyrylcarnitine	0.637217	0.019532	0.0414106	0.933027	FALSE
10	8q24.3	ILMN_1757882	PPP1R16A	Q13:Arg/Cit	Arginine / Citrulline	0.268998	0.0265279	0.0239922	0.747615	FALSE
10	8q24.3	ILMN_1757882	PPP1R16A	C20:3	Cis-11,14,17-eicosatrienoic acid methyl ester	0.768342	-0.0941191	0.319542	0.955226	FALSE
10	8q24.3	ILMN_1757882	PPP1R16A	Q27:Sarc/Gly	Sarcosine / Glycine	0.33263	-0.0237178	0.0244748	0.791626	FALSE
10	8q24.3	ILMN_1757882	PPP1R16A	Q3:(C16+C18:1)/C2	(Palmitoylcarnitine + Octadecenoylcarnitine) / Acetylcarnitine	0.566799	-0.00340389	0.00594181	0.909144	FALSE
10	8q24.3	ILMN_1757882	PPP1R16A	Glu	Glutamic acid	0.661742	-0.0116455	0.0266136	0.938123	FALSE
10	8q24.3	ILMN_1757882	PPP1R16A	C3	Propionylcarnitine	0.743836	0.0176181	0.0539068	0.951474	FALSE
10	8q24.3	ILMN_1757882	PPP1R16A	Q16:Asp/Cit	Aspartic acid / Citrulline	3.94392e-07	-0.535483	0.105221	0.000186849	TRUE
10	8q24.3	ILMN_1757882	PPP1R16A	Tau	Taurine	0.524178	-0.0283601	0.0445191	0.894448	FALSE
10	8q24.3	ILMN_1757882	PPP1R16A	Q38:MMA/C3	Methylmalonylcarnitine / Propionylcarnitine	0.616134	0.0096896	0.0193244	0.922681	FALSE
10	8q24.3	ILMN_1757882	PPP1R16A	C10	Decanoylcarnitine	0.548277	0.0107516	0.0179059	0.898764	FALSE
10	8q24.3	ILMN_1757882	PPP1R16A	C5OH+HMG	2-Hydroxyisovalerylcarnitine	0.236336	0.022086	0.0186449	0.733401	FALSE
10	8q24.3	ILMN_1757882	PPP1R16A	AC-total	Acylcarnitine total	0.153095	0.0518083	0.0362487	0.648114	FALSE
10	8q24.3	ILMN_1757882	PPP1R16A	C16:1	Hexadecenoylcarnitine	0.0109814	0.020233	0.0079478	0.271516	FALSE
10	8q24.3	ILMN_1757882	PPP1R16A	Q9:Lys/PiPA	Lysine / Pipecolic acid	0.0504008	0.109611	0.0559878	0.478126	FALSE
10	8q24.3	ILMN_1757882	PPP1R16A	Q33:C0/(AC-total)	Carnitine free / Acylcarnitine total	0.783375	0.00946161	0.0344106	0.960962	FALSE
10	8q24.3	ILMN_1757882	PPP1R16A	Asp	Aspartic acid	2.25206e-07	-0.529406	0.101891	0.000143771	TRUE
10	8q24.3	ILMN_1757882	PPP1R16A	Q20:C5/(Leu|Ile)	Isovalerylcarnitine / Leucine|Isoleucine	0.231577	0.000132204	0.000110475	0.729705	FALSE
10	8q24.3	ILMN_1757882	PPP1R16A	Q19:(Leu|Ile)/C3	Leucine|Isoleucine / Propionylcarnitine	0.215272	-0.0815603	0.0657955	0.717685	FALSE
10	8q24.3	ILMN_1757882	PPP1R16A	C18:1	Octadecenoylcarnitine	0.0637597	0.0680451	0.0366837	0.520136	FALSE
10	8q24.3	ILMN_1757882	PPP1R16A	Arg	Arginine	0.240693	0.0718646	0.0612336	0.736436	FALSE
10	8q24.3	ILMN_1757882	PPP1R16A	Q21:(C5OH+HMG)/(Leu|Ile)	2-Hydroxyisovalerylcarnitine / Leucine|Isoleucine	0.0843264	0.000344009	0.000199194	0.554967	FALSE
10	8q24.3	ILMN_1757882	PPP1R16A	Q11:Ala/C2	Alanine / Acetylcarnitine	0.0938792	-0.0964839	0.0575645	0.572518	FALSE
10	8q24.3	ILMN_1757882	PPP1R16A	C2	Acetylcarnitine	0.0565673	0.0897837	0.047062	0.50857	FALSE
10	8q24.3	ILMN_1757882	PPP1R16A	Q26:Glu/Orn	Glutamic acid / Ornithine	0.545109	-0.0250145	0.0413319	0.897363	FALSE
10	8q24.3	ILMN_1757882	PPP1R16A	Q14:Arg/Orn	Arginine / Ornithine	0.472762	0.00890061	0.0123941	0.886071	FALSE
10	8q24.3	ILMN_1757882	PPP1R16A	C18	Stearoylcarnitine	0.80585	-0.00757524	0.0308166	0.961734	FALSE
10	8q24.3	ILMN_1757882	PPP1R16A	C0	Carnitine free	0.219621	0.0573334	0.046691	0.723457	FALSE
10	8q24.3	ILMN_1757882	PPP1R16A	C4	Butyrylcarnitine	0.385741	0.0181289	0.0208964	0.83232	FALSE
10	8q24.3	ILMN_1757882	PPP1R16A	MMA	Methylmalonylcarnitine	0.0961994	0.0396478	0.0238215	0.572518	FALSE
10	8q24.3	ILMN_1757882	PPP1R16A	Gly	Glycine	0.0708797	0.0532229	0.0294499	0.529855	FALSE
10	8q24.3	ILMN_1757882	PPP1R16A	C6	Hexanoylcarnitine	0.498006	-0.00484434	0.0071476	0.886489	FALSE
10	8q24.3	ILMN_1757882	PPP1R16A	C18:2	Trans,trans-9,12-octadecadienoic acid (Linoelaidic)	0.570466	-0.00910324	0.016042	0.909144	FALSE
10	8q24.3	ILMN_1757882	PPP1R16A	C8	Octanoylcarnitine	0.0784958	0.0229666	0.0130461	0.542978	FALSE
10	8q24.3	ILMN_1757882	PPP1R16A	Q34:Asp/C2	Aspartic acid / Acetylcarnitine	4.2518e-08	-0.619198	0.112541	4.52391e-05	TRUE
10	8q24.3	ILMN_1757882	PPP1R16A	Q1:(Val+Leu|Ile)/(Phe+Tyr)	(Valine + Leucine|Isoleucine) / (Phenylalanine + Tyrosine)	0.000425949	-0.0858284	0.0243171	0.0382544	TRUE
10	8q24.3	ILMN_1757882	PPP1R16A	Q15:Arg/Gly	Arginine / Glycine	0.805166	0.00100763	0.00408443	0.961734	FALSE
10	8q24.3	ILMN_1757882	PPP1R16A	Q4:C0/(C16+C18)	Carnitine free / Palmitoylcarnitine + Stearoylcarnitine	0.458383	0.0319994	0.0431457	0.882232	FALSE
10	8q24.3	ILMN_1757882	PPP1R16A	C16	Palmitoylcarnitine	0.319554	0.0369498	0.037112	0.783995	FALSE
10	8q24.3	ILMN_1757882	PPP1R16A	Q12:Ala/Asp	Alanine / Aspartic acid	9.64678e-06	0.180766	0.0407435	0.00189202	TRUE
10	8q24.3	ILMN_1757882	PPP1R16A	C14	Myristoylcarnitine	0.810293	0.00269274	0.011216	0.961734	FALSE
10	8q24.3	ILMN_1757882	PPP1R16A	Leu|Ile	Leucine|Isoleucine	0.129876	-0.0562365	0.0371141	0.617545	FALSE
10	8q24.3	ILMN_1764721	RPL8	C18:1	Octadecenoylcarnitine	0.0609054	0.0555629	0.0296293	0.520136	FALSE
10	8q24.3	ILMN_1764721	RPL8	C16:1	Hexadecenoylcarnitine	0.334864	0.00618596	0.00641297	0.793059	FALSE
10	8q24.3	ILMN_1764721	RPL8	Q11:Ala/C2	Alanine / Acetylcarnitine	0.475467	-0.0332058	0.046523	0.886071	FALSE
10	8q24.3	ILMN_1764721	RPL8	Q19:(Leu|Ile)/C3	Leucine|Isoleucine / Propionylcarnitine	0.808214	-0.0129063	0.053164	0.961734	FALSE
10	8q24.3	ILMN_1764721	RPL8	C10	Decanoylcarnitine	0.237684	0.0170602	0.0144436	0.734797	FALSE
10	8q24.3	ILMN_1764721	RPL8	Q38:MMA/C3	Methylmalonylcarnitine / Propionylcarnitine	0.95186	-0.000942728	0.0156134	0.98994	FALSE
10	8q24.3	ILMN_1764721	RPL8	Q3:(C16+C18:1)/C2	(Palmitoylcarnitine + Octadecenoylcarnitine) / Acetylcarnitine	0.122563	0.00740416	0.00479304	0.606546	FALSE
10	8q24.3	ILMN_1764721	RPL8	Q16:Asp/Cit	Aspartic acid / Citrulline	0.207641	0.107795	0.0855174	0.709667	FALSE
10	8q24.3	ILMN_1764721	RPL8	C3	Propionylcarnitine	0.714656	0.0159213	0.0435409	0.949683	FALSE
10	8q24.3	ILMN_1764721	RPL8	AC-total	Acylcarnitine total	0.10313	0.0477349	0.0292739	0.57993	FALSE
10	8q24.3	ILMN_1764721	RPL8	C14	Myristoylcarnitine	0.170019	0.0124187	0.0090472	0.675527	FALSE
10	8q24.3	ILMN_1764721	RPL8	Q33:C0/(AC-total)	Carnitine free / Acylcarnitine total	0.395863	-0.0235992	0.0277893	0.840302	FALSE
10	8q24.3	ILMN_1764721	RPL8	Q27:Sarc/Gly	Sarcosine / Glycine	0.591127	0.0106233	0.0197718	0.915515	FALSE
10	8q24.3	ILMN_1764721	RPL8	C18	Stearoylcarnitine	0.0422208	0.0505423	0.0248649	0.464383	FALSE
10	8q24.3	ILMN_1764721	RPL8	Q14:Arg/Orn	Arginine / Ornithine	0.00921445	0.0260509	0.0099942	0.250051	FALSE
10	8q24.3	ILMN_1764721	RPL8	C0	Carnitine free	0.485481	0.026316	0.037721	0.886071	FALSE
10	8q24.3	ILMN_1764721	RPL8	C6	Hexanoylcarnitine	0.532887	-0.00360201	0.00577508	0.894785	FALSE
10	8q24.3	ILMN_1764721	RPL8	C18:2	Trans,trans-9,12-octadecadienoic acid (Linoelaidic)	0.478183	-0.0091938	0.0129606	0.886071	FALSE
10	8q24.3	ILMN_1764721	RPL8	Glu	Glutamic acid	0.20897	0.0270201	0.0214988	0.711881	FALSE
10	8q24.3	ILMN_1764721	RPL8	Tau	Taurine	0.795589	0.00931771	0.0359624	0.961286	FALSE
10	8q24.3	ILMN_1764721	RPL8	Q21:(C5OH+HMG)/(Leu|Ile)	2-Hydroxyisovalerylcarnitine / Leucine|Isoleucine	0.66518	6.96037e-05	0.000160807	0.938123	FALSE
10	8q24.3	ILMN_1764721	RPL8	Q26:Glu/Orn	Glutamic acid / Ornithine	0.0645631	0.0616897	0.033358	0.520136	FALSE
10	8q24.3	ILMN_1764721	RPL8	Gly	Glycine	0.904285	0.00286346	0.0238095	0.97893	FALSE
10	8q24.3	ILMN_1764721	RPL8	MMA	Methylmalonylcarnitine	0.684921	0.00781353	0.0192538	0.946826	FALSE
10	8q24.3	ILMN_1764721	RPL8	Asp	Aspartic acid	0.348123	0.077751	0.0828492	0.804428	FALSE
10	8q24.3	ILMN_1764721	RPL8	Q12:Ala/Asp	Alanine / Aspartic acid	0.364872	-0.0299955	0.0330954	0.82019	FALSE
10	8q24.3	ILMN_1764721	RPL8	C20:3	Cis-11,14,17-eicosatrienoic acid methyl ester	0.371995	0.23056	0.258261	0.823595	FALSE
10	8q24.3	ILMN_1764721	RPL8	Q13:Arg/Cit	Arginine / Citrulline	0.0207845	0.0447857	0.0193562	0.362536	FALSE
10	8q24.3	ILMN_1764721	RPL8	Arg	Arginine	0.149336	0.0713295	0.0494501	0.644235	FALSE
10	8q24.3	ILMN_1764721	RPL8	Q15:Arg/Gly	Arginine / Glycine	0.0490266	0.0064914	0.00329581	0.475588	FALSE
10	8q24.3	ILMN_1764721	RPL8	Q20:C5/(Leu|Ile)	Isovalerylcarnitine / Leucine|Isoleucine	0.774162	2.56422e-05	8.93535e-05	0.956791	FALSE
10	8q24.3	ILMN_1764721	RPL8	C2	Acetylcarnitine	0.359992	0.0348292	0.0380399	0.816118	FALSE
10	8q24.3	ILMN_1764721	RPL8	Q34:Asp/C2	Aspartic acid / Acetylcarnitine	0.639582	0.0429014	0.0915999	0.933491	FALSE
10	8q24.3	ILMN_1764721	RPL8	Q35:C5/C4	Isovalerylcarnitine / Butyrylcarnitine	0.216531	-0.0413531	0.0334516	0.719216	FALSE
10	8q24.3	ILMN_1764721	RPL8	Q4:C0/(C16+C18)	Carnitine free / Palmitoylcarnitine + Stearoylcarnitine	0.133581	-0.0522751	0.0348324	0.625204	FALSE
10	8q24.3	ILMN_1764721	RPL8	Q9:Lys/PiPA	Lysine / Pipecolic acid	0.907504	0.00526005	0.0452664	0.97893	FALSE
10	8q24.3	ILMN_1764721	RPL8	C5OH+HMG	2-Hydroxyisovalerylcarnitine	0.51985	0.00968916	0.0150524	0.894448	FALSE
10	8q24.3	ILMN_1764721	RPL8	Q1:(Val+Leu|Ile)/(Phe+Tyr)	(Valine + Leucine|Isoleucine) / (Phenylalanine + Tyrosine)	0.0519376	0.038284	0.0196849	0.483338	FALSE
10	8q24.3	ILMN_1764721	RPL8	C16	Palmitoylcarnitine	0.0441767	0.0603153	0.0299522	0.464383	FALSE
10	8q24.3	ILMN_1764721	RPL8	C8	Octanoylcarnitine	0.360904	0.00962571	0.010533	0.816417	FALSE
10	8q24.3	ILMN_1764721	RPL8	C4	Butyrylcarnitine	0.0371815	0.0352011	0.0168814	0.452505	FALSE
10	8q24.3	ILMN_1764721	RPL8	Leu|Ile	Leucine|Isoleucine	0.957451	0.00160051	0.0299951	0.991313	FALSE
10	8q24.3	ILMN_1790797	VPS28	AC-total	Acylcarnitine total	0.613562	-0.0199978	0.0395935	0.922681	FALSE
10	8q24.3	ILMN_1790797	VPS28	Q11:Ala/C2	Alanine / Acetylcarnitine	0.469533	0.0454892	0.0628843	0.886071	FALSE
10	8q24.3	ILMN_1790797	VPS28	C10	Decanoylcarnitine	0.43336	-0.0153197	0.01955	0.865498	FALSE
10	8q24.3	ILMN_1790797	VPS28	C6	Hexanoylcarnitine	0.950863	-0.000480947	0.00780363	0.98972	FALSE
10	8q24.3	ILMN_1790797	VPS28	Q12:Ala/Asp	Alanine / Aspartic acid	0.601461	0.0233535	0.0447055	0.919203	FALSE
10	8q24.3	ILMN_1790797	VPS28	Q14:Arg/Orn	Arginine / Ornithine	0.0956429	0.0225594	0.0135316	0.572518	FALSE
10	8q24.3	ILMN_1790797	VPS28	Q1:(Val+Leu|Ile)/(Phe+Tyr)	(Valine + Leucine|Isoleucine) / (Phenylalanine + Tyrosine)	0.100896	0.0436836	0.0266152	0.577874	FALSE
10	8q24.3	ILMN_1790797	VPS28	Q16:Asp/Cit	Aspartic acid / Citrulline	0.616369	-0.0579415	0.115633	0.922681	FALSE
10	8q24.3	ILMN_1790797	VPS28	C3	Propionylcarnitine	0.940398	0.00440118	0.0588556	0.987743	FALSE
10	8q24.3	ILMN_1790797	VPS28	C4	Butyrylcarnitine	0.689305	-0.00912657	0.0228245	0.947572	FALSE
10	8q24.3	ILMN_1790797	VPS28	C14	Myristoylcarnitine	0.942998	0.000875425	0.0122417	0.988846	FALSE
10	8q24.3	ILMN_1790797	VPS28	Q34:Asp/C2	Aspartic acid / Acetylcarnitine	0.926214	0.0114684	0.123821	0.980953	FALSE
10	8q24.3	ILMN_1790797	VPS28	Gly	Glycine	0.731184	0.0110559	0.0321766	0.949817	FALSE
10	8q24.3	ILMN_1790797	VPS28	Q26:Glu/Orn	Glutamic acid / Ornithine	0.205453	0.0571367	0.0451107	0.708124	FALSE
10	8q24.3	ILMN_1790797	VPS28	C18:1	Octadecenoylcarnitine	0.699962	-0.0154496	0.0400842	0.948627	FALSE
10	8q24.3	ILMN_1790797	VPS28	C16:1	Hexadecenoylcarnitine	0.274752	-0.00946552	0.00866415	0.748328	FALSE
10	8q24.3	ILMN_1790797	VPS28	Tau	Taurine	0.342286	-0.0461798	0.0486159	0.800339	FALSE
10	8q24.3	ILMN_1790797	VPS28	C18	Stearoylcarnitine	0.41589	-0.027374	0.0336395	0.851585	FALSE
10	8q24.3	ILMN_1790797	VPS28	C20:3	Cis-11,14,17-eicosatrienoic acid methyl ester	0.504135	0.233225	0.34914	0.890536	FALSE
10	8q24.3	ILMN_1790797	VPS28	Q27:Sarc/Gly	Sarcosine / Glycine	0.959015	-0.00137368	0.0267273	0.991313	FALSE
10	8q24.3	ILMN_1790797	VPS28	C16	Palmitoylcarnitine	0.740979	-0.0133984	0.0405271	0.95118	FALSE
10	8q24.3	ILMN_1790797	VPS28	Leu|Ile	Leucine|Isoleucine	0.688394	-0.0162613	0.0405424	0.947572	FALSE
10	8q24.3	ILMN_1790797	VPS28	C8	Octanoylcarnitine	0.784684	0.00389477	0.0142531	0.960962	FALSE
10	8q24.3	ILMN_1790797	VPS28	C18:2	Trans,trans-9,12-octadecadienoic acid (Linoelaidic)	0.787675	0.00471878	0.017518	0.960962	FALSE
10	8q24.3	ILMN_1790797	VPS28	Q15:Arg/Gly	Arginine / Glycine	0.619644	0.00221363	0.00445905	0.923675	FALSE
10	8q24.3	ILMN_1790797	VPS28	MMA	Methylmalonylcarnitine	0.471951	0.018722	0.0260227	0.886071	FALSE
10	8q24.3	ILMN_1790797	VPS28	Q19:(Leu|Ile)/C3	Leucine|Isoleucine / Propionylcarnitine	0.756773	-0.0222598	0.0718604	0.952618	FALSE
10	8q24.3	ILMN_1790797	VPS28	Arg	Arginine	0.287632	0.0711109	0.0668574	0.754661	FALSE
10	8q24.3	ILMN_1790797	VPS28	Glu	Glutamic acid	0.706544	0.0109391	0.0290503	0.948627	FALSE
10	8q24.3	ILMN_1790797	VPS28	Q38:MMA/C3	Methylmalonylcarnitine / Propionylcarnitine	0.968576	0.000831211	0.0210969	0.993475	FALSE
10	8q24.3	ILMN_1790797	VPS28	Q3:(C16+C18:1)/C2	(Palmitoylcarnitine + Octadecenoylcarnitine) / Acetylcarnitine	0.720173	-0.00232213	0.00648135	0.949683	FALSE
10	8q24.3	ILMN_1790797	VPS28	C5OH+HMG	2-Hydroxyisovalerylcarnitine	0.721378	-0.00725031	0.0203278	0.949683	FALSE
10	8q24.3	ILMN_1790797	VPS28	Asp	Aspartic acid	0.876225	0.0174487	0.112011	0.972911	FALSE
10	8q24.3	ILMN_1790797	VPS28	Q35:C5/C4	Isovalerylcarnitine / Butyrylcarnitine	0.949802	-0.00284611	0.0452024	0.98972	FALSE
10	8q24.3	ILMN_1790797	VPS28	C2	Acetylcarnitine	0.907856	0.00595335	0.0514289	0.97893	FALSE
10	8q24.3	ILMN_1790797	VPS28	Q9:Lys/PiPA	Lysine / Pipecolic acid	0.131397	0.0922914	0.0611504	0.619525	FALSE
10	8q24.3	ILMN_1790797	VPS28	Q4:C0/(C16+C18)	Carnitine free / Palmitoylcarnitine + Stearoylcarnitine	0.146967	0.068312	0.0470823	0.641367	FALSE
10	8q24.3	ILMN_1790797	VPS28	Q20:C5/(Leu|Ile)	Isovalerylcarnitine / Leucine|Isoleucine	0.538252	-7.44684e-05	0.000120975	0.894785	FALSE
10	8q24.3	ILMN_1790797	VPS28	C0	Carnitine free	0.441097	0.0392826	0.0509834	0.867156	FALSE
10	8q24.3	ILMN_1790797	VPS28	Q21:(C5OH+HMG)/(Leu|Ile)	2-Hydroxyisovalerylcarnitine / Leucine|Isoleucine	0.897116	2.81534e-05	0.000217699	0.976851	FALSE
10	8q24.3	ILMN_1790797	VPS28	Q33:C0/(AC-total)	Carnitine free / Acylcarnitine total	0.149563	0.0541328	0.0375493	0.644273	FALSE
10	8q24.3	ILMN_1790797	VPS28	Q13:Arg/Cit	Arginine / Citrulline	0.680174	-0.0108055	0.0262085	0.945846	FALSE
10	8q24.3	ILMN_2124816	ZNF34	AC-total	Acylcarnitine total	0.351825	-0.0405725	0.0435664	0.807824	FALSE
10	8q24.3	ILMN_2124816	ZNF34	C14	Myristoylcarnitine	0.963556	0.000615052	0.013459	0.991803	FALSE
10	8q24.3	ILMN_2124816	ZNF34	C10	Decanoylcarnitine	0.736089	-0.00724819	0.0215025	0.949817	FALSE
10	8q24.3	ILMN_2124816	ZNF34	C18:1	Octadecenoylcarnitine	0.148817	-0.0636809	0.0440913	0.644235	FALSE
10	8q24.3	ILMN_2124816	ZNF34	Q19:(Leu|Ile)/C3	Leucine|Isoleucine / Propionylcarnitine	0.703808	-0.0300704	0.0790825	0.948627	FALSE
10	8q24.3	ILMN_2124816	ZNF34	C16	Palmitoylcarnitine	0.173646	-0.0606779	0.0445807	0.682608	FALSE
10	8q24.3	ILMN_2124816	ZNF34	Q1:(Val+Leu|Ile)/(Phe+Tyr)	(Valine + Leucine|Isoleucine) / (Phenylalanine + Tyrosine)	0.302262	-0.0302366	0.0293027	0.771476	FALSE
10	8q24.3	ILMN_2124816	ZNF34	C5OH+HMG	2-Hydroxyisovalerylcarnitine	0.0946752	0.0374339	0.022388	0.572518	FALSE
10	8q24.3	ILMN_2124816	ZNF34	C4	Butyrylcarnitine	0.0884435	-0.0427748	0.0250949	0.560142	FALSE
10	8q24.3	ILMN_2124816	ZNF34	Q34:Asp/C2	Aspartic acid / Acetylcarnitine	0.82915	-0.029409	0.136266	0.962519	FALSE
10	8q24.3	ILMN_2124816	ZNF34	C0	Carnitine free	0.551966	-0.0333954	0.0561343	0.901677	FALSE
10	8q24.3	ILMN_2124816	ZNF34	C3	Propionylcarnitine	0.967779	-0.00261674	0.0647715	0.993272	FALSE
10	8q24.3	ILMN_2124816	ZNF34	Q4:C0/(C16+C18)	Carnitine free / Palmitoylcarnitine + Stearoylcarnitine	0.500739	0.0349239	0.0518579	0.887978	FALSE
10	8q24.3	ILMN_2124816	ZNF34	Q11:Ala/C2	Alanine / Acetylcarnitine	0.732237	0.0236845	0.0692123	0.949817	FALSE
10	8q24.3	ILMN_2124816	ZNF34	Q33:C0/(AC-total)	Carnitine free / Acylcarnitine total	0.940048	-0.00310999	0.0413456	0.9877	FALSE
10	8q24.3	ILMN_2124816	ZNF34	Q3:(C16+C18:1)/C2	(Palmitoylcarnitine + Octadecenoylcarnitine) / Acetylcarnitine	0.818346	-0.00163942	0.0071371	0.962519	FALSE
10	8q24.3	ILMN_2124816	ZNF34	Q16:Asp/Cit	Aspartic acid / Citrulline	0.346222	-0.119877	0.127235	0.803847	FALSE
10	8q24.3	ILMN_2124816	ZNF34	C18	Stearoylcarnitine	0.149353	-0.0533791	0.0370073	0.644235	FALSE
10	8q24.3	ILMN_2124816	ZNF34	Q13:Arg/Cit	Arginine / Citrulline	0.81525	-0.00673874	0.0288362	0.962519	FALSE
10	8q24.3	ILMN_2124816	ZNF34	Q35:C5/C4	Isovalerylcarnitine / Butyrylcarnitine	0.0669415	0.0911776	0.0497397	0.520925	FALSE
10	8q24.3	ILMN_2124816	ZNF34	Leu|Ile	Leucine|Isoleucine	0.541984	-0.0272118	0.0446151	0.895454	FALSE
10	8q24.3	ILMN_2124816	ZNF34	Q20:C5/(Leu|Ile)	Isovalerylcarnitine / Leucine|Isoleucine	0.690237	5.29897e-05	0.000132942	0.948203	FALSE
10	8q24.3	ILMN_2124816	ZNF34	C18:2	Trans,trans-9,12-octadecadienoic acid (Linoelaidic)	0.764454	0.0057764	0.0192753	0.952618	FALSE
10	8q24.3	ILMN_2124816	ZNF34	Q12:Ala/Asp	Alanine / Aspartic acid	0.867224	0.00823396	0.049244	0.970964	FALSE
10	8q24.3	ILMN_2124816	ZNF34	Gly	Glycine	0.0434377	-0.0714844	0.0353744	0.464383	FALSE
10	8q24.3	ILMN_2124816	ZNF34	C16:1	Hexadecenoylcarnitine	0.565618	-0.00548507	0.00954563	0.909144	FALSE
10	8q24.3	ILMN_2124816	ZNF34	C6	Hexanoylcarnitine	0.0141253	-0.0210614	0.00857453	0.307588	FALSE
10	8q24.3	ILMN_2124816	ZNF34	Q26:Glu/Orn	Glutamic acid / Ornithine	0.0288165	-0.108515	0.0496045	0.396476	FALSE
10	8q24.3	ILMN_2124816	ZNF34	Tau	Taurine	0.878443	-0.00818393	0.0535027	0.973608	FALSE
10	8q24.3	ILMN_2124816	ZNF34	C2	Acetylcarnitine	0.171242	-0.0774308	0.0565713	0.677958	FALSE
10	8q24.3	ILMN_2124816	ZNF34	Q21:(C5OH+HMG)/(Leu|Ile)	2-Hydroxyisovalerylcarnitine / Leucine|Isoleucine	0.06882	0.000435571	0.000239244	0.527271	FALSE
10	8q24.3	ILMN_2124816	ZNF34	Glu	Glutamic acid	0.0648767	-0.0590076	0.0319452	0.520136	FALSE
10	8q24.3	ILMN_2124816	ZNF34	Q27:Sarc/Gly	Sarcosine / Glycine	0.611308	0.0149498	0.0294119	0.922681	FALSE
10	8q24.3	ILMN_2124816	ZNF34	Q15:Arg/Gly	Arginine / Glycine	0.654709	0.00219504	0.00490732	0.938123	FALSE
10	8q24.3	ILMN_2124816	ZNF34	Asp	Aspartic acid	0.386097	-0.106844	0.123247	0.83232	FALSE
10	8q24.3	ILMN_2124816	ZNF34	C8	Octanoylcarnitine	0.823523	-0.00349601	0.0156739	0.962519	FALSE
10	8q24.3	ILMN_2124816	ZNF34	Q14:Arg/Orn	Arginine / Ornithine	0.257859	-0.0168494	0.0148873	0.745238	FALSE
10	8q24.3	ILMN_2124816	ZNF34	Arg	Arginine	0.798965	0.0187469	0.0735977	0.961734	FALSE
10	8q24.3	ILMN_2124816	ZNF34	Q9:Lys/PiPA	Lysine / Pipecolic acid	0.917613	0.0069662	0.0673361	0.97893	FALSE
10	8q24.3	ILMN_2124816	ZNF34	C20:3	Cis-11,14,17-eicosatrienoic acid methyl ester	0.398075	-0.32476	0.384302	0.84038	FALSE
10	8q24.3	ILMN_2124816	ZNF34	Q38:MMA/C3	Methylmalonylcarnitine / Propionylcarnitine	0.950718	-0.00143571	0.0232266	0.98972	FALSE
10	8q24.3	ILMN_2124816	ZNF34	MMA	Methylmalonylcarnitine	0.44627	-0.0218165	0.028638	0.871783	FALSE
11	9q34.11	ILMN_1764096	CCBL1	Q20:C5/(Leu|Ile)	Isovalerylcarnitine / Leucine|Isoleucine	0.00132377	-0.000472247	0.000146867	0.0845094	FALSE
11	9q34.11	ILMN_1764096	CCBL1	Q9:Lys/PiPA	Lysine / Pipecolic acid	0.0974066	0.123829	0.0746698	0.572518	FALSE
11	9q34.11	ILMN_1764096	CCBL1	C18	Stearoylcarnitine	0.810297	-0.00986427	0.0410881	0.961734	FALSE
11	9q34.11	ILMN_1764096	CCBL1	Q15:Arg/Gly	Arginine / Glycine	0.716811	0.00197558	0.00544571	0.949683	FALSE
11	9q34.11	ILMN_1764096	CCBL1	Q1:(Val+Leu|Ile)/(Phe+Tyr)	(Valine + Leucine|Isoleucine) / (Phenylalanine + Tyrosine)	0.759851	-0.00994355	0.0325251	0.952618	FALSE
11	9q34.11	ILMN_1764096	CCBL1	Q35:C5/C4	Isovalerylcarnitine / Butyrylcarnitine	0.848168	-0.010572	0.0552116	0.968048	FALSE
11	9q34.11	ILMN_1764096	CCBL1	C5OH+HMG	2-Hydroxyisovalerylcarnitine	0.00400081	-0.0713517	0.0247616	0.156657	FALSE
11	9q34.11	ILMN_1764096	CCBL1	C10	Decanoylcarnitine	0.561126	-0.0138694	0.0238606	0.907352	FALSE
11	9q34.11	ILMN_1764096	CCBL1	Q13:Arg/Cit	Arginine / Citrulline	0.540166	0.0196032	0.0319963	0.895437	FALSE
11	9q34.11	ILMN_1764096	CCBL1	Q27:Sarc/Gly	Sarcosine / Glycine	0.551566	0.0194361	0.0326373	0.901484	FALSE
11	9q34.11	ILMN_1764096	CCBL1	Q16:Asp/Cit	Aspartic acid / Citrulline	0.802741	0.0352821	0.141221	0.961734	FALSE
11	9q34.11	ILMN_1764096	CCBL1	Q21:(C5OH+HMG)/(Leu|Ile)	2-Hydroxyisovalerylcarnitine / Leucine|Isoleucine	0.00170708	-0.000830563	0.000264396	0.0939484	FALSE
11	9q34.11	ILMN_1764096	CCBL1	Glu	Glutamic acid	0.348467	0.0332662	0.0354728	0.804428	FALSE
11	9q34.11	ILMN_1764096	CCBL1	Q3:(C16+C18:1)/C2	(Palmitoylcarnitine + Octadecenoylcarnitine) / Acetylcarnitine	0.0169561	0.0188868	0.00790335	0.334274	FALSE
11	9q34.11	ILMN_1764096	CCBL1	C20:3	Cis-11,14,17-eicosatrienoic acid methyl ester	0.613551	0.215209	0.426147	0.922681	FALSE
11	9q34.11	ILMN_1764096	CCBL1	Tau	Taurine	0.290762	0.0627157	0.0593483	0.759941	FALSE
11	9q34.11	ILMN_1764096	CCBL1	Q11:Ala/C2	Alanine / Acetylcarnitine	0.386956	0.0664516	0.0767919	0.83232	FALSE
11	9q34.11	ILMN_1764096	CCBL1	Q26:Glu/Orn	Glutamic acid / Ornithine	0.470765	0.0397521	0.055106	0.886071	FALSE
11	9q34.11	ILMN_1764096	CCBL1	C18:1	Octadecenoylcarnitine	0.400892	0.0411243	0.0489451	0.841874	FALSE
11	9q34.11	ILMN_1764096	CCBL1	Q34:Asp/C2	Aspartic acid / Acetylcarnitine	0.42534	0.120553	0.15119	0.861201	FALSE
11	9q34.11	ILMN_1764096	CCBL1	Q38:MMA/C3	Methylmalonylcarnitine / Propionylcarnitine	0.557475	0.0151229	0.0257762	0.904657	FALSE
11	9q34.11	ILMN_1764096	CCBL1	C14	Myristoylcarnitine	0.149291	-0.0215439	0.0149339	0.644235	FALSE
11	9q34.11	ILMN_1764096	CCBL1	C8	Octanoylcarnitine	0.022052	-0.0398799	0.0174048	0.371679	FALSE
11	9q34.11	ILMN_1764096	CCBL1	C16:1	Hexadecenoylcarnitine	0.991994	0.000106473	0.0106095	0.997387	FALSE
11	9q34.11	ILMN_1764096	CCBL1	C3	Propionylcarnitine	0.652139	-0.0324047	0.0718727	0.938123	FALSE
11	9q34.11	ILMN_1764096	CCBL1	C2	Acetylcarnitine	0.151279	-0.0901174	0.0627737	0.64643	FALSE
11	9q34.11	ILMN_1764096	CCBL1	Q19:(Leu|Ile)/C3	Leucine|Isoleucine / Propionylcarnitine	0.247278	0.101533	0.0877303	0.741712	FALSE
11	9q34.11	ILMN_1764096	CCBL1	Q12:Ala/Asp	Alanine / Aspartic acid	0.676715	-0.0227681	0.0545979	0.944501	FALSE
11	9q34.11	ILMN_1764096	CCBL1	C16	Palmitoylcarnitine	0.799972	0.0125426	0.0494936	0.961734	FALSE
11	9q34.11	ILMN_1764096	CCBL1	Q14:Arg/Orn	Arginine / Ornithine	0.471727	0.0118982	0.0165295	0.886071	FALSE
11	9q34.11	ILMN_1764096	CCBL1	MMA	Methylmalonylcarnitine	0.345062	0.0300113	0.0317768	0.803382	FALSE
11	9q34.11	ILMN_1764096	CCBL1	C0	Carnitine free	0.192096	-0.0812184	0.0622431	0.699077	FALSE
11	9q34.11	ILMN_1764096	CCBL1	Arg	Arginine	0.793584	0.0213729	0.0816708	0.960962	FALSE
11	9q34.11	ILMN_1764096	CCBL1	Q33:C0/(AC-total)	Carnitine free / Acylcarnitine total	0.265065	-0.0511326	0.0458663	0.747615	FALSE
11	9q34.11	ILMN_1764096	CCBL1	Gly	Glycine	0.911824	0.00435607	0.0393316	0.97893	FALSE
11	9q34.11	ILMN_1764096	CCBL1	C18:2	Trans,trans-9,12-octadecadienoic acid (Linoelaidic)	0.635826	-0.010132	0.0213929	0.932701	FALSE
11	9q34.11	ILMN_1764096	CCBL1	Leu|Ile	Leucine|Isoleucine	0.179799	0.0664097	0.0494909	0.685964	FALSE
11	9q34.11	ILMN_1764096	CCBL1	C6	Hexanoylcarnitine	0.803504	0.00237472	0.00954281	0.961734	FALSE
11	9q34.11	ILMN_1764096	CCBL1	AC-total	Acylcarnitine total	0.58203	-0.0266186	0.0483524	0.914138	FALSE
11	9q34.11	ILMN_1764096	CCBL1	C4	Butyrylcarnitine	0.011488	-0.0703969	0.0278259	0.279922	FALSE
11	9q34.11	ILMN_1764096	CCBL1	Asp	Aspartic acid	0.824252	0.0303824	0.13679	0.962519	FALSE
11	9q34.11	ILMN_1764096	CCBL1	Q4:C0/(C16+C18)	Carnitine free / Palmitoylcarnitine + Stearoylcarnitine	0.156544	-0.0814947	0.0574983	0.657483	FALSE
11	9q34.11	ILMN_1737992	CRAT	C16:1	Hexadecenoylcarnitine	0.0800145	-0.0174639	0.00997075	0.547934	FALSE
11	9q34.11	ILMN_1737992	CRAT	C2	Acetylcarnitine	0.852404	-0.0110156	0.0591996	0.968048	FALSE
11	9q34.11	ILMN_1737992	CRAT	C16	Palmitoylcarnitine	0.29093	-0.0492678	0.0466387	0.759941	FALSE
11	9q34.11	ILMN_1737992	CRAT	Q34:Asp/C2	Aspartic acid / Acetylcarnitine	0.506899	0.0946009	0.142515	0.893316	FALSE
11	9q34.11	ILMN_1737992	CRAT	Q15:Arg/Gly	Arginine / Glycine	0.293591	-0.00539115	0.00513169	0.761108	FALSE
11	9q34.11	ILMN_1737992	CRAT	C0	Carnitine free	0.163557	-0.081764	0.0586654	0.669182	FALSE
11	9q34.11	ILMN_1737992	CRAT	Q38:MMA/C3	Methylmalonylcarnitine / Propionylcarnitine	0.0179093	0.0575241	0.0242769	0.341848	FALSE
11	9q34.11	ILMN_1737992	CRAT	C3	Propionylcarnitine	0.697647	0.0263232	0.0677462	0.948203	FALSE
11	9q34.11	ILMN_1737992	CRAT	Q33:C0/(AC-total)	Carnitine free / Acylcarnitine total	0.0455337	-0.0864455	0.0432017	0.464383	FALSE
11	9q34.11	ILMN_1737992	CRAT	Glu	Glutamic acid	0.255548	0.0380342	0.0334422	0.745238	FALSE
11	9q34.11	ILMN_1737992	CRAT	Q35:C5/C4	Isovalerylcarnitine / Butyrylcarnitine	0.737722	0.0174448	0.0520864	0.950261	FALSE
11	9q34.11	ILMN_1737992	CRAT	Q16:Asp/Cit	Aspartic acid / Citrulline	0.338745	0.127344	0.133082	0.7974	FALSE
11	9q34.11	ILMN_1737992	CRAT	Q27:Sarc/Gly	Sarcosine / Glycine	0.207653	0.0387635	0.0307533	0.709667	FALSE
11	9q34.11	ILMN_1737992	CRAT	Q9:Lys/PiPA	Lysine / Pipecolic acid	0.452651	0.0528972	0.0704213	0.876205	FALSE
11	9q34.11	ILMN_1737992	CRAT	Leu|Ile	Leucine|Isoleucine	0.215395	0.0578143	0.0466519	0.717685	FALSE
11	9q34.11	ILMN_1737992	CRAT	C8	Octanoylcarnitine	0.535481	-0.0101587	0.016391	0.894785	FALSE
11	9q34.11	ILMN_1737992	CRAT	C18:2	Trans,trans-9,12-octadecadienoic acid (Linoelaidic)	0.592571	-0.010789	0.0201588	0.916151	FALSE
11	9q34.11	ILMN_1737992	CRAT	C4	Butyrylcarnitine	0.569237	0.0149587	0.0262769	0.909144	FALSE
11	9q34.11	ILMN_1737992	CRAT	Gly	Glycine	0.611608	-0.0188105	0.0370386	0.922681	FALSE
11	9q34.11	ILMN_1737992	CRAT	C6	Hexanoylcarnitine	0.111211	0.0143056	0.00897746	0.586755	FALSE
11	9q34.11	ILMN_1737992	CRAT	C18:1	Octadecenoylcarnitine	0.373179	-0.0410928	0.0461333	0.82435	FALSE
11	9q34.11	ILMN_1737992	CRAT	Q19:(Leu|Ile)/C3	Leucine|Isoleucine / Propionylcarnitine	0.677392	0.0344175	0.082717	0.944623	FALSE
11	9q34.11	ILMN_1737992	CRAT	Tau	Taurine	0.735373	0.018914	0.0559529	0.949817	FALSE
11	9q34.11	ILMN_1737992	CRAT	C5OH+HMG	2-Hydroxyisovalerylcarnitine	0.00135931	0.074992	0.023378	0.0850767	FALSE
11	9q34.11	ILMN_1737992	CRAT	C18	Stearoylcarnitine	0.218285	-0.0476763	0.038714	0.723434	FALSE
[truncated: 899 more rows]
