# Supplementary material for: Integration of Genome-Wide SNP Data and Gene-Expression Profiles Reveals Six Novel Loci and Regulatory Mechanisms for Amino Acids and Acylcarnitines in Whole Blood
Source: PLoS Genet. 2015 Sep 24;11(9):e1005510. doi: 10.1371/journal.pgen.1005510 (PMC4581711; doi:10.1371/journal.pgen.1005510)
Supplement: S7 Table — Shown are all identified association triangles. A triangle is defined as a SNP that is significantly associated with both, a certain expression probe and a certain metabolite. Thereby, the expression probe must be also associated with the metabolite. R 2: explained variance. (XLSX) [file pgen.1005510.s015.xlsx]

## Sheet: Tab_S7
Locus	Cyto-genetic position	SNP	Metabolite	Beta SNP	R2 SNP-metabolite	Probe	HGNC gene ID	cis/trans	Beta eQTL	R2 eQTL	Beta gene expression	R2 geneexpression-Metabolite	p-value Mendel Randomisation	p-value causal SNP effect	Significance level causal SNP effect
1	1p31.1	rs1303870	C10	-0.0222545	0.0177515	ILMN_1778104	ACADM	cis	0.0487409	0.0640955	-0.0839709	0.00936311	9.35e-05	0.00641	*
1	1p31.1	rs17587071	C10	-0.0233558	0.0158711	ILMN_1778104	ACADM	cis	0.0649648	0.0908686	-0.0839709	0.00936311	0.00019	0.00645	*
1	1p31.1	rs17587071	C8	-0.0210605	0.0243425	ILMN_1778104	ACADM	cis	0.0649648	0.0908686	-0.0521679	0.00687917	0.000937	0.027	*
1	1p31.1	rs17587071	C8	-0.0210605	0.0243425	ILMN_2053679	ACADM	cis	0.0172397	0.00630769	-0.0537246	0.00724031	0.00157	0.00713	*
1	1p31.1	rs1303870	C8	-0.0163758	0.0181385	ILMN_1778104	ACADM	cis	0.0487409	0.0640955	-0.0521679	0.00687917	0.000217	0.00991	*
1	1p31.1	rs1303870	C8	-0.0163758	0.0181385	ILMN_2053679	ACADM	cis	0.0272635	0.0197676	-0.0537246	0.00724031	8.34e-05	0.00401	*
2	1q44	rs3811444	C16	0.0438093	0.014148	ILMN_1769575	JAM3	trans	-0.228715	0.13034	-0.0491413	0.0064925	0.00275	0.0375	*
2	1q44	rs3811444	C18	0.0508746	0.0275356	ILMN_1769575	JAM3	trans	-0.228715	0.13034	-0.0454783	0.00804293	0.00302	0.0654
3	2p13.1	rs6546838	Q14:Arg/Orn	-0.0217309	0.0263092	ILMN_2391355	STAMBP	cis	-0.014947	0.00910411	0.0695798	0.00685681	0.000873	0.00689	*
6	4q32.1	rs11737481	C10	0.0228192	0.0147836	ILMN_1758034	ETFDH	cis	-0.0666912	0.0819268	0.0913208	0.0122387	1.36e-05	1
10	8q24.3	rs750472	Asp	-0.165243	0.0207939	ILMN_1678998	LRRC14	cis	0.108871	0.185247	-0.368402	0.00656479	1.68e-05	0.123
10	8q24.3	rs750472	Q12:Ala/Asp	0.0689809	0.0230253	ILMN_1678998	LRRC14	cis	0.108871	0.185247	0.143292	0.0062917	2.8e-05	0.173
10	8q24.3	rs750472	Asp	-0.165243	0.0207939	ILMN_1757882	PPP1R16A	cis	0.110845	0.196181	-0.529406	0.0134352	2.43e-08	0.00121	**
10	8q24.3	rs750472	Q12:Ala/Asp	0.0689809	0.0230253	ILMN_1757882	PPP1R16A	cis	0.110845	0.196181	0.180766	0.00992384	2.6e-08	0.0118	*
10	8q24.3	rs750472	Q16:Asp/Cit	-0.153689	0.016696	ILMN_1757882	PPP1R16A	cis	0.110845	0.196181	-0.535483	0.0127758	2.74e-07	0.00104	**
10	8q24.3	rs750472	Q34:Asp/C2	-0.169891	0.0179131	ILMN_1757882	PPP1R16A	cis	0.110845	0.196181	-0.619198	0.014899	1e-07	0.00037	**
11	9q34.11	rs746872	MMA	-0.0983912	0.157969	ILMN_1737992	CRAT	cis	-0.0370244	0.0397512	0.107391	0.00636889	0.128	0.743
11	9q34.11	rs7874044	MMA	0.0564723	0.0544123	ILMN_1737992	CRAT	cis	0.0162333	0.00786866	0.107391	0.00636889	0.00298	0.0353	*
11	9q34.11	rs17452603	MMA	0.0917475	0.0460997	ILMN_1737992	CRAT	cis	0.0271647	0.00705843	0.107391	0.00636889	0.00422	0.0344	*
11	9q34.11	rs10760593	MMA	-0.0593443	0.0428549	ILMN_1737992	CRAT	cis	-0.0211681	0.00956789	0.107391	0.00636889	0.0015	0.0332	*
11	9q34.11	rs12686182	MMA	0.043668	0.0386792	ILMN_1737992	CRAT	cis	0.0139203	0.00672253	0.107391	0.00636889	0.00198	0.0317	*
11	9q34.11	rs3124505	MMA	0.151134	0.0364766	ILMN_1737992	CRAT	cis	0.055097	0.00820616	0.107391	0.00636889	0.00168	0.0294	*
11	9q34.11	rs11789753	MMA	-0.127089	0.0217536	ILMN_1737992	CRAT	cis	-0.0426961	0.0043975	0.107391	0.00636889	0.00518	0.0245	*
11	9q34.11	rs11999428	MMA	-0.0437515	0.0210071	ILMN_1737992	CRAT	cis	-0.0154568	0.00471272	0.107391	0.00636889	0.0103	0.0268	*
11	9q34.11	rs746872	MMA	-0.0983912	0.157969	ILMN_1729123	PPP2R4	cis	-0.0609422	0.119633	0.16467	0.0137466	0.000568	0.878
11	9q34.11	rs7874044	MMA	0.0564723	0.0544123	ILMN_1729123	PPP2R4	cis	0.0262913	0.0229272	0.16467	0.0137466	5.97e-07	0.000754	**
11	9q34.11	rs17452603	MMA	0.0917475	0.0460997	ILMN_1729123	PPP2R4	cis	0.0309016	0.0101461	0.16467	0.0137466	8.21e-05	0.00123	**
11	9q34.11	rs10760593	MMA	-0.0593443	0.0428549	ILMN_1729123	PPP2R4	cis	-0.0421362	0.0421117	0.16467	0.0137466	3.36e-08	0.000906	**
11	9q34.11	rs12686182	MMA	0.043668	0.0386792	ILMN_1729123	PPP2R4	cis	0.0338674	0.0442015	0.16467	0.0137466	1.85e-07	0.00105	**
11	9q34.11	rs3124505	MMA	0.151134	0.0364766	ILMN_1729123	PPP2R4	cis	0.120474	0.0435823	0.16467	0.0137466	5.4e-09	0.000624	**
11	9q34.11	rs11789753	MMA	-0.127089	0.0217536	ILMN_1729123	PPP2R4	cis	-0.094111	0.0237329	0.16467	0.0137466	9.37e-07	0.000217	**
11	9q34.11	rs11999428	MMA	-0.0437515	0.0210071	ILMN_1729123	PPP2R4	cis	-0.0198631	0.00864511	0.16467	0.0137466	0.000401	0.00132	*
11	9q34.11	rs746872	Q38:MMA/C3	-0.0583856	0.0817944	ILMN_1729123	PPP2R4	cis	-0.0609422	0.119633	0.114985	0.00988265	0.997	0.436
11	9q34.11	rs7874044	Q38:MMA/C3	0.0352198	0.0311291	ILMN_1729123	PPP2R4	cis	0.0262913	0.0229272	0.114985	0.00988265	7.6e-06	0.000919	**
11	9q34.11	rs17452603	Q38:MMA/C3	0.0524641	0.0221624	ILMN_1729123	PPP2R4	cis	0.0309016	0.0101461	0.114985	0.00988265	0.000305	0.00162	*
11	9q34.11	rs3124505	Q38:MMA/C3	0.0938325	0.0206805	ILMN_1729123	PPP2R4	cis	0.120474	0.0435823	0.114985	0.00988265	4.63e-07	0.00062	**
11	9q34.11	rs12686182	Q38:MMA/C3	0.0255556	0.0194844	ILMN_1729123	PPP2R4	cis	0.0338674	0.0442015	0.114985	0.00988265	1.9e-05	0.0008	**
11	9q34.11	rs10760593	Q38:MMA/C3	-0.030154	0.0162717	ILMN_1729123	PPP2R4	cis	-0.0421362	0.0421117	0.114985	0.00988265	2.2e-05	0.000409	**
