# Supplementary material for: Integration of Genome-Wide SNP Data and Gene-Expression Profiles Reveals Six Novel Loci and Regulatory Mechanisms for Amino Acids and Acylcarnitines in Whole Blood
Source: PLoS Genet. 2015 Sep 24;11(9):e1005510. doi: 10.1371/journal.pgen.1005510 (PMC4581711; doi:10.1371/journal.pgen.1005510)
Supplement: S8 Table — For all lead-SNPs of validated loci, we analyzed whether the same or linked SNPs (R 2≥0.3) were associated in previously published genome-wide association studies as reported in the GWAS catalogue (downloaded at March 4th, 2014) or two large GWAS on plasma lipids [10,31]. R 2: linkage disequilibrium between lead-SNP of our study and the previously published SNP. (XLSX) [file pgen.1005510.s016.xlsx]

## Sheet: Tab_S8
Locus	SNP	Cytogenetic position	Physical position	Metabolite	SNP literature	R2	LD in reference	Distance	PMID GWAS	First author GWAS	Date GWAS	Trait GWAS	p-value GWAS	Detail Trait GWAS	OR or beta GWAS
1	rs17587071	1p31.1	75997671	C8, C10, C6	rs211718	1	hapmap.r28_ceu	118408	20037589	Illig T	12/27/2009	Metabolite levels	1e-63	(C12/C10)	14.6
1	rs17587071	1p31.1	75997671	C8, C10, C6	rs211718	1	hapmap.r28_ceu	118408	21886157	Suhre K	08/31/2011	Metabolic traits	2e-71	(SM-5 + 17 other traits)	0.16
1	rs1303870	1p31.1	76132123	C8, C10	rs211718	0.38162	hapmap.r28_ceu	252860	20037589	Illig T	12/27/2009	Metabolite levels	1e-63	(C12/C10)	14.6
1	rs1303870	1p31.1	76132123	C8, C10	rs211718	0.38162	hapmap.r28_ceu	252860	21886157	Suhre K	08/31/2011	Metabolic traits	2e-71	(SM-5 + 17 other traits)	0.16
2	rs3811444	1q44	246106074	C18, C18:1, C16, Q3:(C16+C18:1)/C2, Q4:C0/(C16+C18)	rs3811444	1	hapmap.r28_ceu	0	22139419	Gieger C	11/30/2011	Platelet counts	6e-09		3.35
2	rs3811444	1q44	246106074	C18, C18:1, C16, Q3:(C16+C18:1)/C2, Q4:C0/(C16+C18)	rs3811444	1	hapmap.r28_ceu	0	23222517	van der Harst P	12/05/2012	Red blood cell traits	5e-10	(EA, RBCC)	0.02
3	rs6546838	2p13.1	73532788	Q15:Arg/Gly, Q14:Arg/Orn, Q13:Arg/Cit, Arg	rs10206899	0.955787	hapmap.r28_ceu	221620	20383145	Chambers JC	04/11/2010	Creatinine levels	1e-15		1
3	rs6546838	2p13.1	73532788	Q15:Arg/Gly, Q14:Arg/Orn, Q13:Arg/Cit, Arg	rs13538	0.955787	hapmap.r28_ceu	189048	20383146	Kottgen A	04/11/2010	Chronic kidney disease	5e-14	(eGFRcrea)	0.01
3	rs6546838	2p13.1	73532788	Q15:Arg/Gly, Q14:Arg/Orn, Q13:Arg/Cit, Arg	rs9309473	0.955787	hapmap.r28_ceu	64702	21931564	Nicholson G	09/08/2011	Metabolite levels	1e-11	(N-ACu)	1.1
3	rs6546838	2p13.1	73532788	Q15:Arg/Gly, Q14:Arg/Orn, Q13:Arg/Cit, Arg	rs13391552	0.930453	hapmap.r28_ceu	139656	21886157	Suhre K	08/31/2011	Metabolic traits	5e-252	(SM-2 + 2 other traits)	0.37
3	rs6546838	2p13.1	73532788	Q15:Arg/Gly, Q14:Arg/Orn, Q13:Arg/Cit, Arg	rs10206899	0.955787	hapmap.r28_ceu	221620	23535967	Tin A	03/28/2013	Glomerular filtration rate	4e-08	(Single-measure model)	1.17
3	rs6546838	2p13.1	73532788	Q15:Arg/Gly, Q14:Arg/Orn, Q13:Arg/Cit, Arg	rs10206899	0.955787	hapmap.r28_ceu	221620	23535967	Tin A	03/28/2013	Glomerular filtration rate	6e-09	(3-measure model)	1.1
3	rs6546838	2p13.1	73532788	Q15:Arg/Gly, Q14:Arg/Orn, Q13:Arg/Cit, Arg	rs10206899	0.955787	hapmap.r28_ceu	221620	23535967	Tin A	03/28/2013	Glomerular filtration rate	2e-09	(6-measure model)	1.1
3	rs6546838	2p13.1	73532788	Q15:Arg/Gly, Q14:Arg/Orn, Q13:Arg/Cit, Arg	rs13538	0.955787	hapmap.r28_ceu	189048	23934736	Yu B	08/11/2013	Metabolite levels (X-11787)	2e-23		0.09
3	rs6546838	2p13.1	73532788	Q15:Arg/Gly, Q14:Arg/Orn, Q13:Arg/Cit, Arg	rs6546857	0.871025	hapmap.r28_ceu	158675	23934736	Yu B	08/11/2013	Metabolite levels (X-11787)	1e-23		0.09
4	rs715	2q34	211251300	Gly, Q27:Sarc/Gly, Q15:Arg/Gly	rs7422339	0.842168	hapmap.r28_ceu	2548	20031577	Danik JS	04/01/2009	Fibrinogen	9e-09		4.84
4	rs715	2q34	211251300	Gly, Q27:Sarc/Gly, Q15:Arg/Gly	rs7422339	0.842168	hapmap.r28_ceu	2548	20383146	Kottgen A	04/11/2010	Chronic kidney disease	1e-15	(eGFRcrea)	0.01
4	rs715	2q34	211251300	Gly, Q27:Sarc/Gly, Q15:Arg/Gly	rs7422339	0.842168	hapmap.r28_ceu	2548	20154341	Lange LA	02/13/2010	Homocysteine levels	5e-09		0.05
4	rs715	2q34	211251300	Gly, Q27:Sarc/Gly, Q15:Arg/Gly	rs2371030	0.371124	hapmap.r28_ceu	26667	23144319	Lee Y	11/08/2012	Non-small cell lung cancer	3e-06	(Additive model)	NR
4	rs715	2q34	211251300	Gly, Q27:Sarc/Gly, Q15:Arg/Gly	rs2216405	0.563705	hapmap.r28_ceu	73839	21886157	Suhre K	08/31/2011	Metabolic traits	2e-27	(glycine + 17 other traits)	0.12
4	rs715	2q34	211251300	Gly, Q27:Sarc/Gly, Q15:Arg/Gly	rs7422339	0.842168	hapmap.r28_ceu	2548	23824729	van Meurs JB	07/03/2013	Homocysteine levels	5e-27		0.09
4	rs715	2q34	211251300	Gly, Q27:Sarc/Gly, Q15:Arg/Gly	rs715	1	hapmap.r28_ceu	0	23378610	Xie W	02/01/2013	Metabolite levels	3e-50	(glycine)	0.61
4	rs715	2q34	211251300	Gly, Q27:Sarc/Gly, Q15:Arg/Gly	rs1047891	0.91642	1kg_eur	2548	24097068	Willer	2013	HDL	8.73e-10
4	rs715	2q34	211251300	Gly, Q27:Sarc/Gly, Q15:Arg/Gly	rs1047891	0.91642	1kg_eur	2548	24097068	Willer	2013	HDL	9e-10
4	rs4673545	2q34	211273780	Gly	rs7422339	0.344236	hapmap.r28_ceu	25028	20031577	Danik JS	04/01/2009	Fibrinogen	9e-09		4.84
4	rs4673545	2q34	211273780	Gly	rs7422339	0.344236	hapmap.r28_ceu	25028	20383146	Kottgen A	04/11/2010	Chronic kidney disease	1e-15	(eGFRcrea)	0.01
4	rs4673545	2q34	211273780	Gly	rs7422339	0.344236	hapmap.r28_ceu	25028	20154341	Lange LA	02/13/2010	Homocysteine levels	5e-09		0.05
4	rs4673545	2q34	211273780	Gly	rs2371030	0.303747	hapmap.r28_ceu	4187	23144319	Lee Y	11/08/2012	Non-small cell lung cancer	3e-06	(Additive model)	NR
4	rs4673545	2q34	211273780	Gly	rs2216405	0.614002	hapmap.r28_ceu	51359	21886157	Suhre K	08/31/2011	Metabolic traits	2e-27	(glycine + 17 other traits)	0.12
4	rs4673545	2q34	211273780	Gly	rs7422339	0.344236	hapmap.r28_ceu	25028	23824729	van Meurs JB	07/03/2013	Homocysteine levels	5e-27		0.09
4	rs4673545	2q34	211273780	Gly	rs715	0.368026	hapmap.r28_ceu	22480	23378610	Xie W	02/01/2013	Metabolite levels	3e-50	(glycine)	0.61
4	rs10932350	2q34	211274017	Gly	rs2371030	1	hapmap.r28_ceu	3950	23144319	Lee Y	11/08/2012	Non-small cell lung cancer	3e-06	(Additive model)	NR
4	rs10932350	2q34	211274017	Gly	rs715	0.337922	hapmap.r28_ceu	22717	23378610	Xie W	02/01/2013	Metabolite levels	3e-50	(glycine)	0.61
5	rs4074110	3q27.1	184211363	C5OH+HMG	rs10513789	0.487538	hapmap.r28_ceu	31404	21738487	Do CB	06/23/2011	Parkinson's disease	3e-10		1.25
6	rs11737481	4q32.1	159840700	C10	rs8396	0.978582	hapmap.r28_ceu	9567	20037589	Illig T	12/27/2009	Metabolite levels	4e-24	(C14:1-OH/C10)	5.6
6	rs11737481	4q32.1	159840700	C10	rs8396	0.978582	hapmap.r28_ceu	9567	21886157	Suhre K	08/31/2011	Metabolic traits	6e-15	(decanoylcarnitine + 25 other traits)	0.1
7	rs162890	5q31.1	131651557	AC-total	rs2073643	0.404536	hapmap.r28_ceu	99630	20860503	Moffatt MF	09/23/2010	Asthma	2e-07		1.11
11	rs746872	9q34.11	130904848	MMA, Q38:MMA/C3, C5OH+HMG, Q21:(C5OH+HMG)/(Leu|Ile)	rs10988217	0.526001	hapmap.r28_ceu	23089	23646285	Khor SS	04/16/2013	Hypersomnia (HLA-DQB1*06:02 negative)	3e-06	(recessive)	3.85
12	rs12779637	10q11.21	45401102	C3, C2	rs2279434	0.784615	hapmap.r28_ceu	126032	20139978	Kamatani Y	02/07/2010	Mean corpuscular volume	3e-11		0.12
12	rs12779637	10q11.21	45401102	C3, C2	rs2279434	0.784615	hapmap.r28_ceu	126032	20139978	Kamatani Y	02/07/2010	Mean corpuscular hemoglobin	4e-12		0.13
12	rs12779637	10q11.21	45401102	C3, C2	rs901683	1	hapmap.r28_ceu	114674	23222517	van der Harst P	12/05/2012	Red blood cell traits	2e-16	(EA, MCV)	0.36
13	rs1171614	10q21.2	61139544	C0, Q33:C0/(AC-total)	rs12356193	0.439177	hapmap.r28_ceu	56185	19503597	Kolz M	06/05/2009	Uric acid levels	1e-08		0.08
13	rs1171614	10q21.2	61139544	C0, Q33:C0/(AC-total)	rs1171614	1	hapmap.r28_ceu	0	23263486	Kottgen A	12/23/2012	Urate levels	2e-28		0.08
13	rs1171614	10q21.2	61139544	C0, Q33:C0/(AC-total)	rs7094971	0.389397	hapmap.r28_ceu	19974	21886157	Suhre K	08/31/2011	Metabolic traits	3e-14	(carnitine)	0.05
14	rs2066938	12q24.31	119644998	C4, Q35:C5/C4	rs2014355	0.97616	hapmap.r28_ceu	14909	20037589	Illig T	12/27/2009	Metabolite levels	5e-96	(C3/C4)	21.5
14	rs2066938	12q24.31	119644998	C4, Q35:C5/C4	rs2066938	1	hapmap.r28_ceu	0	21886157	Suhre K	08/31/2011	Metabolic traits	4e-305	(SM-1 + 12 other traits)	0.61
14	rs12822898	12q24.31	119688277	C4	rs2014355	0.363198	hapmap.r28_ceu	28370	20037589	Illig T	12/27/2009	Metabolite levels	5e-96	(C3/C4)	21.5
14	rs12822898	12q24.31	119688277	C4	rs2066938	0.360881	hapmap.r28_ceu	43279	21886157	Suhre K	08/31/2011	Metabolic traits	4e-305	(SM-1 + 12 other traits)	0.61
15	rs12442826	15q22.2	61142145	MMA	rs1873147	0.438321	hapmap.r28_ceu	42460	22863734	Ludwig KU	08/05/2012	Orofacial clefts	8e-07	(Meta-All, NSCL/P)	1.43
15	rs7162825	15q22.2	61226239	MMA	rs3809566	0.400703	hapmap.r28_ceu	105462	22139419	Gieger C	11/30/2011	Platelet counts	4e-10		2.44
15	rs7162825	15q22.2	61226239	MMA	rs11071720	0.343558	hapmap.r28_ceu	97190	19820697	Soranzo N	10/11/2009	Mean platelet volume	2e-08		0.01
15	rs7162825	15q22.2	61226239	MMA	rs2652822	0.965374	hapmap.r28_ceu	16414	21886157	Suhre K	08/31/2011	Metabolic traits	7e-27	(succinylcarnitine)	0.09
15	rs7162825	15q22.2	61226239	MMA	rs10851724	0.354987	hapmap.r28_ceu	22484	24097068	Willer	2013	HDL	1.659e-08
15	rs7162825	15q22.2	61226239	MMA	rs1566660	0.379368	hapmap.r28_ceu	9928	24097068	Willer	2013	HDL	1.182e-08
15	rs7162825	15q22.2	61226239	MMA	rs1976433	0.410055	hapmap.r28_ceu	12274	24097068	Willer	2013	HDL	1.013e-08
15	rs7162825	15q22.2	61226239	MMA	rs1007075	0.373864	hapmap.r28_ceu	25685	24097068	Willer	2013	HDL	6.611e-09
15	rs7162825	15q22.2	61226239	MMA	rs1007076	0.370798	hapmap.r28_ceu	25815	24097068	Willer	2013	HDL	4.432e-09
15	rs7162825	15q22.2	61226239	MMA	rs370034047	0.379368	hapmap.r28_ceu	26102	24097068	Willer	2013	HDL	3.967e-09
15	rs7162825	15q22.2	61226239	MMA	rs1126312	0.379368	hapmap.r28_ceu	11548	24097068	Willer	2013	HDL	9.612e-09
