# Supplementary material for: Integration of Genome-Wide SNP Data and Gene-Expression Profiles Reveals Six Novel Loci and Regulatory Mechanisms for Amino Acids and Acylcarnitines in Whole Blood
Source: PLoS Genet. 2015 Sep 24;11(9):e1005510. doi: 10.1371/journal.pgen.1005510 (PMC4581711; doi:10.1371/journal.pgen.1005510)
Supplement: S9 Table — We present major characteristics of our study populations used for GWAS (LIFE Leipzig Heart) and replication (Sorbs). For quantitative parameters we present median and interquartile range. (XLSX) [file pgen.1005510.s017.xlsx]

## Sheet: Tab_S9
Category	LIFE-Heart	Sorbs
N	2107	923
Age (years)	65 [55 ; 71]	49 [36 ; 61]
Sex (m/f)	1348 / 759	380 / 543
BMI (kg/m2)	29.2 [26.4 ; 32.6]	26.5 [23.3 ; 29.8]
Diabetes (y/n)	658 / 1449	104 / 819
Current smokers (y/n)	359 / 1748	146 / 777
Haematocrite (%)	41.9 [39.6 ; 44.0]	41.6 [39.2 ; 43.9]
Platelet count (1/nl)	232 [198 ; 274]	228 [200 ; 262]
White blood count (1/nl)	7.00 [5.81 ; 8.41]	5.25 [4.35 ; 6.21]
Fasting (y/n)	619 / 1488	923 / 0
LDLC (mmol/l)	3.24 [2.57 ; 3.97]	3.32 [2.72 ; 3.97]
HDL (mmol/l)	1.25 [1.04 ; 1.53]	1.58 [1.34 ; 1.90]
CHOL (mmol/l)	5.32 [4.62 ; 6.19]	5.26 [4.62 ; 5.96]
TG (mmol/l)	1.67 [1.19 ; 2.41]	1.11 [0.77 ; 1.54]
Lipid lowering medication (y/n)	753 / 1354	122 / 799
CAD (y/n)	844 / 1187	-
