# Supplementary material for: Integration of Genome-Wide SNP Data and Gene-Expression Profiles Reveals Six Novel Loci and Regulatory Mechanisms for Amino Acids and Acylcarnitines in Whole Blood
Source: PLoS Genet. 2015 Sep 24;11(9):e1005510. doi: 10.1371/journal.pgen.1005510 (PMC4581711; doi:10.1371/journal.pgen.1005510)
Supplement: S10 Table — Overview of observed genomic inflation factors (lambda) for the mQTL GWAS in LIFE Leipzig Heart (discovery cohort). We observed no evidence for population stratification as lambda ranged from 0.977 to 1.018. (XLSX) [file pgen.1005510.s018.xlsx]

## Sheet: Tab_S10
Full Name	Pathway	Superpathway	Lambda
Glutamine	Amino group recycling	Ammonia recycling	1.00744
Lysine	Carnitine precursor, collagen, glutamate generation	Amino acid metabolism, other	0.990555
Hydroxyproline	Collagen synthesis	Collagen synthesis	0.997262
Pipecolic acid	Peroxisomal metabolism, Lysine degradation	Amino acid metabolism, other	0.993481
Aminobutyric acid	GABA, AABA	Other	0.998934
Alanine	Muscle metabolism, Ammonia-carrier, Glucose metabolism	Urea cycle	0.998869
Arginine	Urea cycle, NO metabolism	Urea cycle	1.01437
Aspartic acid	Amino group recycling	Ammonia recycling	1.01546
Carnosin	Histidine metabolism, Beta-alanine metabolism	Amino acid metabolism, other	0.995316
Citrulline	Urea cycle, NO metabolism	Urea cycle	0.976544
Glutamic acid	Amino group recycling, GABA production	Ammonia recycling	1.00355
Glycine	Serin katabolism, brain function, purine synthesis, porphyrin synthesis	Ammonia recycling	1.00664
Histidine	Histamine precorsor, Carnosin precursor	Amino acid metabolism, other	1.00035
Leucine|Isoleucine	Leucine metabolsim, Isoleucine metabolism	BCAA metabolism	0.993223
Methyl-histidine	Histidine metabolism	Amino acid metabolism, other	1.01193
Methionine	Cytosolic methyl group transfer, intermediate in the biosynthesis of cysteine, carnitine, taurine, lecithin, phosphatidylcholine, and other phospholipids	Amino acid metabolism, other	0.993595
Ornithine	Urea cycle	Urea cycle	1.00389
Phenylalanine	Dopamine precursor	Amino acid metabolism, other	0.986123
Proline	Collagen synthesis	Collagen synthesis	0.996364
Sarcosine	Glycine katabolism	Amino acid metabolism, other	1.00504
Serine	Glycine formation	Ammonia recycling	1.00158
Taurine	Cystein metabolism, bile acid generation	Amino acid metabolism, other	1.00413
Threonine	Glycine precursor, Serine precursor	Amino acid metabolism, other	0.997524
Tryptophan	Serotonine precursor	Amino acid metabolism, other	0.992243
Tyrosine	Dopamine precursor	Amino acid metabolism, other	1.0029
Valine	Valine metabolism	BCAA metabolism	0.990585
Carnitine free	Carnitine transport	Carnitine transport	0.996908
Acetylcarnitine	Energy metabolism	Energy metabolism	1.00658
Propionylcarnitine	Isoleucine metabolism, Valine metabolism	BCAA metabolism	1.00056
Malonylcarnitine	Energy metabolism, Fatty acid synthesis	BCAA metabolism	1.00628
Butyrylcarnitine	Short chain fatty acid metabolism	Energy metabolism	1.00197
3-Hydroxy-butyryl-carnitine	Energy metabolism	Energy metabolism	0.995124
Isovalerylcarnitine	Leucine metabolism	BCAA metabolism	0.988474
2-Hydroxyisovalerylcarnitine	Leucine metabolism	BCAA metabolism	0.990002
Triglylcarnitine	Isoleucine metabolism, Valine metabolism	BCAA metabolism	0.997757
Hexanoylcarnitine	Medium chain fatty acid metabolism	Fatty acid metabolism	0.994224
Adipylcarnitine (3-Methylglutarylcarnitine)	Keton body generation from beta oxidation and ketogenic amino acids	Fatty acid metabolism	1.0043
Octanoylcarnitine	Medium chain fatty acid metabolism	Fatty acid metabolism	1.00833
Octenoylcarnitine	Medium chain fatty acid metabolism	Fatty acid metabolism	1.0005
Decanoylcarnitine	Medium chain fatty acid metabolism	Fatty acid metabolism	1.00631
Decenoylcarnitine	Medium chain fatty acid metabolism	Fatty acid metabolism	1.00253
Dodecanoylcarnitine	Medium chain fatty acid metabolism	Fatty acid metabolism	1.00891
Myristoylcarnitine	Long chain fatty acid metabolism	Fatty acid metabolism	0.993666
Tetradecenoylcarnitine	Long chain fatty acid metabolism	Fatty acid metabolism	1.00288
3-Hydroxy-tetradecanoylcarnitine	Long chain fatty acid metabolism	Fatty acid metabolism	1.00377
Palmitoylcarnitine	Long chain fatty acid metabolism	Fatty acid metabolism	0.983383
Hexadecenoylcarnitine	Long chain fatty acid metabolism	Fatty acid metabolism	0.99874
3-Hydroxy-hexadecenoylcarnitine	Long chain fatty acid metabolism	Fatty acid metabolism	1.0013
3-Hydroxy-hexadecanoylcarnitine	Long chain fatty acid metabolism	Fatty acid metabolism	1.01818
Glutarylcarnitine	Lysine metabolism, Thryptophan metabolism, Beta-oxidation	Amino acid metabolism, other	1.0088
3-Methylglutarylcarnitine	Leucine metabolism	Amino acid metabolism, other	1.0043
Methylmalonylcarnitine	Valine metabolism, Vitamine B12 metabolism	BCAA metabolism	1.00056
Stearoylcarnitine	Long chain fatty acid metabolism	Fatty acid metabolism	0.994261
Octadecenoylcarnitine	Long chain fatty acid metabolism	Fatty acid metabolism	0.996705
Hydroxy-octadec-1-enoylcarnitine	Long chain fatty acid metabolism	Fatty acid metabolism	1.00386
Trans,trans-9,12-octadecadienoic acid (Linoelaidic)	Long chain fatty acid metabolism	Fatty acid metabolism	0.986679
Hydroxy-octadec-2-enoylcarnitine	Long chain fatty acid metabolism	Fatty acid metabolism	1.00356
3-Hydroxy-octadecanoylcarnitine	Long chain fatty acid metabolism	Fatty acid metabolism	0.995119
Cis-11-eicosenoic acid	PUFA metabolism	Fatty acid metabolism	0.983688
Cis-11,14-eicosadienoic acid	PUFA metabolism	Fatty acid metabolism	1.00417
Cis-11,14,17-eicosatrienoic acid methyl ester	PUFA metabolism	Fatty acid metabolism	0.995998
Acylcarnitine total	Carnitine transport	Carnitine transport	0.984456
(Valine + Leucine|Isoleucine) / (Phenylalanine + Tyrosine)	Phenylalanine and tyrosine metabolism	BCAA metabolism	1.0022
Palmitoylcarnitine / Acetylcarnitine	CPTI, CPTII, Beta-oxidation	Energy metabolism	0.991479
(Palmitoylcarnitine + Octadecenoylcarnitine) / Acetylcarnitine	CPTI, CPTII, Beta-oxidation	Energy metabolism	0.993916
Carnitine free / Palmitoylcarnitine + Stearoylcarnitine	Carnitine transport	Energy metabolism	1.00944
Glutamine / Glutamic acid	Glutamate precursor of glutamine	Ammonia recycling	1.00888
Glutarylcarnitine / Lysine	Lysine metabolism, Beta-oxidation	Amino acid metabolism, other	1.01179
Proline / Hydroxyproline	Collagen synthesis	Collagen synthesis	0.987215
Lysine / Pipecolic acid	Lysine degradation	Amino acid metabolism, other	0.995776
Alanine / Acetylcarnitine	Glucose metabolism	Energy metabolism	0.996938
Alanine / Aspartic acid	Muscle energy, Glucose metabolism	Energy metabolism	1.00635
Arginine / Citrulline	Urea cycle	Urea cycle	1.00192
Arginine / Ornithine	Urea cycle	Urea cycle	1.01558
Arginine / Glycine	Ammonia recycling	Urea cycle	1.01283
Aspartic acid / Citrulline	Ammonia recycling	Ammonia recycling	1.01023
Glutamic acid / Proline	Glutamate precursor of proline biosynthesis	Collagen synthesis	0.997948
Triglylcarnitine / Leucine|Isoleucine	Isoleucine metabolism	BCAA metabolism	0.998341
Leucine|Isoleucine / Propionylcarnitine	Isoleucine metabolism, Valine metabolism	BCAA metabolism	1.01064
Isovalerylcarnitine / Leucine|Isoleucine	Leucine metabolism	BCAA metabolism	0.991048
2-Hydroxyisovalerylcarnitine / Leucine|Isoleucine	Leucine metabolism	BCAA metabolism	1.00463
Methionine / Serine	Folic acid cycle	Folic acid cycle	1.00766
Methionine / Glycine	Cytosolic methyl group transfer	Amino acid metabolism, other	0.993682
Methionine / Taurine	Taurine synthesis	Amino acid metabolism, other	0.996317
Proline / Ornithine	Glutamate precursor of ornitine biosynthesis	Collagen synthesis	0.997893
Glutamic acid / Ornithine	Ammonia recycling	Ammonia recycling	1.00838
Sarcosine / Glycine	Glycine metabolism	Amino acid metabolism, other	1.00195
Serine / Glycine	Folic acid cycle	Folic acid cycle	0.99911
Phenylalanine / Tyrosine	Phenylalanine and tyrosine metabolism	Amino acid metabolism, other	1.01136
3-Hydroxy-(iso)butyryl-carnitine / Valine	Valin metabolism	BCAA metabolism	0.997268
Carnitine free / Acylcarnitine total	Carnitine transport, Beta-oxidation	Energy metabolism	1.01124
Aspartic acid / Acetylcarnitine	Ammonia recycling	Ammonia recycling	1.007
Isovalerylcarnitine / Butyrylcarnitine	Leucine metabolism	Energy metabolism	1.01204
Octanoylcarnitine / Decanoylcarnitine	MCAD, Beta-oxidation	Energy metabolism	0.990806
Tetradecenoylcarnitine / Myristoylcarnitine	VLCAD, Beta-oxidation	Energy metabolism	1.00484
Methylmalonylcarnitine / Propionylcarnitine	Isoleucine metabolism, Valine metabolism	BCAA metabolism	0.99944
